# Supplementary material for: In vitro reconstitution of epigenetic reprogramming in the human germ line
Source: Nature. 2024 May 20;631(8019):170–8. doi: 10.1038/s41586-024-07526-6 (PMC11222161; doi:10.1038/s41586-024-07526-6)
Supplement: Supplementary file 4 — This file contains Supplementary Tables 1–12. [file 41586_2024_7526_MOESM4_ESM.zip]

Archive with 12 entries (12 files):
- 2023-05-08623C-s4/2023-05-08623C-ST1_N_revised.xlsx
- 2023-05-08623C-s4/2023-05-08623C-ST10_N_revised_v2.xlsx
- 2023-05-08623C-s4/2023-05-08623C-ST11_N_revised.xlsx
- 2023-05-08623C-s4/2023-05-08623C-ST12_N_revised.xlsx
- 2023-05-08623C-s4/2023-05-08623C-ST2_N_revised_v3.xlsx
- 2023-05-08623C-s4/2023-05-08623C-ST3_N_revised_v2.xlsx
- 2023-05-08623C-s4/2023-05-08623C-ST4_N_revised.xlsx
- 2023-05-08623C-s4/2023-05-08623C-ST5_N_revised.xlsx
- 2023-05-08623C-s4/2023-05-08623C-ST6_N_revised.xlsx
- 2023-05-08623C-s4/2023-05-08623C-ST7_N_revised_v2.xlsx
- 2023-05-08623C-s4/2023-05-08623C-ST8_N_revised.xlsx
- 2023-05-08623C-s4/2023-05-08623C-ST9_N_revised_v2.xlsx
