# Supplementary material for: In vitro reconstitution of epigenetic reprogramming in the human germ line
Source: Nature. 2024 May 20;631(8019):170–8. doi: 10.1038/s41586-024-07526-6 (PMC11222161; doi:10.1038/s41586-024-07526-6)
Supplement: Supplementary file 4 — This file contains Supplementary Tables 1–12. [file 41586_2024_7526_MOESM4_ESM.zip › 2023-05-08623C-s4/2023-05-08623C-ST1_N_revised.xlsx]

## Sheet: Fig3
Supplementary Table 1. Expression matrix of bulk RNA-seq.
	M1-BTAG	M1-BTAG	M1-BTAG	M1-BTAG	M1-BTAG	M1-BTAG	M1-BTAG	M1-BTAG	M1-BTAG	M1-AGDT	M1-AGDT	M1-AGDT	M1-AGDT	M1-AGDT	M1-AGDT	M1-AGDT	M1-AGDT	M1-AGDT	M1-AGDT	M1-AGDT	M1-AGDT	M1-AGDT	M1-AGDT	M1-AGDT	M1-AGDT	M1-AGDT	M1-AGDT	M1-AGDT	M1-AGDT	M1-AGDT	M1-AGDT	M1-AGDT	M1-AGDT	M1-AGDT	M1-AGDT	M1-AGDT	M1-AGDT	M1-AGDT	M1-BTAG	M1-BTAG	M1-BTAG	M1-BTAG	M1-BTAG	M1-BTAG	M1-BTAG	M1-BTAG	M1-BTAG	M1-BTAG	M1-BTAG
Gene symbol	iPSC_BTAG_1	iPSC_BTAG_2	iPSC_BTAG_3	iMeLC_BTAG_1	iMeLC_BTAG_2	iMeLC_BTAG_3	d6hPGCLC_BTAG_1	d6hPGCLC_BTAG_2	d6hPGCLC_BTAG_3	d6hPGCLC_AG_1	d6hPGCLC_AG_2	c12_B2(-)_AG(+)DT(-)_1	c12_B2(+)_AG(+)DT(-)_1	c12_B2(-)_AG(+)DT(-)_2	c12_B2(+)_AG(+)DT(-)_2	c22_B2(-)_AG(+)DT(-)_1	c22_B2(+)_AG(+)DT(-)_1	c22_B2(-)_AG(+)DT(-)_2	c22_B2(+)_AG(+)DT(-)_2	c32_B2(-)_AG(+)DT(-)_1	c32_B2(+)_AG(+)DT(-)_1	c32_B2(-)_AG(+)DT(-)_2	c32_B2(+)_AG(+)DT(-)_2	c42_B2(+)_AG(+)DT(-)_1	c42_B2(-)_AG(+)DT(-)_2	c42_B2(+)_AG(+)DT(-)_2	c62_B2(+)_AG(+)DT(-)_1	c62_B2(+)_AG(+)DT(-)_2	c82_B2(+)_AG(+)DT(-)_1	c82_B2(+)_AG(+)DT(++)_1	c82_B2(+)_AG(+)DT(-)_2	c82_B2(+)_AG(+)DT(++)_2	c92_B2(+)_AG(+)DT(++)_1	c92_B2(+)_AG(+)DT(++)_2	c102_B2(+)_AG(+)DT(++)_1	c102_B2(+)_AG(+)DT(++)_2	c112_B2(+)_AG(+)DT(++)	c122_B2(+)_AG(+)DT(++)	ag7_BTAG_1	ag7_BTAG_2	ag21_BTAG_1	ag21_BTAG_2	ag35_BTAG_1	ag35_BTAG_2	ag49	ag63_BTAG_1	ag63_BTAG_2	ag77_BTAG_1	ag77_BTAG_2
MIR1302-2HG	0	0	0	0	0	0	0	0	0	0	0	0	0	0	0	0	0	0	0	0	0	0	0	0	0	0	0	0	0	0	0	0	0	0	0	0	0	0	0	0	0	0	0	0	0	0	0	0	0
FAM138A	0	0	0	0	0	0	0	0	0	0	0	0	0	0	0	0	0	0	0	0	0	0	0	0	0	0	0	0	0	0	0	0	0	0	0	0	0	0	0	0	0	0	0	0	0	0	0	0	0
OR4F5	0	0	0	0	0	0	0	0	0	0	0	0	0	0	0	0	0	0	0	0	0	0	0	0	0	0	0	0	0	0	0	0	0	0	0	0	0	0	0	0	0	0	0	0	0	0	0	0	0
LOC729737	3.6057	3.73724	3.26216	4.6041	4.50614	4.40601	7.13512	7.1876	7.41154	7.51799	7.27691	5.96638	7.35886	6.2573	7.37814	5.38768	6.98487	5.71083	6.98252	5.55177	6.31541	5.38959	6.48641	6.95989	5.19693	6.77617	6.79458	6.20321	6.5164	6.79529	6.71693	6.90046	6.36611	6.12238	6.56362	6.11479	6.29937	6.60697	6.35743	6.32164	6.13599	5.75626	5.97483	5.65461	5.52897	5.51142	5.60397	5.29851	5.13677
LOC107985721	0	1.29355	0	0	0.638769	0	0	0	0	0	0	0	0	0	0	0	0	0	0	0.436268	0	0	0	0	0	0.572405	0	0	0	0	0	0	0	0	0	0	0	0	0	0	0	0	0	0	0	0	0	0	0.346305
LOC112268260	0.31371	0	0.398679	0.753519	0.354452	0.61504	0	0.599508	2.10098	1.02694	1.46691	2.24841	2.46543	1.37729	2.39254	1.5771	1.17153	1.68459	2.1745	0.436268	1.06502	1.20758	2.31455	2.18818	1.92733	1.97163	2.1132	1.04068	1.71765	2.38538	2.51672	1.48104	2.16247	1.38869	2.05828	1.57981	2.39127	2.08148	1.55011	0.429107	0.35061	0.410884	0.349252	0.714751	0.902035	1.65035	1.90439	1.149	1.78308
OR4F29	0	0	0	0	0	0	0	0	0	0	0	0	0	0	0	0	0	0	0	0	0	0	0	0	0	0	0	0	0	0	0	0	0	0	0	0	0	0	0	0	0	0	0	0	0	0	0	0	0
LOC100132287	0	0	0	0	0	0	0	0	0	0	0	0	0	0	0	0	0	0	0	0	0	0	0	0	0	0	0	0	0	0	0	0	0	0	0	0	0	0	0	0	0	0	0	0	0	0	0	0	0
LOC105378947	0	0	0	0	0	0	0	0	0	0	0	0	0	0	0	0	0	0	0	0	0	0	0	0	0	0	0	0	0	0	0	0	0	0	0	0	0	0	0	0	0	0	0	0	0	0	0	0	0
LOC101928626	0	0	0	0	0	0	0	0	0	0	0	0	0	0	0	0	0	0	0	0	0	0	0	0	0	0	0	0	0	0	0	0	0	0	0	0	0	0	0	0	0	0	0	0	0	0	0	0	0
OR4F16	0	0	0	0	0	0	0	0	0	0	0	0	0	0	0	0	0	0	0	0	0	0	0	0	0	0	0	0	0.326882	0	0	0	0	0	0	0	0	0	0	0	0	0	0	0	0	0	0	0	0
LOC100133331	0	0	0	0	0	0	0	0	0	0	0	0	0	0	0	0	0	0	0	0	0.447949	0	0	0	0	0	0	0	0	0	0	0	0	0	0	0	0	0	0	0.429107	0	0	0	0	0	0	0	0	0
LOC107984841	0	0	0	0	0	0	0	0	0	0	0	0	0	0	0	0	0	0	0	0	0	0	0	0	0	0	0	0	0	0	0	0	0	0	0	0	0	0	0	0	0	0	0	0	0	0	0	0	0
LOC107984847	0	0	0	0	0	0	0	0	0	0	0	0	0	0	0	0	0	0	0	0	0	0	0.384823	0	0	0	0	0	0	0	0	0	0	0	0	0	0	0	0	0	0	0	0.865206	0	0	0	0	0	0
LOC107984849	0	0	0	0	0	0	0	0	0	0	0.371949	0	0	0.484808	0	0	0	0	0	0	0	0	0	0	0	0	0	0	0	0	0	0	0	0	0	0	0	0	0	0	0	0	0.349252	0	0	0	0	0	0
LOC100288069	0	0	0.398679	0.753519	0	0	0	0	0	0	0	0	0	0	0.511063	0	0	0	0	0	0	0	0	0	0	0	0	0	0	0	0	0	0	0	0	0	0	0	0	0	0	0	0	0	0	0	0	0	0
LOC105378580	0	0	0.398679	0	0	0	1.42524	0	0	0	0.371949	0	0	0	0	0	0.503349	1.47072	0	0.770871	0.447949	0	0.384823	0.592828	0.327572	0	0	0	0	0	0	0	0	0	0	0	0.614286	0	0	0	0	0	0	0	0	0	0	0.383386	0
FAM87B	0	0	0	0	0	0	0	0	0	0	0	0	0	0.484808	0	0	0	0	0	0	0	0	0	0	0	0	0	0	0	0.53077	0	0	0	0	0	0	0	0	0	0	0	0	0	0	0	0	0	0	0
LINC00115	1.29713	1.29355	0.710702	0.753519	1.81007	1.04488	0.419107	1.34801	1.06812	1.02694	1.46691	1.70084	0.719052	1.37729	1.18599	1.5771	0.503349	0.915177	1.26646	0.436268	0.789187	0.72657	0.939001	1.33605	0	0	1.41321	1.75643	0.818032	0.53077	0.914947	0	0.520649	1.38869	0.746915	1.21798	1.21841	0.996099	1.83641	1.02807	1.79739	1.40469	0	1.19055	1.1099	0.384713	1.80492	2.30958	1.53556
LINC01128	2.96373	3.81369	3.00049	3.49677	2.99328	3.7822	3.55922	2.84449	3.49001	3.78643	3.60573	3.0229	3.46141	3.10257	3.53942	3.50023	3.40629	2.8481	2.72744	3.66148	3.43695	3.39144	3.43073	3.26891	3.38264	3.39189	3.8857	3.46507	3.10939	3.59907	3.67885	3.66051	3.67064	3.65075	3.29521	4.24061	3.57057	3.60753	3.68838	3.51004	3.80011	3.35421	4.00562	3.7553	3.65338	3.96973	3.66926	3.96456	3.35385
LOC107984850	0	0	0	0	0	0	0	0	0	0	0	0	0	0	0	0	0	0	0	0	0	0	0.688404	0	0	0	0	0	0	0	0	0	0	0	0	0	0	0	0	0	0	0	0	0	0	0	0	0	0
FAM41C	0	0	0	0	0	0	0.419107	0	0.449535	0.758559	0.371949	0	0	0	0.887681	0	0	0.528971	0.434455	0	0	0	0.384823	0.592828	0	0	0.307545	0	0	0.289716	0	0.533962	0	0	0.538141	0.288063	0	0.996099	0	0	0.632454	0.730314	0	0	0.366924	0.688136	0.321235	0	1.23658
LOC284600	0	0.446574	0.710702	0	0	0	0.743472	0.599508	1.06812	2.15672	2.35521	1.52396	1.70554	1.13639	1.43312	0.842778	0.87578	0.528971	0	1.46764	0.789187	0.72657	0	0	1.47716	0.572405	0.560911	0.612211	1.18377	0	0	0	0.283685	0	1.36871	0	0.339594	0	0	0	0	0	0.349252	0	0	0	0	0	0
LOC100130417	0	1.29355	0	0	0	0	3.95383	4.28892	4.37435	4.73318	5.33639	0	4.10041	1.13639	4.36133	0	2.25017	0	2.94056	1.04222	0.789187	0	2.12532	1.33605	0	2.55341	2.26355	2.23269	2.01867	1.07847	0.669299	0	1.45333	0	1.36871	0.288063	0.614286	0.582363	0	0	0.35061	0	0	0	0	0	0	0	0
LOC107985728	0	0	0	0	0	0	0	0	0	0	0.91242	0	0	0	0	0	0	0	0	0	0.447949	0	0	0	0	0	0	0	0	0	0	0	0	0	0	0	0	0	0	0	0	0	0	0	0	0	0	0	0
SAMD11	2.9181	2.42059	2.26891	3.58187	2.02276	1.37562	6.9781	7.07634	7.44824	6.90677	6.98703	5.1805	7.32438	5.17598	7.53847	4.29625	7.24521	4.83084	7.06056	5.06561	7.057	4.43457	7.09533	7.61391	4.61159	7.45412	7.48548	6.51394	7.22187	7.154	7.12651	7.46776	7.38386	6.45068	7.26721	6.25082	7.17302	7.28225	4.68638	4.13982	5.13393	5.04276	4.84098	5.21836	5.35616	5.51142	4.6832	5.27601	4.21983
NOC2L	6.29438	6.09771	5.80907	6.06277	6.25695	5.99383	5.17234	5.97328	5.88566	5.54408	5.67212	5.84922	5.73706	6.15588	6.23629	6.00187	5.65144	6.02724	5.73775	5.76352	5.97481	5.74701	5.93613	5.86224	5.64192	5.78928	5.99924	5.30695	5.55567	5.77638	5.66075	5.92583	5.47444	5.21206	5.53022	5.46999	5.22335	5.57731	5.3637	5.22398	5.04054	5.1268	5.29796	5.55974	5.34593	5.32604	5.29128	5.51565	4.86857
KLHL17	3.00797	2.21045	2.26891	3.09505	2.20811	1.87102	3.12989	3.03791	3.86053	4.01968	3.29596	3.65877	3.01926	3.90502	3.82554	3.02529	3.66559	3.16545	3.2379	3.07312	3.17146	3.71288	3.16171	3.74961	3.38264	3.25139	2.93603	3.35759	3.57732	3.59907	3.21176	3.66051	3.4007	3.14742	3.45244	2.80074	2.59512	3.41917	2.69238	2.92258	2.70091	3.44432	2.56791	2.82611	2.76371	3.00509	3.35445	3.00027	2.34179
PLEKHN1	0.31371	0.446574	0	1.24598	0	0	0	0	0	0	0.371949	0	0	0	0	0	0	0	0	0	0	0	0	0	0	0.572405	0	0	0	0	0	0	0	0	0	0	0	0	0	0	0	0	0	0	0	0	0	0	0
PERM1	0	0	0	0	0	0	0	0	0	0	0	0	0	0	0.511063	0	0	0	0	0	0	0	0	0	0	0	0	0	0	0	0	0	0	0	0	0	0	0	0	0	0	0	0	0	0	0	0	0	0
HES4	0	0	0	0	0	0	0	0	0	0	0	0	0	0	0	0	0	0	0	0	0	0	0	0	0	0	0	0	0	0	0	0	0	0	0	0	0	0	0	0	0	0	0	0	0	0	0	0	0
ISG15	3.89197	4.08441	4.05284	3.40633	3.69777	3.32724	0	1.02176	0.449535	2.45857	1.97838	2.12974	0.403922	0.484808	0.887681	0	0.503349	2.18371	0	1.64099	0	1.39879	0	0	1.82725	0	0	0.612211	0.326882	0	0.373175	0	0.283685	1.10836	0.538141	1.34897	0	0	3.95075	3.59521	4.30064	2.86011	2.63306	1.19055	0.366924	1.33794	0.583808	0	1.66462
AGRN	0	0.446574	0.398679	0.753519	0	0.61504	0	0	0	0	0.371949	0	0	0	0	0	0	0	0	0.770871	0	0.408603	0	0	0	0	0	0	0	0	0	0	0.520649	0	0	0.288063	0	0	0	0	0	0	0	0	0	0	0	0	0
LOC100288175	0.57124	1.29355	2.36121	2.53638	2.11839	2.88343	1.59584	2.62108	1.06812	1.91349	1.61278	0.459641	1.1968	1.13639	1.18599	0.482022	0.503349	1.21952	0.434455	0.436268	0	0	0.688404	0.326652	0	0.314407	0	0	0	0	0	0.741402	0.283685	0	0.538141	0	0	0.582363	0	1.7761	0	0	0	0	0.902035	0	0	0.685985	0
LOC112267874	0	0	0	0	0	0	0	0	0	0	0	0	0	0	0	0	0	0	0	0	0	0	0	0	0	0	0	0	0	0	0	0	0	0	0	0	0	0	0	0	0	0	0	0	0	0	0	0	0
LOC105378948	0.31371	0.446574	0	0	0	0	0.419107	0	0	0	0	0	0.403922	0.484808	0	0	0	0	0	0.436268	0	0.408603	0	0	0	0	0.307545	0	0	0	0	0	0.283685	0	0	0	0.339594	0	0	0.429107	0	0	0	0.401194	0	0	0	0.383386	0.625364
RNF223	0	0	0	0	0	0	0	0	0	0	0	0	0	0	0	0	0	0	0	0	0	0	0	0	0	0	0	0	0	0	0	0	0	0	0	0	0	0	0	0	0	0	0	0	0	0	0	0	0
C1orf159	2.71958	2.98068	2.8809	3.09505	3.13722	2.23912	3.51736	3.28667	3.93137	4.05012	4.12656	4.034	3.54364	2.80564	3.42987	3.28222	3.15903	3.53972	3.39074	3.07312	2.51927	3.2985	3.00571	2.26646	3.112	2.61205	2.58251	2.92738	2.18926	2.11617	1.87046	2.51167	2.29613	1.82505	2.34173	2.75422	2.39127	2.38598	4.06597	4.08197	2.97776	2.40155	2.97207	2.95099	1.85044	2.2225	2.85501	2.12052	1.78308
LINC01342	0	0	0	0	0	0	0	0	0	0	0	0	0	0	0	0	0	0	0	0	0	0	0	0	0	0	0	0	0	0	0	0	0	0	0	0	0	0	0	0	0	0	0	0	0	0	0	0	0
TTLL10	0.57124	1.06247	0	0	0	0	0	0	0	0	0	0	0	0	0	0	0	0	0.434455	0	0	0	0.384823	0	0	0	0	0	0	0	0	0	0	0	0	0	0	0	0	0	0.868134	0	0	0	0	0	0	0	0
TNFRSF18	0.31371	0.446574	1.18472	0	0.638769	0	0	0	0	0	0	0	0	0	0	0	0	0.528971	0	0	0	0	0	0	0	0	0	0	0	0	0	0	0	0	0	0	0	0	1.19257	0.429107	0.632454	0.410884	0	0	0	0	0	0	0
TNFRSF4	0	0	0	0	0	0	0	0	0	0	0	0.459641	0	0	0	0	0	0	0.767994	0.436268	0	0	0	0	0	0	0	0	0	0	0	0	0	0	0	0	0	0	1.38239	0	0	0.730314	0	0	0	0	0	0	0
SDF4	1.77783	2.31933	1.69069	2.14714	2.02276	2.23912	2.4283	2.7371	3.17669	2.3648	2.95665	1.85842	3.28137	2.43133	1.82802	2.06143	2.11766	2.03573	2.38325	2.38893	1.96813	2.48107	0.384823	1.9241	2.83119	1.14893	2.89052	1.75643	1.82513	1.78488	2.78731	1.96765	2.09068	2.08298	2.82857	1.57981	1.37423	1.57976	2.18123	2.1584	2.358	2.10269	1.06729	1.38023	1.45281	1.50259	1.99744	1.33463	1.06012
B3GALT6	4.31808	4.08441	4.28256	4.52033	4.59195	4.57641	4.04505	4.36304	4.12516	4.22041	4.47065	4.62264	4.63847	4.18398	4.20386	4.53717	4.47845	4.55996	4.215	4.42506	3.78057	4.78224	4.36223	3.44754	4.50227	4.11396	4.17854	2.87637	2.10648	2.61216	2.72428	2.45389	2.73331	2.94574	2.20696	2.75422	2.65714	2.69383	3.95075	4.87807	3.2522	3.10078	3.70598	3.45141	3.83998	3.4301	2.64097	4.35631	2.96016
C1QTNF12	0.57124	1.06247	1.82636	0.753519	0.354452	0.61504	1.42524	2.35662	1.67505	2.04023	0	0	0.97761	0.484808	0.887681	0	0.503349	0	0.434455	0	0.789187	0.408603	0	0	0	0	0.307545	0	0	0	0.373175	0	0	0.300065	0	0.528171	0	0	0.716157	0	0	0	0	0.714751	0	0	0	0	0.346305
UBE2J2	5.67352	5.80183	5.25707	6.07749	5.57863	5.71599	5.34979	5.21198	5.35211	5.45588	5.18136	5.03951	5.3822	5.55264	5.78098	5.24404	5.52634	5.69858	5.21711	5.32907	5.29379	5.50849	5.62366	5.70949	5.428	5.78928	5.72891	5.41813	5.30959	5.48557	5.51936	5.84944	5.47444	5.39757	5.65844	5.57406	5.74986	5.78674	5.61143	5.62933	5.65875	5.81655	5.75835	5.85171	5.69945	5.89897	6.00785	5.73765	5.82308
LINC01786	0	0	0	0	0	0	0	0	0	0	0	0	0	0	0	0	0	0	0	0	0	0	0	0	0	0	0	0	0	0	0	0	0	0	0	0	0	0	0	0	0	0	0	0	0	0	0	0	0
SCNN1D	0.789688	1.06247	1.37379	0	0.354452	0	0.419107	0	1.97251	2.54661	2.08223	2.35803	1.1968	2.88581	2.60905	2.52632	1.97174	3.23496	1.26646	2.57141	1.29649	2.30112	1.78484	1.47441	3.112	1.43542	1.5365	0.842295	0.818032	0	0	1.48104	0.520649	1.62331	0	1.57981	0.614286	0	3.06905	2.78434	3.712	4.30613	3.36617	3.00962	2.63513	2.48122	2.24522	0	1.78308
ACAP3	3.2846	2.84157	2.36121	2.97433	3.69777	2.65897	1.74838	2.20367	2.52411	3.32098	2.843	2.45993	1.38698	3.10257	2.50485	2.79726	1.62639	3.09241	2.5656	2.38893	1.29649	2.78505	2.22302	1.33605	2.2699	3.13624	2.33322	1.21506	1.0125	2.38538	1.47041	1.69573	1.76141	1.51076	1.60151	1.68275	1.76065	1.57976	4.03801	3.85903	2.63854	3.35421	3.06941	3.00962	2.63513	3.58507	3.08444	2.47669	2.62162
PUSL1	4.63255	4.46229	4.52124	3.58187	4.59195	4.4766	3.88966	4.39871	3.78602	3.78643	3.88952	3.52411	3.79937	3.50914	3.90955	3.28222	3.84394	3.74428	3.94565	3.53533	2.98503	3.88258	3.25707	3.99924	3.1539	3.35803	3.5475	3.65866	3.66671	3.3066	3.30089	3.93851	3.37071	3.62395	3.5942	3.9624	3.69403	3.8507	4.77373	4.37477	4.08372	4.04327	4.07759	3.40849	3.51406	3.30185	3.20639	3.00027	2.74351
INTS11	6.27641	6.17219	6.11097	5.97109	5.91464	5.68651	5.52901	5.97328	6.28109	6.22259	6.20799	6.12988	5.94048	5.98445	5.81406	6.17029	6.10083	6.18486	5.60863	5.95636	6.04012	6.00409	5.64144	6.05099	6.06078	6.10215	5.97764	5.35432	5.4421	5.71663	5.66914	5.74488	5.43875	5.66413	5.62578	5.93362	5.71384	5.79968	6.52288	6.63494	6.58775	6.76488	6.71894	6.75601	6.23686	6.30795	6.11556	5.90823	5.24393
CPTP	1.87657	2.51518	1.69069	2.14714	2.83336	2.53214	2.75082	3.12568	3.70746	3.10598	2.95665	2.88317	3.23261	2.72078	2.70622	2.79726	2.68424	2.44069	2.94056	3.01128	2.84583	2.78505	2.63166	2.3407	2.88196	2.49229	2.03171	2.31162	2.10648	1.35417	1.87046	1.69573	1.45333	2.36782	1.80186	1.7788	2.59512	2.63729	2.54127	2.63141	3.29327	3.35421	3.06941	3.36425	1.96188	2.01999	2.75196	2.47669	1.23658
TAS1R3	0	0	0	0	0	1.04488	0	0.599508	0	0	0	0.459641	0	0	0	0.482022	0	0.528971	0.434455	0	0	0	0.384823	0	0	0.572405	0	0	0	0	0	0	0	0	0	0	0	0	0	0.429107	0	0	0	0.972178	0	0	0.321235	0	0.346305
DVL1	4.58953	4.79954	4.39596	4.82963	5.12839	4.86661	4.75265	5.45163	5.62216	5.36193	5.40808	4.88323	4.76386	5.00706	5.2949	4.76477	4.99522	4.87506	5.14729	5.29053	4.93025	5.04797	4.99451	4.84279	5.33996	5.2759	5.03736	4.69173	4.7921	4.93421	4.53219	5.16733	4.63825	4.7242	4.82547	4.93635	4.94127	4.77383	5.37492	5.59872	5.38251	5.36459	5.61254	5.66377	5.19444	5.59589	5.69012	5.00225	4.6047
MXRA8	4.51485	4.31228	4.79377	5.05472	3.92639	4.44174	6.91904	7.22782	7.38338	7.82134	7.34633	4.95478	6.66496	4.54652	6.53633	4.65545	4.72611	4.44732	5.14729	4.79901	2.77085	3.74845	2.89148	3.54498	4.5184	3.98678	3.86232	2.82348	2.77606	2.11617	2.44031	2.81691	2.09068	2.15963	0.929261	3.23257	1.21841	1.90115	4.64991	4.69724	4.34037	3.60921	4.29445	4.26865	3.7183	4.58006	4.66912	4.88824	4.7572
AURKAIP1	6.30772	6.03523	6.03597	6.14896	6.29326	6.15318	5.78859	5.83689	6.19732	6.02219	6.09462	6.51433	6.247	6.37307	6.39045	6.24766	5.4731	6.34277	5.77526	5.98881	5.5281	6.01873	5.80026	5.7978	6.18221	5.86356	5.59348	5.05501	5.2721	5.44932	5.22134	5.73884	5.22069	4.93514	5.09724	5.50552	5.08356	5.30526	6.05671	6.2314	5.58625	5.8825	5.23641	5.42627	5.33562	5.45224	5.28206	3.78506	3.80959
CCNL2	6.24442	6.21509	5.6072	6.03285	6.21429	6.12048	7.37081	7.24752	7.60273	7.88606	7.65706	7.4394	7.34459	7.17793	7.15104	7.4945	7.56125	7.49129	7.26557	7.31475	6.83575	7.43352	7.08886	7.21311	7.41347	7.33732	7.11205	7.15377	7.13839	7.1427	6.88848	7.53376	7.18922	7.18257	7.09183	7.50451	7.16237	7.17959	8.16676	8.67504	8.44027	8.36568	8.26294	8.03859	7.92357	7.83897	8.30036	8.0511	8.05994
LOC148413	2.77184	3.22418	3.26216	2.35485	1.69069	2.98379	3.95383	3.84755	3.28886	3.59321	3.29596	3.26733	3.89646	4.41764	3.9498	3.50023	3.71229	3.59364	3.8434	3.81415	4.14953	3.81708	3.05961	3.23037	3.61044	3.45732	3.5475	2.97666	3.48201	2.89693	3.21176	3.44009	3.27679	2.90178	3.36017	3.01314	3.53798	3.45233	4.55447	3.63597	3.65012	3.98441	3.95557	3.12014	3.65338	3.50966	2.997	2.82542	3.27517
MRPL20	8.4262	8.3793	8.24502	8.29355	8.41625	8.12147	8.15579	8.10917	8.23421	7.85406	7.92135	8.27324	7.91698	8.28803	8.06354	8.0206	8.02381	8.09477	7.95858	7.6323	8.21073	8.05085	8.00503	7.89062	7.74874	7.8418	8.00242	7.49971	7.90277	8.06157	7.83281	8.3613	8.37953	7.75652	8.10797	7.55456	8.01213	8.21621	8.45799	8.54459	8.12195	8.41247	8.40958	8.29718	8.46518	8.27585	8.14505	8.36928	8.44396
LOC107984868	0	0	0	0	0	0.61504	0	1.34801	1.06812	1.62077	0.371949	2.35803	0.97761	1.92452	1.64404	0.482022	0.87578	0.915177	1.46315	1.46764	0	1.56764	0.384823	0.81746	0.819341	0.314407	0.307545	0	0.326882	1.22287	0.914947	0.741402	0.520649	0	0.538141	0	0	0.996099	1.55011	2.46035	2.358	1.72535	1.06729	0.401194	0	0.688136	0.80587	0.383386	1.66462
ANKRD65	1.29713	1.06247	2.60713	3.09505	0.638769	1.37562	4.07421	3.43149	3.49001	3.10598	2.43584	0.459641	1.84177	1.58362	3.11295	0.842778	0.503349	2.65871	1.93032	2.28821	0.447949	1.85555	0.688404	0.81746	1.71971	1.55979	0.307545	1.04068	1.60155	1.22287	1.12479	0.533962	0.724126	0	1.23658	1.21798	0.614286	0.803971	4.5346	4.63826	4.23892	4.30613	3.11573	1.19055	0.659103	2.12479	1.31985	0	0.625364
LOC105378585	0.31371	0	1.18472	0	0	0	1.74838	1.02176	0	0	0	0	0	0.847115	0.887681	0	0	0	0	1.79577	1.06502	1.20758	0.688404	0	0	0.314407	0	0	0	0	0	1.08386	0	0.760093	0.294077	0.528171	0	0	0	0	0	0	1.40229	0.714751	0	0	0.321235	0	0
TMEM88B	0	0	0	0	0	0	0	0	0	0	0	0	0	0	0	0	0	0	0	0	0	0	0	0	0	0	0	0	0	0	0	0	0	0	0	0	0	0	0	0	0	0	0	0	0	0	0	0	0
LINC01770	0.31371	0	1.69069	0	0.638769	1.37562	1.59584	0.599508	0.449535	1.44864	0	0.459641	0.719052	1.13639	1.43312	1.5771	0	0.528971	0.434455	0	0	1.39879	0	1.18301	1.60355	0.791189	0.96377	0	0	0	0	1.08386	0	0.760093	0	0.288063	0	0.320311	1.70035	2.46035	0.868134	0	0	0	0	0	0	1.49902	0
LOC107985729	0	0	0	0	0	0	0	0	0	0	0	0	0	0	0	0	0	0	0	0	0	0	0	0	0	0	0	0	0	0	0	0	0	0	0	0	0	0	0	0	0	0	0	0	0	0	0	0	0
VWA1	5.13954	4.90813	4.28256	5.08419	4.89174	4.91825	7.14202	7.26696	7.70232	7.58968	7.4759	6.15288	5.84641	6.26482	5.76978	5.9839	4.45117	5.74697	5.37204	5.86316	3.99339	5.87323	4.05242	4.28902	6.21227	3.77215	4.32256	4.16307	3.90579	4.21461	4.13172	4.0597	4.50653	3.77778	4.32116	4.48803	3.78016	3.99267	7.95511	7.84105	6.77335	6.72049	5.74367	5.53001	4.99927	5.39052	5.56649	4.31277	4.79998
ATAD3C	1.43312	0.787098	0.967095	0	0.638769	1.04488	1.42524	1.34801	2.8509	2.98514	3.0103	2.35803	2.46543	3.45762	2.27074	2.71249	0.87578	0.915177	1.26646	1.9355	0.789187	2.09549	1.15244	1.01178	2.19156	0.314407	0	1.04068	0	0.737341	0.373175	0.291486	0.520649	0	0.294077	0.288063	0.339594	0	3.12327	0.429107	1.24823	0.730314	1.06729	0.714751	0.659103	0	0	0.383386	0.346305
ATAD3B	4.36984	4.05322	2.52972	4.00807	4.27663	4.40601	4.23782	4.84907	5.46387	5.40967	5.3778	4.6005	4.86328	4.85605	4.94279	4.40832	3.88529	4.55996	4.5323	4.3521	3.61897	4.09094	3.38924	3.15006	4.02606	3.74621	3.9756	4.00582	4.08944	4.31473	3.01509	3.78291	4.07578	3.82561	4.30475	3.01314	4.25145	3.82562	4.00951	3.32294	3.55201	4.4866	4.054	4.55107	4.19961	4.05177	3.8297	3.10606	2.68385
ATAD3A	4.8179	4.72233	4.10714	5.02463	5.28087	5.08569	4.51808	4.87463	5.09869	5.02135	4.71637	4.16044	4.45939	4.79509	4.86074	4.53717	4.17927	4.25993	4.5323	4.42506	3.6611	4.61885	4.36223	3.7766	4.17597	4.05177	4.37306	3.43012	3.85598	3.88618	4.10723	4.11669	3.24408	3.84895	3.29521	3.33092	3.28656	3.12236	4.5346	4.02171	3.16639	4.04327	3.06941	3.78916	3.14052	3.1611	3.48872	2.21813	1.66462
TMEM240	0	0	0	0	0	0	0.743472	0	0	0	0	0	0	0	0	0	0	0	0	0.436268	0	0	0	0	0	0	0	0	0	0	0	0	0	0	0	0	0	0	0	0	0	0	0	0	0	0	0	0	0
SSU72	6.10373	6.06681	6.3035	5.98678	5.99873	6.17457	5.89049	5.56587	5.87671	5.53335	5.91645	6.36474	6.22848	6.44097	6.28429	6.03717	6.0653	5.77057	6.21816	6.28511	5.91513	6.20951	6.19282	6.11056	5.89767	6.20096	6.14684	5.49624	5.73171	5.46393	5.78951	5.84944	4.91256	5.07034	4.6417	4.88331	4.96598	4.70672	5.70329	5.72692	5.78648	6.05686	5.06995	5.31448	5.07559	5.27002	5.28206	4.84305	5.56651
FNDC10	4.71492	4.53182	4.41761	2.84258	2.71594	2.65897	5.70714	6.3281	6.24677	5.92697	5.98503	5.57045	5.81364	5.62448	6.26049	5.8905	5.75545	5.35264	6.2847	5.79138	5.60565	5.50849	5.57823	5.7441	5.99312	5.53272	5.88207	5.38201	5.36406	4.81391	4.78479	4.76561	4.68774	4.04354	4.49031	4.33843	4.03496	4.3676	6.04973	5.74567	6.33101	6.3528	6.62199	6.48879	6.11558	6.44075	5.49649	4.69832	3.91714
LOC105378586	0	0	0	0	0	0	0	0	0	0	0.371949	0	0	0	0	0	0	0	0.434455	0	0	0	0	0	0	0	0	0	0	0	0.373175	0	0	0	0	0	0	0.582363	0	0	0.35061	0	0.349252	0.401194	0	0.384713	0	0	0
MIB2	2.9181	0.787098	2.06454	2.69757	1.56052	1.64446	1.42524	1.61391	2.10098	3.04682	2.08223	2.24841	1.1968	1.37729	1.99117	1.91732	2.37153	0.528971	1.93032	1.79577	2.51927	1.56764	2.40059	2.26646	2.4822	1.55979	2.84354	2.06057	1.60155	2.04019	1.98247	2.81691	1.66585	2.76126	1.97776	2.37843	2.23738	1.57976	0.973942	2.04187	2.19418	1.57391	2.1891	1.19055	2.16182	2.12479	2.08485	2.30958	2.74351
MMP23B	1.55743	2.21045	2.52972	0.753519	1.41743	2.06678	0	1.34801	0	3.32098	1.46691	0	0.403922	1.37729	0.511063	0.842778	0.87578	0.528971	0	1.64099	0.789187	0.98703	0.939001	0	0	0.314407	0.776357	0	0.818032	0.737341	0	0.922807	0.520649	0	0.538141	0.288063	0	0.996099	0.716157	1.45001	0.868134	0	1.06729	0	1.59789	0.384713	0.321235	0	0.625364
CDK11B	1.29713	2.31933	1.69069	1.61245	1.07998	1.87102	0.419107	0	1.06812	0.428571	1.74519	1.0878	0	1.76413	0	1.13106	0	1.21952	0.434455	1.04222	2.09646	0.72657	0	0.326652	0.327572	0.791189	0.776357	1.37061	1.0125	1.68867	0.669299	0.922807	0.724126	0.760093	1.23658	0.913876	1.86944	1.80178	0	0	0.35061	1.21288	1.06729	0	0.659103	1.90697	1.80492	0.685985	1.66462
SLC35E2B	2.82226	2.51518	1.54092	0.753519	2.37231	2.23912	3.47425	2.62108	2.328	2.98514	3.11193	3.15028	2.89943	2.06888	2.60905	2.19242	2.68424	2.44069	3.00513	2.06292	2.91711	2.64106	2.31455	2.47864	2.41484	2.05852	2.52411	1.96614	2.10648	2.80812	3.30089	3.1067	2.82465	2.60557	3.08067	2.84579	2.06512	3.16298	2.45933	2.70991	3.55201	3.25811	3.64412	3.6487	3.23228	3.54786	2.90391	2.88608	3.14849
CDK11A	1.29713	0.787098	1.18472	0	0.354452	1.04488	0.419107	0.599508	0.791689	0	2.08223	0.459641	1.84177	0.847115	0	1.75724	1.41684	1.21952	0.767994	1.04222	0.789187	0.98703	0.688404	0.81746	1.18542	1.2993	0.560911	1.51101	1.47529	0.917928	0.669299	0.291486	1.20402	1.51076	0.746915	1.34897	1.21841	0.582363	1.70035	0.429107	0.35061	0.991681	1.06729	0.401194	1.29149	1.65035	0.321235	1.33463	2.48849
SLC35E2A	2.55043	2.09268	2.94193	2.69757	2.4479	2.65897	2.6767	2.35662	1.83143	3.32098	3.2521	2.5551	3.18217	3.16814	2.79726	2.71249	2.68424	2.75651	2.94056	2.48305	2.42463	2.56328	2.89148	2.92723	2.72397	2.36168	2.52411	2.23269	2.54409	2.44551	2.72428	2.56725	2.53122	3.38944	3.00144	2.49616	2.59512	2.5171	3.72391	3.67564	3.40988	4.23217	3.44083	3.61134	3.78043	3.69127	3.35445	2.21813	3.53358
LOC112268218	1.14698	1.66762	0.967095	0.753519	0.638769	2.06678	1.59584	1.83839	2.21897	1.77454	2.71962	2.5551	1.84177	2.32034	2.39254	1.91732	2.11766	2.75651	2.05755	1.9355	2.09646	2.48107	1.78484	1.47441	1.71971	1.78035	2.1132	1.86509	1.82513	2.04019	2.18336	1.96765	1.66585	1.7277	2.46501	1.68275	2.39127	1.80178	2.69238	2.63141	2.63854	1.72535	1.9025	2.68939	2.06533	2.31397	1.69809	2.62644	1.53556
NADK	5.28145	5.2063	5.50978	5.37392	5.35146	5.54585	6.62099	6.73631	6.44138	6.14715	6.45526	5.98359	6.2653	5.89043	6.54292	6.11355	6.03806	6.11282	6.26506	6.20451	6.04012	6.17724	5.99955	5.9597	6.18726	6.34189	5.96672	5.84032	5.9373	5.95247	5.81998	6.27777	5.8345	5.99742	6.05655	6.05369	6.02144	6.04215	6.91362	6.63494	6.91163	6.66066	7.19937	6.90625	6.69359	6.75017	6.64765	6.59373	6.54702
GNB1	8.49968	8.49263	8.52483	8.65685	8.65425	8.35253	8.27206	8.25255	8.22013	8.02665	8.05656	8.3399	8.32133	8.14471	7.91137	8.0228	7.67172	7.94724	7.89184	7.96557	7.70153	7.89886	7.5694	7.8704	7.89648	7.61867	7.83236	7.13762	7.44253	7.3672	7.55339	7.68272	7.3801	7.57252	7.38115	7.7627	7.38256	7.49605	8.48153	8.59458	8.04138	8.15	7.49271	7.40635	7.25214	7.61666	7.66192	7.60441	7.51168
LOC105378949	0	0	0	0.753519	0	0	0	0	0	1.02694	0	0	1.55503	0	0	0	0	0	0	0	0	0	0.384823	0	0	0	0	0.338339	0	0	0.373175	0	0	0	0	0	0	0	1.38239	1.62223	0.35061	0	0	0.401194	0	0.384713	0	0.383386	0
CALML6	0	0	0	0	0	0	0	0	0	0	0	0	0	0	0	0	0	0	0	0	0	0	0	0	0	0	0	0	0	0	0	0	0	0	0	0	0	0	0	0	0	0	0	0	0	0	0	0	0
TMEM52	2.42554	3.04551	2.68059	3.30985	2.94191	2.53214	1.0082	1.02176	0.449535	0.758559	0.371949	0.459641	0	0	0.511063	0.842778	0.503349	0	0.434455	1.04222	0	0	0	0	0	0	0	0.338339	0	0	0	0	0	0	0	0.913876	0	0	0	1.02807	0	0	0	0.401194	0	0	1.168	0	0.859095
CFAP74	0	0	0	0	0.354452	0	0	0	0	0	0	0	0	0	0	0	0	0	0	0	0	0	0	0	0.327572	0	0	0	0	0	0	0	0	0	0	0	0	0	0	0	0	0	0	0	0	0	0	0	0
LOC107984872	0	0	0	0	0	0	0	0	0	0	0	0	0	0	0	0	0	0	0	0	0	0	0	0	0	0	0	0	0	0	0	0	0	0	0	0	0	0	0	0	0	0	0	0	0	0	0	0	0
LOC105378589	0	0	0	0	0.354452	0	0	0	0	0	0	0	0.403922	0	0	0.842778	0	0	0	0	0	0	0	0	0	0	0	0	0	0	0	0	0	0.300065	0	0	0	0	0	0	0	0	0	0.401194	0	0	0	0	0
GABRD	1.29713	1.29355	0.398679	0	0	0	0	0	0	0	0	0	0	0	0	0.482022	0	0	0.767994	0.770871	0	0	0	0	0	0	0	0	0.326882	0	0	0	0	0	0	0	0	0	0	0	0	0	0	0	0	0	0.583808	0	0
LOC105378590	0	0	0	0	0	0	0	0	0	0	0	0	0	0	0	0	0	0	0	0	0	0	0	0	0	0	0	0	0	0	0	0	0	0	0	0	0	0	0	0	0	0	0	0	0	0	0	0	0
LOC105378591	0	1.06247	0	0	0	0	0	0	0	0	0	0	0	0	0.887681	0	0	0	0	0	0	0	0	0	0	0	0	0	0	0	0	0	0	0	0	0	0	0	0.402067	0	0	0	0	0	0	0	0	0	0
PRKCZ	4.11059	3.65653	4.48068	4.52033	3.8166	3.83689	4.6595	4.74204	4.84711	4.89287	4.59873	4.4844	5.00065	4.21534	4.30039	4.2061	4.03976	4.38752	3.91236	4.01659	3.33654	3.88258	3.58571	3.66544	3.58002	3.28781	2.89052	3.11512	2.82865	2.98059	2.58926	3.24942	2.68538	2.85645	2.87377	2.65647	2.98187	2.85124	4.22319	5.008	3.96167	3.68509	4.00562	3.57299	3.61979	3.3886	3.87944	3.7199	3.14849
PRKCZ-AS1	1.29713	0	0.398679	0.753519	0.638769	1.04488	0.419107	0	0.449535	0	0	0.807602	1.1968	0	0.511063	0	0.87578	0.528971	0	0.436268	0.447949	0.408603	0.939001	0	1.01393	0.314407	0	0.338339	0.326882	0	0.373175	0	0	0	0	0	0	0	0	0	0	0.410884	0	0	0	0	0	0	0
FAAP20	4.67432	5.08817	4.48068	4.99391	4.62489	4.51065	4.23782	4.25039	4.69253	4.34841	4.28728	4.12985	3.98742	3.94299	3.64122	3.93386	3.84394	3.69579	3.43828	4.16597	3.28358	3.81708	2.94972	3.44754	3.80713	3.8715	3.32612	2.92738	2.66473	3.20589	2.08641	3.14372	2.95164	3.22081	2.63215	2.97308	2.15381	2.74823	3.75858	4.35048	3.58547	4.04327	3.64412	3.12014	3.47702	3.00509	2.95121	2.55351	2.26243
LOC112268219	0.789688	1.29355	0.398679	0.753519	0	0	0.419107	0	0.791689	0	0	0.807602	0.403922	0.847115	0	0.842778	0	0	0	0	0.447949	0	0	0	0	0	0.307545	0.612211	0.326882	0	0	0.291486	0	0	0	0	0.339594	0.582363	0	0	0.632454	0	0.349252	0	0.902035	0	0.321235	0	0
LOC105378593	0	0	0	0	0	0	0	0	0	0	0	0	0	0	0	0	0	0	0	0	0	0	0	0	0	0	0	0	0	0	0	0	0	0	0	0	0	0	0	0	0	0	0	0	0	0	0	0	0
LOC105378592	0	0	0	0	0	0	0	0	0	0	0	0	0	0	0	0	0	0	0	0	0	0	0	0	0	0	0	0	0	0	0	0	0	0	0	0	0	0	0	0	0	0	0	0	0	0	0	0	0
SKI	1.77783	1.49267	2.94193	1.24598	2.71594	2.39306	1.42524	1.61391	1.49968	2.26451	1.74519	1.0878	1.70554	2.43133	2.13773	2.06143	2.11766	2.31791	1.46315	2.06292	1.96813	1.85555	1.33834	2.18818	2.77859	2.92121	2.19033	1.51101	1.18377	1.68867	1.74906	2.19632	1.66585	2.08298	2.46501	2.93189	1.9706	2.63729	1.19257	1.25441	1.90728	2.30862	0.349252	1.5478	1.72971	1.78434	1.69809	1.64658	2.417
MORN1	2.05582	1.29355	1.95036	1.24598	1.07998	0	1.23174	1.02176	1.67505	1.77454	2.26984	1.0878	1.84177	1.76413	0.887681	1.5771	1.80937	2.18371	0.767994	2.38893	1.67102	1.39879	0.939001	1.33605	2.19156	1.2993	1.85348	0.338339	1.18377	0.917928	1.61645	0	1.06108	0.760093	0.294077	1.57981	0.844948	1.31725	0.716157	0.759412	1.67843	1.72535	0.630126	1.5478	1.1099	1.15205	0.998268	0	1.66462
RER1	6.66278	6.49011	6.2502	6.43857	6.78002	6.51364	6.90693	6.36464	6.46546	6.53931	6.33429	6.39721	6.3071	6.65624	6.41221	6.51505	6.54327	6.3816	6.3607	6.37992	6.59076	6.584	6.58159	6.6921	6.59354	6.47027	6.62087	6.15587	6.34193	6.40269	6.49413	6.91659	6.5811	6.46586	6.22733	6.77225	6.42499	6.3586	6.65758	6.68437	6.14162	6.22517	6.55213	6.43635	6.77214	6.51011	6.46421	6.70315	7.17232
PEX10	3.76883	3.88628	3.81255	3.49677	4.14655	3.32724	3.5999	3.79497	4.21309	4.16585	3.80098	3.74203	3.83245	3.94299	3.73632	3.59801	3.28796	3.23496	3.65501	2.80806	3.33654	3.6764	3.25707	3.06502	3.75362	3.45732	3.21976	2.71154	2.72146	2.89693	1.98247	3.17983	2.86823	2.85645	2.40469	3.12702	2.93257	2.90012	3.32181	3.99061	3.20994	3.98441	4.16829	3.82223	3.43901	3.20956	3.55144	3.20463	3.35385
PLCH2	0	0	0	0	0	0	0	0	0	0	0	0	0	0	0	0	0	0	0	0	0	0	0	0	0	0	0	0	0	0	0	0	0	0	0	0	0	0	0	0	0	0	0	0	0.366924	0	0	0	0
PANK4	3.51665	3.27913	3.16311	2.35485	3.42598	2.23912	3.12989	3.03791	2.77587	2.3648	1.74519	2.12974	2.62506	2.20006	2.88288	2.79726	2.48347	2.18371	2.80203	2.80806	2.69178	2.64106	2.89148	2.82747	2.97842	2.72262	2.79498	2.06057	1.92513	2.44551	2.44031	3.02966	2.47594	2.15963	2.78191	2.43848	2.31638	2.57846	2.89297	3.04874	2.76069	2.30862	3.11573	2.75937	2.82395	2.2225	2.95121	2.55351	2.80081
HES5	0.31371	0	0.967095	0	0	0	0	0	0	0	0	0	0.403922	0	0	0	0	0	0	0	0	0	0	0	0	0	0	0	0	0	0	0	0	0	0	0	0	0	0	0	0	0	0	0	0	0	0	0	0
TNFRSF14-AS1	0	0	0	0	0	0	0	0	0	0	0	0	0	0	0	0	0	0	0.434455	0	0	0.408603	0	0	0	0	0	0	0	0	0	0	0	0	0	0	0	0	0	0	0	0	0	0	0	0	0	0	0
TNFRSF14	0	0	0	0	0	0	0	0	0	0	0	0	0	0	0	0	0.87578	0.528971	0	0.436268	0	0	0	0	0.819341	0	0	0	0	0.53077	0	0	0	0	0.538141	0.288063	0	0	0	0	0	0	0	0.714751	0.659103	0.938625	1.58265	0	0
LOC100996583	0	0	0	0	0	0	0	0	0	0	0	0	0	1.37729	0.511063	0	0.503349	1.47072	0	0.436268	0	1.39879	0.688404	0	0.327572	0	0	0	0	0	0	0	0	0.548338	0	0.288063	1.04376	0	0	0	0.632454	0.730314	1.06729	0.714751	0	0.688136	0.80587	0	0
FAM213B	5.26332	5.6433	5.448	5.32538	5.10523	5.35293	4.78829	4.50073	4.90106	4.27298	4.24316	6.02574	5.54078	5.52787	4.92271	5.71637	4.63209	6.01741	4.37015	5.75411	4.58114	5.79033	4.07877	4.02199	5.79545	4.59296	4.51475	3.71781	3.93007	3.92893	4.13172	4.6023	4.94346	4.79799	4.85957	4.90476	5.00227	5.09044	6.21489	6.12801	5.93009	5.43221	5.86388	5.88339	5.48301	5.51142	5.67611	5.32065	5.52461
MMEL1	1.43312	1.49267	1.82636	2.14714	1.25858	0	1.23174	1.61391	0.791689	0.758559	0.667302	1.70084	1.55503	1.76413	1.64404	1.37128	0	2.03573	0.434455	1.79577	1.29649	2.64106	0.939001	1.01178	1.92733	1.2993	0.560911	0.338339	1.0125	0.917928	0.669299	1.08386	0.724126	0.548338	0.929261	1.07396	0.614286	0.803971	1.70035	1.45001	1.67843	0.991681	2.27325	2.27718	1.85044	1.78434	1.80492	0.935988	1.06012
LOC105378597	0	0	0	0	0	0	0	0	0	0	0	0	0.403922	0	0	0	0	0	0	0	0	0	0.384823	0	0	0	0	0	0	0	0	0	0	0	0	0	0	0	0	0	0.632454	0	1.40229	0.401194	0	0	0	0	0
TTC34	0	0	0	0	0	0	0	0	0	0	0	0.459641	0.719052	0	0	0	0	0.528971	0	0.436268	0	1.20758	0	0	1.18542	0	1.12961	0	0	0	0	0	0	0	0	0	0	0	0	0	0	0	0	0	0	0.938625	0	0	0
LOC105378603	0	0	0	0	0	0	0	0	0	0	0	0	0	0	0	0	0	0	0	0	0	0	0	0	0	0	0	0	0	0	0	0	0	0	0	0	0	0	0	0	0	0	0	0	0	0	0	0	0
LOC105378602	0	0	0	0	0	0	0	0	0	0	0	0	0	0	0	0	0	0	0	0	0	0	0	0	0	0	0	0	0	0	0	0	0	0	0	0	0	0	0	0	0	0	0	0	0	0	0	0	0
LOC105378601	0	0	0	0	0	0	0	0	0	0	0	0	0	0	0	0	0	0	0	0	0	0	0	0	0	0	0	0	0	0	0	0	0	0	0	0	0	0	0	0	0	0	0	0	0	0	0	0	0
LOC112268220	0	0	0	0	0	0	0	0	0	0	0	0	0	0	0	0	0	0	0	0	0	0	0	0	0	0	0	0	0	0	0	0	0	0	0	0	0	0	0	0	0	0	0	0	0	0	0	0	0
LOC107985732	0	0	0	0	0	0	0	0	0	0	0	0	0	0	0	0	0	0	0	0	0	0	0	0	0	0	0	0	0	0	0	0	0	0	0	0	0	0	0	0	0	0	0	0	0	0	0	0	0
LOC105378600	0	0	0	0	0	0	0	0	0	0	0	0	0	0	0	0	0	0	0	0	0	0	0	0	0	0	0	0	0	0	0	0	0	0	0	0	0	0	0	0	0	0	0	0	0	0	0	0	0
LOC105378598	0	0	0	0	0	0	0	0	0	0	0	0	0	0	0	0	0	0	0	0.770871	0	0	0	0	0	0	0	0	0	0	0	0	0	0	0	0	0	0	0	0	0	0	0	0	0	0	0	0	0
LOC107984904	0	0	0	0	0	0	0	0	0	0	0	0	0	0	0	0	0	0	0	0	0	0	0	0	0	0	0	0	0	0	0	0	0	0	0	0	0	0	0	0	0	0	0	0	0	0	0	0	0
LOC105378599	0	0	0	0	0	0	0	0	0	0	0	0	0	0	0	0	0	0	0	0	0	0	0	0	0	0	0	0	0	0	0	0	0	0	0	0	0	0	0	0	0	0	0	0	0	0	0	0	0
ACTRT2	0	0	0	0	0	0	0	0	0	0	0	0	0	0	0	0	0	0	0	0	0	0	0	0	0	0	0	0	0	0	0	0	0	0	0	0	0	0	0	0	0	0	0	0	0	0	0	0	0
LINC00982	0	0	0	0	0	0	0	0	0	0	0	0	0	0	0	0	0	0	0	0.436268	0	0.408603	0	0	0	0	0	0	0	0	0	0	0	0	0	0	0	0	0	0	0	0	0	0	0	0	0	0	0
PRDM16	0	0.446574	0	0	0	0	1.0082	0	1.29995	0	0.91242	0	0	0.484808	1.18599	0	0.503349	1.21952	0	0.436268	0	0.408603	0	0	0.327572	0	0	0	0	0	0	0	0	0	0	0	0	0	0	0	0	0	0	0	0	0	0	0.935988	0
LOC105378606	0	0	0	0	0	0	0	0	0	0	0	0	0	0	0	0	0	0	0	0	0	0	0	0	0	0	0	0	0	0	0	0	0	0	0	0	0	0	0	0	0	0	0	0	0	0	0	0	0
LOC107984909	0	0	0	0	0	0	0	0	0	0	0	0	0	0	0	0	0	0	0	0	0	0	0	0	0	0	0	0	0	0	0	0	0	0	0	0	0	0	0	0	0	0	1.24446	0	0	0	0	0	0
LOC105378605	0	0	0	0	0	0	0	0	0	0	0	0	0	0	0	0	0	0	0	0	0	0	0	0	0	0	0	0	0	0	0	0	0	0	0	0	0	0	0	0	0	0	0	0	0	0	0	0	0
LOC105378604	0	0	0	0	0	0	0	0	0	0	0	0.459641	0	0.484808	0	0	0	0	0	0	0	0	0	0	0	0	0	0	0	0	0	0	0	0	0	0	0	0	1.38239	0	0	0.410884	0	0	0	0	0	0	0
ARHGEF16	4.76733	4.20284	4.0249	3.81065	3.89972	3.4017	4.13083	4.46752	4.75246	4.84158	4.43187	4.2485	4.67543	4.41764	4.20386	4.40832	2.86043	4.25993	3.69471	4.04772	2.51927	3.6764	2.40059	2.60452	3.85874	2.72262	2.46326	1.86509	2.18926	1.68867	1.61645	1.5924	1.33405	1.7277	1.89251	1.469	1.64298	0.803971	5.76427	5.82716	5.33413	5.16704	4.27418	4.11696	2.76371	2.76681	2.69753	1.64658	3.10367
MEGF6	3.68957	3.10755	3.6391	3.20644	2.51972	3.98954	3.01427	2.35662	2.9222	3.16281	3.29596	3.70101	3.12988	3.40418	2.60905	2.87735	2.68424	3.74428	2.47729	3.39709	0	2.852	1.15244	0.326652	3.19464	0.981122	0.776357	0.338339	0	0	0	0	0.902421	1.38869	0.538141	2.25023	0.844948	0.320311	4.38729	3.21942	2.27843	4.23217	2.1891	2.27718	2.63513	2.01999	1.45723	0.383386	2.74351
LOC105378608	0	0	0	0	0	0	0	0	0	0	0	0	0	0	0	0	0	0	0	0	0	0.408603	0	0	0	0	0	0	0	0	0	0	0	0	0	0	0	0	0	0	0	0	0	0	0	0	0	0	0
LOC105378607	0	0	0	0	0	0	0	0	0	0	0	0	0	0	0	0	0	0	0	0	0	0	0	0	0	0	0	0	0	0	0	0	0	0	0	0	0	0	0	0	0	0	0	0	0	0	0	0	0
TPRG1L	5.24496	5.40469	5.14473	4.93043	5.50091	5.25591	5.11736	5.39975	5.24494	5.20843	5.54159	5.13502	4.92596	5.23837	5.51203	5.18232	4.99522	5.64851	4.82839	5.00343	4.93025	5.17105	5.25923	4.94153	5.28444	4.846	5.12838	4.85873	4.81835	5.29446	4.47589	5.1583	5.17803	5.48209	5.10674	5.93882	5.56002	5.33222	5.30627	6.06221	5.75007	6.12656	5.80149	5.8356	5.5199	6.05298	5.54353	5.70435	5.79515
WRAP73	4.00542	4.50902	4.10714	4.7583	4.89174	4.89266	4.07421	4.5332	4.84711	4.39659	4.50842	4.55517	4.61964	4.52165	5.11193	5.40129	4.74869	5.13352	4.91496	4.60331	4.46703	5.28446	4.89426	4.72299	4.6849	5.25765	4.99499	4.4162	4.72432	5.00585	5.02607	5.11235	4.74732	4.87957	4.71804	5.1126	5.39695	5.01479	5.25861	5.58837	6.05473	5.84163	6.05427	6.01796	5.63365	5.91367	5.87927	5.98651	5.75948
TP73	1.29713	1.29355	1.18472	0	0	0	0	0	0	0.758559	0.371949	1.0878	0.403922	0.484808	1.82802	0.482022	1.17153	1.87082	0	1.9355	0.789187	0	0.688404	0.592828	1.33868	0	0.560911	0	0.593306	0	0	1.08386	1.20402	0.548338	1.23658	1.21798	1.04376	0.803971	0	0	2.10474	0.730314	0	1.19055	0.366924	0	0.321235	1.49902	0.625364
LOC105378610	0	0	0.710702	0	0	0	0	0	0	0	0	0	0.403922	0	0	0	0	0	0	0	0	0	0	0	0	0	0	0	0	0	0	0	0	0	0	0	0	0	0	0	0	0	0	0	0	0	0	0	0
LOC105378609	0	0	0	0	0	0	0	0	0	0	0	0	0	0	0	0	0	0	0	0	0	0	0	0	0	0	0	0	0	0	0	0	0	0	0	0	0	0	0	0	0	0	0	0	0	0	0	0	0
TP73-AS1	4.5749	4.78062	4.72598	4.47656	4.07683	4.44174	3.98488	4.12819	4.63001	4.67576	4.58112	3.9313	4.45939	3.90502	4.53009	4.10992	4.47845	4.85312	4.26859	4.47173	4.46703	4.4776	4.0256	3.48076	4.33016	4.19292	3.78982	3.88198	3.4488	3.65106	3.7753	3.73519	3.67064	4.25046	3.77183	4.27396	3.32527	4.3676	3.61459	3.71422	4.35983	4.60853	4.39177	4.14338	3.39996	4.17891	3.52042	2.21813	3.56699
CCDC27	0	0	0	0	0	0	0	0	0	0	0	0	0	0	0	0	0	0	0	0	0	0.72657	0	0	0	0	0	0	0	0	0	0	0	0	0	0	0	0	0	0	0	0	0	0	0	0	0	0	0.346305
SMIM1	1.67184	1.49267	2.36121	0	1.07998	0	2.33497	2.03256	1.83143	2.26451	2.35521	2.5551	2.0809	2.53441	1.99117	3.39534	1.62639	3.01548	2.1745	3.18938	2.6081	3.14679	2.31455	2.7203	3.51717	2.36168	1.65008	0.612211	2.18926	1.07847	1.47041	2.45389	2.01514	2.71121	1.70514	2.10953	1.9706	1.69501	3.85786	2.85511	3.2522	2.98545	2.09977	3.2715	2.56626	2.2225	2.52072	0	1.89255
LRRC47	5.63877	5.7734	5.54954	5.61508	5.66036	5.86817	6.10352	5.94942	5.97221	6.13299	6.03764	6.01741	6.10526	6.21138	6.0819	6.33533	6.49733	6.21097	6.29119	5.73511	6.0717	5.79033	6.26915	6.08918	6.12013	6.33755	5.78594	5.54605	5.61677	5.96793	6.07497	6.3429	6.15796	5.89465	6.04672	5.81401	6.05638	6.25907	5.74711	6.13513	5.91701	5.86629	5.94308	5.87554	6.02867	6.22786	5.93326	6.22241	5.95511
CEP104	4.22745	4.20284	4.30596	4.18168	4.64108	4.6082	5.0747	4.89975	4.56465	4.75182	4.84001	4.38428	4.34937	4.66484	4.55639	4.04205	4.00267	4.19163	4.5323	3.95221	4.026	4.34445	4.46566	3.69404	4.36627	4.13411	4.30532	4.30486	3.93007	4.29851	3.92299	4.07895	3.81127	3.98154	3.90842	3.9624	3.69403	3.57779	4.06597	4.63826	4.28036	4.46524	4.55193	4.85266	3.92495	4.17891	4.65491	4.3776	4.26124
DFFB	2.60905	2.51518	2.36121	1.90443	1.81007	2.98379	1.59584	3.03791	2.4294	2.98514	2.08223	2.5551	2.0809	2.20006	2.60905	2.06143	1.17153	2.31791	1.93032	1.79577	2.21434	2.56328	2.02052	1.71673	2.02088	2.21804	2.39972	2.38645	2.34182	2.61216	2.08641	1.5924	2.7797	1.38869	2.05828	2.18161	1.37423	2.08148	2.6188	1.62223	0.868134	1.40469	0.865206	1.38023	1.85044	1.33794	0.321235	1.149	2.48849
LOC107984910	0	0	0	1.24598	0.354452	0	0.743472	0	0	0.758559	0.371949	0.459641	0.403922	1.13639	0.511063	0	0.87578	1.21952	0.434455	0.436268	0.447949	0	1.33834	0	0.327572	0	0	0	0	0	0.669299	1.08386	0	0	0	0	0	0	0	0	0	0	0	1.19055	0	0	0	0	0
C1orf174	5.10941	5.10348	4.70852	5.97109	5.71492	5.44383	4.75265	4.04058	4.75246	3.89104	4.41208	3.37558	4.25487	4.66484	4.68116	4.07639	4.27571	3.88066	3.57219	3.66148	3.70204	4.0053	4.31869	3.48076	4.25512	3.57989	3.95365	3.88198	4.27146	3.74975	4.15581	4.37205	3.78876	4.41585	3.99279	3.50953	4.05813	3.77411	4.5346	5.32717	4.68702	4.46524	4.48294	4.66485	4.61206	4.50438	4.26353	4.55621	5.04491
LINC01134	0	0	0	0	0	0	0	0	0	0	0	0	0	0	0	0	0	0.528971	0	0	0	0	0	0	0	0	0	0	0.326882	0	0	0	0	0	0	0	0	0	0	0	0	0	0	0	0	0	0	0	0
LINC01346	0	0	0	0	0	0	0	0	0	0	0	0	0	0	0	0	0	0	0	0	0	0	0	0	0	0	0	0	0	0	0	0	0	0	0	0	0	0	0	0	0	0	0	0	0	0	0	0	0
LINC01345	0	0	0	0	0	0	0	0	0	0	0	0.807602	0	0	0	0	0	0	0	0	0	0	0	0	0	0	0	0	0	0	0	0	0	0	0	0	0	0	0	0	0	0	0	0	0	0	0	0	0
LOC105376673	0	0	0	0	0	0	0	0	0	0	0	0.459641	0	0	0	0	0	0	0	0	0	0	0	0	0	0	0	0	0	0.289716	0	0	0.724126	0	0	0.528171	0.614286	0.582363	0	0	0	0	0	0	0	0	0	1.90292	0
LINC01777	0	0	0	0	0	0	0	0	0	0	0	0	0	0	0	0	0	0	0	0	0	0	0	0	0	0	0	0	0	0	0	0	0	0	0	0	0	0	0	0	0	0	0	0	0	0	0	0	0
LOC105376674	0	0	0	0	0	0	0	0	0	0	0	0	0	0	0	0	0	0	0	0	0	0	0	0	0	0	0	0	0	0	0	0	0	0	0	0	0	0	0	0	0	0	0	0	0	0	0	0	0
LINC01646	0	0	0	0	0	0	0	0	0	0	0	0	0	0	0	0	0	0	0	0	0	0	0	0	0	0	0	0	0	0	0	0	0	0	0	0	0	0	0	0	0	0	0	0	0	0	0	0	0
LOC107985376	0	0	0	0	0	0	0	0	0	0	0	0	0	0	0	0	0	0	0	0	0	0	0	0	0	0	0	0	0	0	0	0	0	0	0	0	0	0	0	0	0	0	0	0	0	0	0	0	0
AJAP1	1.14698	2.09268	0	1.61245	0.876173	0.61504	2.95278	3.7404	3.05504	3.27016	3.16018	2.95472	1.38698	2.32034	0.887681	1.37128	1.80937	0.528971	1.03865	1.46764	1.29649	1.85555	1.50304	1.71673	2.02088	0.981122	1.65008	0.338339	1.92513	1.58554	1.12479	2.12403	1.66585	0.300065	1.4898	0.528171	1.76065	0	1.70035	1.02807	2.00938	0.410884	0.630126	0	0.659103	0	0.321235	0	0
LOC105376680	0	0	0	0	0	0	0.419107	0	0	0	0	0	0	0	0	0	0	0	0	0	0	0	0	0	0	0	0	0	0	0	0	0	0	0	0	0	0	0	0	0	0	0	0	0	0	0	0	0	0
LOC102724429	0	0	0	0	0	0	0	0	0	0	0	0	0	0	0	0	0	0	0	0	0	0	0	0	0	0	0	0	0	0	0	0	0	0	0	0	0	0	0	0	0	0	0	0	0	0	0	0	0
LOC105376681	0	0	0	0	0	0	0	0	0	0	0	0	0	0	0	0	0	0	0	0	0	0	0	0	0	0	0	0	0	0	0	0	0	0	0	0	0	0	0	0	0	0	0	0	0	0	0	0	0
LOC105376682	0	0	0	0	0	0	0	0	0	0	0	0	0	0	0	0	0	0	0	0	0	0	0	0	0	0	0	0	0	0	0	0	0	0	0	0	0	0	0	0	0	0	0	0	0	0	0	0	0
LOC107984911	0	0	0	0	0	0	0	0	0	0	0	0	0	0	0	0	0	0	0	0	0	0	0	0	0	0	0	0	0	0	0	0	0	0	0	0	0	0	0	0	0	0	0	0	0	0	0	0	0
LOC105376686	0	0	0	0	0	0	0	0	0	0	0	0	0	0	0	0	0	0	0	0	0	0	0	0	0	0	0	0	0	0	0	0	0	0	0	0	0	0	0	0	0	0	0	0	0	0	0	0	0
NPHP4	3.93843	3.81369	3.60177	3.73835	3.04287	3.4725	4.13083	4.39871	4.39955	4.53217	3.86062	4.2485	4.63847	4.61867	4.41981	4.67799	4.45117	4.00526	4.67806	4.16597	4.05789	4.06295	4.2508	4.49813	3.98019	4.48728	4.32256	4.02936	3.95394	4.6057	4.6214	4.65454	4.68774	4.10298	4.65471	4.00275	4.76942	4.45197	4.00951	4.73527	4.52408	4.79132	4.93439	4.62792	4.52402	4.73708	4.82958	5.6959	4.7572
KCNAB2	2.2888	2.84157	2.68059	1.90443	2.02276	1.64446	1.0082	0	0.791689	1.02694	1.97838	2.45993	1.1968	2.06888	1.18599	1.37128	0.503349	1.47072	1.26646	2.48305	0.447949	2.09549	0.939001	0.81746	2.02088	0.572405	0.560911	1.21506	0.818032	0.737341	1.12479	0	1.06108	1.38869	0.929261	1.21798	0.614286	0.582363	2.28001	1.45001	2.10474	0.730314	1.06729	0.714751	0	0.688136	0.321235	1.64658	0
CHD5	0.979367	0.787098	0	0.753519	0.354452	0	0.419107	1.34801	0.791689	0	0.371949	1.0878	0.97761	0.484808	0	0	0	0	0.767994	0.436268	0	0	0.688404	0	1.01393	0.791189	0	0.612211	0	0.289716	0	0.533962	0	0.548338	0.294077	1.7788	0.339594	0	0.402067	0	0.35061	0	0	0.972178	0	0.384713	1.31985	0.685985	1.23658
LOC105376687	0	0	0	0	0	0	0	0	0	0	0	0	0	0	0	0	0	0	0	0	0	0	0	0	0	0	0	0	0	0	0	0	0	0	0	0	0	0	0	0	0	0	0	0	0	0	0	0	0
RPL22	10.5806	10.4176	10.7041	10.5445	10.3495	10.1299	11.0193	11.0032	10.7428	11.1073	11.0974	11.1758	11.2306	11.0393	11.0171	11.0491	10.9609	11.0925	11.2386	11.2372	11.2033	10.9636	10.8624	10.9984	11.0134	10.7973	10.9018	11.2045	10.966	10.9624	10.931	10.409	10.9365	10.9619	10.9712	10.9647	10.8977	10.8177	11.1615	10.4269	10.4736	10.6991	10.6597	10.8135	10.8582	10.7435	10.708	10.6478	10.3928
LOC107985733	0	0	0	0	0	0	0	0	0	0	0	0	0	0	0	0	0	0	0	0	0	0	0	0	0	0	0	0	0	0	0	0	0	0	0	0	0	0	0	0	0	0	0	0	0	0	0	0	0
LOC102724450	0	0	0.398679	0	0	0	0	0.599508	0	0	0	0	0	0	0	0	0	0	0	0	0	0	0.688404	0	0	0.572405	0	0	0	0	0	0	0	0	0	0	0	0	0	0	0	0	0	0	0	0	0.321235	0	0
RNF207	0.31371	1.06247	0.967095	0.753519	0.638769	0	1.59584	0.599508	1.83143	1.77454	1.46691	1.32227	0.97761	0.847115	0	0.842778	0.87578	1.47072	0	2.06292	1.67102	1.20758	0	0.326652	1.01393	0.314407	1.12961	1.04068	0.818032	0.917928	0	0.291486	0.283685	0.300065	0.538141	0.288063	0.844948	0	2.69238	2.92258	2.43341	1.40469	2.35276	2.8899	1.45281	0.688136	2.16726	3.25149	1.99425
ICMT	7.59893	7.56179	7.50871	7.41871	7.53647	7.51414	7.0642	7.03159	7.13589	7.30414	7.38998	7.30894	7.59172	7.4091	7.23892	7.14414	6.86597	6.90856	6.90426	6.76431	6.82189	6.91276	6.86877	6.79801	6.73141	6.86324	6.75704	6.2739	6.68279	6.4945	6.43137	5.88814	6.3	6.01816	6.27864	6.4681	6.26493	6.27305	6.49744	6.88798	6.12466	5.82496	5.98734	5.7693	6.13355	5.74308	6.0519	5.76214	5.8906
LINC00337	2.9181	2.42059	3.30925	0	1.25858	1.04488	2.01225	1.61391	2.8509	2.15672	1.97838	2.72844	2.46543	2.80564	2.39254	3.77568	2.37153	3.23496	2.87297	3.18938	2.77085	3.2985	2.12532	2.3407	3.66942	3.13624	2.03171	2.38645	2.92843	2.55873	1.98247	2.39366	2.95164	2.94574	2.46501	3.09004	2.93257	2.24175	3.65196	3.10791	3.2522	2.92414	3.79406	3.49308	3.47702	3.00509	3.52042	3.58	2.74351
HES3	0	0	0	0	0	0	0	0	0	0	0	0	0	0	0	0	0	0	0	0	0	0	0	0	0	0	0	0	0	0	0	0	0	0	0	0	0	0	0	0	0	0	0	0	0	0	0	0	0
GPR153	3.98343	3.65653	4.13355	2.14714	1.81007	2.53214	3.98488	4.25039	4.5422	5.11071	4.10206	5.1655	4.34937	4.70958	4.17019	5.198	4.93742	5.51514	4.67806	5.52988	4.05789	5.28446	4.13005	3.97613	5.08223	4.3901	3.71348	3.07042	3.10939	1.87511	3.21176	3.58174	2.6358	2.65935	2.20696	2.75422	3.12039	2.45304	6.02145	5.63939	5.91701	6.3055	5.67573	5.39363	5.20581	5.40099	4.47246	4.73176	3.72333
ACOT7	6.28991	6.22912	6.31508	6.25641	6.23578	6.79491	6.30764	5.81064	5.29952	5.32506	5.57756	6.13759	6.247	5.97532	6.01709	6.37725	6.48394	6.44164	6.06755	6.01268	6.33506	6.09672	6.73024	6.80786	6.63482	6.51321	6.56041	6.32235	6.24849	6.19508	6.5222	6.86763	6.17541	6.64317	6.32413	6.55545	6.54465	6.48812	5.15831	5.75496	5.79365	5.38748	5.59629	5.34893	5.5199	5.47224	5.69707	5.34247	4.85511
HES2	0.31371	0.446574	0	0	0	0	1.23174	0	0.791689	1.62077	2.08223	2.95472	0.403922	2.32034	1.43312	1.91732	0.87578	2.75651	1.63626	1.27059	0.447949	1.39879	2.02052	1.71673	1.82725	1.55979	2.26355	2.38645	2.77606	2.76156	1.30795	0.291486	1.45333	0.548338	1.36871	1.86884	1.21841	1.31725	0.716157	2.04187	0.35061	0	0.630126	0.401194	0.902035	1.33794	0.321235	0	0.859095
ESPN	0.789688	1.06247	1.37379	0	1.07998	1.04488	0	1.34801	0.791689	0.428571	0	0.459641	0.719052	0.484808	0	0.482022	0.503349	0.528971	0	1.04222	0	0.72657	0	0	0	0	0	0	0.326882	0	0	0.291486	0.283685	0	0	0	0	0	0	0.429107	0	0.410884	0	0	0.366924	0	0.321235	0	0
TNFRSF25	3.05088	3.65653	2.7505	1.24598	2.29255	1.64446	3.3366	3.28667	3.28886	2.98514	3.2521	3.32248	2.62506	2.53441	2.13773	2.42336	1.80937	2.44069	2.80203	2.7334	2.6081	2.71484	1.78484	1.33605	2.54654	2.14048	1.75536	1.21506	2.18926	2.44551	1.47041	2.7703	2.35859	1.91625	2.34173	3.09004	2.98187	2.08148	3.88949	3.89306	2.97776	3.39996	4.00562	2.8899	3.18712	3.58507	3.61156	2.62644	3.0574
PLEKHG5	2.13773	2.9128	2.68059	2.35485	2.77583	2.53214	3.23695	2.62108	3.49001	2.98514	2.5122	1.52396	2.0809	0.847115	1.18599	1.75724	2.58734	1.87082	2.05755	2.17996	1.4959	2.09549	2.02052	1.18301	2.60815	1.43542	1.12961	1.51101	1.47529	1.87511	1.47041	1.08386	1.85104	1.51076	1.4898	2.37843	1.76065	0.320311	3.22595	3.51004	2.81809	3.20755	2.63306	1.69791	2.49393	2.63108	1.90439	1.78044	2.55658
NOL9	5.29044	5.37976	5.23285	5.27516	5.04565	5.64114	4.53915	4.28892	4.82867	4.46597	4.66712	4.7285	5.16556	4.83601	5.07602	4.74355	5.1217	5.36819	4.99663	4.83516	4.93025	4.63795	5.20047	5.27075	4.80813	5.13304	5.34627	4.99649	5.05749	4.93421	4.8453	5.89359	5.19524	4.98865	5.45786	5.39618	5.38783	5.14215	4.5346	4.9445	4.21774	4.50766	5.06995	4.83656	4.97291	5.13852	5.26344	5.27601	5.55822
TAS1R1	0.789688	0	0	0	0	0	0	0	0	0	0	0	0	0	0	0.482022	1.41684	0.528971	1.26646	0	0	0	0	0	1.33868	0.314407	0	0.612211	0.593306	0.289716	0.914947	0	0.283685	0.944709	0	0.288063	0.339594	0	0	0.429107	0	0	0.630126	0	0	0	0.321235	0	0
LOC107984912	0	0	0	0	0	0	0	0	0	0	0	0	0	0	0	0	0	0	0	0	0	0	0	0	0	0	0	0	0	0	0	0	0	0	0	0	0	0	0	0	0	0	0	0	0	0	0	0	0
ZBTB48	3.68957	3.52629	3.35485	3.30985	2.94191	3.66618	3.42982	3.79497	3.82376	3.85701	3.80098	4.0986	4.12734	4.05123	4.02707	4.3251	3.71229	3.96491	3.48431	4.32693	4.05789	4.27296	3.97038	4.53021	4.41878	4.00877	3.78982	3.31991	3.90579	3.97045	3.38481	3.98005	3.06836	3.87191	3.62096	3.66845	3.02954	3.74765	3.4117	3.89306	3.65012	4.44355	4.33417	4.3839	3.8105	4.05177	3.85478	3.78506	3.23418
KLHL21	5.10941	5.47698	4.81023	5.37392	5.47404	5.08569	5.47536	5.0643	5.114	4.92608	5.15778	5.1805	4.89496	5.11076	4.88169	5.15045	5.22194	5.13352	5.14729	4.88773	4.84144	5.10398	4.81812	4.84279	5.10377	4.85816	5.08863	4.64678	5.04643	5.0355	5.30989	5.30445	5.16934	5.19395	5.14411	5.16686	5.31276	5.39325	5.53349	6.18407	5.08799	4.8584	5.96854	5.55974	5.11229	5.86911	5.77142	5.3956	5.58293
LOC107984913	0	0	0	0	0	0	0	0	0	0	0	0	0	0	0	0	0	0	0	0	0	0	0	0	0	0	0	0	0	0	0	0	0	0	0	0	0	0	0	0	0	0	0	0	0	0	0	1.149	0
PHF13	5.81095	5.6222	5.74201	5.05472	5.28087	5.25591	5.79736	5.5017	5.84036	5.8769	5.62131	5.19535	5.57051	5.65911	5.60316	5.80094	5.73298	6.00751	6.01364	5.91474	5.40953	6.19023	6.03361	5.90569	5.90382	6.09188	5.77971	5.81345	5.69676	5.85053	5.57402	6.02343	5.69622	6.52862	5.79979	6.68816	6.25994	6.38459	4.85608	5.14142	5.22163	5.62755	5.10481	5.30281	5.20581	5.95689	5.92143	6.44036	6.4384
THAP3	3.93843	3.33206	3.39905	4.72127	3.46289	3.4725	3.63948	3.84755	4.37435	4.29856	3.86062	3.89538	4.17971	4.33439	3.48568	4.04205	4.36611	4.04451	4.01	4.04772	3.96004	4.06295	3.79083	3.9045	3.7261	3.69287	3.8857	4.02936	4.02328	3.74975	4.05694	4.02042	3.71905	4.04354	3.90842	3.64315	3.72332	4.01503	3.79244	4.19543	4.32064	4.15422	4.5005	4.51106	3.7497	3.91233	4.10529	3.99242	3.56699
DNAJC11	6.35558	6.2499	6.1373	6.61045	6.40179	6.33517	5.874	5.77036	6.02985	6.26214	6.19068	6.36474	5.91753	6.27973	5.80312	6.03717	6.11828	5.82794	6.16968	6.03616	6.04012	5.76449	5.86979	5.57753	5.75518	5.72431	5.70939	5.67851	6.09054	5.86711	5.72657	5.98313	6.0438	5.46708	5.87951	5.52643	5.6769	5.83152	6.32309	6.29006	6.14162	5.93005	6.26417	6.19254	6.22015	6.42031	6.38031	6.43529	5.76668
LINC01672	0	0	0	0	0	0	0	0	0	0	0	0	0	0	0	0	0	0	0	0	0	0	0	0	0	0	0	0	0	0	0	0	0	0	0	0	0	0	0	0	0	0	0	0	0	0	0	0	0
CAMTA1-DT	0	0	0.710702	1.90443	0	0	0	1.02176	0	0	0.91242	1.0878	0.719052	0.847115	1.18599	1.5771	1.17153	1.21952	1.46315	1.27059	0.789187	0.98703	1.33834	0.592828	0.819341	1.2993	1.2784	0.842295	0.593306	0.289716	0	0	0.902421	0.300065	0	1.07396	0.844948	0.582363	0.973942	0	0.632454	0.991681	0	0.714751	1.1099	0.688136	0.321235	0	1.23658
CAMTA1	7.35319	7.38519	7.58483	6.84371	6.78002	7.04768	6.7258	6.51849	6.37939	6.65277	6.46969	6.03402	6.38724	6.12319	6.29994	6.01963	6.11828	6.29474	6.07509	6.11913	6.67027	6.21587	6.63582	6.60816	6.18221	6.34189	6.57127	6.62627	6.17422	6.21248	6.5633	5.69586	5.99056	6.40024	6.08084	6.40928	5.75696	6.18705	5.42973	5.42348	6.13034	5.37608	5.13886	4.66485	5.34593	5.92822	5.86081	6.32458	6.20368
LOC105376692	0	0	0	0	0	0	0	0	0	0	0	0	0	0	0	0	0	0	0	0	0	0	0	0	0	0	0	0	0	0	0	0	0	0	0	0	0	0	0	0	0	0	0	0	0	0	0	0	0
LOC102725193	0	0	0	0	0	0	0	0	0	0	0	0	0	0	0	0	0	0	0	0	0	0	0	0	0	0	0	0	0	0	0	0	0	0	0	0	0	0	0	0	0	0	0	0	0	0	0	0	0
LOC101928836	0	0	0	0	0	0	0	0	0	0	0	0	0	0	0	0	0	0	0	0	0	0	0	0	0	0	0	0	0	0	0	0	0	0	0	0	0	0.996099	0	0	0	0	0	0	0	0	0	0	0
LOC105376691	0	0	0	0	0	0	0	0	0	0	0	0	0	0	0	0	0	0	0	0	0	0	0	0	0	0	0	0	0	0	0	0	0	0	0	0	0	0	0	0	0	0	0	0	0	0	0	0	0
LOC105376689	1.14698	0.787098	2.17034	0.753519	0.876173	0	0.743472	1.83839	1.97251	0.758559	1.74519	1.32227	1.84177	2.43133	0	1.37128	1.80937	2.03573	2.05755	2.80806	0	2.56328	1.78484	1.18301	1.92733	1.87916	1.65008	1.51101	0.593306	1.78488	1.12479	1.22879	0.724126	1.82505	1.09106	2.49616	1.51485	2.08148	2.28001	2.78434	2.19418	1.86239	3.36617	2.36961	2.06533	3.11095	3.20639	1.49902	3.46435
VAMP3	5.7208	5.82971	6.01482	6.04789	5.75267	6.08703	6.46457	6.3281	6.72676	6.68222	6.61526	6.97215	6.99596	6.95918	7.08482	6.62932	6.80264	6.80379	7.06056	6.81496	7.017	6.71565	7.08886	7.1982	6.53923	7.14471	7.01202	6.74122	6.77948	6.98196	6.76079	6.90046	6.98907	6.73996	6.95131	6.78965	6.85028	6.96952	5.94825	6.25122	5.97495	6.38159	6.06021	6.35392	6.35895	6.36789	6.29123	6.66903	6.89164
PER3	1.55743	3.22418	3.11091	0.753519	1.07998	1.37562	2.75082	2.20367	2.4294	3.10598	2.78264	2.88317	2.54745	2.53441	2.50485	2.71249	2.25017	2.18371	2.47729	3.01128	2.09646	3.19915	3.25707	3.48076	2.93098	3.17565	3.95365	3.95755	4.08944	4.08829	3.92299	3.14372	3.74266	3.91677	3.86431	3.94179	4.2312	4.59242	0.716157	1.02807	3.68139	2.64897	2.63306	2.82611	4.08119	3.75796	4.08423	3.90717	4.84153
UTS2	0.57124	0	0	0	0	0.61504	1.0082	0	0.791689	1.02694	1.12181	1.70084	1.55503	0.847115	2.13773	1.13106	0	0.528971	0	2.38893	0	0.98703	0.384823	0	0.594262	0.572405	0.776357	0.612211	0.593306	0	0	0	0.520649	0.760093	0.746915	0	0	0	1.70035	1.25441	0	0	0	0	0	0	0	0	0
TNFRSF9	0	0	0	0	0.354452	0	0	0	0	0	0	0	0	0	0	0	0	0	0	0	0	0	0	0	0	0.314407	0	0.338339	0	0	0	0	0	0	0	0	0	0	0	0	0	0.410884	0	0	0	0	0	0	0
PARK7	7.92731	7.77515	8.10193	8.03521	7.91168	7.95219	7.5187	7.77096	7.46624	7.67762	7.66961	7.95988	7.77525	7.91329	7.97613	8.01839	8.00752	7.99811	7.89823	7.78332	7.98471	8.12716	8.10133	8.1423	8.22735	8.16308	8.22611	8.03118	8.02613	8.11462	8.1456	8.00292	7.94573	8.02717	7.94547	7.95874	7.9882	8.01873	7.19569	6.90476	7.01037	7.22188	7.02832	7.06321	7.09906	7.25041	7.16651	6.6385	6.9811
ERRFI1	5.854	5.89274	6.36607	4.86402	5.21748	5.90703	4.95436	5.2319	4.18438	5.78033	5.43775	4.90146	6.58468	5.19183	7.44302	4.78567	4.87721	4.00526	5.17562	4.8172	3.2286	5.00449	3.97038	4.85551	4.13471	3.8953	4.71075	5.48776	4.11084	3.81958	4.10723	0.291486	3.43008	2.23242	3.32805	2.60497	2.53032	2.74823	4.61249	4.11119	3.74197	3.52912	0.630126	2.27718	1.29149	2.12479	2.5821	3.90717	3.23418
LOC107984915	0	0	0	0	0	0	0	0	0	0	0	0	0	0	0	0	0	0	0	0	0	0	0	0	0	0	0	0	0	0	0	0	0	0	0	0	0	0	0	0	0	0	0	0	0	0	0	0	0
LINC01714	0	0	0	0	0	0	0	0	0	0	0	0	0	0	0	0	0	0	0	0	0	0	0	0	0	0	0	0	0	0	0	0	0	0	0	0	0	0	0	0	0	0	0	0	0	0	0	0	0
LOC105376695	0	0	0	0	0	0	0	0	0	0	0	0	0	0	0	0	0	0	0	0	0	0	0	0	0	0	0	0	0	0	0	0	0	0	0	0	0	0	0	0	0	0	0	0	0	0	0	0	0
SLC45A1	1.77783	1.29355	1.69069	0	1.07998	0.61504	0.419107	1.02176	0	0	0	1.0878	0	1.58362	0.887681	0.842778	0	0	0	0	0	0	0	0	0	0	0	0	0	0	0	0	0	0	0	0.288063	0	0	0	0.429107	0	0	0	0	0	0	0	0	0
RERE	5.93069	6.31709	5.95685	6.1902	6.18145	5.95727	6.73038	6.57416	6.80902	7.03026	6.69522	7.096	7.12511	6.96841	7.0803	6.62932	7.41716	6.89251	7.44794	6.80132	7.29299	6.85681	7.25977	7.63619	6.98175	7.49948	7.35755	6.94063	7.20705	7.24352	7.49084	7.73673	7.26863	7.45006	7.41403	7.53234	7.50142	7.53526	7.39066	7.14969	7.61507	7.38434	7.85032	7.72767	7.76168	7.63008	7.60021	7.83731	7.91666
LOC102724552	0.57124	0	0.398679	0	0	0	0	0	0	0.428571	0	0.459641	0	0	0	0	0	0.915177	0	0	0	0	0	0	0	0	0	0	0	0	0	0	0	0.300065	0	0	0.844948	0	0	0	0	0	0	0	0.366924	0	0	0	0
ENO1	10.4471	10.4669	10.4139	11.0041	10.9866	11.088	11.0019	11.1154	10.3766	10.573	10.5981	10.9197	10.8878	11.036	10.9902	10.5132	9.84729	10.5594	10.0972	10.2639	9.57623	10.288	9.72561	9.83519	10.0232	9.67849	9.80249	10.1955	9.84697	9.67271	9.27744	9.68649	9.57609	9.23611	9.41963	9.82359	9.06329	9.24012	10.5087	10.88	9.10285	9.35698	9.39811	9.35616	8.59077	8.89072	9.69874	7.99195	7.93756
ENO1-AS1	0	0	0	0	0	0	0.419107	1.34801	1.06812	0	0	0.807602	1.55503	0.484808	0	0	1.62639	0	1.63626	1.04222	0.789187	0	0	0.81746	1.60355	0.791189	1.5365	0.612211	1.18377	1.87511	1.12479	0	0.520649	1.82505	0.929261	0.913876	1.21841	0	1.83641	0	0	0	1.06729	0.401194	1.1099	1.78434	1.168	0	1.66462
LOC112268261	0.789688	1.29355	0.710702	2.14714	1.41743	1.04488	0.743472	2.03256	2.10098	1.91349	1.46691	1.70084	0.97761	2.06888	0.887681	1.37128	1.17153	0	1.46315	0.436268	0.789187	1.20758	0.939001	1.18301	0.594262	1.55979	0.776357	1.21506	1.33685	0.737341	1.47041	0.922807	0.724126	1.25532	1.09106	0.733875	0.614286	1.45444	0	0.759412	0	0.410884	0.630126	0.401194	0	0.384713	0.321235	0.685985	0.346305
CA6	0	0	0.398679	0	0	0	0	1.34801	0.449535	0	0.371949	1.85842	2.96059	1.13639	1.99117	1.75724	2.25017	1.21952	2.28265	0.770871	0	0.408603	0.688404	0	1.18542	0	0.307545	0.612211	0	0	0.669299	0.291486	0.520649	0	0.294077	0.528171	0	0.996099	0	1.02807	0	0.410884	0	0.401194	1.29149	0.384713	0.321235	0	2.17846
SLC2A7	0	0	0	0	0	0	0	0	0	0	0	0	0	0	0	0.842778	0	0	0.767994	0	0	0.72657	0.384823	0	0	0	0	0.338339	0	0	0	0	0	0	0	0	0	0	0	0	0	0	0	0	0	0	0	0	0
SLC2A5	0	0	0.967095	0	0	0	1.23174	0	0	0	0.667302	1.52396	0.97761	0.847115	1.43312	0.842778	0.503349	1.47072	0.767994	0.436268	0.789187	0.72657	0.384823	0	0.594262	0.314407	1.5365	1.21506	1.18377	1.68867	1.74906	0.741402	1.45333	1.10836	0.294077	0.733875	0	0.582363	0	0	0.868134	0	1.24446	1.5478	0.366924	0.384713	0.321235	0	0
LOC107984916	0.57124	0.787098	0.967095	0.753519	2.11839	1.37562	3.55922	2.94445	3.05504	2.92069	2.26984	1.85842	2.69869	1.13639	3.86816	0	1.80937	0.528971	1.93032	0.770871	0.789187	1.56764	1.50304	1.60065	1.18542	0.791189	0.96377	0	0.593306	0	1.12479	0	0	1.38869	0.538141	1.68275	0	0	0.716157	1.02807	0.35061	0.410884	0.865206	0	0.366924	0	0.321235	0	0
GPR157	0	0	0	0	0	0	0	0	0	0	0	0.459641	0	0	0	0	0	0	0	0	0	0.408603	0	0	0	0	0	0	0	0	0	0	0	0	0	0	0	0	0	0	0	0	0	0	0	0	0	0	0
MIR34AHG	2.48934	2.76662	1.82636	1.90443	1.25858	1.37562	2.23521	2.62108	2.21897	3.50805	3.29596	2.24841	3.12988	2.53441	2.88288	1.5771	2.37153	1.68459	2.1745	2.17996	3.33654	2.39391	2.63166	2.54295	3.06883	2.92121	3.73937	2.82348	3.4488	3.59907	2.9057	2.90581	3.03049	2.85645	3.32805	2.55159	3.57057	2.69383	0.402067	1.7761	1.67843	0.991681	1.9025	1.38023	1.96188	1.50259	1.99744	2.69586	0.859095
LINC01759	1.55743	0	1.95036	1.61245	0.638769	1.04488	0.743472	0	1.49968	2.04023	1.12181	0.459641	0	0.484808	0.511063	0.842778	0.503349	0	0.434455	0	1.29649	0.408603	1.33834	0.326652	0.594262	0	0	0.612211	0	0	0	0	0	0.760093	0.294077	0.528171	0.339594	0	0	0	0	0	0	0.401194	0.366924	0	0	0	0
H6PD	0.31371	0.787098	2.44792	0	0.638769	1.64446	2.6767	1.61391	2.69675	3.4635	2.843	2.95472	3.37419	2.32034	2.70622	2.42336	3.34835	2.65871	3.29066	3.34789	3.57557	2.852	2.94972	2.18818	2.2699	2.92121	2.89052	2.14919	2.60568	1.22287	2.51672	2.26514	2.29613	2.36782	1.60151	1.86884	2.46247	2.16385	3.88949	3.04874	2.70091	1.98754	3.24638	3.53359	3.31856	3.30185	3.66926	2.39556	3.23418
SPSB1	0.31371	0	1.95036	0.753519	0.354452	0.61504	2.33497	1.83839	2.9222	2.54661	2.35521	1.52396	2.0809	0.847115	2.70622	1.13106	2.48347	0.528971	2.38325	1.9355	2.21434	1.39879	1.65081	1.33605	1.47716	1.2993	1.65008	1.63891	0.818032	2.11617	1.12479	2.04796	1.76141	1.62331	1.80186	1.21798	0.614286	1.45444	2.28001	1.45001	0.35061	0	0	0.401194	0	0.384713	0.583808	1.33463	0
LOC100506022	0	0	0.398679	0	0	0.61504	0	0	0	0	0	0	0	0	0	0	0	0	0	1.27059	0	0	0	0	0	0	1.12961	0.338339	0	0	0	0	0	0	0.294077	0	0	0.320311	0	0	0.35061	0	0	0	0	0	0.321235	0	0.346305
SLC25A33	4.83028	4.414	5.24501	4.8976	4.48835	4.5439	5.14511	4.62643	4.80999	4.07993	4.28728	4.86477	4.52158	4.57098	4.0642	4.72203	4.50522	4.71397	4.71713	4.56077	4.55903	4.61885	4.50505	5.14171	5.11443	4.62178	4.7495	4.83221	4.72432	4.98574	5.10242	5.78058	5.62178	5.01983	5.07806	5.04659	5.10596	4.82535	4.19815	4.44529	4.52408	4.12727	4.25361	4.3389	4.48724	4.38285	5.50444	5.65291	5.78809
TMEM201	3.4857	4.05322	2.44792	3.8795	3.26812	3.53999	2.33497	3.20842	2.8509	2.26451	2.71962	2.24841	3.28137	3.29098	3.78162	2.95321	3.28796	3.36468	3.18314	2.17996	3.53083	3.09244	3.7586	3.82913	2.02088	3.69287	3.83856	3.46507	3.192	3.3066	4.03112	4.07895	3.67064	3.25615	3.97215	3.98271	3.75202	4.20206	1.70035	3.16474	2.27843	1.86239	3.24638	2.75937	2.41779	2.5581	3.08444	1.90292	1.99425
LOC107985734	0	0.446574	0.967095	0.753519	1.07998	0	0	0	0	0	0	1.0878	0.719052	1.37729	0.511063	1.37128	0.503349	1.21952	0.434455	0	0	0	0.384823	0	0	0	0.307545	1.04068	0.593306	0	0	0	0.283685	0	0	0	0	0	0.973942	0	0	0	0	0.714751	0.366924	0	0	0	1.06012
LOC105376712	0	0	0	0	0	0	0	0	0	0	0	0	0	0	0	0	0	0	0	0	0	0	0	0	0	0	0	0	0	0	0	0	0	0	0	0	0	0	0	0	0	0	0	0	0	0	0	0	0
PIK3CD	3.09256	3.88628	3.87648	2.97433	2.99328	3.53999	3.98488	3.5631	3.58095	3.85701	4.10206	5.00621	5.21659	5.05984	4.65705	5.62654	5.44572	5.2388	5.33484	5.50765	5.40953	5.20985	5.80815	5.68119	5.34901	5.97387	5.42018	4.79148	5.04643	5.53484	5.74256	6.29433	5.64702	6.57133	6.01681	6.92439	6.11832	6.34542	4.59341	5.03874	5.55282	5.72064	5.90402	5.6268	5.4161	5.86911	5.70399	5.22995	5.49019
PIK3CD-AS1	0	0	0	0	0	0	0	0	0	0	0	0	0	0	0	0	0	0	0	0	0	0	0	0	0	0	0	0	0	0	0	0	0	0.548338	0	0	0	0	0	0	0	0	0	0	0	0	0	0	0
PIK3CD-AS2	3.21083	2.98068	3.74566	3.58187	2.99328	3.16572	1.74838	2.4949	1.97251	1.91349	1.61278	3.21	2.18704	2.53441	1.82802	2.87735	1.17153	2.5538	1.26646	2.57141	2.42463	2.20195	2.70113	2.0176	2.4822	2.05852	2.39972	2.38645	2.01867	1.68867	1.98247	2.26514	1.45333	2.15963	1.60151	1.34897	2.06512	3.24094	2.89297	3.63597	3.37205	3.64765	2.1891	2.75937	1.59789	2.5581	2.75196	1.78044	2.417
CLSTN1	6.41016	6.47253	6.662	6.34429	6.44855	6.29666	6.61107	6.71525	7.11322	6.87311	6.74749	6.86942	6.70125	6.60979	6.79014	6.81869	6.63702	6.99625	6.69511	7.05225	6.75051	6.58892	6.55369	7.00054	6.77571	7.03915	6.69222	6.93128	6.91336	6.78077	7.1081	7.06392	6.57453	7.05543	6.86161	7.16114	6.58509	6.87794	7.55748	7.61242	7.43642	7.38149	7.47505	7.35641	6.69359	7.01165	7.50438	6.32458	6.35956
CTNNBIP1	4.95979	4.81822	4.81023	5.05472	3.8166	4.21275	4.53915	4.65621	5.01961	4.73318	4.4514	4.30436	4.86328	4.27609	5.0014	4.29625	4.91763	4.19163	4.57547	4.66486	4.58114	4.53984	4.77044	4.41465	4.13471	4.60744	4.43776	3.74651	3.95394	3.57234	4.05694	4.32447	3.4007	4.53574	3.51082	5.09404	3.96313	4.63635	5.27067	5.43508	5.47464	5.18022	4.21158	4.26865	3.43901	4.36156	3.87944	4.94637	4.53887
LOC105376717	0	0	0	0	0	0	0	0	0	0	0	0	0	0	0	0.482022	0	0	0	0	0	0	0	0	0	0	0	0	0	0	0	0	0	0	0.294077	0	0	0	0	0	0	0	0	0	0	0	0	0	0
LZIC	4.8547	4.76145	4.79377	4.43141	5.13983	5.38998	5.30128	4.76955	4.98672	5.24836	5.16962	5.59305	5.46894	5.00706	5.11193	5.38768	5.06885	5.56998	5.45529	5.00343	5.43404	5.38959	5.33767	5.06713	5.34901	5.38921	5.73536	4.85873	5.28156	5.19287	5.24399	4.09794	5.17803	5.48209	5.47262	5.35782	5.3319	5.53924	4.45227	3.95881	4.52408	4.70282	4.97264	4.46991	5.50157	5.37997	5.24458	6.12509	5.47267
NMNAT1	2.35879	1.82363	2.68059	2.53638	1.92033	2.77556	1.88636	3.12568	2.99016	2.98514	2.43584	2.80787	3.28137	2.80564	2.39254	3.64451	3.80139	3.16545	2.94056	3.24417	3.17146	3.34572	2.94972	2.7203	3.112	3.48895	2.63863	3.07042	2.97583	2.04019	1.98247	2.67233	2.47594	2.4916	2.82857	2.65647	2.23738	2.80066	2.95408	2.63141	2.81809	3.89137	1.54449	3.53359	3.51406	3.1611	3.24486	2.21813	3.49939
RBP7	3.05088	1.66762	3.44193	3.40633	1.69069	2.77556	3.95383	3.43149	3.93137	2.92069	3.33852	3.37558	3.46141	2.06888	3.48568	1.75724	1.80937	2.75651	1.63626	2.80806	0.447949	1.71879	0	1.82412	2.19156	1.2993	1.85348	1.51101	0.818032	1.35417	1.12479	0.533962	0.724126	1.91625	1.09106	2.10953	0	0.320311	2.76239	2.36656	1.07066	0.991681	0.865206	1.38023	1.29149	0	0	0	0.346305
UBE4B	6.03056	6.0746	5.89646	5.69366	5.77486	6.0177	5.52901	5.68624	5.83112	5.58624	5.95114	5.76215	6.31883	5.26858	6.26049	5.48035	5.85246	5.55646	5.60863	5.54086	5.75901	5.85703	5.62366	5.49052	5.56634	5.44673	5.70939	5.12224	5.39055	5.14834	5.51004	5.3207	4.75894	5.34109	5.03891	5.02716	5.18176	5.45996	4.85608	5.49172	5.41077	5.29364	5.09329	5.37146	5.65039	5.6319	5.22548	4.88824	5.50751
KIF1B	5.94782	6.32364	6.52411	6.0023	6.27262	6.32564	6.45905	6.05381	6.44744	6.25562	6.14944	6.09071	6.07792	6.02925	6.26049	5.91916	6.32774	6.12202	6.1837	6.39816	5.99965	6.1707	6.09942	6.21788	6.32663	6.27542	5.92783	6.35533	6.26767	6.18188	6.40648	6.02839	6.2349	6.84234	6.36823	6.83784	6.55691	6.50006	5.54346	5.03874	5.49239	5.23173	5.82955	5.57922	5.94976	6.29677	6.53576	6.15622	6.3012
LOC105376725	0	0	0	0	0	0	0	0	0	0	0	0	0	0.484808	0	0	0.503349	0	0	0	0	0	0	0	0	0	0	0	0	0	0	0	0	0	0	0	0	0	0	0	0	0	0	0	0	0	0	0	0
PGD	7.82748	7.63208	7.57282	7.56697	7.56857	7.53082	7.87628	7.83746	8.22013	8.05507	8.06133	8.30951	8.0425	8.22779	8.0795	7.97582	8.26806	8.2952	8.45541	8.17573	8.36047	8.12039	8.29913	8.09079	7.89339	8.27278	8.0575	8.35957	8.47596	8.45985	8.17389	8.30316	8.45025	8.13788	8.19401	7.79895	8.09987	8.15963	7.24237	7.64774	7.74655	7.81844	8.11972	7.87483	7.83486	7.77801	7.69529	7.25358	6.47845
CENPS-CORT	0	0	0	0	0	0	0	0	0	0	0	0	0	0	0	0	0	0	0	0	0	0	0	0	0	0	0	0	0	0	0	0	0	0	0	0	0	0	0	0	0	0	0	0	0	0	0	0	0
CENPS	4.5749	4.92545	4.48068	4.06829	4.60851	4.75743	5.46438	5.41725	4.63001	5.18118	5.04666	5.48843	5.53074	5.32718	5.26331	5.22886	5.71015	5.30495	5.80277	5.19641	5.40953	5.64688	5.78434	5.91787	5.27498	5.29392	5.67625	5.7511	5.68967	5.68581	5.45286	5.8039	5.97569	5.82575	5.69037	6.18221	6.02144	5.99793	4.94908	5.02345	5.64295	5.16704	5.95586	5.98912	6.02225	6.40478	6.41867	6.50947	6.72405
CORT	0	0	0	0	0	0	0	0	0	0	0.371949	0	0	0	0	0	0	0	0	0	0	0	0	0	0	0	0.307545	0	0	0	0	0	0	0.300065	0	0	0	0	0	0	0	0	0	0	0	0	0	0	0
DFFA	4.91403	4.92545	5.6072	5.59475	5.94104	6.14236	5.04554	5.39975	5.2026	5.36193	5.41804	5.58179	5.27794	5.78985	4.83948	5.66089	4.95695	5.82794	5.3095	5.74464	5.04607	5.49808	5.03543	5.01139	5.28444	5.35528	5.45186	5.53787	5.39927	5.47839	5.24399	5.27137	5.12511	5.37363	4.95728	4.71139	5.26377	4.69292	4.99343	5.28934	4.65587	4.9381	5.4948	5.38259	5.20581	4.97993	5.06276	3.68618	4.84153
PEX14	1.14698	1.82363	1.37379	1.61245	1.81007	1.37562	2.01225	2.84449	3.11715	3.04682	3.062	2.64436	2.46543	1.76413	2.79726	2.87735	3.34835	1.87082	2.87297	3.13243	3.11195	2.78505	2.02052	3.23037	2.54654	2.77488	2.89052	2.87637	1.71765	3.20589	2.78731	2.12403	2.7797	3.0701	2.63215	2.31577	2.77368	2.74823	3.36745	3.37203	3.1215	3.39996	2.86768	2.82611	2.06533	1.50259	2.45662	1.49902	2.55658
CASZ1	0.789688	1.49267	0.967095	0.753519	0	0.61504	0.419107	0	0	0	0	0	0.403922	0.484808	0	0	0.503349	0.915177	0	0.770871	0	1.39879	0	0	0.819341	0	0	0.338339	0	0	0	0.291486	0	0.300065	0	0.528171	0.614286	0	1.19257	0	1.24823	1.21288	1.06729	0	0.659103	0.384713	0.80587	2.12052	0.859095
LOC105376733	0	0	0	0	0	0	0	0	0	0	0	0	0	0	0	0	0	0	0	0	0	0	0	0	0	0	0	0	0	0	0	0	0	0	0	0	0	0	0	0	0	0	0	0	0	0	0	0	0
LOC105376735	0	0	0	0	0	0	0	0	0	0	0	0	0	0	0	0	0	0	0	0	0	0	0	0	0	0	0	0	0	0	0	0	0	0	0	0	0	0	0	0	0	0	0	0	0	0	0	0	0
C1orf127	0	0.446574	0	0	0	0	0	0	0	0	0	0	0	0	0	0	0	0	0	0	0	0	0	0	0	0	0	0	0	0	0	0	0	0	0	0	0	0	0	0	0	0	0	0	0	0	0	0	0
TARDBP	7.84587	7.689	7.76873	7.75736	7.83809	7.80906	7.1994	7.14096	7.20544	7.59486	7.37728	7.3021	7.45762	7.49147	7.63109	7.45264	7.22119	7.35352	7.14895	6.87262	6.98003	7.3578	7.43821	7.311	7.06374	7.17663	7.30215	7.05687	7.14618	7.26035	7.29053	7.14833	7.15664	7.1359	7.08943	6.87635	7.23279	7.25433	6.49744	6.6648	6.62442	6.5534	6.06021	6.19885	6.63595	6.73783	7.06537	7.12105	7.17503
MASP2	0.57124	0	0	2.35485	1.41743	1.04488	0	0.599508	1.06812	1.02694	1.46691	1.32227	0.403922	0.847115	0.511063	1.13106	0	0	0.434455	0	0	0.72657	0.688404	0.592828	0	0.791189	0.560911	1.37061	0	0.53077	1.30795	0.291486	0	0	0	0.733875	0.339594	0	0	0	0	0.730314	0	1.19055	0	0.938625	0.583808	0	0.859095
SRM	7.73674	7.65564	7.3233	7.89259	8.13679	8.06244	6.64549	6.99709	7.08242	6.92331	7.05241	7.53296	7.13509	7.63174	7.32559	7.3616	7.2805	7.41846	7.44504	7.31155	7.42416	7.28396	7.35445	7.62509	7.47056	7.33732	7.29562	7.43067	7.60966	7.80034	7.587	7.68272	7.76008	7.15006	7.69467	7.75534	7.67445	7.61975	7.47387	7.70635	7.4659	7.54824	8.26422	8.02622	8.00225	7.95366	8.04234	7.31002	7.82815
EXOSC10	6.80746	6.6705	6.5141	6.63056	6.74299	6.958	6.84904	6.88836	6.90456	6.76255	6.83183	6.95916	6.84197	6.9867	6.79567	7.02174	7.04083	7.10236	7.04144	7.22906	6.98419	7.00021	6.84211	7.01761	7.15943	7.06036	7.04355	6.86741	7.04144	7.06816	6.90634	6.64038	7.09377	7.1359	7.1061	6.85997	7.31924	7.21382	7.09753	7.29361	7.15662	7.09549	7.32049	7.21102	7.4274	7.26482	7.42495	6.94689	7.26174
LOC105376736	2.77184	2.68758	2.44792	1.61245	2.37231	2.39306	1.23174	0.599508	0	0	1.61278	2.00047	2.62506	1.37729	1.82802	1.75724	1.17153	0.528971	1.46315	1.79577	2.09646	1.39879	2.22302	1.60065	1.82725	1.55979	0.776357	0.338339	2.47977	0.53077	0.914947	1.08386	0.902421	0	0.538141	0	0.844948	0.582363	0.973942	1.7761	2.19418	2.30862	0.349252	0.714751	1.45281	1.33794	0.80587	0	0
MTOR	6.0198	6.12046	6.26818	5.90658	6.28298	6.14236	6.44795	6.61265	6.28109	6.3926	6.25874	6.56093	6.67868	6.76621	6.60724	6.77232	7.38148	6.8377	7.05676	6.58488	7.06486	6.81127	7.14291	7.14481	6.86988	7.38223	7.16317	7.13491	7.1565	7.23928	7.2379	7.47323	7.39321	7.15475	7.4555	6.98858	7.35242	7.40797	6.34607	6.51438	7.09699	7.09549	7.62869	7.3954	7.60527	7.48996	7.7245	7.59081	7.65449
MTOR-AS1	0	0	0	0	0	0	0	0	0	0	0	0	0	0	0	0	0	0	0	0	0	0	0	0	0	0	0	0	0.326882	0	0	0	0	0	0	0	0.339594	0.320311	0	0	0	0.410884	0	0	0	0	0	0	0
ANGPTL7	0	0	0	0	0	0	0	0	0	0	0	0	0	0	0	0	0	0	0	0.436268	0	0	0	0	0	0	0	0	0	0	0	0	0	0	0	0	0	0	0	0	0	0	0	0	0	0	0	0	0
UBIAD1	5.10941	5.08817	4.93557	5.24938	5.52729	5.33404	4.40784	4.39871	4.56465	3.63398	4.48966	4.66592	5.15251	4.61867	4.5033	5.03298	5.01398	5.25562	5.14729	4.83516	4.98103	4.95966	5.52174	5.39792	4.8597	5.22044	5.37133	4.96021	5.52412	5.60901	5.15117	5.75688	5.67183	5.20303	5.67768	5.70208	5.66185	5.79322	4.75668	4.91167	5.33413	5.36459	5.75103	5.31448	4.86236	5.02124	5.3365	5.55355	5.46383
LOC105376737	0	0	0	0	0	0	0	0	0	0	0	0	0	0	0	0	0	0	0	0	0	0	0	0	0	0	0	0	0	0	0	0.922807	0	0.760093	0.746915	0.733875	0	0	0	0	0	0	0	0	0	0	0	0	0.859095
LOC105376739	0	0	0	0	0	0	0	0	0	0	0	0	0	0	0	0	0	0	0	0	0	0	0	0	0	0	0	0	0	0	0	0	0	0	0	0	0	0	0	0	0	0	0	0	0	0	0	0	0
LOC105376740	0	0	0	0	0	0	0	0	0	0	0	0	0	0	0	0	0	0	0	0	0	0	0	0	0	0	0	0	0	0	0	0	0	0	0	0	0	0	0	0	0	0	0	0	0	0	0	0	0
DISP3	1.55743	0.787098	0	0	0.354452	1.64446	0	0.599508	0.791689	1.25314	0.371949	0	0	0.484808	0.511063	0.482022	0.87578	0.528971	0.434455	0	0.789187	0.408603	0	0	0.594262	0	0.307545	0	0.326882	0	0.373175	0	0.283685	0	0	0.288063	1.21841	0.320311	0	0	0	0.410884	0	0.972178	0	0	0.998268	0.935988	0.346305
LOC112268221	0	0.446574	0	0	0.638769	0.61504	0	0	0	0	0	0	0	0	0	0	0	0	0	0	0	0	0	0	0	0	0	0	0	0	0	0	0	0	0	0	0	0	0	0	0	0	0	0	0	0	0	0	0
LINC01647	0	0	0	0	0	0	0	0	0	0	0	0	0.403922	0	0	0	0	0	0	0	0	0	1.33834	0	0	0	0	0	0	0.289716	0	0	0	0	0	0	0	0	0	0	0.35061	0	0	0	0	0	0.321235	0	0
FBXO2	4.70152	4.48584	5.25707	4.96252	3.87254	4.72879	2.12803	1.61391	3.11715	3.32098	2.5847	2.64436	1.96628	2.88581	1.99117	3.22214	2.11766	3.09241	1.93032	4.04772	0.789187	2.78505	2.31455	0.592828	3.45147	1.78035	1.12961	1.04068	1.60155	1.22287	1.98247	2.26514	2.01514	2.65935	1.60151	2.18161	2.15381	1.57976	3.4117	3.04874	1.79739	2.20933	2.86768	2.07248	1.59789	2.40002	2.75196	2.21813	1.99425
FBXO44	1.77783	2.51518	0.967095	2.14714	1.56052	2.06678	0.743472	1.02176	1.29995	1.25314	2.17907	1.0878	1.38698	2.43133	1.43312	1.91732	0.87578	1.21952	1.26646	1.79577	0	1.56764	0.688404	1.18301	1.82725	1.87916	0.307545	0.612211	0.326882	0.917928	0.669299	0.922807	1.20402	1.7277	0.746915	1.21798	1.64298	0.996099	1.83641	1.25441	2.10474	1.40469	1.9025	1.38023	1.45281	1.90697	0.80587	0.935988	0.625364
FBXO6	0	0.446574	1.37379	1.90443	1.56052	0.61504	1.74838	0.599508	1.06812	0.428571	1.30469	1.52396	1.38698	1.58362	1.64404	0.842778	0	1.21952	1.26646	1.04222	0.447949	1.56764	1.65081	0.326652	1.82725	0.572405	1.2784	1.51101	1.0125	0.289716	1.30795	0.922807	0.902421	0.760093	0.746915	1.21798	0.339594	1.31725	1.96073	2.1584	2.27843	1.21288	2.27325	1.83386	1.29149	2.31397	2.5821	2.39556	1.99425
MAD2L2	7.17065	7.07942	7.18497	7.22727	6.49829	6.958	5.31356	5.5501	5.79358	5.51164	5.47638	5.03951	5.73706	5.80023	5.59049	5.49311	5.28509	4.87506	5.21711	5.83666	4.93025	5.09018	4.73775	5.02271	5.02692	5.30285	5.17657	4.80518	4.90663	4.95505	4.97282	5.44457	4.69986	4.33553	4.73038	4.75928	4.62173	4.96971	5.60191	5.81833	4.67153	5.41002	4.92141	4.85266	4.61206	5.02124	4.73816	3.61626	2.48849
DRAXIN	4.22745	4.68211	4.05284	5.34985	4.74962	5.08569	0.743472	1.02176	1.06812	1.02694	1.30469	0.459641	0.719052	1.13639	0.511063	1.13106	0	0.528971	2.05755	2.06292	0	1.39879	0	0	0.819341	0	0	0	1.18377	0	0	0	0.520649	0.300065	0.294077	0.733875	0	0	0.973942	1.45001	0.632454	0.730314	0	0	0.902035	0.384713	0.321235	0.383386	0.859095
AGTRAP	6.16362	5.79242	6.00055	5.69366	5.72255	5.73051	6.41413	5.93734	6.01362	5.85981	6.13139	6.07474	5.85449	5.72596	5.76978	6.08854	5.81015	6.08486	5.71862	6.22508	5.82535	5.91297	5.87732	5.81092	6.1515	6.05008	5.8994	5.24797	5.71783	5.44196	5.34174	5.82685	5.40954	5.88903	5.51603	5.72638	5.785	5.91712	6.19604	6.24465	6.27573	6.48605	6.56053	6.48879	6.44777	6.36789	6.25871	5.37458	5.34368
C1orf167	0.31371	0.446574	0.398679	0	0	0	0.743472	0.599508	0	0	0.371949	0.459641	0	0	0	0.482022	0	0.528971	0.434455	0.436268	0	0	0	0.326652	0	0	0	0	0	0	0.373175	0	0	0.300065	0	0	0	0	0.716157	0	0	0.410884	0.630126	0.401194	0	0.384713	0.80587	0	0.346305
LOC102724659	0	0	0	0	0	0	0	0	0	0	0	0	0	0	0	0.482022	0	0	0	0	0	0	0	0	0	0	0	0	0	0	0	0	0	0	0	0	0	0	0	0	0	0	0	0	0	0	0	0	0
MTHFR	4.18954	4.11494	2.44792	3.40633	3.49888	2.98379	3.38395	3.3609	4.24125	3.78643	4.24316	4.30436	3.98742	3.6986	3.37181	4.35337	3.28796	4.04451	3.2379	3.70118	2.98503	3.78317	3.5485	3.87981	3.64024	3.17565	3.90871	2.65212	2.77606	2.44551	2.35963	1.22879	2.47594	2.15963	2.87377	2.84579	3.28656	2.24175	4.43093	5.05386	4.59148	4.30613	3.54605	3.06593	3.86886	3.54786	3.90368	3.61626	3.59964
CLCN6	3.05088	3.33206	3.56344	4.47656	2.65345	3.4725	4.69748	3.94728	4.4962	4.27298	4.37167	3.65877	3.62144	3.94299	3.9498	3.81688	3.22494	4.2929	3.61419	3.98475	3.74183	3.81708	3.99826	3.48076	3.31035	3.66545	3.90871	3.85588	3.88111	3.97045	3.46412	3.37929	3.06836	3.7283	3.11873	3.42299	3.4705	3.72069	4.27202	4.30062	3.48269	3.35421	3.20413	3.12014	3.43901	3.91233	3.66926	4.24491	4.30149
NPPA	0	0	0	0.753519	0	0	0	0	0.791689	0	0	0	0.403922	0	0.511063	0	0.503349	0	0	0	0.447949	0.408603	0.384823	0.592828	0.327572	0.572405	0.560911	0	0	0.53077	0.669299	0	0	0	0	0.288063	0.339594	0	0	0.429107	0	0	0	0	0	0.384713	0	0	0
NPPB	0	0.446574	0	0.753519	3.18218	2.98379	0	0	0	0	0	0	3.18217	0	4.53009	0	1.17153	0	0.767994	0	0	0.408603	0	0	0	0	0	0	0.326882	0	0	1.79219	2.09068	0	2.13455	0	0	0	0	0.759412	0	0	0	0	0	0	0	0	0
KIAA2013	5.68037	6.00295	5.6444	5.85622	5.70725	6.30639	6.35594	6.41776	6.68124	6.66265	6.41107	6.65524	6.57004	6.54338	6.92242	6.62352	6.54327	6.8377	6.60943	6.34901	6.45965	6.43367	6.33619	6.25195	6.33577	6.42601	6.47436	6.25406	6.38647	6.33278	6.23051	6.42416	6.47936	6.20608	6.58076	6.25917	6.18298	6.4517	6.88644	6.96601	6.62844	7.04599	7.11638	6.64947	6.29654	6.52933	6.78123	6.50464	6.46522
PLOD1	5.5518	5.51182	5.80086	5.8732	6.08412	5.81467	9.46748	9.42364	9.44506	9.36393	9.216	9.33683	9.26328	9.21281	9.30629	9.06132	8.86831	9.13139	8.94028	9.14201	8.73674	9.04813	8.54685	8.70901	8.93084	8.86375	8.6917	8.97865	8.67581	8.23023	8.38351	8.68784	7.94954	8.32633	7.87359	8.44854	8.02247	7.97805	9.68838	9.90726	9.5069	9.71074	10.1033	9.70825	9.50801	9.21538	9.32356	8.33705	8.057
MFN2	6.10881	6.59129	6.16317	6.06277	6.02365	6.29666	5.84044	6.31881	6.27429	6.00675	5.93043	5.93134	6.15843	5.47702	5.91914	5.34607	5.98199	5.54282	5.4202	5.49641	5.42184	5.32036	5.43264	5.6596	5.51902	5.37235	5.53553	5.16538	5.64637	5.67956	5.47217	5.64511	5.58306	5.48953	5.64547	5.45552	5.63898	5.62896	6.20235	6.13513	4.94069	5.19327	5.72885	5.48941	5.21708	5.45224	5.38896	5.09512	5.16976
MIIP	4.1702	3.73724	4.32899	4.00807	4.31751	3.4725	5.21225	5.4852	5.78405	5.65718	5.99836	5.40147	5.47942	5.22302	5.60316	5.25907	5.74426	5.45815	5.73775	5.23751	5.59483	5.423	5.51211	5.49865	5.60463	5.20147	5.55754	5.32608	5.45052	5.41213	5.03908	5.86615	5.54999	5.1756	5.48724	5.02716	5.2737	5.69969	5.50314	5.19698	5.23223	5.37608	5.3666	5.31448	4.99927	5.34786	5.20611	3.8776	4.32121
TNFRSF8	4.13073	3.92125	4.10714	5.7314	5.89451	5.49574	1.74838	1.34801	1.49968	1.25314	1.30469	1.52396	1.1968	1.58362	0.887681	0.842778	0	1.68459	1.79077	1.46764	1.29649	1.20758	0.688404	0.326652	1.47716	0	0.307545	0	0.326882	0	0	0	0.283685	0	0	0	0	0	1.70035	1.45001	0	1.40469	0	0	0.659103	0	0	0	0
TNFRSF1B	1.14698	1.96444	1.69069	2.14714	2.02276	1.37562	0.419107	1.83839	0.791689	3.27016	1.74519	1.52396	1.70554	1.13639	0	1.13106	2.37153	1.87082	1.63626	1.9355	1.06502	1.20758	1.65081	1.60065	1.71971	2.21804	0.776357	0.338339	1.47529	0	0	0.741402	0.283685	1.7277	0.746915	2.93189	0	0.803971	0.402067	0	0	1.72535	1.40229	1.69791	0.659103	1.50259	1.80492	0	0.859095
LOC107984917	0	0	0.398679	0	0	0	0	0	0	0	0	0	0	0	0	0	0	0	0	0	0	0	0	0	0	0	0	0	0	0	0	0	0	0	0	0	0	0	0	0	0	0	0	0	0	0	0	0	0
VPS13D	3.17247	3.10755	4.39596	3.73835	3.7878	3.4017	4.96997	4.21079	4.79107	4.87597	5.00763	4.43521	4.98601	4.41764	4.72819	4.3251	4.85658	4.91796	5.24411	4.64464	4.82301	4.41256	4.80241	5.40659	4.95761	4.97447	4.89485	4.34294	4.96654	4.97558	4.99969	4.69252	4.54732	4.87957	4.5332	4.86154	4.72668	4.81264	4.22319	4.46805	5.48354	5.5177	5.19386	4.89991	5.30424	5.18774	5.31858	3.81657	5.14785
LOC105376744	0	0	0	0	0	0	0	0	0	0	0	0	0	0	0	0	0	0	0	0	0.447949	0	0	0	0	0	0	0	0.326882	0	0	0	0	0	0	0	0	0	0	0	0	0	0	0	0	0	0	0	0
DHRS3	3.81935	3.92125	3.96735	2.35485	1.25858	2.23912	4.21181	3.89828	3.58095	3.37007	3.33852	2.80787	4.01651	1.92452	3.68956	1.13106	2.86043	1.87082	2.28265	1.46764	1.67102	1.39879	2.22302	2.87822	0.594262	1.43542	1.2784	2.38645	1.18377	0.53077	0.669299	0	0.283685	0	1.23658	0.528171	0	0	0.402067	2.04187	1.24823	0.410884	3.36617	2.75937	3.09234	0.688136	2.08485	1.64658	1.53556
AADACL4	0	1.06247	0	0	0	0	0	0	0	0	0	0	0	0	0	0	0	0	0	0	0	0	0	0	0	0	0	0	0	0	0	0	0	0	0	0	0	0	0	0	0	0	0	0	0	0	0	0	0
AADACL3	0	0	0	0.753519	0	1.04488	1.0082	1.34801	0	0	0	1.32227	0.97761	0	0.887681	0	0	0.528971	0	0	0.447949	0	1.15244	1.47441	0	0.791189	0	0.612211	0	0.53077	0.669299	0	0.283685	0	0.538141	0	0	0.803971	0	0	0	0	0	0	0	0	0	0	0
C1orf158	0	0	0	0	0	0	0	0	0.791689	0	0	0	1.1968	0	0.511063	0	0	0	0.434455	0.436268	0	0.408603	0	0	0	0	0	0	0.593306	0	0	0	0.520649	0	0.294077	0	0	0	0	0	0	0	0	0	0	0.384713	0	0	0
PRAMEF12	0	0	0	0	0	0	0	0	0	0	0	0	0	0	0	0	0	0	0	0	0	0	0	0	0	0	0	0	0	0	0	0	0	0	0	0	0	0	0	0	0	0	0	0	0	0	0	0	0
PRAMEF1	0	0	0	0	0	0	0	0	0	0	0	0	0	0	0	0	0	0	0	0	0	0	0	0	0	0	0	0	0	0	0	0	0	0	0	0	0	0	0	0	0	0	0	0	0	0	0	0	0
LINC01784	0	0	0	0	0	0	0	0	0	0	0	0	0	0	0	0	0	0	0	0	0	0	0	0	0	0	0	0	0	0	0	0	0	0	0	0	0	0	0	0	0	0	0	0	0	0	0	0	0
PRAMEF11	0	0	0	0	0	0	0	0	0	0	0	0	0	0	0	0	0	0	0	0	0	0	0	0	0	0	0	0	0	0	0	0	0	0	0	0	0	0	0	0	0	0	0	0	0	0	0	0	0
HNRNPCL1	0	0	0	0	0	0	0	0	0	0	0	0	0	0	0	0	0	0	0	0	0	0	0.384823	0	0	0	0	0	0	0	0	0	0.283685	0	0	0	0	0	0	0	0	0	0	0	0	0	0	0	0
PRAMEF2	0	0	0	0	0	0	0	0	0	0	0	0	0	0	0	0	0	0	0	0	0	0	0	0	0	0	0	0	0	0	0	0	0	0	0	0	0	0	0	0	0	0	0	0	0	0	0	0	0
PRAMEF4	0	0	0	0	0	0	0	0	0	0	0	0	0	0	0	0	0	0	0	0	0	0	0	0	0	0	0	0	0	0	0	0	0	0	0	0	0	0	0	0	0	0	0	0	0	0	0	0	0
PRAMEF10	0	0	0	0	0	0	0	0	0	0	0	0	0	0	0	0	0	0	0	0	0	0	0	0	0	0	0	0	0	0	0	0	0	0	0	0	0	0	0	0	0	0	0	0	0	0	0	0	0
PRAMEF7	0	0	0	0	0	0	0	0	0	0	0	0	0	0	0	0	0	0	0	0	0	0	0	0	0	0	0	0	0	0	0	0	0	0	0	0	0	0	0	0	0	0	0	0	0	0	0	0	0
PRAMEF6	0	0	0	0	0	0	0	0	0	0	0	0	0	0	0	0	0	0	0	0	0	0	0	0	0	0	0	0	0	0	0	0	0	0	0	0	0	0	0	0	0	0	0	0	0	0	0	0	0
PRAMEF27	0	0	0	0	0	0	0	0	0	0	0	0	0	0	0	0	0	0	0	0	0	0	0	0	0	0	0	0	0	0	0	0	0	0	0	0	0	0	0	0	0	0	0	0	0	0	0	0	0
HNRNPCL3	0	0	0	0	0	0	0	0	0	0	0	0	0	0	0	0	0	0	0	0	0	0	0	0	0	0	0	0	0	0	0	0	0	0	0	0	0	0	0	0	0	0	0	0	0	0	0	0	0
PRAMEF25	0	0	0	0	0	0	0	0	0	0	0	0	0	0	0	0	0	0	0	0	0	0	0	0	0	0	0	0	0	0	0	0	0	0	0	0	0	0	0	0	0	0	0	0	0	0	0	0	0
HNRNPCL2	0	0	0	0	0	0	0	0	0	0	0	0	0	0	0	0	0	0	0	0	0	0	0	0	0	0	0	0	0	0	0	0	0	0	0	0	0	0	0	0	0	0	0	0	0	0	0	0	0
PRAMEF26	0	0	0	0	0	0	0	0	0	0	0	0	0	0	0	0	0	0	0	0	0	0	0	0	0	0	0	0	0	0	0	0	0	0	0	0	0	0	0	0	0	0	0	0	0	0	0	0	0
HNRNPCL4	0	0	0	0	0	0	0	0	0	0	0	0	0	0	0	0	0	0	0	0	0	0	0	0	0	0	0	0	0	0	0	0	0	0	0	0	0	0	0	0	0	0	0	0	0	0	0	0	0
PRAMEF9	0	0	0	0	0	0	0	0	0	0	0	0	0	0	0	0	0	0	0	0	0	0	0	0	0	0	0	0	0	0	0	0	0	0	0	0	0	0	0	0	0	0	0	0	0	0	0	0	0
PRAMEF13	0	0	0	0	0	0	0	0	0	0	0	0	0	0	0	0	0	0	0	0	0	0	0	0	0	0	0	0	0	0	0	0	0	0	0	0	0	0	0	0	0	0	0	0	0	0	0	0	0
PRAMEF18	0	0	0	0	0	0	0	0	0	0	0	0	0	0	0	0	0	0	0	0	0	0	0	0	0	0	0	0	0	0	0	0	0	0	0	0	0	0	0	0	0	0	0	0	0	0	0	0	0
PRAMEF5	0	0	0	0	0	0	0	0	0	0	0	0	0	0	0	0	0	0	0	0	0	0	0	0	0	0	0	0	0	0	0	0	0	0	0	0	0	0	0	0	0	0	0	0	0	0	0	0	0
PRAMEF8	0	0	0	0	0	0	0	0	0	0	0	0	0	0	0	0	0	0	0	0	0	0	0	0	0	0	0	0	0	0	0	0	0	0	0	0	0	0	0	0	0	0	0	0	0	0	0	0	0
PRAMEF33	0	0	0	0	0	0	0	0	0	0	0	0	0	0	0	0	0	0	0	0	0	0	0	0	0	0	0	0	0	0	0	0	0	0	0	0	0	0	0	0	0	0	0	0	0	0	0	0	0
PRAMEF15	0	0	0	0	0	0	0	0	0	0	0	0	0	0	0	0	0	0	0	0	0	0	0	0	0	0	0	0	0	0	0	0	0	0	0	0	0	0	0	0	0	0	0	0	0	0	0	0	0
PRAMEF14	0	0	0	0	0	0	0	0	0	0	0	0	0	0	0	0	0	0	0	0	0	0	0	0	0	0	0	0	0	0	0	0	0	0	0	0	0	0	0	0	0	0	0	0	0	0	0	0	0
PRAMEF19	0	0	0	0	0	0	0	0	0	0	0	0	0	0	0	0	0	0	0	0	0	0	0	0	0	0	0	0	0	0	0	0	0	0	0.294077	0	0	0	0	0	0	0	0	0	0	0	0	0	0
PRAMEF17	0	0	0	0	0	0	0	0	0	0	0	0	0	0	0	0	0	0	0	0	0	0	0	0	0	0	0	0	0	0	0	0	0	0	0	0	0	0	0	0	0	0	0	0	0	0	0	0	0
PRAMEF20	0	0	0	0	0	0	0	0	0	0	0	0	0	0	0	0	0	0	0	0	0	0	0	0	0	0	0	0	0	0	0	0	0	0	0	0	0	0	0	0	0	0	0	0	0	0	0	0	0
LRRC38	0.979367	0.787098	0.398679	0	0	0	4.58039	4.25039	4.69253	4.3237	3.83111	2.64436	3.50311	2.80564	3.42987	2.87735	2.58734	3.01548	2.94056	3.24417	1.96813	3.03599	2.70113	2.18818	3.06883	2.05852	2.39972	2.14919	2.77606	1.95999	0.914947	1.79219	1.20402	3.14742	1.4898	2.84579	1.51485	1.31725	0.402067	0	2.63854	1.72535	2.0045	2.07248	0.902035	1.15205	0.998268	0	0.346305
LOC102724856	0	0	0	0	0	0	0	0	0	0	0	0	0	0	0	0	0	0	0	0	0.447949	0	0	0	0	0	0	0	0	0	0	0	0	0	0	0	0	0	0	0	0	0	0	0	0	0	0	0	0
LOC107984918	0	0	0	0	0	0	1.0082	0	1.29995	0	0.371949	0.807602	0.403922	0	0.511063	1.37128	0	0	0.434455	0.436268	0.447949	0	0	0.81746	0.594262	0	0	0.338339	0.326882	0.917928	0	0	0	0	0	0	0.339594	0	0	0	0	0	0	0	0	0	1.168	0	0
PDPN	7.06207	6.9834	6.80439	6.9355	6.5677	7.04768	10.4157	10.4393	10.7026	10.4716	10.4281	9.75341	9.50567	9.73238	9.48208	9.89122	10.1489	9.88388	10.002	9.80313	10.2102	9.94023	10.1542	10.0153	9.80129	9.98515	9.86153	9.60023	9.73603	9.66878	9.67706	9.72097	9.52764	9.56814	9.62729	9.29328	9.59732	9.69782	10.1178	10.2891	10.3247	10.3128	10.2802	10.2923	10.2051	10.2858	10.0774	10.0164	9.9939
LOC107984919	0.57124	1.06247	0	0	0	0	0.743472	0	0.791689	1.62077	0.667302	0.807602	0.97761	0.847115	0	0.842778	1.41684	1.21952	1.26646	1.04222	1.67102	0.98703	1.50304	1.71673	0	0.572405	1.41321	1.04068	0	1.35417	0.373175	1.5924	0.724126	2.3017	0.929261	0.913876	0.339594	0.582363	1.19257	0	1.40632	2.30862	1.24446	0.972178	1.59789	1.15205	0.583808	1.90292	1.23658
LOC105378612	0	0	0	0	0	0	0	0	0	0	0	0	0	0	0	0	0	0	0	0	0	0	0	0	0	0	0	0	0	0	0	0	0	0	0	0	0	0	0	0	0	0	0	0	0	0	0	0	0
LOC105376756	0	0	0	0	0	0	0	0	0	0	0	0	0	0	0	0	0	0	0	0	0	0	0	0	0	0	0	0	0	0	0	0	0	0	0	0	0	0	0	0	0	0	0	0	0	0	0	0	0
PRDM2	3.57662	4.31228	3.52406	3.81065	4.00357	4.17078	4.15834	3.94728	4.03152	3.92429	3.94566	3.89538	4.10041	4.15192	4.6076	4.2061	4.14564	4.53262	3.80763	3.44465	3.8183	4.09094	4.20371	4.44862	4.27425	3.98678	3.83856	3.8293	3.72336	4.45296	4.47589	4.29185	4.21733	4.69874	4.21978	4.53005	4.05813	4.40194	3.92045	3.85903	3.68139	3.95406	4.21158	4.03469	4.52402	4.58006	4.71094	4.85827	5.22313
KAZN	2.82226	1.96444	2.94193	4.06829	3.66647	3.88959	6.61604	6.27149	6.4353	6.05258	6.21372	5.08805	5.08546	5.09399	5.42905	5.21351	4.83564	4.32513	4.44189	4.16597	4.17883	4.51939	4.81812	5.08883	4.40149	4.77078	5.05809	5.12224	5.67538	5.47839	5.43328	5.61905	5.66567	4.57825	5.35004	3.0521	4.75531	4.88726	6.11808	6.12801	5.28408	5.28147	4.03002	4.00618	4.1534	4.38285	3.92753	2.21813	3.66281
LOC107985467	0	0	0	0	0	0	0	0	0	0	0	0	0	0	0	0	0	0	0	0	0	0	0	0	0	0	0	0	0	0	0	0	0	0	0	0	0	0	0	0	0	0	0	0	0	0	0	0	0
LOC107985468	0	0	0	0	0	0	0	0	0	0	0	0	0	0	0	0	0	0	0	0	0	0	0	0	0	0	0	0	0	0	0	0	0	0	0	0	0	0	0	0	0	0	0	0	0	0	0	0	0
KAZN-AS1	0	0	0	0	0	0	0	0	0	0	0	0	0	0	0	0	0	0	0	0	0	0	0	0	0	0	0	0	0	0	0	0	0	0	0	0	0	0	0	0	0	0	0	0	0	0	0	0	0
LOC105376759	0	0	0	0	0	0	0	0	0	0	0	0.459641	0	0	0	0.482022	0	0	0	0	0	0	0	0	0	0	0	0	0	0	0	0	0	0	0	0	0	0	0	0	0	0	0	0	0.902035	0	0	0	0
LOC107985469	0	0	0	0	0	0	0	0	0	0	0	0	0	0	0	0	0	0	0	0	0	0	0	0	0	0	0	0.338339	0	0	0	0	0	0	0	0	0	0	0	0	0	0	0	0	0	0	0	0	0
TMEM51-AS1	0.789688	0.787098	1.37379	0	0.354452	0	3.28763	3.03791	3.78602	4.22041	3.2521	2.88317	3.12988	3.29098	2.96371	3.28222	3.34835	2.8481	3.34157	3.13243	1.96813	2.48107	2.70113	3.23037	3.02434	3.55021	2.63863	2.97666	2.92843	3.2738	2.96144	3.44009	2.95164	2.76126	2.40469	2.25023	2.82861	2.45304	4.00951	4.11119	4.21774	3.95406	4.48294	4.44889	4.00518	3.3886	4.52028	3.50462	3.86436
TMEM51	3.71648	3.6144	3.11091	2.69757	2.99328	2.88343	6.58091	6.78431	6.89129	6.68707	6.72761	5.82078	5.97052	5.87087	6.02653	5.95651	6.27427	5.82794	6.25181	5.45054	5.48183	5.73819	5.95047	5.93594	5.74835	5.67703	5.96672	5.51303	6.00743	5.91042	5.78179	5.96773	6.12689	5.42888	5.80564	4.90476	5.94271	5.88713	6.20235	6.76929	5.87028	5.95326	6.1352	6.03216	5.94976	5.79957	5.94499	5.78621	5.45494
C1orf195	0	0	0.398679	0	0	0	0	0.599508	0	0	0	0	0	0	0	0	0	0	0	0	0	0	0	0	0	0	0	0	0	0	0	0.291486	0.283685	0	0	0	0	0	0	0	0.35061	0	0	0	0	0	0	0	0
FHAD1	0.57124	0.446574	0.398679	0	0	0	0	0	0	0.428571	0	0	0	0	0.511063	0	0.87578	0	0	0	0	0	0	0	0	0	0	0	0	0	0	0	0	0	0	0	0	0	0	0	0	0	0	0.714751	0	0	1.168	0	0
LOC101927417	0.31371	0	0	0	0	0	0	0	0	0.428571	0	0	0	0	0	0	0	0	0	0	0	0	0	0	0	0	0	0	0	0	0	0	0	0	0.294077	0	0	0	0	0	0	0	0	0	0	0	0	0	0
LOC101927441	0	0	0.710702	0	0.354452	0	0	0	0	0	0	0	0	0	0	0	0	0	0	0	0	0	0	1.18301	0	0	0	0	0	0	0	0	0	0	0	0	0	0	0	0	0	0.991681	0	0	0	0	0	0	0
EFHD2	4.51485	4.50902	4.32899	3.73835	3.8166	3.72535	0.419107	2.03256	1.06812	1.62077	1.74519	2.35803	1.96628	1.92452	2.60905	1.91732	0.503349	2.03573	1.26646	1.79577	0.789187	1.39879	0.384823	0.326652	1.47716	1.14893	0.96377	0.842295	1.0125	0.53077	0.669299	0	0	0.944709	0.538141	0	0	0.320311	1.96073	3.63597	1.67843	1.21288	1.9025	0.714751	0.366924	0	0	0.383386	0.625364
CTRC	0.789688	0	0	0	0	0	0	0	0	0	0	0	0	0	0	0	0	0	0	0	0	0	0.384823	0	0	0	0	0	0	0	0	0	0	0	0	0	0	0	0	0	0	0	0	0	0	0	0	0	0
CELA2A	0	0	0	0	0	0	0	0	0	0	0	0	0	0	0	0	0	0	0	0	0	0	0	0	0	0	0	0	0	0	0	0	0	0	0	0	0	0	0	0	0	0	0	0	0	0	0	0	0
LOC105376767	0	0	0	0	0	0	0	0	0	0	0	0	0	0	0	0	0	0	0	0	0	0	0	0	0	0	0	0	0	0	0	0	0	0	0	0	0	0	0	0	0.35061	0	0	0	0	0	0	0	0
CELA2B	0	0	0	0	0	0	0	0	0	0	0	0	0	0	0	0	0	0	0	0	0	0	0	0	0	0	0	0	0	0	0	0	0	0	0	0	0	0	0	0	0	0	0	0	0	0	0	0	0
CASP9	4.94848	4.70236	5.30432	3.20644	2.99328	3.4725	3.67798	3.03791	2.69675	2.92069	3.2521	3.82074	3.01926	2.43133	2.96371	3.09393	3.34835	3.09241	3.12621	3.29697	2.32331	3.60057	2.48179	2.7203	3.48471	3.17565	3.18249	2.76859	2.18926	3.02066	2.44031	2.39366	2.6358	3.10928	2.57855	2.88947	3.12039	2.63729	3.92045	3.27211	3.48269	3.20755	2.63306	3.22279	3.09234	2.94912	3.16688	2.39556	2.26243
DNAJC16	4.09016	4.05322	3.30925	3.66223	4.05282	4.17078	4.01528	3.7404	3.70746	3.98858	3.88952	3.96636	4.3029	3.97998	4.58222	4.67799	4.21214	4.55996	3.8434	4.07821	3.6611	4.5995	3.88341	4.28902	3.85874	4.11396	4.03954	4.1842	4.15269	4.29851	4.24835	3.89574	3.85525	3.67707	4.40051	3.71776	4.34861	4.22142	4.34228	4.02171	4.23892	3.48734	3.36617	4.75326	4.24438	4.48482	4.90357	4.61115	4.95943
AGMAT	3.42173	3.6144	3.05676	2.53638	3.34921	2.65897	1.59584	0	0.449535	1.44864	1.46691	0.459641	1.1968	1.13639	0.887681	0	1.17153	1.68459	1.03865	1.79577	1.06502	0.408603	1.15244	1.47441	1.01393	0.572405	1.94535	0.612211	1.47529	0.917928	1.98247	0.533962	1.06108	1.82505	1.23658	1.7788	0.339594	0.582363	1.83641	0	0.35061	1.72535	2.56791	1.19055	1.59789	0.384713	0.998268	1.49902	1.53556
DDI2	0	0	0	0	0	0	0	0	0	0	0	0	0	0	0	0	0	0	0	0	0	0	0	0.326652	0	0	0	0	0	0	0	0	0	0	0	0	0	0	0	0	0	0	0	0	0	0	0	0	0
RSC1A1	3.6342	3.10755	2.36121	3.30985	3.22578	3.4017	1.74838	2.4949	2.77587	1.44864	2.5847	2.35803	2.54745	2.63059	2.27074	2.71249	3.22494	2.93421	2.47729	2.57141	2.6081	2.71484	3.21019	2.87822	2.10876	2.61205	2.79498	2.45759	2.72146	2.61216	2.72428	2.56725	2.82465	3.10928	2.27593	1.68275	3.12039	2.16385	0.973942	1.7761	0.632454	2.10269	0.865206	2.07248	1.96188	2.2225	1.58265	0.685985	2.08929
PLEKHM2	4.33554	4.28569	4.45996	4.43141	4.95788	5.2357	4.95436	4.36304	5.1882	5.13931	5.38796	4.74878	5.32521	4.8157	5.02042	4.65545	4.85658	4.85312	4.5323	4.64464	4.62438	4.63795	4.73775	4.86812	4.75466	4.69142	4.88328	3.98189	4.63853	3.92893	4.55048	4.20692	4.23409	4.02317	3.88654	3.83412	3.50463	4.05874	4.70428	4.73527	4.57492	4.12727	4.37283	4.31586	3.95219	3.20956	3.80417	2.76209	2.55658
SLC25A34	0	0.787098	1.18472	0.753519	0	1.04488	0.743472	0	1.06812	1.44864	2.35521	1.32227	1.38698	1.58362	0.887681	1.5771	0.503349	0.915177	1.79077	0	0.789187	0.98703	0.384823	0	0.594262	0	0	0.338339	0.326882	0	0.669299	0	0	0	0.294077	0.288063	0.844948	0	1.19257	0.759412	0.868134	1.86239	0.349252	1.38023	0.366924	0.384713	0	0	0.625364
SLC25A34-AS1	0	0	0	0	0	0	0	0	0	0	0	0	0	0	0	0	0	0	0	0.436268	0	0	0	0	0	0	0	0	0	0	0	0	0	0	0	0	0	0	0	0	0	0	0	0	0	0	0	0	0
TMEM82	0.57124	1.96444	1.54092	0	0.354452	0	0	0	0	0	0	0	0.403922	0	0	0	0	0	0	0	0	0.72657	0	0	0	0	0	0	0	0	0	0	0	0	0	0	0	0	0.716157	0	0	0	0	0.401194	0	0	0	0	0
FBLIM1	6.27189	6.52463	5.96423	6.43857	6.73169	6.84913	6.8988	7.04291	7.13964	6.78082	6.42101	7.10389	7.05674	7.17793	7.10724	7.54135	7.46907	7.57074	7.25896	7.29866	7.46338	7.46594	7.35445	7.02044	7.41131	7.25231	7.0946	6.14513	6.62076	6.97178	7.01569	7.3986	6.89211	7.27592	7.06528	7.40266	7.33117	7.08764	7.56973	7.72537	7.7576	7.76698	7.38574	7.28999	7.69469	7.51669	7.74142	7.47955	7.27949
UQCRHL	0.57124	0	0.967095	0	0	1.04488	1.23174	0.599508	0	1.02694	1.12181	0.807602	1.38698	1.13639	0.887681	1.37128	0.503349	1.21952	0.767994	1.64099	1.06502	0.408603	0.939001	1.60065	0.327572	0.981122	0.560911	0.338339	0.818032	0.289716	0.373175	0.291486	0.520649	0.548338	0.538141	0.528171	0.614286	0.996099	0.716157	0.429107	1.24823	0.730314	0.630126	0	0.659103	0.384713	0.583808	0.935988	0
FLJ37453	1.77783	1.66762	3.35485	2.69757	2.51972	2.23912	2.82132	2.4949	3.28886	2.26451	2.43584	3.78193	3.23261	3.94299	3.18215	3.22214	3.15903	3.9234	3.48431	3.66148	3.8909	3.14679	3.99826	3.41354	4.27425	3.39189	3.60497	3.31991	3.27016	3.13463	2.51672	3.283	2.82465	2.36782	2.40469	2.75422	2.88153	2.80066	4.80724	4.80844	5.06446	4.37648	3.57949	3.94743	4.67883	4.12939	3.61156	4.7964	4.34065
SPEN	4.83028	4.414	4.81023	4.99391	4.90522	4.9681	3.85647	3.62465	4.03152	4.59547	4.58112	4.034	4.52158	4.59502	4.6076	4.56161	4.3366	4.89667	4.88095	4.56077	4.62438	4.34445	4.50505	5.06713	4.93375	4.53353	4.65742	4.39823	4.54731	4.59247	4.99969	5.00576	4.56067	4.73676	4.96775	4.68684	4.95367	5.0477	3.01271	4.24899	4.06013	2.48882	4.00562	3.91714	3.7497	3.50966	4.35428	5.04278	4.79998
ZBTB17	3.38864	2.42059	2.8809	3.58187	3.8166	3.66618	3.3366	3.62465	3.74727	3.37007	3.57046	3.57041	3.32853	3.45762	3.31131	3.8959	3.56739	3.36468	3.61419	3.24417	2.77085	3.14679	3.5485	4.08814	3.75362	3.42498	3.06452	2.82348	3.51449	3.43078	3.57548	3.75924	3.14124	2.80964	2.96012	3.01314	3.02954	3.51643	3.61459	3.59521	4.06013	4.01413	4.07759	3.88619	3.47702	3.88275	3.66926	1.64658	3.35385
SRARP	0	0	0.710702	0	0	0.61504	0	0	0	0	0	0	0	0	0	0	0	0	0	0	0	0	0	0	0	0.314407	0.307545	0	0	0	0	0	0	0	0	0.528171	0	0	0	0	0	0	0	0	0	0	0	0	0
HSPB7	0	0	0	0	0	0	0	0	0	0.428571	0.667302	0	0	0	0	0	0	0	0	0	0	0	0	0	0	0	0	0	0.326882	0.289716	0	0	0	0	0	0	0	0	0	0	1.07066	0.410884	0	0	0	0	0.321235	0	0
CLCNKA	0.979367	1.06247	0.967095	0	0.354452	1.04488	0	0	0.449535	1.02694	0.371949	1.0878	0.97761	0.484808	0	1.13106	0	0.915177	0.767994	0.770871	0	0	0	0	0.819341	0.314407	0.307545	0	0	0	0	0	0	0	0	1.07396	0	0	0.402067	1.45001	1.07066	1.57391	0.349252	0.714751	0	0.384713	0.80587	1.78044	0.346305
CLCNKB	0.789688	1.06247	0.398679	0	0	0	0	0	0	0	0.667302	0	0	0	0	0	0	0	0	0	0	0	0	0	0.327572	0	0	0	0	0	0	0	0	0.300065	0	0	0	0	0.402067	0.759412	0	0	0	0	0	0	0	0	0
FAM131C	0	1.29355	1.18472	0	0	0	0	0	0.449535	0.428571	0	0	0	0	0	0	0	0	0	0	0	0	0	0	0	0	0	0	0	0	0	0.533962	0	0	0	0	0	0	0	0	0	0	0	0	0	0	0	0	0
EPHA2	4.4522	4.33839	3.84487	6.17658	6.87208	6.46238	2.75082	2.35662	2.8509	1.91349	1.74519	0.807602	0	1.76413	1.99117	0.842778	0.503349	0	0.767994	1.27059	0.789187	0	0.939001	0	0	0.314407	0	0.338339	0	0.737341	0	0	1.20402	0	0.538141	1.57981	1.21841	0	1.55011	1.25441	1.67843	0	0.630126	0	0	0.384713	1.69809	2.21813	0.346305
LOC101927479	0.31371	0	0	0.753519	0.638769	0	0	0	0	0	0	0	0	0	0	0	0	0	0	0	0	0	0	0	0	0	0	0	0	0	0	0	0	0	0	0	0	0	0	0	0.35061	0	0	0	0	0	0	0	0
ARHGEF19	4.7282	4.9595	4.90524	3.66223	3.92639	3.98954	2.33497	1.34801	2.328	3.16281	2.95665	1.0878	3.23261	0	3.18215	1.37128	0.87578	0.528971	1.03865	2.28821	1.29649	0.98703	0	0	1.01393	0.314407	0.307545	0	0.818032	0.737341	0.669299	0	0.724126	0.760093	0.294077	1.21798	0	0.320311	0.716157	1.02807	1.54878	0	0.349252	0	0	0.688136	0.321235	0.685985	1.3938
CPLANE2	0	0	0	0	0	0	0.743472	0	1.06812	0	0.91242	2.00047	1.70554	0	0.887681	0.842778	0.87578	0.528971	0.767994	1.04222	1.67102	1.39879	0.384823	1.18301	0.594262	1.67428	0.307545	0.842295	0.326882	0.289716	0.914947	1.08386	1.20402	1.51076	1.80186	0.528171	1.04376	0.320311	1.70035	2.36656	1.40632	1.72535	0.349252	1.69791	1.29149	0.384713	0.80587	0	0.625364
FBXO42	3.86817	4.33839	3.77949	3.58187	3.87254	4.6082	3.9221	3.7404	4.4962	4.22041	4.02599	3.82074	4.32631	4.44435	4.23676	4.43503	4.45117	4.63902	4.15934	3.81415	4.14953	4.43457	4.31869	4.46531	4.33016	4.00877	4.28788	4.16307	4.38117	4.08829	4.17951	3.91728	4.07578	4.57825	4.49031	4.59746	4.50854	4.10116	4.22319	4.11119	4.52408	4.37648	4.71125	4.57067	4.19961	4.33996	4.30052	4.93206	4.21983
SZRD1	5.94782	5.79242	5.58823	5.88998	6.25168	6.20608	5.79736	5.79734	6.21162	5.7342	6.03117	5.94018	5.99265	5.50267	5.5777	5.33193	5.52634	5.55646	5.55571	5.18245	5.33341	5.51882	5.47292	5.36272	5.32169	5.07169	5.04777	5.00839	5.23361	4.97558	4.99969	5.03562	5.07948	4.90206	4.73038	4.91537	4.90339	5.06923	5.81458	5.86195	5.27386	5.16704	4.98517	5.07478	4.50574	4.80173	4.61141	4.6813	4.71312
SPATA21	3.21083	2.09268	1.69069	2.14714	2.02276	2.98379	2.75082	2.35662	3.11715	3.16281	2.35521	2.72844	2.83558	2.06888	2.70622	2.31252	2.58734	2.31791	1.46315	2.06292	2.32331	2.56328	2.22302	1.60065	1.82725	1.55979	1.85348	2.06057	1.47529	1.58554	2.08641	1.88256	1.66585	1.82505	1.97776	2.03369	1.21841	0.996099	2.18123	2.70991	1.40632	2.57112	2.1891	1.5478	1.1099	1.33794	1.31985	1.149	0.859095
NECAP2	5.11952	5.19205	5.45848	5.78622	5.91464	5.73051	5.2764	5.4852	6.05387	6.18879	5.90233	6.0006	6.22225	6.17196	6.15256	6.34944	6.7809	6.79231	6.3607	6.33645	6.50083	6.57907	6.78726	6.63053	6.75544	6.76006	6.28513	6.35066	6.45917	6.23821	6.16674	6.57749	5.86171	6.27231	6.06632	6.30021	6.37973	6.32767	5.17123	6.40658	5.83595	6.11289	6.29971	6.26651	5.82266	5.94263	5.93914	5.38513	5.04491
LINC01772	0	0	0	0	0	0	0.419107	0	1.49968	0.758559	0.91242	0	0	0.484808	0	0	0	0	0	1.04222	0.789187	0.72657	0	0.326652	1.18542	0	0.307545	0.338339	0.593306	0.289716	0	0	0.283685	0	0.929261	0.733875	0	0.996099	0	0	0	0.730314	2.42809	0	0	0.384713	0.321235	0	0
LINC01783	0	0	0.398679	0	0	0	0	0	0	0	0.371949	0	0	0	0	0	0	0	0	0	0	0.408603	0	0	0	0	0	0	0	0	0	0.291486	0	0	0	0	0	0	0	0.429107	0	0	0	0	0	0	0	0	0
FAM231BP	0.31371	0	1.54092	0	0	0	1.23174	0.599508	0.791689	0	0.91242	0.459641	0	0.847115	0.511063	0.482022	0	0.528971	0.434455	0	0	0.408603	0	0	0	0	0	0	0	0	0	0	0	0	0	0	0	0	0	0	0	0	0	0	0	0	0	0	0
LOC105376794	2.13773	1.96444	1.37379	2.69757	1.25858	0.61504	2.12803	2.62108	3.49001	2.85324	2.71962	3.0229	2.46543	2.43133	2.50485	2.19242	2.25017	1.68459	2.47729	2.94666	2.98503	3.09244	2.63166	2.82747	2.72397	2.49229	2.84354	2.23269	2.34182	1.58554	2.35963	2.33085	1.76141	2.36782	1.70514	2.60497	2.39127	2.31568	1.83641	2.36656	1.40632	2.40155	1.40229	2.53834	2.25229	2.5581	2.24522	2.82542	2.48849
LOC107985736	1.67184	0.787098	1.69069	1.24598	1.56052	0.61504	1.42524	0.599508	0.449535	0.428571	0.371949	0	0.719052	1.58362	0	0.482022	0	0.528971	0.767994	0.770871	0	0.408603	0	0	0	1.2993	0	0	0	0	0	0	0	0	0	0.528171	0.339594	0.803971	0.402067	0.429107	0	0.410884	0.865206	0.401194	0.366924	0	0.321235	0	0.346305
FAM231AP	0	0	0	0	0	0	0	0	0	0	0.667302	0	0	0	0	0	0	0	0	0.436268	0	0	0	0	0	0	0	0	0	0	0	0	0	0	0	0	0	0	0	0	0	0	0	0	0	0	0	0	0
LOC102723383	0	0	0	0	0	0	0	0	0	0	0	0	0	0	0	0	0	0	0	0	0	0	0	0	0	0	0	0	0	0	0	0	0	0	0	0	0	0	0	0	0	0	0	0	0	0	0	0	0
MST1L	3.38864	2.84157	3.77949	2.35485	2.71594	2.39306	4.01528	3.99469	3.62437	3.59321	3.33852	1.32227	3.41846	3.16814	3.04026	1.37128	2.86043	2.31791	2.28265	3.57861	1.67102	2.78505	2.22302	1.60065	2.41484	1.78035	2.19033	3.4992	1.47529	1.35417	1.12479	0.922807	1.45333	1.25532	0.746915	2.18161	0.844948	1.57976	2.89297	4.65819	3.37205	3.48734	3.54605	3.97711	1.45281	2.12479	1.80492	3.29688	0.859095
LOC105376805	4.11059	3.98875	4.79377	4.47656	4.23455	3.4017	4.13083	4.28892	3.74727	3.10598	3.42005	3.85855	4.17971	3.23088	3.68956	3.59801	1.97174	3.09241	3.39074	3.39709	2.09646	2.71484	3.21019	2.54295	2.4822	2.36168	3.42519	3.15847	2.92843	2.50322	2.58926	2.86203	2.16247	2.98839	2.05828	2.03369	2.71657	2.45304	3.49631	4.13982	3.48269	2.48882	2.86768	2.8899	2.16182	2.63108	3.31884	2.12052	2.62162
CROCC	4.41982	4.28569	4.20998	4.82963	3.53399	4.03702	4.18532	3.94728	4.32258	4.3727	4.12656	3.42681	4.01651	3.78474	4.02707	3.8959	3.34835	3.96491	3.43828	3.39709	3.11195	2.852	2.70113	2.60452	3.75362	3.71979	3.3599	4.26575	3.69531	3.74975	3.38481	4.37205	3.4007	4.14129	3.36017	4.11742	3.20586	3.60753	3.27468	4.42216	3.77134	4.04327	3.51182	4.16932	3.6862	4.02494	4.18658	1.33463	2.96016
MFAP2	7.16333	7.07554	7.09379	6.52707	6.41598	6.93938	4.23782	4.12819	5.35211	5.60687	5.26096	5.08805	5.34827	5.17598	5.73566	5.62654	5.20571	5.44354	4.91496	5.73511	3.8909	5.92856	4.0256	4.28902	5.4534	4.75785	4.14017	4.51956	3.83042	4.03057	4.4949	4.72953	3.85525	4.56422	4.1295	4.54379	3.69403	4.3676	3.95075	4.59755	5.11114	4.77404	4.535	4.51106	3.97893	4.9659	4.52028	3.15619	3.59964
LOC105376806	2.2888	2.09268	0.710702	1.61245	1.25858	0.61504	0	0	1.06812	0.428571	0	1.0878	0.403922	1.13639	0.887681	1.13106	0	0.528971	0.767994	0.770871	0	0.72657	0.688404	0	0.327572	0.791189	0	0.338339	0.326882	0.289716	0	0.922807	0	0.300065	0.294077	0	0	0	0.402067	0	0	0.991681	0.865206	0	0	0.384713	0.321235	0	0.625364
ATP13A2	4.11059	4.08441	3.84487	3.49677	3.75841	2.98379	4.23782	4.99606	5.29952	5.29994	5.14585	5.54749	5.50017	5.7794	5.07602	5.51831	4.77092	5.91523	5.27062	6.0439	4.76623	5.89721	4.86429	4.82997	5.29384	4.60744	4.78723	3.9328	4.27146	4.46754	3.8362	4.30824	4.28322	3.82561	4.49031	4.0225	4.2714	4.35012	4.55447	4.92818	4.97895	4.77404	3.92988	4.03469	3.23228	3.62135	3.95098	2.55351	2.26243
SDHB	7.16821	7.53946	7.17229	7.57218	7.71918	7.64634	7.11771	7.06528	6.72676	6.57115	6.7941	6.90599	6.97017	7.21331	6.98185	7.12377	7.11657	6.81519	6.81252	6.85512	6.26166	7.09653	6.91336	6.97454	7.14132	6.80159	6.99868	7.00141	7.10945	7.2914	7.05465	7.03218	7.15883	7.22777	7.23942	7.03795	7.24546	7.29373	6.32887	7.27759	6.8476	6.82481	6.74864	6.54436	6.70965	6.81816	6.72452	7.03659	7.20452
PADI2	0.57124	0	1.95036	0	0.354452	0.61504	2.6767	3.12568	2.10098	2.98514	2.43584	2.95472	2.54745	2.80564	3.18215	3.09393	2.25017	3.23496	2.72744	3.13243	2.42463	3.14679	1.78484	2.0176	3.69804	1.87916	1.94535	1.51101	0.818032	1.78488	0.914947	0.741402	1.66585	0.760093	0.538141	1.7788	1.64298	1.90115	2.45933	3.04874	3.74197	3.35421	3.51182	2.45644	2.25229	1.90697	2.85501	0.685985	2.417
LOC105376808	0	0	0	0	0	0	0	0	0	0	0	0	0	0	0	0	0	0	0	0	0	0	0	0	0	0	0	0	0	0	0	0	0	0	0	0	0	0	0	0	0	0	0	0	0	0	0	0	0
LOC400743	0	0	0	0	0	0	0	0	0	0	0	0	0	0	0	0	0	0	0	0	0	0	0	0	0	0	0	0	0	0	0	0	0	0	0	0	0	0	0	0	0	0	0	0	0	0	0	0	0
PADI1	0	0.446574	0	0	0	0	0	0	0	0	0	0	0	0	0	0	0	0	0	0	0	0	0	0	0	0	0	0	0	0	0	0	0	0	0	0	0	0	0	0	0	0	0	0	0	0	0	0	0
PADI3	0	0	0.398679	0	0	0	0	0	0	0.428571	0	0	0	0	0	0.482022	0	0	0	0	0	0	0	0	0	0	0	0	0	0	0	0	0	0	0	0	0	0.320311	0	0	0	0	0	0	0	0	0	0	0.346305
PADI4	0	0	0.967095	1.24598	0	0	0	0	0	0	0	0	0	0	0	0	0	0	0.434455	0	0	0	0	0	0	0	0	0	0	0	0	0	0	0	0	0	0	0	0	0	1.24823	1.72535	0	0	0.659103	0	0	0	0.625364
PADI6	0	0	0	0	0	0	0.743472	0	1.29995	0	0.667302	1.32227	0	1.76413	0	0	0	0.915177	1.03865	1.04222	0	0.408603	0	0	1.01393	0	0	0	0	0	0	0	0	0	0	0	0	0	0.402067	1.02807	0	0.410884	0.349252	0.401194	0.659103	0.688136	0	0	0
RCC2	8.64595	8.5538	8.28385	8.38519	8.25462	8.23273	8.13518	8.10107	7.656	7.61026	7.81234	8.19413	8.00125	8.83153	8.21775	8.9089	8.21229	8.69271	7.77633	7.86863	7.88825	8.6951	8.71162	8.21812	8.71333	8.10557	8.19603	8.02094	8.28095	8.67212	8.45563	8.44062	8.37953	8.42473	8.0402	8.16945	8.31231	8.1808	7.68463	8.21357	7.77582	7.89832	7.91886	7.78751	7.57053	7.51909	7.67078	6.51908	6.55953
ARHGEF10L	4.04841	3.77597	4.15948	4.1261	2.77583	2.77556	3.55922	3.7404	3.62437	3.50805	2.17907	3.70101	3.41846	3.23088	2.88288	3.54994	3.71229	3.42542	2.5656	4.10806	2.84583	4.17178	3.38924	2.26646	4.02606	3.21402	2.33322	0.612211	2.10648	0.737341	1.87046	2.51167	0.902421	2.80964	1.23658	1.68275	2.23738	1.99415	3.79244	3.82417	4.12979	4.58891	3.02157	3.40849	2.49393	3.1611	2.64097	0.383386	2.417
LOC107984028	0	0	0	0	0	0	0	0	0	0.428571	0	0	0	0	0	0	0.503349	0	0	0	0	0	0	0	0	0	0	0	0	0	0	0	0	0	0	0	0	0	0	0	0	0	0	0	0	0	0	0	0
ACTL8	0.789688	0.787098	1.54092	0	1.25858	0	0	0	0	0	0	0	0	0	0	0	0	0	0	0	0	0	0	0	0	0	0	0	0	0	0	0	0	0	0.294077	1.07396	0	0	0	0	0	0	0	0	0	0	0	0	0.625364
LOC105376809	0	0	0	0	0	0	0	0	0	0	0	0	0	0	0	0	0	0	0	0	0	0	0	0	0	0	0	0	0	0	0	0	0	0	0	0	0	0	0	0	0	0	0	0	0	0	0	0	0
LOC105376812	0	0	0	0	0	0	0	0	0	0	0	0	0	0	0	0	0	0	0	0	0	0	0	0	0	0	0	0	0	0	0	0	0	0	0	0	0	0	0	0	0	0	0	0	0	0	0	0	0
LINC01654	0	0	0	0	0	0	0	0	0	0	0	0	0	0	0	0	0	0	0	0	0	0	0	0	0	0	0	0	0	0	0	0	0	0	0	0	0	0	0	0	0	0	0	0	0	0	0	0	0
IGSF21	4.04841	4.02135	4.32899	2.35485	2.4479	1.04488	0.419107	0	0	0	0.371949	0	0	0	0	1.37128	1.17153	1.21952	0	1.64099	0	1.20758	0	0.326652	2.02088	1.2993	1.12961	0.338339	0.593306	0.917928	0	0.291486	1.06108	1.51076	0	2.03369	0.339594	0.582363	0	0	1.54878	0.730314	0.349252	0	0.366924	0	1.168	0	0.625364
IGSF21-AS1	0	0	0	0	0	0	0	0	0	0	0	0	0	0	0	0	0	0	0	0	0	0	0	0	0	0	0	0	0	0	0	0	0	0	0	0	0	0	0	0	0	0	0	0	0	0	0	0	0
KLHDC7A	5.40238	5.26193	5.35007	4.43141	3.42598	4.25353	0	0	1.29995	0	0	0.459641	0.403922	1.37729	0	0	0	0	0	0.770871	0	0	0	0	0	0	0.776357	0	0	0	0	0	0	0	0	0	0	0	0	0	0.868134	1.21288	0	0.972178	0	0	0.321235	0	0
PAX7	0	0	0	0	0	0	0	0	0	0	0	0	0	0	0	0	0	0	0	0	0	0	0	0	0	0	0	0	0	0	0	0	0	0	0	0	0	0	0	0	0	0	0	0	0.902035	0	0	0	0
TAS1R2	0	0	0	0	0	0	0	0	0	0	0	0	0	0	0	0	0	0	0	0	0	0	0	0	0	0	0	0	0	0	0	0	0	0	0	0	0	0	0	0	0	0	0	0	0	0	0	0	0
ALDH4A1	4.63255	3.77597	4.30596	3.58187	3.38811	3.24873	5.14511	5.21198	5.21685	5.24836	5.22738	5.11953	4.76386	5.17598	4.53009	4.84662	4.07593	5.28869	4.46503	4.64464	4.60292	4.41256	4.46566	3.97613	4.71321	4.03043	4.01855	3.28121	3.06623	3.70125	3.06683	3.52673	3.9394	3.54041	3.77183	3.01314	3.24677	3.60753	4.83998	4.91167	4.55818	4.23217	4.7411	4.80382	4.87665	4.65196	4.71094	3.42508	3.7814
IFFO2	1.87657	1.49267	2.44792	2.14714	2.29255	1.37562	1.0082	1.83839	2.52411	2.26451	2.5847	2.12974	3.7308	1.92452	3.18215	2.19242	2.68424	1.21952	2.47729	2.17996	2.21434	0.408603	1.50304	2.10541	2.72397	1.78035	2.58251	2.14919	0.818032	1.68867	1.87046	1.69573	1.76141	0.760093	0.746915	0.528171	0.614286	1.16556	2.69238	2.26622	1.24823	2.64897	0.865206	0.714751	0	0.688136	0	0.935988	0
LOC105376815	0	0	0.398679	0	0	0	0	0	0	0	0	0	0	0	0	0	0	0	0	0	0	0	0	0	0	0	0	0	0	0	0	0	0	0	0	0	0	0	0	0	0	0	0	0	0	0	0	0	0
UBR4	6.43468	6.20093	6.61124	6.20368	6.57615	6.17457	5.54992	5.99675	6.21872	6.22259	6.14944	5.94018	6.27737	6.13963	5.8357	5.93795	6.17773	6.31895	6.15553	6.27856	6.07949	5.9893	5.95047	6.01176	5.99312	6.13251	5.66953	5.42702	6.01312	5.87806	5.81998	5.80967	5.81792	5.81986	5.78804	5.93882	5.74986	5.82521	5.83908	5.94542	6.40781	6.09908	6.67708	5.9597	5.97654	6.09873	5.90951	5.40599	5.54151
LOC101927895	0	0	0	0	0.638769	0	0	0	0	1.02694	0	0	0	0	0	0	0	0	0	0	0	0	0	0.326652	0.327572	0	0	0	0.326882	0.53077	0	0	0	0	0.294077	0	0	0	0	0	0	0	0	0	0.659103	0	0	0.685985	0
EMC1	5.10941	4.81822	4.90524	5.34985	5.13983	5.80098	5.40823	5.04191	5.21685	5.23518	5.12168	5.239	5.08546	5.25356	5.55179	5.30322	4.58267	4.85312	4.69773	4.92175	4.93025	4.71189	4.80241	5.11022	5.07133	4.9856	4.91771	5.00839	4.97822	5.04525	4.86003	5.3207	5.06082	5.00951	5.36595	4.9259	5.48507	5.18222	4.29582	5.4	4.41668	4.32996	4.88175	5.01881	4.80374	5.18774	5.16659	6.00714	5.63111
MRTO4	5.7208	5.94465	5.50978	6.03285	5.96052	6.19565	4.26336	5.0643	4.80999	4.73318	4.73241	5.10388	4.8309	5.04246	4.92271	5.05036	4.95695	5.48693	5.43199	4.56077	5.09299	5.00449	5.32672	4.98848	4.8972	5.17254	5.22319	5.18647	5.26258	5.47839	5.18668	5.47395	5.16934	4.91317	5.43543	5.13091	5.42395	5.38469	4.38729	4.71638	4.84727	4.75656	4.89509	5.23073	4.83335	4.90834	5.03009	4.93206	4.95943
AKR7L	0.57124	0	0.398679	1.61245	0	0	0	0	0	0	1.46691	0.459641	0.403922	0	0.887681	0	1.17153	0.528971	0.434455	0.436268	0.447949	0.408603	0.384823	0.326652	0	1.2993	1.5365	0	0.593306	0	0	1.36042	0	0.300065	1.23658	0.288063	0.844948	0	1.38239	0.759412	0.35061	1.21288	1.54449	0.401194	0.366924	0.938625	0.998268	0	1.06012
AKR7A3	0	0	0	0	0	0	0	0	0.449535	0.758559	0.371949	0	0	1.58362	0	0	0.87578	1.47072	0.434455	1.27059	0.789187	0.72657	0.939001	0.326652	1.01393	0	1.2784	1.04068	0.818032	0.289716	0.373175	0	0.520649	1.25532	0.746915	1.469	0.614286	0	2.07519	1.02807	2.81809	2.72284	2.56791	1.5478	1.85044	2.12479	0.80587	1.33463	0.625364
LOC100506730	1.43312	1.82363	0.967095	2.35485	0.876173	0.61504	0.419107	1.34801	1.49968	2.54661	1.74519	2.00047	2.83558	2.06888	0.887681	2.42336	2.25017	2.03573	1.46315	2.48305	1.29649	0.408603	2.22302	1.9241	2.10876	1.2993	1.75536	0.842295	1.82513	1.35417	1.61645	1.69573	0.724126	1.10836	1.60151	2.75422	2.39127	1.69501	1.55011	2.04187	1.67843	0.991681	0.865206	1.38023	1.45281	2.12479	0.583808	1.149	1.06012
AKR7A2	5.28145	5.41699	5.45848	4.64422	4.79375	4.51065	5.31356	5.39975	4.98672	4.92608	5.54159	5.02296	5.16556	4.97076	5.05772	4.99759	4.14564	4.38752	4.57547	4.8172	4.7468	4.41256	4.42518	5.02271	4.84698	4.9856	4.95134	4.4162	3.77788	4.10703	3.92299	4.84644	3.7659	4.31891	4.32116	5.03691	4.12549	3.89959	5.72098	6.09914	4.83342	5.02826	5.28788	4.88432	4.54206	4.59837	4.73816	4.96055	4.9468
PQLC2	3.00797	3.81369	3.52406	3.94521	4.05282	3.60446	2.88856	2.62108	3.49001	3.37007	2.843	2.72844	3.01926	3.3487	3.78162	3.28222	2.58734	2.18371	3.12621	3.01128	3.17146	3.09244	2.55866	2.82747	2.88196	3.35803	3.3599	2.14919	2.60568	3.02066	3.06683	3.17983	2.47594	1.82505	2.34173	2.49616	2.46247	2.08148	3.82552	4.30062	3.77134	3.64765	3.47677	3.00962	2.70084	2.2225	2.95121	3.38361	2.26243
CAPZB	6.60275	6.68584	6.87651	6.61045	6.79819	6.84246	6.44237	6.47737	7.02688	6.8299	6.96683	7.04363	6.87013	6.8028	6.82301	6.68601	6.40795	6.69082	6.45618	6.43396	5.99965	6.4873	6.25767	5.81744	6.31282	6.20096	5.99387	5.77915	5.81228	5.71052	5.68578	6.07705	5.53654	5.91137	5.62578	6.27572	5.82608	5.91117	5.92554	6.34027	5.39199	5.52804	5.85708	5.7175	5.98975	5.73482	5.89144	6.22828	5.98013
LOC105376819	0	0	0	0	0	0	0	0	0	0	0	0	0	0	0	0	0	0	0	0	0	0	0	0	0	0	0	0	0	0	0	0	0	0	0	0	0	0	0	0	0	0	0	0	0	0.688136	0	0	0
LOC105376818	0	0	0	0	0	0	0	0	0	0	0	0	0	0	0	0	0	0	0	0	0	0	0	0	0	0	0	0	0	0	0	0	0	0	0	0	0	0	0	0	0	0	0	0	0	0	0	0	0
LOC105376817	0	0	0	0	0	0	0	0	0	0	0	0	0	0	0	0	0	0	0	0	0	0	0	0	0	0	0	0	0	0	0	0	0	0	0	0	0	0	0	0	0	0	0	0	0	0	0	0	0
LOC105378614	0	0	0	0	0	0	0	0	0	0	0	0	0	0	0	0	0	0	0	0	0	0	0	0	0	0	0	0	0	0	0	0	0	0	0	0	0	0	0	0	0	0	0	0	0	0	0	0	0
MINOS1-NBL1	0	0	0	0	0	0	0	0	0	0	0	0	0	0	0	0	0	0	0	0	0	0	0	0	0	0	0	0	0	0	0	0	0	0	0	0	0	0	0	0	0	0	0	0	0	0	0	0	0
MINOS1	7.7285	7.52816	7.4807	7.95374	7.69611	7.85616	6.70264	6.58194	7.02283	7.20277	7.23528	7.71914	7.66933	7.70813	7.58393	7.69288	7.30356	7.67447	7.48237	7.33698	7.71409	7.52098	7.5554	7.76985	7.76235	7.65398	7.85475	7.06259	7.16931	7.11056	7.24072	6.93519	6.95157	6.94336	6.85035	6.59227	6.75068	7.12923	6.09791	6.51984	6.29102	6.63219	5.54644	5.81109	6.61905	6.58089	6.7177	7.28208	6.40646
NBL1	0	0	0	0	0	0	0	0	0	0	0	0	0	0	0	0	0	0	0	0	0	0	0	0	0	0	0	0	0	0	0	0	0	0	0	0	0	0	0	0	0	0	0	0	0	0	0	0	0
HTR6	0.31371	0	0.398679	0	0	0	0	0	0	0	0	0	0	0	0	0	0	0.528971	0	1.27059	0	0	0	0	0	0	0	0	0	0	0	0	0	0	0	0.528171	0	0	0	0	0	0.730314	0	0.401194	0	0	0	0	0
TMCO4	1.96898	2.84157	3.44193	1.90443	2.4479	2.39306	1.42524	1.34801	0.791689	2.15672	1.12181	1.52396	1.38698	2.20006	2.39254	0.482022	0.87578	0.528971	0	1.46764	0	1.9805	0	0.592828	1.82725	0.572405	0.307545	0.842295	0	0.289716	0	0	0.520649	0	0	0.733875	0	0	3.27468	1.45001	1.67843	0.410884	1.06729	0.714751	0	0.384713	0.583808	0	0
RNF186	0	0	0	0	0	0	0	0	0	0	0	0	0	0	0	0	0	0	0	0	0	0	0	0	0	0	0	0	0	0	0	0	0	0	0	0	0	0	0	0	0	0	0	0	0	0	0	0	0
LOC105376823	0	0	0	0	0	0	0	0	0	0	0	0	0	0	0	0	0	0	0	0	0	0	0	0	0	0	0	0	0	0	0	0	0	0	0	0	0	0	0	0	0	0	0	0	0	0	0	0	0
OTUD3	3.24819	2.42059	3.6391	2.14714	3.18218	2.88343	4.45295	4.43353	4.24125	4.07993	3.73879	3.96636	3.92741	4.68738	4.26893	3.73327	3.96459	4.22618	4.215	3.77747	3.74183	3.34572	3.72564	4.1514	3.95671	4.26778	4.14017	4.07533	4.30896	4.6951	4.43709	4.29185	4.39174	4.68583	4.50475	4.64921	4.10338	4.57747	3.98043	4.59755	4.59148	4.20665	3.84993	4.46991	4.43025	4.31802	4.5513	3.99242	4.97196
PLA2G2E	0	0	0	0	0	0	0	0	0	0	0	0	0	0	0	0	0	0	0	0	0	0	0	0	0	0	0	0	0	0	0	0	0	0	0	0	0	0	0	0	0	0	0	0	0	0	0	0	0
PLA2G2A	1.29713	0	0.710702	1.24598	0	0.61504	3.12989	3.03791	3.89639	2.70805	3.11193	0.459641	3.58307	1.13639	2.88288	0.842778	2.25017	0.528971	3.39074	0.436268	2.98503	0.72657	2.7674	2.10541	0.594262	2.29166	1.65008	0	0.326882	0.53077	0	1.36042	0.520649	0.760093	1.60151	0	2.77368	1.90115	0.973942	0.429107	0.632454	0	0	0.714751	0	0.384713	0	0	0
PLA2G5	0	0	0	0	0	0	0	0	0	1.62077	0	0	1.1968	0	1.43312	0.842778	0	0	0.767994	0	1.29649	0.408603	1.33834	1.01178	0.819341	1.78035	0.307545	0	0.593306	1.07847	0.669299	0.533962	0	0	0.538141	0.528171	1.21841	0.996099	0	0	0	0	0	0	0	0.384713	0.321235	0	0
PLA2G2D	0	0	0	0	0	0	0	0	0	0	0	0	0	0	0	0	0	0	0	0	0	0	0	0	0	0	0	0	0	0	0	0	0	0	0	0	0	0.320311	0	0	0	0	0	0	0	0	0	0	0
PLA2G2F	0	0	0	0	0	0	0	0	0	0.428571	0	0	0	0	0	0	0	0	0	0	0	0	0	0	0	0	0	0	0	0	0	0	0	0	0	0	0	0	0	0	0	0	0	0	0	0	0	0	0
PLA2G2C	0	0	0	0	0	0	0	0	0	0	0	0	0	0	0	0	0	0	0	0	0	0	0	0	0	0	0	0	0	0	0	0	0	0	0	0	0	0	0	0	0	0	0	0	0	0	0	0	0
UBXN10	1.96898	0.787098	2.17034	0.753519	1.25858	1.64446	1.88636	3.12568	2.21897	1.02694	2.08223	1.52396	2.76876	1.37729	1.64404	1.75724	1.97174	2.18371	2.28265	1.9355	1.82721	1.9805	1.33834	0.592828	1.60355	2.29166	1.75536	0.612211	0.818032	1.95999	1.12479	1.96765	1.45333	1.25532	0.929261	1.57981	1.64298	1.31725	1.19257	0	1.90728	0.730314	0.630126	1.38023	0	1.50259	0.583808	2.01582	1.53556
UBXN10-AS1	0.31371	0	0.398679	0.753519	0	0	0	0	0	0.758559	1.30469	1.0878	0.97761	0.847115	1.18599	1.13106	0	0.528971	0	0	0	0	0.939001	0	0	0	0	0	0	0	0	0	0	0.300065	0.294077	0	0.339594	0	0	0	0	0	0	0	0	0	0	0	0
LOC105376825	0	0	0.967095	0	0	0.61504	0	0	0.449535	0.428571	0	0	0	0	0	0	0	0.915177	0	0	0.789187	0	0	0	0.327572	0.981122	0	0	0	1.47451	0	0.533962	0	0	0.538141	0	0	0	0	0	0	0	0	1.38023	0	0.688136	0	0	0
LOC105376826	0	0	0	0	0	0	0	0	0	0	0	0	0	0	0	0	0	0	0	0	0	0	0.384823	0	0	0	0	0	0	0	0	0	0	0	0	0	0	0	0	0	0	0	0	0	0	0	0	0	0
LINC01757	0	0	0	0	0	0	0	0	0	0	0	0	0	0	0	0	0	0	0	0	0	0	0	0	0	0	0	0	0	0	0	0	0	0	0	0	0	0.320311	0	0	0	0	0	0	0	0	0	0	0
LOC105376828	0	0	0	0	0	0	0	0	0	0	0	0	0	0	0	0	0	0	0	0	0	0	0	0	0	0	0	0	0	0	0	0	0	0	0	0	0	0	0	0	0	0	0	0	0	0	0	0	0
VWA5B1	0	0	0	0	0	0	0	0	0	0	0	0	0	0	0	0	0	0	0	0	0	0	0	0	0	0	0	0	0	0	0	0	0	0	0	0.288063	0	0	0	0	0	0	0	0	0	0	0	0	0
LINC01141	0	0	0	0	0	0	0	0	0	0	0	0	0	0	0	0	0	0	0	0	0	0	0	0	0	0	0	0	0	0	0	0	0	0	0	0	0	0	0	0	0	0	0	0	0	0	0	0	0
CAMK2N1	3.17247	3.38312	3.35485	2.14714	1.69069	1.04488	2.95278	3.62465	3.23386	4.24693	3.97294	3.47629	5.01514	3.16814	4.77374	3.22214	3.22494	3.30128	3.80763	3.77747	3.8909	3.91426	3.43073	4.48182	3.75362	4.42323	3.83856	3.0243	3.06623	3.46023	3.46412	1.36042	2.29613	2.85645	1.4898	2.65647	1.86944	2.57846	2.95408	3.51004	3.65012	3.44432	2.63306	1.38023	2.56626	3.62135	3.6407	2.62644	3.35385
MUL1	4.49944	4.43835	4.77711	4.68326	4.50614	4.51065	4.33741	3.94728	4.96999	4.53217	4.65033	5.19535	5.12606	4.79509	4.88169	4.76477	5.1217	5.3988	4.91496	4.83516	5.1083	5.04797	5.2707	5.09956	5.19693	5.40588	4.6976	4.74957	4.66769	4.92368	5.15117	5.55864	4.74732	4.91317	5.20727	5.27788	5.01416	4.96971	5.15831	4.92818	4.84727	5.21903	5.25722	4.57067	4.69505	5.22358	4.58167	4.3776	4.45213
FAM43B	0.57124	0	0	2.14714	2.02276	0	1.59584	1.61391	0.791689	1.02694	1.46691	1.52396	1.84177	2.06888	1.43312	2.62239	1.41684	2.5538	1.79077	2.38893	1.82721	2.56328	2.55866	2.0176	1.47716	2.14048	1.41321	3.0243	1.71765	1.58554	2.65835	2.62075	1.66585	1.91625	2.63215	2.65647	2.23738	1.80178	2.45933	0	2.57335	3.20755	3.64412	1.5478	0.659103	1.50259	2.24522	0.935988	1.06012
CDA	2.9181	3.10755	3.60177	3.8795	5.15119	4.91825	1.59584	1.02176	2.69675	2.78247	2.5847	1.70084	1.55503	2.32034	1.43312	2.79726	1.17153	2.44069	0.767994	3.29697	0	2.64106	0	0.592828	1.60355	0.314407	0.307545	1.37061	0	0.737341	0.669299	0	0.283685	0.944709	1.09106	1.7788	0.339594	0.582363	1.70035	2.04187	0.35061	0	1.24446	0	0	0	0	0	0.346305
PINK1	4.04841	4.23099	4.18495	5.08419	5.64438	5.25591	6.63084	6.79773	6.97332	6.60743	6.67875	6.3843	6.3012	6.69569	6.33075	6.38412	6.16099	6.64686	6.44459	6.74544	6.056	6.23481	6.15618	5.7779	6.58207	5.78928	5.66953	5.68594	5.4672	5.67329	6.04948	5.93642	5.45313	5.7472	5.71541	5.53333	5.82608	5.7338	7.00309	7.37715	6.45381	6.56348	5.97483	5.98182	5.70746	5.79957	5.78453	5.67026	5.66236
DDOST	6.53256	6.47253	6.55862	6.54837	6.70883	6.72413	7.31997	7.39171	7.32866	7.19257	7.53198	7.24616	6.86214	7.39205	6.92242	7.31563	7.40299	7.27319	7.09805	7.21541	7.10738	7.30502	7.21594	6.93614	7.17733	7.37802	7.16795	7.13491	7.03306	6.80679	6.95177	6.84814	7.01839	7.00957	7.04567	7.27052	6.76835	6.90813	7.70699	7.86911	7.711	7.80787	8.12114	7.86296	7.60742	7.82543	7.56834	6.16236	6.45634
KIF17	2.66537	1.49267	3.00049	0	1.07998	0	0	0.599508	1.29995	0.428571	0.91242	1.52396	0.719052	1.37729	1.18599	1.37128	0.87578	1.21952	0.767994	2.17996	0.789187	1.20758	0.384823	0	1.01393	0.314407	0	1.37061	0.326882	0.917928	0.373175	1.5924	1.06108	1.51076	0	1.469	0	0.803971	1.83641	1.25441	2.00938	1.21288	1.79277	2.17846	2.41779	1.65035	1.31985	0.383386	1.53556
SH2D5	3.86817	3.85044	2.8809	2.97433	2.02276	2.98379	1.88636	2.20367	2.10098	2.26451	2.26984	2.24841	2.18704	2.72078	2.79726	2.79726	1.62639	2.93421	2.94056	2.65469	0.789187	1.9805	0.688404	0.326652	1.82725	0.314407	1.12961	3.88198	3.15129	3.37002	2.08641	2.98954	3.91882	2.54972	3.77183	3.19823	2.59512	2.45304	3.53682	4.05216	3.44675	2.72284	4.00562	1.9581	2.33743	2.70053	2.90391	4.62901	2.80081
LOC112268222	3.84397	2.84157	2.26891	3.20644	2.29255	2.06678	4.77058	3.94728	4.86532	4.3237	3.83111	4.46001	4.63847	3.90502	4.23676	3.64451	4.17927	3.9234	4.215	3.98475	4.41873	4.34445	3.7586	3.8031	3.66942	4.00877	4.25235	4.20502	3.93007	3.59907	3.92299	3.60848	3.5148	4.21498	3.95122	3.42299	3.96313	3.69322	4.27202	3.51004	3.68139	4.37648	4.42893	3.85456	4.22216	3.54786	3.6407	4.41924	4.34065
HP1BP3	6.12397	6.26359	6.32083	5.97109	5.84644	5.98175	7.29231	7.14622	6.83235	6.99939	6.9532	6.77868	7.22507	6.70676	7.05285	6.77754	6.79181	6.70926	6.97851	6.58488	6.71095	6.87704	6.98823	7.11603	6.70698	6.97637	7.13418	7.07678	6.97007	6.99208	7.17151	6.7344	6.79099	7.18715	6.89214	6.75464	6.9589	6.79961	6.29974	6.98191	6.69507	6.94157	6.44737	6.85523	7.18195	6.82984	7.29808	7.74001	7.37689
EIF4G3	5.78576	6.22912	6.15674	6.16283	6.11344	5.93237	6.81056	6.60503	6.3146	6.58161	6.51678	6.16802	6.67412	6.14778	6.36091	6.45107	7.01312	6.34277	6.75735	6.64211	6.81257	6.36084	6.93515	7.26169	6.59734	7.1742	7.06162	6.76244	7.16931	7.08243	7.32547	6.92459	7.04949	6.88811	7.12492	6.83784	7.18885	6.93476	5.52344	5.99328	6.80564	6.71144	6.78492	6.77303	7.11723	6.8831	7.38245	7.41411	7.41178
LOC105376830	0	0	0	0	0	0	0	0	0	0.428571	0.371949	0	0	0	0	0	0	0	0	0	0	0.408603	0	0	0	0	0	0.338339	0	0	0	0	0.283685	0	0	0	0	0	0	0	0	0	0	0	0.366924	0	0	0	0
LOC105376829	0	0	0	0	0	0	0	0	0	0	0	0	0	0	0.511063	0	0	0	0	0	0	0	0	0	0	0	0	0	0	0	0	0	0	0	0	0	0	0	0	0	0	0	0	0	0	0	0	0	0
ECE1	3.4857	3.69745	4.28256	4.1261	4.19122	3.7822	6.19266	6.26184	6.37939	6.43935	6.23077	4.74878	5.37098	5.17598	5.49853	4.78567	4.81439	4.66444	5.21711	5.00343	5.09299	4.7993	4.77044	4.85551	4.55014	4.77078	4.76219	5.37284	5.06847	4.77929	4.88907	4.2415	4.59998	4.60591	4.68037	4.90476	4.31052	4.25938	4.64991	5.08364	4.94069	5.20621	5.66798	5.50985	5.12431	5.19978	5.22548	4.12418	4.35984
LOC100506801	0	0	0.398679	0.753519	0	0	0	0	0	0	0	0	0.403922	0	0.511063	0	0.503349	1.21952	0.767994	1.04222	0.447949	0	0	0	0	0	0	0.338339	0	0	0	0	0	0	0.294077	0.288063	0.339594	0.582363	0.716157	0	0	0	0.630126	0	0.366924	0.938625	0.321235	0.685985	1.53556
LOC105376832	0	0	0	0	0	0	0	0	0	0	0	0	0	0	0	0	0	0	0	0	0	0	0	0	0	0	0	0	0	0	0	0	0	0	0	0	0	0	0	0	0	0	0	0	0	0	0	0	0
NBPF3	3.86817	2.76662	4.10714	3.40633	3.18218	2.77556	4.40784	4.43353	4.65116	4.71429	5.22738	4.35813	4.52158	3.94299	4.70487	4.67799	5.20571	4.68942	5.17562	4.8172	5.21113	5.19704	4.99451	5.22248	5.31247	5.21099	4.99499	4.66192	4.93089	4.82528	4.67239	4.67998	4.98365	5.1756	5.40496	5.01735	5.49359	4.99243	3.49631	2.70991	4.43515	4.50766	4.56868	4.59	5.31478	5.42171	5.60397	5.92279	5.57474
ALPL	7.11611	7.2746	7.05287	7.5084	7.44488	7.3118	9.08235	9.05857	9.40594	9.5598	9.61158	8.30951	9.05474	8.55029	9.06084	8.52042	8.9027	8.48549	8.8888	8.46385	8.40764	8.46987	8.67863	8.47149	8.68592	8.59514	8.30518	8.44301	8.49846	8.48872	8.25279	8.54378	8.31799	8.29375	8.30129	8.42368	7.98215	7.99784	7.55007	8.04025	9.00195	8.93856	9.23459	9.1469	8.76892	9.04557	9.12328	8.27602	8.14259
LOC105376834	0	0	0.398679	0	0	0	0	0	0	0	0	0	0	0	0	0	0	0	0	0	0	0	0	0	0	0	0	0	0	0	0	0	0	0	0	0	0	0	0.716157	0	0	0	0	0	0	0	0	0	0
RAP1GAP	2.71958	2.31933	3.39905	2.53638	3.09082	2.06678	0.743472	0	1.67505	2.15672	1.46691	0	0.403922	1.76413	0.887681	1.91732	0.87578	2.44069	0.434455	2.48305	0	1.71879	0	0	1.33868	0	0.307545	1.37061	0.326882	0	0.914947	0.533962	0	1.51076	0	1.57981	0.339594	0.582363	0.716157	2.46035	1.40632	0.410884	0.630126	1.38023	0.659103	1.15205	2.38954	0	0.859095
USP48	5.24496	5.04125	5.46889	5.44379	5.41875	5.33404	5.6978	5.25154	5.21685	5.76205	5.76085	6.02574	5.83829	5.73681	5.95912	5.91916	5.77758	5.73502	5.85626	5.96454	5.72961	5.72932	5.86223	5.96558	5.74835	5.97387	6.10263	5.81345	5.61677	6.00836	6.15484	6.10549	5.89896	6.33975	6.28284	6.14214	6.51566	6.12158	5.37492	5.30206	5.60268	5.29364	5.25722	5.04707	5.78528	5.64076	6.04647	6.46542	6.72035
LDLRAD2	2.13773	1.96444	0.398679	1.61245	0.638769	0.61504	1.59584	1.34801	0.791689	1.62077	1.30469	0.459641	1.55503	1.37729	1.18599	1.13106	1.17153	1.87082	0.767994	1.27059	1.82721	1.39879	0.384823	2.10541	1.01393	1.55979	1.41321	1.63891	1.18377	0.917928	0.914947	1.69573	0.283685	1.82505	1.97776	1.07396	1.04376	1.57976	1.96073	1.9151	1.67843	1.57391	0.865206	1.9581	1.85044	0.938625	2.16726	1.78044	0
HSPG2	2.13773	2.84157	3.48358	2.84258	3.09082	2.65897	2.01225	2.03256	2.52411	2.78247	3.0103	2.35803	2.89943	1.76413	3.11295	1.5771	1.62639	1.68459	2.38325	1.27059	1.29649	1.20758	0.939001	1.33605	1.82725	0.981122	1.41321	0.842295	1.18377	0	0	0.922807	0.283685	0.760093	0.746915	0.733875	0.339594	0	1.83641	1.9151	0	1.40469	0.630126	0.714751	0	0	0.321235	0	0
CELA3B	0	0	0	0	0	0	0	0	0	0	0	0	0	0	0	0	0	0	0	0	0	0	0	0.592828	0	0.791189	0.776357	0.612211	0.818032	0	0	0	0	0	0	0	0	0	0	0	0	0	0	0	0	0	0	0	0
CELA3A	0	0	0	0	0	0	0	0	0	0	0	0	0	0	0	0	0	0	0.434455	0	0	0	0	0	0	0	0	0	1.47529	0.289716	0	0.922807	0	0	0	0	0	0	0	0	0	0.410884	0	0	0	0	0	0	0
LINC01635	0	0	0.398679	0.753519	0	0.61504	0	0	0	0	0	0	0	0	0	0	0.87578	0	0	0	0	0	0.384823	0	0	0.314407	0.307545	0.338339	0	0	0	0	0	0.548338	0	0.288063	0	0	0	0	0	0	0	0	0	0	0	0	0
LINC00339	0	0.787098	0.398679	1.24598	0.638769	0	0	0.599508	0	1.02694	0.371949	0.459641	0.403922	0.847115	0	0.482022	0	1.47072	1.26646	0	0.789187	0.72657	0.384823	0.592828	0.594262	0.314407	0.307545	0	0.593306	0.289716	0	0.741402	0.283685	1.82505	0.538141	0.528171	1.04376	0.582363	0	0	0.35061	0.730314	0.349252	0.714751	1.1099	0	1.31985	0	0.346305
LOC112268223	0	0	0	0	0	0	0	0	0	0.758559	0.371949	0	0.97761	0	0	0.482022	0	0.528971	1.03865	0	1.29649	0.408603	0	0.592828	0.594262	0	0.307545	0	0.326882	0.289716	0	0	0	0.300065	0.538141	0.288063	0.844948	0	0	0	1.07066	0	0.349252	0	0.366924	0	0.321235	0	0
CDC42	6.1685	6.15024	6.2502	6.14896	6.27262	6.15318	7.35307	6.91324	6.73173	6.79437	6.76319	7.08807	7.36735	7.02261	7.15104	7.06085	6.92664	7.01614	6.91691	7.18772	7.24878	7.0258	7.0327	7.32707	7.10171	6.83274	7.21023	6.98945	7.16164	7.11288	6.93447	6.24407	6.87619	6.51044	6.70162	6.64421	6.75424	6.79638	6.72488	6.65492	6.49399	6.4265	5.69111	6.24227	6.36909	5.96397	6.55502	6.80878	6.26604
WNT4	0.979367	1.66762	2.7505	0.753519	0	0	0	0	0.449535	0.428571	0.667302	0.459641	0	0	0.511063	0	0.503349	0	1.03865	1.46764	0	0	0.384823	0	0	0	0.307545	0.338339	0	0	0	0	0	0	0	0	0	0	0	1.25441	0	0	0	0.401194	0	0.688136	0	0.383386	0
LOC105376845	0.31371	0.446574	1.69069	0	0	0	0	0	0	0	0	0	0	0	0	0	0	0	0	0	0	0	0	0	0	0	0	0	0	0	0	0	0	0.300065	0	0	0	0	0	0	0	0.410884	0	0	0	0	0	0	0
LOC105376850	0	0	0	0	0	0	0	0	0	0	0	0	0	0	0	0	0	0	0	0	0	0	0	0	0	0	0	0	0	0	0	0	0	0	0	0	0	0	0	0	0	0	0	0	0	0	0	0	0
LOC107985377	0	0	0	0	0	0	0	0	0	0	0	0	0	0	0	0	0	0	0	0	0	0	0	0	0	0	0	0	0	0	0	0	0	0	0	0	0	0	0	0	0	0	0	0	0	0	0	0	0
LOC105376856	0	0	0	0	0	0	0	0	0	0	0	0	0	0	0	0	0	0	0	0	0	0	0	0	0	0	0	0	0	0	0	0	0	0	0	0	0	0	0	0	0	0	0	0	0	0	0	0	0
ZBTB40	3.32012	3.22418	2.44792	3.8795	3.56828	3.4725	3.85647	3.79497	3.86053	3.92429	4.12656	3.26733	3.69527	3.82597	3.64122	3.54994	4.27571	4.08272	3.69471	3.18938	3.57557	4.22325	4.10464	3.85469	4.17597	3.17565	4.06024	3.46507	4.2133	4.29851	3.86571	3.85166	4.14829	4.0025	4.6417	4.38497	4.31052	4.12191	2.45933	2.70991	2.81809	2.98545	2.27325	3.06593	3.14052	3.05899	3.87944	0.685985	2.96016
EPHA8	1.77783	1.66762	1.82636	0.753519	1.07998	0.61504	0	0	0	0	0	0	0	0	0	0.842778	0	0	0	0	0	0.408603	0	0	0.327572	0.572405	0.307545	0	0	0	0	0	0	0	0	0.288063	0	0	1.96073	0	0	0	0.630126	0	0	0	0	0	0
C1QA	0	0	0	0	0	0	0	0	0	0	0	0	0	0	0.511063	0	0	0	0	0	0.789187	0	0	0	0	0.791189	0	0	0	0	0	0	0	0	0	0	0	0	0	0.429107	0	0.410884	0	0	0.659103	0	0	0	0
C1QC	0	0	0	0	0	0	0	0	0	0	0	0	0	0	0	0	0	0	0	0	0	0	0	0	0	0	0	0	0	0	0	0	0	0	0	0	0	0	0	0	0	0	0	0	0	0	0	0	0
C1QB	0	0	0	0	0	0	0	0	0	0	0	0	0	0	0	0	0	0	0	0	0	0	0	0	0	0	0	0	0	0	0	0	0	0	0	0	0	0	0	0	0	0	0	0	0	0	0	0	0
EPHB2	3.74289	3.92125	4.35166	2.14714	2.88866	2.53214	0.743472	2.03256	1.49968	2.45857	1.12181	3.37558	3.01926	2.63059	2.50485	3.09393	3.15903	3.36468	1.03865	2.7334	1.96813	2.78505	1.90751	1.01178	2.93098	2.36168	1.41321	0	0.593306	0.917928	1.61645	1.69573	1.20402	2.4916	1.09106	3.0521	1.37423	1.16556	2.6188	3.51004	2.358	1.86239	1.9025	1.38023	1.45281	0.384713	1.168	0	0
LACTBL1	0	0	0	0	0	0	0	0	0	0	0	0	0	0	0	0	0	0	0	0	0	0	0	0	0	0	0	0	0	0	0	0	0	0	0	0	0	0	0	0	0	0	0	0	0	0	0	0	0
TEX46	0	0	0	0	0	0	0	0	0	0	0	0	0	0	0	0	0	0	0	0.770871	0	0	0	0	0	0	0	0	0	0	0	0	0	0	0	0	0	0	0	0	0	0	0.630126	0	0	0	0	0	0
KDM1A	7.85801	7.80822	8.14637	8.00472	7.99594	8.13517	7.10717	7.16705	7.23374	6.96385	7.12715	7.56761	7.26198	7.74889	7.32559	7.7311	7.33747	7.62029	7.04144	7.45202	6.87655	7.4198	7.20999	7.2497	7.63496	7.19113	7.11947	7.3835	7.36674	7.5665	7.48848	7.55109	7.41174	7.46146	7.51911	7.5375	7.55331	7.34096	6.85875	7.65272	7.19234	7.29029	7.03436	7.30176	6.87893	7.18829	7.57212	7.20975	7.58892
LUZP1	5.56667	5.70481	5.35007	5.34985	5.38068	5.59428	5.0747	5.29004	5.57868	5.55474	5.67212	5.79176	5.54078	5.78985	5.47114	5.74867	5.43184	5.75882	5.20341	5.46215	5.45814	5.63742	5.32672	4.94153	5.58943	5.49426	4.99499	5.06643	5.23361	4.77929	4.93155	5.42966	5.16934	5.19395	4.49031	5.35782	5.30309	5.37608	5.48254	5.21054	4.39798	5.08539	4.33417	4.82028	4.94606	4.89358	4.24467	3.5428	4.1554
HTR1D	1.55743	1.96444	2.7505	0	0	0	0.419107	1.02176	0.791689	0.428571	1.74519	0.459641	0.403922	1.13639	0.887681	1.91732	0.87578	0	0.767994	1.04222	1.67102	1.9805	1.15244	1.47441	0.594262	0.791189	0.96377	0.612211	0	0	0	0	0	0.548338	0	0.528171	0	1.31725	1.70035	0.429107	1.07066	1.21288	2.42809	0.714751	2.16182	0.688136	1.31985	1.149	2.17846
LINC01355	1.14698	1.29355	1.18472	0	2.02276	0.61504	1.74838	3.20842	1.67505	3.16281	3.20688	2.64436	3.18217	3.23088	4.36133	3.15947	3.08997	3.53972	2.94056	2.38893	3.11195	2.78505	3.43073	2.87822	3.06883	2.36168	3.51788	3.74651	2.92843	3.02066	3.16504	2.39366	1.93542	2.23242	3.15578	2.49616	3.75202	3.57779	2.07519	2.63141	3.20994	2.30862	2.42809	3.68511	4.08119	2.70053	3.35445	1.33463	3.99283
HNRNPR	8.48704	8.67144	8.50853	8.44604	8.50187	8.741	8.57339	8.3285	8.20948	8.31689	8.31016	8.89125	8.94837	8.71706	8.84043	8.67546	8.81982	8.63763	8.77536	8.19324	8.65961	8.657	8.74798	8.69581	8.47994	8.80684	8.64879	8.29062	8.64223	8.67526	8.64412	8.56867	8.70134	8.57486	8.79248	8.50054	8.82913	8.79794	8.11418	7.93594	8.17097	8.10237	7.67001	7.91563	8.7477	8.72245	8.80312	9.09409	9.14281
ZNF436	0.979367	1.06247	0.710702	1.61245	0.876173	1.64446	4.45295	4.04058	4.58677	4.3237	3.91787	3.74203	3.95773	3.86604	3.73632	3.44873	3.51566	2.75651	2.87297	3.81415	2.91711	3.6764	3.25707	3.26891	3.75362	2.96685	3.18249	2.82348	2.92843	3.20589	3.30089	2.98954	3.24408	2.90178	2.82857	3.56448	2.39127	2.69383	4.51446	3.67564	4.12979	3.98441	3.36617	3.22279	3.83998	2.70053	3.58181	3.7199	3.10367
ZNF436-AS1	0	0	0.710702	0	0	0	2.23521	1.61391	1.49968	2.26451	1.97838	2.35803	1.55503	2.06888	1.18599	0.842778	1.97174	1.21952	1.03865	1.46764	0.789187	1.20758	1.50304	2.10541	2.60815	2.49229	1.2784	0.842295	1.60155	1.68867	1.98247	1.08386	1.45333	1.51076	0.746915	1.469	2.06512	1.16556	2.07519	0.759412	0.868134	0.410884	0	1.5478	2.16182	1.50259	0	0	0.625364
TCEA3	0	0.446574	0.398679	0	0.354452	0	3.71549	2.84449	4.24125	2.98514	3.11193	2.72844	2.76876	3.65352	1.43312	3.15947	0	3.74428	2.64879	3.81415	2.21434	3.03599	2.55866	2.3407	2.41484	3.66545	3.02295	3.95755	2.87941	2.55873	1.61645	0.533962	2.23085	3.25615	1.70514	3.42299	1.9706	0.996099	3.49631	2.78434	4.76208	4.90675	4.63379	4.1948	4.32996	2.63108	4.43967	4.35631	2.34179
ASAP3	3.45407	3.65653	3.96735	3.94521	3.09082	3.16572	5.65982	5.25154	5.84036	5.66703	5.62131	3.15028	4.87921	4.64194	4.70487	4.10992	4.72611	3.9234	4.5323	4.72389	4.31699	4.24832	4.54338	3.8031	3.66942	4.40676	4.25235	4.26575	4.41597	4.68267	3.53931	3.17983	4.31507	4.3682	4.23718	4.33843	4.31052	4.38487	2.07519	3.27211	3.9098	3.92305	3.90372	3.97711	3.43901	4.22679	3.55144	3.90717	2.34179
E2F2	2.9181	3.27913	3.21349	2.14714	2.20811	2.23912	3.47425	3.3609	3.49001	4.01968	3.9997	2.72844	3.95773	3.10257	4.0642	2.87735	3.08997	2.5538	3.87829	3.77747	4.41873	3.19915	4.10464	4.3442	3.23426	4.60744	4.06024	4.50284	3.54624	3.67638	3.71173	3.78291	3.91882	4.95679	3.48193	4.53005	4.31052	4.6507	3.12327	1.9151	4.08372	2.79311	4.7411	4.29245	4.75816	4.07811	4.53587	2.94431	4.43414
LOC101928163	0	0	0	0	0	0	0	0	0	0	0	0	0	0	0	0	0	0	0	0	0	0	0	0	0	0	0	0	0	0	0	0	0	0	0	0	0	0	0	0	0	0	0	0	0	0	0.321235	0	0
LOC105376859	0	0	0	0	0	0	0	0	0	0	0.371949	0	0	0	0	0	0	0	0	0	0	0	0	0	0	0.314407	0	0	0	0	0	0	0.283685	0	0	0	0	0	0	0	0	0	0	0	0	0	0	0	0
ID3	8.47921	8.58002	8.44274	7.55123	8.07555	7.86606	9.62976	9.67527	9.98214	9.55582	9.62615	2.24841	9.27009	3.90502	9.48978	2.06143	8.63371	2.18371	8.93821	4.88773	9.04189	2.48107	8.97881	9.18956	1.71971	8.69516	9.26217	8.72387	8.77798	8.57872	8.73287	8.68471	8.46008	6.89374	8.42601	7.51675	8.13843	8.55921	0.716157	2.1584	4.34037	1.57391	1.9025	0.972178	0.902035	2.31397	3.12625	3.78506	5.28466
LOC107984928	0	0	0	0	0	0	0	0	0.449535	0	0	0	0	0	0	0	0	0	0	0	0	0	0.939001	0	0	0	0	0	0	0	0	0	0	0	0	0	0	0	0	0	0	0	0	0	0	0	0	0	0
MDS2	0	0	0	0	0	0	0	0	0.791689	0	0	0	0	0	0	0	0	0	0	0.436268	0	0	0	0	0	0	0	0	0	0	0	0.533962	0	0	0.746915	0	0	0	0	0	0	0	0	0	0	0	0	0	0
RPL11	11.5899	11.4211	11.435	11.4765	11.3087	11.0638	11.3384	11.4792	11.4912	11.6291	11.6232	11.8551	11.8439	11.9297	11.9336	12.0362	12.1567	12.0892	12.0968	12.2451	12.1415	12.098	12.1696	12.0462	12.0096	12.0878	11.9944	12.4914	12.268	12.1982	12.1878	12.6438	12.2881	12.2414	12.172	12.3129	12.2208	12.1093	12.1474	11.8589	12.056	12.2756	12.3814	12.4939	12.0455	12.1068	11.9763	11.4423	11.4398
ELOA	5.91915	5.95312	5.84945	6.04789	6.41598	6.19565	5.54992	5.75667	5.14414	5.72479	5.57756	5.93134	5.41534	5.68174	5.70072	5.90967	6.07426	5.99754	5.81183	5.49641	5.78782	5.82406	6.11859	5.89341	5.72073	5.70424	6.06728	6.00374	6.11722	6.55033	6.27519	6.17421	6.38873	5.77183	6.32005	6.01969	6.23474	6.10604	5.30627	5.15552	5.23223	5.09932	5.45031	5.56951	5.74689	5.59589	5.86699	6.36776	6.04677
ELOA-AS1	3.05088	2.98068	3.00049	2.53638	2.4479	2.88343	3.42982	3.03791	3.11715	3.55126	3.062	3.15028	2.54745	3.78474	2.50485	3.22214	3.34835	3.53972	2.64879	3.13243	3.43695	2.39391	2.70113	2.60452	2.3442	3.0111	3.25609	2.92738	2.66473	2.11617	3.01509	2.90581	3.10526	2.15963	3.56694	3.59118	3.57057	3.16298	2.82916	2.63141	2.76069	3.60921	3.06941	3.68511	3.35983	3.20956	3.35445	3.61626	3.42845
PITHD1	5.36886	5.46518	5.38346	5.19639	5.03344	5.0398	5.51844	4.25039	4.98672	4.89287	5.04666	5.40147	5.02947	4.97076	5.14697	5.0845	5.1043	5.30495	5.34735	5.19641	5.07752	5.18411	5.32672	5.51478	5.82169	5.44673	5.52812	5.42702	5.64637	5.52093	5.92884	6.88687	6.11337	6.12716	5.81725	5.90197	6.02733	6.02572	5.37492	5.15552	5.0039	5.45406	5.57987	5.5499	5.47364	5.75128	5.95662	5.67886	6.51315
LOC105376860	0.789688	0	0.398679	0.753519	0.354452	0	0.743472	1.61391	2.10098	1.02694	1.74519	2.12974	1.38698	1.76413	1.43312	1.75724	0.503349	0.915177	0.434455	1.04222	1.4959	0.72657	1.50304	0.326652	0.594262	0.314407	0.96377	0.612211	0	0.53077	0.373175	0.291486	0.283685	0	0.294077	0	0.339594	0	0.402067	0.759412	0.35061	0.991681	0	0.714751	0.366924	0.384713	0.321235	0.935988	0
LYPLA2	6.54762	6.43672	5.90415	6.60029	6.2464	6.19565	6.26401	6.10869	6.27429	6.50675	6.61958	6.3843	6.45256	6.51845	6.33075	6.4898	6.13552	6.43427	6.09005	6.27856	6.1987	5.97435	6.18678	6.14205	6.36282	5.80821	5.73536	5.42702	5.70382	5.58248	5.52861	6.06262	5.37973	4.96749	5.16244	4.73553	5.34137	5.01479	6.06366	6.15631	5.8905	5.80809	5.37614	5.58886	5.32524	5.30389	5.86699	2.01582	3.66281
GALE	4.46812	4.74202	4.37398	4.82963	5.31154	4.69958	6.01604	6.00834	6.07749	6.3195	5.97831	5.65881	5.204	5.83093	5.2146	5.36007	4.5315	5.33692	4.94818	5.12521	4.20753	5.48759	4.34063	4.76404	5.17675	4.73164	4.55905	4.45148	4.27146	4.43825	4.53219	4.2415	4.39174	4.31891	4.38499	4.64921	4.45717	4.50032	6.14454	5.81833	5.01622	4.56902	5.16111	4.71854	4.30903	4.72045	5.08413	4.12418	4.1554
HMGCL	4.13073	4.33839	5.00871	4.3848	4.12368	3.98954	4.23782	3.94728	4.42433	5.0962	4.39202	4.90146	4.48042	4.75297	4.65705	4.63256	5.40366	4.76186	5.43199	5.39108	4.68689	4.63795	5.04882	4.79077	4.74097	5.11288	4.77477	4.61601	4.02328	4.16182	4.67239	4.75368	4.26703	4.80993	4.09174	4.87246	4.52527	4.69292	5.09188	5.35186	5.57796	5.60819	5.78725	6.10117	5.3964	5.02124	4.81687	4.29051	4.6047
LOC105376861	0	0	0	0	0	0	0	0	0	0	0	0	0	0	0	0	0	0	0	0	0	0	0	0	0	0	0	0	0	0	0	0	0	0	0	0	0	0	0	0	0	0	0	0	0	0	0	0	0
FUCA1	3.91539	3.38312	4.05284	3.09505	2.65345	3.07762	6.61604	6.77076	6.26746	6.63781	6.68289	7.39828	7.3127	7.33965	7.12492	7.14414	7.0991	7.33781	7.06814	6.71181	7.23141	7.29303	7.23656	6.87499	7.04158	7.05245	6.92725	5.9918	6.40823	6.27596	6.14885	6.04316	6.41101	6.2852	6.09045	6.30021	5.9674	6.09558	7.33431	7.80574	7.54879	7.61281	7.63665	7.22036	7.22727	6.96654	7.03001	7.12105	6.60446
CNR2	0.57124	0	0.710702	0	0.354452	0	0.743472	0	0	1.25314	0.91242	1.32227	0.403922	1.13639	1.43312	0.482022	1.41684	0.528971	0	0	0.447949	0.408603	0.939001	1.33605	0.819341	0.314407	0	0.338339	0	0.289716	0	0.291486	0.520649	0.300065	0	0.528171	0.614286	0	0.402067	0.429107	0.35061	0	0	1.19055	1.45281	0.938625	0.321235	0.383386	0.859095
LOC107984929	0	0	0	0	0	0	0	0	0	0	0	0	0	0	0	0	0	0	0	0	0	0	0	0	0	0	0	0	0	0	0	0	0	0	0	0	0	0	0	0	0	0	0	0	0	0	0	0	0
PNRC2	7.43647	7.21595	7.27074	7.48096	7.53213	7.4454	8.17274	8.45038	8.14573	8.65565	8.56663	7.90449	8.25727	7.99463	7.83554	7.85988	7.70673	7.76243	7.8308	7.70491	7.65538	7.8403	7.71506	7.39616	7.73155	7.30436	7.42093	7.26455	7.51654	7.52705	7.51898	6.64038	7.29082	7.42505	7.54029	7.13416	7.40983	7.46187	7.14089	6.59414	7.13984	7.00216	6.86167	7.21102	7.73839	7.52389	7.54733	7.7865	7.58281
SRSF10	8.216	8.38087	8.17684	7.88842	7.93157	8.0276	8.69339	8.67976	8.26368	8.51404	8.53953	8.41318	8.53367	8.68661	8.63055	8.45505	8.63371	8.3782	8.30963	8.13281	8.36207	8.48181	8.37947	8.50315	8.47271	8.29644	8.22381	8.03555	8.35005	8.41356	8.36941	7.46959	8.26088	8.09827	8.36103	8.1347	8.38855	8.31976	7.85051	7.65768	8.32495	8.02052	7.66418	8.12065	8.60264	8.63754	8.68045	9.4084	9.06456
LOC105378615	0	0	0	0	0	0	0	0	0	0	0	0	0	0	0	0	0	0	0	0	0	0	0	0	0	0	0	0	0	0	0	0	0	0	0	0	0	0	0	0	0	0	0	0	0	0	0	0	0
LOC105376863	0	0	0.398679	0.753519	0	1.04488	3.01427	2.94445	2.99016	1.91349	2.843	3.89538	3.58307	3.6986	3.73632	4.00688	4.58267	4.25993	4.13068	3.91892	4.17883	3.78317	3.7586	4.62239	4.09222	4.212	3.63287	3.65866	4.46663	4.23179	4.47589	4.76561	4.50653	4.12226	4.84829	4.25739	4.62173	4.77383	3.53682	2.70991	2.92647	3.20755	3.06941	3.49308	3.92495	3.91233	3.85478	5.06919	4.55561
LOC107984931	0	0	0	0	0	0	0	0	0	0	0	0	0	0	0	0	0	0.528971	0	0	0	0	0	0.326652	0	0	0	0	0	0	0	0	0	0	0	0	0	0	0	0	0	0	0	0	0	0	0	0	0
MYOM3	0	1.29355	0	0	0	0	0	1.34801	0.791689	0.428571	0.91242	0.807602	0.719052	0.484808	0	0	0.503349	0	0.434455	0	1.06502	0.98703	0	0.592828	0.327572	0.314407	0.307545	0	0.593306	0	0	0.291486	0.283685	0.548338	0.746915	0.528171	0.844948	0	0	0	1.24823	0.410884	0.865206	0	0	0	0	0	0.346305
LOC107985737	0	0	0	0	0	0	0	0	0	0	0	0	0	0	0	0	0	0	0	0	0.447949	0	0	0	0	0	0	0	0	0	0	0	0.724126	0	0	0	0	0	0	1.02807	0.868134	0	0	0	0	0	0	0	0
LOC105376864	0.57124	0.446574	0.967095	0	0.876173	1.04488	0	0	0	0.428571	0	1.52396	1.1968	0	0	0.842778	0	1.68459	0	2.06292	0	0.98703	0.939001	0.326652	1.92733	0	0	0.338339	0.326882	0	0	0	0.283685	0.548338	0.294077	0.913876	0	0	0.402067	1.7761	2.50508	3.04427	1.40229	1.19055	0.366924	0	0	0	0
IL22RA1	0	0.446574	0.710702	1.61245	0	0	1.0082	1.34801	0.791689	1.25314	0.371949	4.034	2.83558	4.21534	3.59122	4.40832	4.36611	4.00526	4.57547	4.04772	4.46703	3.60057	4.84906	4.57704	4.48595	4.73164	3.76482	5.63314	5.75228	5.5279	5.05197	5.68961	5.60899	5.73473	5.8345	4.88331	5.91125	5.70658	2.89297	2.98705	4.41668	4.77404	6.05427	5.59844	6.04774	5.70977	5.51234	5.08221	3.46435
IFNLR1	2.66537	2.76662	3.05676	2.35485	2.4479	1.37562	3.12989	2.84449	3.23386	3.10598	3.062	2.12974	2.62506	2.63059	2.39254	1.91732	2.48347	2.5538	2.28265	2.57141	2.42463	2.97722	2.48179	2.10541	2.2699	1.2993	2.84354	2.38645	2.34182	1.95999	2.65835	1.08386	1.45333	1.38869	1.80186	1.21798	1.21841	0.803971	3.49631	2.1584	2.76069	1.86239	2.49971	2.27718	1.72971	1.50259	1.69809	0.935988	1.06012
LOC284632	0	0	0	0	0	0	0	0	0	0	0	0	0	0	0	0	0	0	0	0	0.447949	0	0	0.326652	0	0	0	0.612211	0	0	0.373175	0	0	0	0	0	0	0.582363	0	0	0	0	0	0	0	0	0	0	0
LOC105376871	0	0	0	0	0	0	0	0	0	0	0	0	0	0	0	0	0	0	0	0	0	0	0	0	0	0	0	0	0	1.07847	0	0	0	1.25532	0	0	0	0	0	0	0	0.730314	0.630126	0	0	0	0	0	0.346305
GRHL3	2.60905	2.9128	2.26891	1.24598	0.876173	1.37562	5.08906	5.08634	4.79107	4.42009	4.24316	2.24841	4.87921	2.06888	5.41475	1.91732	3.08997	2.18371	3.77097	2.38893	3.6611	2.30112	4.15502	4.04438	1.71971	4.19292	4.54444	4.51956	4.44994	3.84212	3.67885	3.02966	2.86823	2.98839	2.63215	1.21798	2.15381	2.99317	3.49631	3.46549	1.40632	2.48882	2.49971	1.5478	2.25229	1.15205	1.90439	2.21813	1.23658
STPG1	2.05582	1.29355	1.82636	2.84258	1.25858	2.23912	1.42524	1.61391	1.67505	0.428571	1.61278	1.32227	1.55503	1.92452	1.64404	2.95321	1.80937	2.18371	2.47729	2.06292	2.6081	2.71484	3.00571	2.41132	2.3442	2.82532	2.98015	2.97666	2.54409	2.55873	2.9057	3.24942	2.6358	2.76126	2.27593	2.37843	1.86944	3.24094	1.70035	2.26622	2.00938	1.86239	2.0045	2.36961	2.16182	2.70053	2.64097	1.64658	1.99425
NIPAL3	3.21083	3.48014	3.26216	3.73835	2.77583	2.53214	1.74838	2.20367	2.21897	2.3648	2.35521	2.95472	2.28593	2.88581	2.50485	2.19242	2.25017	2.93421	2.80203	3.07312	2.42463	2.71484	3.79083	2.97464	2.66721	3.60897	3.45675	3.31991	3.57732	3.48908	2.65835	3.52673	3.43008	3.5688	3.64722	3.7887	3.75202	3.77411	1.96073	3.55325	3.07516	3.95406	3.57949	3.00962	2.93736	3.20956	3.92753	4.04658	3.39163
RCAN3AS	0.57124	0.787098	0.710702	0	0.876173	0	1.42524	0	0.449535	0.428571	0.667302	0.807602	1.55503	0.484808	0	0	0.87578	1.87082	1.63626	1.27059	1.29649	0	1.15244	2.0176	1.01393	1.2993	1.75536	0.612211	1.18377	0.917928	0.914947	0.291486	1.20402	2.00202	0.538141	1.21798	1.51485	2.08148	0.973942	1.9151	0.35061	0.730314	0.630126	1.5478	2.25229	1.50259	0.583808	1.78044	1.53556
RCAN3	3.45407	3.6144	3.39905	2.97433	3.09082	3.66618	4.85703	4.62643	4.63001	4.61596	4.68372	3.9313	4.97124	3.55889	4.96259	3.22214	3.80139	3.59364	4.44189	3.18938	4.08909	3.34572	3.8532	4.23163	2.93098	4.24942	4.6976	3.88198	4.25232	3.88618	4.39723	4.22431	4.29923	4.04354	4.03319	3.85631	3.86144	4.70672	2.82916	3.63597	2.81809	2.30862	1.79277	2.27718	3.7497	3.25644	3.16688	4.51838	4.06476
LOC100506985	0.979367	1.49267	0.967095	0.753519	0.638769	1.04488	2.4283	2.35662	2.4294	2.62959	1.74519	0.459641	2.46543	1.76413	2.39254	1.37128	2.11766	0.528971	1.79077	1.46764	2.21434	1.39879	2.31455	2.47864	1.18542	1.55979	1.5365	1.86509	1.60155	1.95999	1.87046	0.741402	0.902421	0.944709	0.929261	1.469	1.51485	1.80178	0.973942	0.759412	1.07066	1.72535	1.06729	1.38023	0.902035	1.90697	0.80587	1.33463	2.08929
NCMAP	0	0	0	0	0	0	1.23174	1.34801	1.06812	1.77454	0.667302	2.12974	2.69869	0	2.27074	0.482022	1.17153	2.31791	2.80203	1.04222	2.77085	1.9805	1.78484	2.54295	1.01393	3.13624	3.29153	3.07042	3.06623	2.55873	2.96144	2.56725	2.91054	1.91625	2.78191	2.43848	2.15381	2.16385	0	0	1.07066	0.730314	0.630126	0.972178	1.1099	1.90697	0.80587	0	0.625364
SRRM1	7.03025	7.12138	7.00719	6.38037	6.85483	6.76701	5.48625	5.43454	5.69523	5.85119	6.09462	5.57045	5.84641	5.7794	6.11766	5.67216	5.68695	5.67376	5.89937	4.95498	5.26676	5.67489	5.98569	5.86224	5.81518	5.53272	5.8348	5.68594	5.62423	5.75278	5.84982	5.39169	5.82899	5.81394	5.63237	5.61367	5.92391	5.70658	2.69238	4.73527	4.01174	4.12727	4.054	4.31586	4.61206	4.76977	4.75158	5.10791	4.7572
CLIC4	8.5379	8.4868	8.54464	8.26489	8.3202	8.53727	8.15749	8.3785	7.84677	8.34478	8.18018	7.94018	8.10816	7.68871	8.00506	7.7814	7.83361	7.79157	7.79928	7.87081	7.7777	7.93212	8.31998	8.19579	7.99633	8.24873	8.34262	8.05861	7.9643	7.57494	7.98847	7.09497	7.5233	7.9896	7.494	8.30569	7.58156	7.82194	7.56484	7.21506	7.90563	7.37292	6.99464	7.33365	7.97262	7.84856	8.16775	8.24596	8.0243
LOC105376876	0	0	0	0	0	0	0	0	0	0	0	0	0	0	0	0	0	0	0	0	0	0	0	0	0	0	0	0	0	0	0	0	0	0	0	0	0	0	0	0	0	0	0	0	0	0	0	0	0
RUNX3	0.979367	0.787098	0.710702	0.753519	0.876173	0.61504	4.75265	5.2319	5.15898	5.02135	5.04666	2.95472	4.41638	3.65352	4.5033	3.09393	1.80937	2.8481	1.79077	3.57861	2.98503	2.64106	2.02052	1.82412	3.06883	2.87405	2.84354	2.23269	2.54409	1.07847	2.08641	1.69573	1.45333	0.548338	2.63215	2.10953	0.614286	0.320311	3.65196	2.85511	2.43341	1.86239	2.92081	2.07248	1.59789	1.33794	1.31985	0.383386	0.859095
LOC107984932	0	0	0	0	0	0	0	0	0	0	0.371949	0	0	0	0	0	0	0	0	0	0	0	0	0	0	0	0	0	0	0	0	0	0	0	0	0	0	0	0	0	0	0	0	0	0	0	0	0	0
LOC105376878	0	0	0	0	0	0	0.419107	0	0	1.02694	0.667302	0	0	0.484808	0.887681	0	0	0	0	0	0	0	0	0	0.327572	0	0	0.338339	0	0	0	0	0	0	0	0	0	0	0	0	0	0	0	0	0	0	0	0	0
LOC105376879	0	0	0	0	0	0	0	0	0	0	0	0	0	0	0	0	0	0	0	0	0	0	0	0	0	0	0	0	0	0	0	0	0	0	0	0	0	0	0	0	0	0	0	0	0	0	0	0	0
SYF2	6.52497	6.51893	6.82883	6.21705	6.32368	6.67994	6.46457	6.3281	6.47734	6.36259	6.53061	6.56093	6.48934	6.27229	6.4194	6.2401	6.25862	6.36619	6.23845	6.36145	5.88878	6.47673	6.34707	6.03989	6.23686	6.19138	6.15167	5.85357	6.4466	6.44012	6.54061	6.04316	6.44018	6.44686	6.42247	6.24242	6.13476	6.19196	5.47213	5.58837	5.81496	5.90647	5.20462	5.73497	5.87343	5.97803	6.04647	5.95853	6.86502
RSRP1	5.27242	5.32857	4.20998	4.72127	4.97075	5.1519	5.10328	4.87463	4.98672	6.2425	5.70502	4.034	4.43805	4.87581	4.65705	4.17474	4.14564	4.68942	4.82839	4.27525	4.44308	5.36689	5.12663	4.54599	4.27425	4.26778	4.92901	4.89762	4.30896	4.6447	4.76926	4.41811	4.31507	4.52129	4.30475	4.45933	4.2312	4.86281	4.43093	4.86097	5.57796	5.14034	3.92988	4.14338	4.39096	4.68661	5.65485	5.05605	4.41592
LOC105376882	0	0	0	0	0	0	0	0	0	0	0	0	0	0	0	0	0	0	0	0	0	0.72657	0	0	0	0	0	0	0	0	0	0	0	0	0	0	0	0	0	0	0	0	0	0	0	0	0	0	0
RHD	0.31371	0.446574	0.398679	0.753519	0.354452	0	0.419107	0	0.449535	0	0	0.807602	0	0	0	0	0	0	0.434455	0	0	0	0	0	0	0.791189	0	0	0	0	0	0	0.283685	0.300065	0	0	0	0	0	0	0	0.410884	0	0.401194	0	0	0	0	0
TMEM50A	7.49979	7.34067	7.42567	7.27277	7.149	7.36859	7.95483	8.01461	7.62961	7.57143	7.70867	7.37564	7.81097	7.6083	7.65563	7.51029	7.57395	7.28553	7.57569	7.27254	7.74625	7.57894	7.88141	7.78322	7.40265	7.76635	7.96312	7.47421	7.80114	7.62942	7.67715	7.16193	7.59153	7.49513	7.27565	7.53406	7.52032	7.40797	7.19885	7.21169	7.20315	6.94543	6.75231	6.55916	6.88247	7.16083	7.08405	7.13048	6.80329
RHCE	4.00542	3.52629	2.52972	3.49677	3.09082	1.87102	4.07421	3.99469	3.96553	3.21748	3.062	3.65877	3.46141	3.03386	3.24819	3.33988	3.34835	2.65871	2.87297	3.24417	3.04987	3.60057	3.30248	3.48076	3.31035	3.39189	3.29153	2.76859	3.4148	2.66371	3.30089	2.98954	2.73331	3.45174	2.82857	3.48126	2.77368	2.74823	3.27468	3.16474	3.48269	3.20755	3.02157	2.75937	3.18712	2.76681	2.5821	3.4654	2.96016
MACO1	3.91539	3.48014	3.60177	3.66223	4.19122	4.29319	3.42982	4.39871	3.96553	4.55358	4.41208	5.07205	4.89496	3.97998	4.88169	4.94281	4.89756	5.03951	5.10372	4.72389	5.16796	4.69376	4.84906	4.89301	5.10377	5.35528	5.10864	4.72094	4.89435	4.95505	4.8453	4.66731	5.06082	4.67282	4.93613	4.58423	4.42188	4.93495	4.24781	4.9445	5.05255	4.62789	4.84098	4.82028	5.1598	4.68661	5.14641	4.3347	5.20201
LDLRAP1	3.74289	3.16705	3.35485	3.8795	3.34921	3.7822	6.93104	6.70103	6.97332	6.96385	6.68701	6.9105	6.96272	6.73949	6.98185	6.58826	6.97532	6.70314	6.84816	6.70206	6.83115	6.58892	6.61797	6.88433	6.63482	6.9482	6.60335	6.40567	6.10127	6.19945	6.20765	6.53979	5.86709	6.27662	5.90695	6.92963	6.13476	6.48412	6.65758	7.02859	7.27922	7.32628	7.78196	7.45724	7.47044	7.4527	7.3431	6.25152	6.3972
MAN1C1	3.38864	2.84157	3.35485	3.58187	2.94191	3.4725	7.73959	7.87277	7.9313	7.63558	7.59038	7.41106	8.13493	7.07483	8.17596	7.19971	7.83625	7.03087	7.8463	6.89847	7.6735	7.07567	7.88888	7.76985	6.94343	7.64699	7.68856	6.94682	7.17947	6.77785	6.58564	6.77627	6.23073	6.66634	5.82878	6.74872	6.15639	6.46394	7.39618	7.7855	8.32619	8.17489	7.80157	7.80416	7.61809	7.44006	7.43538	7.29891	6.69034
SELENON	4.7282	4.78062	5.09185	4.18168	4.60851	4.63931	4.33741	4.36304	4.93594	5.53335	5.22738	5.92244	5.204	5.83093	5.3258	5.73798	5.17269	5.54282	5.37204	5.54086	5.22524	5.92079	5.29337	6.01743	6.10418	6.0659	5.82274	5.60207	5.00132	4.82528	5.39331	6.16072	4.52025	5.09006	4.58847	5.26964	4.83796	4.77383	5.02225	5.93729	5.05255	5.65612	5.63656	5.33754	5.13624	5.52106	5.64769	4.55621	4.46991
MTFR1L	4.40335	3.77597	4.48068	4.1261	4.07683	3.72535	4.89021	4.36304	5.03578	4.63617	5.14585	4.6005	4.48042	4.70958	4.83948	4.94281	4.77092	4.73811	4.61739	4.92175	4.84144	4.39021	5.07523	4.84279	4.61159	4.48728	4.60203	4.55243	4.36346	4.53828	5.03908	4.49176	4.53385	4.55005	4.28815	4.62357	4.01142	4.70672	4.77373	4.59755	4.25979	4.4866	4.71125	4.11696	4.55988	4.29575	4.16668	4.90299	4.35984
LOC646471	0	0.446574	0.967095	0	0	0.61504	0.419107	0.599508	0.449535	0	0.371949	0.459641	0.403922	0	0	0.482022	0.87578	0	0.434455	0	0.447949	0	0	0	0.327572	0	0.307545	0	0	0.289716	0	0.922807	0.902421	0	0.294077	0.288063	0	0.582363	0.716157	0.759412	0	0.730314	0	0.714751	0.659103	0	0	0	0
AUNIP	5.30823	4.89058	4.76027	4.56282	4.79375	4.78551	4.85703	5.0643	4.32258	4.16585	3.86062	4.40997	4.91054	4.30553	4.75115	5.06753	4.36611	4.63902	4.51023	5.05031	4.64551	5.04797	4.7043	4.51426	4.75466	4.69142	4.61608	4.80518	4.51558	4.48196	4.80016	4.62866	4.8157	4.68583	4.51904	5.03691	4.90339	4.77383	4.75668	4.91167	4.68702	4.62789	5.16111	4.86858	4.30903	4.44489	4.76488	5.30962	5.20201
PAQR7	1.29713	1.29355	0.967095	1.24598	1.41743	1.04488	1.0082	1.61391	2.9222	2.04023	1.74519	1.70084	1.70554	2.20006	1.64404	0.842778	0	1.87082	1.03865	1.46764	2.21434	1.20758	0.939001	0.81746	1.33868	0.981122	0.560911	1.04068	1.0125	0.289716	1.61645	0.533962	0.520649	0.944709	0.538141	0.288063	1.21841	0.582363	2.37245	1.25441	1.24823	1.98754	1.79277	1.38023	1.1099	1.15205	1.31985	0	0
STMN1	9.76265	9.68819	10.0598	9.15034	9.30847	9.56094	10.9192	10.7376	10.4636	10.6858	10.7664	11.1292	10.8363	10.8921	10.756	11.1034	10.6195	10.9765	10.6533	10.8417	10.6009	10.9977	10.5413	10.522	10.8475	10.7307	10.6405	10.5033	10.5244	10.3167	10.4568	10.0028	10.3032	10.3411	10.2523	10.3715	10.1679	10.3273	10.5195	10.5424	10.5308	10.6139	10.2219	10.3066	10.846	10.7815	10.6643	10.6226	10.8015
LOC105376885	0	0	0	0	0	0	0	0.599508	0	0.428571	0.371949	0.459641	0	0.484808	0	0.842778	0.503349	0.528971	0.434455	0	0	0.98703	0.939001	0	0	0.572405	0	0	0	0.53077	0	0.291486	0.283685	0.300065	0	0	0	0.320311	0	0	0.35061	0	0	0	0	0.384713	0	0	0
PAFAH2	4.13073	4.414	3.48358	3.58187	3.84485	4.083	4.18532	3.43149	4.15507	4.22041	3.77023	3.96636	3.95773	3.94299	3.18215	4.29625	4.11121	4.15623	3.57219	4.49451	3.61897	3.78317	4.22745	3.8031	4.00331	4.00877	3.68711	3.53253	3.75089	3.72571	4.41731	4.07895	4.0189	4.06362	4.05297	3.85631	3.88754	4.24052	4.4733	4.80844	3.712	4.62789	4.7558	4.736	4.24438	4.15436	4.64056	4.69832	4.37878
LOC101928216	0.31371	1.49267	1.18472	0	1.25858	0	0.743472	1.02176	1.67505	1.02694	0	1.0878	1.70554	0	0.511063	0.842778	0.503349	0.915177	1.03865	0	0	0	0	0	0	0	0	0	0	0	0.373175	1.36042	0.520649	0.944709	0	0.528171	0.614286	0	0.716157	1.62223	0.632454	1.86239	2.27325	1.38023	0.902035	0.688136	0.80587	0	0.346305
EXTL1	0	0.446574	0.398679	0	0.354452	0	0.743472	0	0.791689	1.62077	0	0.459641	0.719052	0.484808	0	0.482022	0	0.528971	0.767994	1.64099	0	0	0.384823	0	0.327572	0	0	0	0.326882	0.289716	0	0.291486	0.724126	0.300065	0.538141	0	0	0.320311	1.19257	1.25441	0.868134	0	0.349252	0.714751	0.659103	0.688136	0	0	0
SLC30A2	0	0	1.82636	0	0.354452	0	1.74838	2.4949	1.83143	3.21748	3.0103	2.80787	3.86481	2.63059	3.42987	2.19242	1.62639	2.65871	2.64879	1.46764	1.06502	1.56764	0.688404	0.81746	2.10876	0	0.776357	0	0	0.289716	0	0	0	0.760093	0.294077	0.913876	0	0	3.4117	4.42216	2.00938	2.86011	0.630126	2.07248	1.1099	0.688136	0.80587	0	0
LOC105376910	0	0	0	0	0	0	0.743472	0	0.791689	1.25314	1.30469	1.0878	1.55503	0.484808	1.64404	0.482022	0	0.528971	0	0	0.447949	0	0	0	1.47716	0	0	0	0	0	0	0	0	0	0	0.528171	0	0	1.55011	1.62223	0	1.98754	0.630126	0	0.366924	0.384713	0	0	0.346305
TRIM63	0	0	0	0	0	0	0.419107	0	0.449535	0	0	0	0.403922	0.484808	0.887681	0	0	0	0.434455	1.04222	0.789187	0.408603	0	0.81746	1.18542	0	0	0.842295	0.818032	0	0.373175	0	0.283685	0.548338	0.294077	0	0	0.582363	0	0.759412	0	0	0.349252	0	0	0	0	0	0
PDIK1L	2.82226	2.9128	2.94193	2.84258	2.20811	2.06678	2.59856	3.62465	3.11715	3.78643	2.95665	2.88317	3.79937	3.3487	3.24819	2.79726	2.68424	3.88066	2.5656	3.34789	3.6611	3.88258	3.7586	3.15006	3.51717	1.14893	3.42519	2.45759	2.47977	2.66371	3.7753	2.33085	3.27679	3.42093	2.91758	3.83412	3.53798	3.96996	1.96073	2.36656	3.93597	3.30696	3.28741	2.8899	3.7497	3.62135	3.69727	5.06919	3.83724
LOC105376886	0	0	0	0	0	0	0	0	0	0	0	0	0	0	0	0	0	0	0	0	0	0	0	0	0	0	0	0	0	0	0	0	0	0	0	0	0	0	0	0	0	0	0	0	0	0	0	0	0
FAM110D	0	0	0.398679	0	0.354452	0.61504	1.0082	0	0.791689	0.428571	0.91242	1.85842	0.97761	0.484808	1.64404	0	0	0.528971	1.03865	0	1.06502	1.20758	0.688404	0.326652	1.82725	1.14893	0.560911	0	0	0	0	0.922807	0	0.760093	0	0.288063	0	0	0	0	1.24823	0.410884	0.630126	0.972178	1.29149	0.384713	1.58265	1.33463	1.78308
C1orf232	0	0	0	0	0	0	0	0	0	0	0	0	0	0	0	0	0	0	0	0	0	0	0	0	0	0	0	0	0	0	0	0	0	0	0	0	0	0	0	0	0	0	0	0	0	0	0	0	0
ZNF593	5.7208	5.44128	5.33877	6.0023	5.46497	5.56218	5.84044	5.98506	6.22579	5.66703	6.23077	6.12988	5.93287	6.44097	5.99802	6.01078	6.60644	5.96722	6.5128	6.31741	6.61776	6.00409	6.59989	6.46196	6.34031	6.23867	6.10263	6.03896	6.37767	6.20815	6.11852	6.57071	6.39247	6.25494	6.22297	6.00487	6.25994	6.25907	6.41833	6.0771	6.18045	6.64174	6.30472	6.17344	6.36909	5.96397	5.70399	5.38513	5.033
CNKSR1	3.4857	3.10755	3.96735	3.09505	3.18218	3.4017	3.28763	3.12568	3.9989	4.16585	4.22058	3.96636	4.12734	3.60698	4.39087	3.73327	3.08997	3.9234	3.2379	3.39709	3.11195	4.19774	2.83078	3.41354	3.7261	3.55021	3.66024	2.92738	3.57732	2.71345	2.51672	2.72216	2.73331	3.14742	2.27593	3.09004	1.86944	2.45304	3.92045	4.87807	4.60785	4.39918	4.14614	4.00618	3.5854	3.20956	4.12605	2.55351	2.417
CATSPER4	0	0	0	0	0	0	0	0	0	0	0	0	0	0	0	0	0	0	0	0	0	0	0	0	0	0	0	0	0	0	0	0	0	0	0	0	0	0	0	0	0	0	0	0	0	0	0	0	0
LOC101928303	0.979367	1.29355	1.82636	1.61245	1.07998	0.61504	0.743472	0	1.49968	0.758559	0.91242	0	0	0.484808	0.511063	0.482022	0	0	0	0	0	0	0	0	0	0	0.776357	0	0	0	0	0	0.283685	0.300065	0	0	0	0	0.716157	1.25441	0.35061	0	0	0	0	0	0.321235	0	0
CEP85	3.98343	4.87283	4.32899	4.7583	4.43362	4.6082	4.51808	4.82305	5.21685	4.16585	4.74828	4.97213	4.45939	5.04246	4.81789	4.86637	5.03251	5.13352	4.81043	4.79901	4.93025	5.04797	4.95239	4.32604	4.78164	4.66397	4.42185	5.19691	4.98982	5.45664	5.23271	4.85763	5.1606	5.88339	5.30125	5.8253	6.02144	5.66476	4.27202	4.22246	4.30064	4.66584	4.51785	5.03301	4.32996	4.72045	4.76488	4.73176	4.86857
SH3BGRL3	7.36173	7.22648	7.49604	7.39539	7.11172	7.22219	7.10364	6.86941	6.9264	7.12268	6.82437	6.3449	5.98531	5.70402	6.12647	6.39776	5.79937	6.037	5.86499	6.46312	5.57293	6.28413	5.31569	5.56984	6.21722	5.59218	5.82878	4.70641	5.05749	4.57911	5.01294	4.18932	4.71187	5.1848	4.27136	4.80562	4.31052	4.43549	6.40198	7.07752	6.48516	6.69318	6.40137	6.39298	5.82266	5.82313	5.71088	4.87334	5.29467
UBXN11	2.35879	1.66762	0.710702	1.61245	1.69069	0.61504	2.4283	1.34801	2.77587	2.78247	2.71962	3.0229	2.83558	2.88581	2.70622	2.79726	2.68424	2.5538	2.05755	3.24417	2.42463	2.852	2.31455	2.41132	2.60815	2.82532	2.19033	2.23269	2.18926	2.61216	2.78731	2.45389	2.01514	2.80964	2.13455	2.75422	2.06512	2.74823	2.6188	1.62223	1.24823	1.86239	2.63306	1.9581	2.06533	1.78434	2.52072	2.12052	1.99425
CD52	1.14698	0	1.18472	0	0	0.61504	0.743472	0	0	1.25314	1.46691	0	0.719052	1.13639	0	1.91732	0	0.528971	0.434455	1.64099	1.06502	1.56764	1.50304	0.326652	1.18542	0.791189	0.776357	2.31162	0.818032	0.737341	0	0	0.520649	0	0.538141	0.733875	0	0	0	0.429107	0.632454	0.991681	0	0.714751	0.659103	1.33794	0.998268	0	0.625364
CRYBG2	3.76883	3.38312	3.6391	3.58187	2.51972	3.07762	0.743472	2.20367	1.67505	1.77454	1.86651	1.0878	1.55503	0	2.13773	1.5771	1.17153	0.915177	0.434455	1.46764	1.4959	0.98703	0	0	0.819341	1.55979	0.96377	0.612211	0	0	0	0	0.283685	0.760093	0.294077	0.733875	0.614286	0.803971	0.973942	1.9151	0	0	0.630126	1.19055	0.902035	0.384713	0.583808	0	1.66462
ZNF683	0	0	0	0	0	0	0	0	0	0	0	0	0	0	0	0	0	0	0	0	0	0	0	0	0	0	0	0	0	0	0	0	0	0	0	0	0	0	0	0.429107	0	0	0	0	0	0	0	0	0
LIN28A	10.9402	10.8846	10.8439	10.6036	10.2978	10.1664	9.04325	9.35492	9.00014	9.70079	9.68557	9.67016	9.1538	9.42133	8.78867	9.44891	8.53487	9.44182	8.89839	9.64541	9.24078	9.35408	9.00994	8.81211	9.49432	8.90464	8.95402	8.70298	8.36682	8.71703	8.32229	6.79675	8.66241	8.38936	8.14991	8.35911	8.20222	8.66286	8.59979	7.89033	6.78779	6.32342	6.72642	7.42531	7.69268	7.61666	8.11032	7.91579	8.01828
DHDDS	3.84397	4.08441	4.8265	4.6041	4.59195	4.21275	3.07324	3.89828	4.03152	3.98858	4.52695	4.1904	3.95773	3.23088	3.86816	3.73327	4.63209	3.88066	4.10145	3.73984	3.85506	3.52051	3.7586	3.82913	4.00331	3.45732	4.08064	3.56511	3.93007	3.48908	3.92299	4.18932	3.45888	3.59664	3.45244	3.76544	3.16376	3.72069	3.4117	4.05216	3.51777	3.20755	2.97207	3.17238	3.51406	3.00509	3.38921	2.47669	2.74351
LOC101928324	0	0	0	0	0	0	0	0	0	0	0	0	0	0.484808	0	0	0	0	0	0	0	0	0	0	0	0	0	0	0	0	0	0	0	0	0	0	0	0	0	0	0	0.410884	0	0	0	0	0	0	0
HMGN2	10.4368	10.4373	10.4413	9.35308	9.60113	9.76157	8.4453	8.28627	8.27564	8.45554	8.51306	8.35816	8.45218	8.37044	8.46687	8.38316	8.15216	8.35692	8.21895	8.20019	8.35727	8.23925	8.34733	8.42318	8.36531	8.47982	8.53326	8.19757	7.98762	8.07115	8.441	8.52811	8.20248	8.37235	8.08893	8.39555	8.09847	8.23776	7.61537	7.82129	7.90397	8.00395	7.92213	8.15513	8.36484	8.23984	8.38352	8.71485	8.61043
RPS6KA1	4.97101	4.97623	4.67296	4.68326	4.93179	4.9681	3.78769	3.62465	4.26888	4.19339	3.88952	4.57801	3.92741	4.05123	3.78162	4.17474	4.03976	4.22618	3.8434	4.1373	3.92589	3.94524	3.99826	4.21199	4.19617	4.47153	3.93135	3.8293	4.02328	3.57234	3.71173	4.0402	3.30878	4.3682	3.51082	4.09892	3.16376	2.63729	4.24781	4.86097	4.45338	3.85898	3.98081	4.21983	3.39996	4.02494	4.43967	1.33463	3.31504
LOC105376888	0	0	0	0	0	0	0	0	0	0.428571	0	0	0	0	0	0	0	0	0	0	0	0	0	0	0	0	0	0	0	0	0	0	0	0	0	0	0	0	0	0	0	0	0	0	0	0	0	0	0
LOC101928728	0.789688	0.446574	1.54092	0	0	0	0	0	0	0.758559	0	0	0.403922	0	0	0	0	0.528971	0.767994	0	0.447949	0.72657	0	0	0.819341	0	0.307545	0	0.326882	0	0	0	0	0.300065	0	0	1.21841	0	0	0	0	0	1.40229	1.19055	0.366924	0	0	0	0
ARID1A	7.57156	7.91618	7.43366	7.27916	7.68444	7.77446	6.8235	6.99709	7.25116	7.08642	6.9736	5.94018	6.52013	6.46726	6.57544	6.17029	6.33522	6.14026	6.29119	6.23188	6.22702	6.35508	6.18071	6.16266	6.30819	6.11741	6.16128	5.97372	6.5244	6.39128	6.55427	6.3705	6.42567	5.98694	6.27022	6.08691	6.49882	5.93482	6.04973	6.40067	6.45833	6.3055	5.90402	6.24837	6.29654	6.17393	6.38031	6.60731	6.74974
PIGV	2.82226	2.60395	3.81255	3.30985	2.51972	3.66618	3.67798	3.89828	3.5362	3.37007	3.73879	3.89538	3.65883	3.29098	4.0642	3.28222	4.21214	4.19163	4.32027	4.83516	4.23569	4.0053	4.65263	4.25101	4.72715	4.09353	4.23424	3.80223	4.04567	3.59907	4.0823	4.81235	4.09425	4.9242	4.03319	4.81698	4.86449	5.01479	3.88949	5.18329	5.75742	5.72963	5.42295	5.60795	5.54696	5.91367	5.32757	6.00714	6.09909
ZDHHC18	3.42173	3.33206	3.16311	4.33664	3.53399	3.7822	3.98488	3.62465	3.82376	4.01968	3.83111	3.47629	3.46141	3.74232	3.24819	3.44873	3.84394	3.88066	3.43828	3.81415	3.17146	3.52051	3.8532	3.57605	3.51717	4.17358	3.18249	3.71781	3.30769	3.37002	3.95079	3.82911	3.59482	3.32434	3.84174	3.76544	3.39972	3.66522	1.19257	1.62223	3.74197	3.75717	3.47677	3.61134	3.47702	3.05899	3.92753	2.62644	2.90899
SFN	0	0	0	0.753519	1.25858	0.61504	0	1.34801	0.449535	0	0.371949	0.459641	0.719052	0.847115	0.887681	0.482022	0	1.47072	1.03865	0.436268	0.447949	1.20758	0	0.326652	0.594262	0	0.96377	0.842295	0.326882	0.917928	0	0.291486	0.520649	0.300065	0.929261	0.288063	0.339594	0	0	0.429107	0	0	0.349252	0.401194	0	0.688136	0	0.935988	0
GPN2	4.61835	4.50902	4.30596	4.47656	5.13983	4.86661	3.67798	3.5631	3.96553	3.67362	4.30884	4.034	3.62144	3.78474	3.90955	2.79726	3.96459	3.01548	3.57219	3.29697	3.61897	2.91596	3.21019	2.92723	2.72397	3.48895	3.14423	2.92738	3.54624	3.17071	3.74386	4.41811	3.10526	2.85645	2.78191	2.97308	3.63363	3.60753	3.92045	4.61804	3.68139	3.95406	3.36617	3.6487	2.88176	3.58507	3.04138	2.30958	3.83724
GPATCH3	3.17247	3.33206	1.95036	2.53638	3.66647	2.53214	3.9221	3.68369	3.62437	3.55126	2.5122	3.78193	3.07562	4.21534	3.04026	3.39534	3.40629	4.15623	3.43828	3.53533	3.53083	3.34572	3.11157	3.06502	3.1539	2.55341	2.98015	2.82348	2.60568	2.80812	2.08641	2.98954	2.95164	2.98839	3.39159	3.19823	2.93257	3.27839	2.54127	3.85903	3.48269	3.30696	3.24638	2.8899	3.95219	3.25644	2.95121	3.20463	2.55658
NUDC	7.97266	8.0307	7.86051	8.01623	8.37327	8.30725	7.60617	7.57439	8.10417	7.92764	7.76241	8.00903	7.77737	8.06947	7.91392	7.80206	7.85198	7.88643	7.83968	7.71222	7.7705	7.84236	7.64186	7.71158	7.6912	7.79669	7.81267	7.85793	7.8827	8.05555	7.97838	8.14323	8.02851	8.01432	7.99489	8.01159	7.96999	8.18573	7.16371	7.29997	6.80918	7.12984	7.21541	7.19217	7.09601	7.45772	7.45602	7.17066	7.50953
NR0B2	0	0	0	0	0	0	0	0	0	0	0	0	0	0	0	0	0	0	0	0	0	0	0	0	0	0	0	0.842295	0	0.289716	0	0	0.724126	0	0.294077	0	0	0	0	0	0	0	0	0	0	0	0	0	0
KDF1	4.74136	4.83665	4.25877	3.66223	3.84485	3.60446	3.98488	4.36304	4.58677	4.3237	4.24316	4.2767	3.92741	4.11913	3.53942	3.64451	3.01744	3.53972	3.57219	3.66148	1.67102	3.19915	2.02052	0.326652	2.60815	1.43542	0.776357	1.75643	1.92513	1.58554	0.669299	2.39366	1.06108	0.760093	1.70514	2.43848	1.21841	1.16556	4.85608	4.75391	5.22163	5.30571	4.68076	4.03469	2.70084	3.3886	2.95121	2.69586	2.17846
TRNP1	4.56012	3.73724	4.81023	3.81065	4.47034	3.60446	5.70714	4.71399	5.55644	5.67682	5.35724	5.08805	4.9412	5.07702	4.33118	5.22886	4.79282	5.2388	4.5323	5.12521	5.25306	5.17105	4.96657	4.57704	5.23648	4.83373	5.07852	3.90761	4.7788	4.10703	4.63859	4.53421	4.26703	3.7283	3.79552	3.36226	4.21067	4.3676	5.56321	4.96064	5.11114	4.90675	5.66019	5.26722	5.33562	5.13852	5.14641	3.7199	4.19867
FAM46B	6.78539	6.84456	6.36607	5.6549	4.67293	5.86817	6.6791	6.85021	7.40221	7.14401	7.60353	7.86788	6.05707	7.74083	5.93927	7.77879	7.11657	7.78579	6.80347	7.7219	6.95485	7.90084	6.85741	6.46612	7.75727	6.1524	6.28952	6.02731	6.62448	6.70593	6.59888	7.07114	6.9363	6.66306	7.07741	6.88447	6.92465	6.82514	8.35129	8.3253	7.711	7.77134	8.23567	8.07849	7.90974	7.98706	7.74142	6.57543	7.10568
LOC101928391	0	0	0	0	0	0	0	0	0	0	0	0	0	0	0	0	0	0	0	0	0	0	0	0	0	0	0	0	0	0.289716	0.373175	0	0	0	0	0	0	0	0	0	0	0	0	0	0	0	0	0	0
SLC9A1	3.91539	3.38312	3.60177	4.1261	3.53399	3.07762	4.60058	4.43353	4.71278	5.18118	4.59873	3.78193	4.79777	3.6986	4.83948	3.85694	4.11121	4.19163	4.77383	3.53533	4.14953	4.09094	4.56218	4.54599	4.31176	4.60744	4.67094	4.26575	4.56292	4.48196	4.17951	4.53421	3.71905	3.59664	3.84174	3.56448	3.63363	3.48473	2.07519	3.37203	3.16639	2.72284	3.16061	3.12014	2.9909	2.70053	3.48872	2.12052	2.08929
LOC102723760	0	0	0	0	0	0	0	0	0	0	0	0	0	0	0	0	0	0	0	0	0	0	0	0	0	0	0	0	0	0	0	0	0	0	0	0	0	0	0	0	0	0	0	0	0	0	0	0	0
LOC105376890	0	0	0	0	0	0	0	0	0	0	0	0	0	0	0	0	0	0	0	0	0	0	0	0	0	0	0	0	0	0	0	0	0	0	0	0	0	0	0	0	0	0	0	0	0	0	0	0	0
WDTC1	1.14698	1.29355	1.18472	0.753519	1.07998	0	1.0082	1.34801	1.67505	1.91349	1.74519	1.0878	2.28593	1.37729	2.27074	2.42336	1.97174	0.915177	2.1745	2.17996	1.06502	1.71879	2.22302	2.47864	2.41484	2.36168	2.03171	1.37061	2.72146	2.25704	2.58926	3.24942	2.23085	1.82505	2.78191	1.21798	2.23738	2.16385	0.402067	1.7761	1.54878	1.98754	1.06729	1.19055	1.1099	1.15205	1.45723	0.935988	1.66462
TMEM222	4.61835	4.59816	4.05284	4.47656	4.48835	4.5439	4.23782	4.62643	5.14414	4.89287	5.12168	4.62264	4.69355	4.75297	4.65705	4.80627	5.20571	4.44732	4.61739	4.10806	4.98103	4.76497	4.58072	4.7368	4.48595	4.97447	4.92901	4.16307	4.48313	4.6057	4.15581	5.11235	4.72378	4.53574	4.49031	4.53005	4.50854	4.92318	5.1321	5.11283	4.67153	4.30613	4.93439	4.44889	4.54206	4.68661	4.42299	4.1737	4.32121
SYTL1	3.05088	2.9128	3.44193	2.97433	2.11839	2.06678	2.82132	3.12568	2.99016	3.16281	2.71962	2.64436	2.54745	2.06888	2.27074	3.09393	2.37153	2.44069	0.434455	2.80806	1.06502	2.64106	2.02052	2.47864	2.88196	2.36168	1.85348	2.38645	1.92513	2.44551	1.61645	2.12403	2.23085	2.76126	2.52288	3.42299	2.15381	2.08148	3.49631	3.32294	2.70091	3.10078	2.92081	2.53834	2.88176	2.76681	2.64097	2.82542	3.39163
MAP3K6	2.2888	2.84157	3.05676	2.35485	2.02276	1.87102	4.26336	3.62465	4.84711	4.51044	3.91787	4.00057	3.98742	4.24604	4.02707	3.85694	3.08997	3.83662	3.12621	4.3521	4.14953	3.63898	3.3465	4.19208	2.10876	3.79764	3.71348	4.02936	4.15269	4.48196	4.65559	4.61553	4.11249	3.80189	4.11075	4.59746	4.05813	4.18244	3.65196	4.13982	2.97776	3.85898	4.16829	3.57299	3.55017	3.75796	4.10529	4.3347	3.83724
FCN3	0	0	0.398679	0	0	0.61504	0	0	0	0	0.667302	0	0	0	0.511063	0	0	0	0	0	0	0	0	1.01178	0	0	0	0	0	0	0	0.533962	0	0	0	0.528171	0	0	0	0	0	0	0	0	0	0	0	0	0
CD164L2	1.29713	1.49267	0.967095	1.24598	0.354452	0.61504	0.419107	0.599508	0.449535	0.428571	0	0	0	0	0.511063	0	0	0.915177	0	1.04222	0	0.98703	0	0	0	0	0.560911	0	0	0.289716	0.373175	0	0	0	0	1.07396	0.844948	0	0	0	0	0	0.349252	1.19055	0	0	0	0	0
GPR3	0.789688	1.49267	0.967095	1.90443	1.92033	2.23912	1.0082	1.02176	1.97251	1.77454	2.78264	1.52396	2.28593	1.13639	1.64404	1.5771	1.17153	1.87082	1.79077	1.79577	1.06502	1.20758	1.50304	1.71673	2.3442	1.67428	1.94535	1.21506	1.33685	1.35417	1.98247	1.69573	1.66585	2.08298	1.60151	1.95364	1.64298	1.16556	0.973942	1.25441	1.24823	2.30862	2.0045	1.38023	1.29149	1.33794	1.168	1.64658	0.346305
WASF2	6.57729	6.7841	7.07347	6.78211	6.82679	6.6874	6.89062	6.73631	7.09018	6.89424	6.74749	6.89694	6.90166	6.48023	6.53633	6.89762	6.97053	6.74544	7.09805	7.15949	6.84034	6.51338	6.70509	6.95694	6.87928	6.82966	6.82816	6.63012	6.50028	6.59416	6.69655	7.23667	6.2432	7.07783	6.65059	7.34105	6.78927	6.93769	7.08393	7.27759	7.40866	7.22188	7.50798	7.34508	7.1675	7.41961	7.29808	6.48517	6.97489
LOC105376892	0	0	0	0	0	0	0	0	0	0	0	0	0	0	0	0	0	0	0	0	0	0	0	0	0	0	0	0	0	0	0	0	0	0	0	0	0	0	0	0	0	0	0	0	0.902035	0	0	0	0
AHDC1	2.05582	0.787098	0.398679	0.753519	2.11839	1.04488	0.743472	0.599508	0.449535	0.758559	0.91242	0.807602	0.719052	1.58362	0	2.42336	1.41684	1.87082	0.434455	2.80806	1.96813	2.09549	1.50304	2.0176	2.19156	1.55979	0.96377	1.96614	1.60155	1.47451	1.61645	0.533962	1.06108	2.08298	0.746915	2.55159	2.31638	1.90115	1.96073	1.02807	2.76069	1.98754	1.06729	1.69791	2.25229	2.5581	2.64097	3.5428	2.55658
FGR	0	0	0.398679	0	0	0	0	0	0	0	0	0	0	1.58362	0	0.842778	0	1.21952	1.46315	1.64099	1.67102	0.98703	1.50304	0.592828	0.327572	1.55979	1.75536	0	0.326882	1.35417	0.914947	1.22879	0.902421	2.00202	1.09106	1.07396	2.15381	1.57976	0	0	1.67843	0.730314	0	0.972178	0.659103	1.15205	0	1.33463	2.17846
LINC02574	0	0	0	0	0	0	0	0	0	0	0	0	0	0	0	0	0	0	0	0	0	0	0	0	0	0	0	0	0	0	0	0	0	0	0	0	0	0	0	0	0	0	0	0	0	0	0	0	0
IFI6	0	0.446574	1.18472	0.753519	0	0.61504	0	0	1.29995	0	0.667302	0	0.719052	1.13639	1.18599	0	0	0	0.767994	0	0	0.408603	0	0	0	0	0.307545	0.612211	0.593306	0.53077	0.373175	0.533962	0	0	0.538141	0	0.614286	0.803971	1.38239	1.02807	0.868134	0	0.349252	0	0	0.688136	0.321235	1.64658	1.53556
FAM76A	3.17247	3.33206	3.05676	2.69757	2.58813	2.77556	3.18442	2.84449	2.21897	2.45857	3.20688	2.35803	2.76876	2.32034	3.48568	2.31252	3.01744	3.09241	2.28265	2.94666	2.77085	2.97722	2.7674	3.06502	2.93098	2.92121	2.79498	2.71154	3.27016	2.44551	2.9057	3.1067	3.30878	3.77778	3.15578	4.00275	3.78016	3.08057	2.76239	3.16474	3.61816	2.72284	3.02157	3.85456	3.7183	3.94131	3.87944	5.14562	4.5048
STX12	3.51665	3.04551	3.90741	3.40633	3.60176	3.98954	4.64013	4.17009	4.58677	4.73318	4.48966	4.43521	4.48042	4.33439	4.72819	4.38111	4.79282	4.38752	4.10145	4.24869	4.51376	3.97558	4.56218	4.59231	4.38398	4.59296	4.40577	4.28544	4.32736	4.95505	4.73769	4.7173	4.57389	4.44677	4.50475	4.64921	4.72668	4.59242	4.00951	4.32576	4.88805	3.92305	3.92988	4.29245	4.41074	4.31802	4.92742	4.78051	4.99669
PPP1R8	6.17336	6.46662	6.43138	6.06277	6.21429	6.35404	6.66958	6.72933	6.55792	6.31324	6.63674	6.64986	6.58953	6.62738	6.5946	6.35644	6.36475	6.42687	6.34831	6.20451	6.1698	6.38929	6.18678	6.12113	6.34484	6.19618	6.41132	6.00967	6.29129	6.51569	6.40648	5.71444	6.14029	6.0386	6.65059	6.15114	6.35187	6.41013	6.22732	6.43574	5.63498	5.7116	5.87065	5.97449	6.23686	6.35179	6.16654	6.75693	6.77855
THEMIS2	3.66215	3.48014	3.39905	3.81065	3.09082	3.16572	1.88636	2.94445	2.21897	2.70805	2.43584	2.95472	2.69869	2.43133	2.39254	2.31252	1.62639	2.31791	2.72744	2.80806	2.98503	2.20195	2.22302	2.26646	2.77859	3.21402	2.98015	3.65866	3.30769	2.80812	3.25701	2.7703	2.6358	3.80189	3.15578	3.69332	2.59512	2.69383	1.83641	1.45001	3.48269	2.30862	3.44083	3.31862	3.0425	2.94912	2.95121	4.22156	3.80959
RPA2	5.47509	5.26193	5.07832	5.11307	4.31751	4.91825	4.92265	4.74204	5.1882	4.99028	4.74828	5.4518	5.34827	5.22302	5.47114	5.16647	5.53935	5.41387	5.4202	5.34169	5.47003	5.33214	5.64144	4.85551	5.34901	5.3808	5.49049	5.36361	5.37295	6.10007	5.97019	5.82115	5.59609	5.80203	5.82303	6.29616	6.01554	5.9052	4.24781	4.57676	5.49239	5.26919	5.68344	5.57922	5.57352	5.88411	6.31402	6.25152	5.85047
SMPDL3B	5.59594	5.78294	5.5298	5.16915	5.03344	4.4766	2.23521	1.34801	2.4294	1.25314	1.74519	0	0.403922	0.847115	0.511063	0.842778	0	1.21952	1.46315	0.770871	0	0	0	0	0.327572	0	0	0	0.326882	0	0.669299	0	0	0	0.538141	0	0	0	0.402067	2.04187	0.632454	0.730314	0	0	0.366924	0	0.583808	0	0
XKR8	5.33453	4.90813	5.00871	5.42087	5.11686	5.27585	4.01528	4.59602	4.93594	4.71429	4.61614	4.76877	5.01514	4.64194	4.33118	3.97083	4.14564	4.55996	4.26859	4.07821	4.23569	4.19774	3.91299	3.63625	3.85874	4.19292	4.28788	4.16307	4.2133	4.01081	3.95079	4.37205	3.89794	4.12226	3.90842	5.24462	3.60245	3.94688	5.17123	5.14142	4.96631	4.99883	5.17211	4.70087	4.05631	4.02494	4.61141	4.49909	4.5048
EYA3	4.11059	4.97623	5.07832	5.27516	4.73461	4.9681	4.26336	4.36304	4.21309	4.07993	4.76398	4.46001	4.9412	4.8157	5.0014	4.72203	5.3307	4.41773	4.96452	4.27525	4.76623	4.43457	4.96657	4.72299	4.90949	4.91748	5.13814	4.51956	4.69628	4.6951	5.12701	4.84644	4.61285	5.22103	4.09174	4.62357	4.82451	5.14215	2.54127	3.71422	4.03613	4.07181	3.36617	4.03469	3.14052	3.96973	4.28214	4.12418	4.37878
PTAFR	3.09256	2.21045	2.06454	3.20644	1.69069	1.87102	2.95278	2.20367	2.77587	1.91349	2.35521	1.52396	3.28137	1.76413	3.42987	1.37128	3.08997	1.87082	3.2379	2.48305	2.51927	0.72657	2.12532	1.9241	1.47716	2.92121	2.19033	1.86509	2.01867	2.11617	2.27417	2.33085	2.41846	1.38869	1.60151	1.469	2.06512	1.90115	1.55011	1.25441	2.63854	3.04427	1.40229	0.972178	0.659103	1.15205	0.321235	0	1.06012
DNAJC8	7.0932	7.12138	7.23155	7.31688	6.95214	6.8885	6.79751	6.90706	6.81372	6.843	6.89735	6.76381	6.94769	7.00925	7.05746	6.91195	6.66103	6.8377	7.05676	6.81496	6.89432	7.10341	6.91702	6.85296	6.61245	6.7005	6.95514	6.76595	6.55983	6.86023	6.70065	6.11017	6.81625	6.87681	6.82756	6.63461	6.70003	6.94644	6.10466	6.2314	6.26028	6.11289	5.48601	5.92966	6.12758	6.02618	6.42287	5.80204	6.04083
ATP5IF1	8.50355	8.36349	8.70948	8.29985	8.18729	7.9272	8.19449	7.93788	8.21836	8.21308	8.12502	8.13182	8.15633	8.22779	8.0704	7.92962	7.529	8.05448	7.81737	7.97977	7.7681	7.89688	7.69391	7.84352	7.85261	7.64699	8.04717	7.87102	8.04848	7.86506	7.8007	7.98263	7.78304	7.86637	7.70565	7.54093	7.57956	7.55447	7.09414	7.33444	6.97295	7.23772	6.58953	7.06667	7.01435	7.36449	7.4804	6.97509	6.26604
SESN2	3.6342	3.81369	3.93769	4.6041	5.10523	5.52934	4.18532	4.12819	4.29597	4.44322	4.30884	4.0986	4.2052	4.54652	4.02707	4.26682	3.96459	3.64562	3.69471	3.73984	3.33654	4.39021	4.0256	3.92878	4.17597	4.2859	4.15948	3.56511	4.00054	3.86431	3.57548	4.67998	4.03811	4.14129	4.21978	4.55739	4.01142	4.38487	2.89297	4.61804	3.65012	2.79311	4.64962	4.3839	4.37091	4.29575	4.90357	4.96055	5.021
MED18	0	0	0.398679	0	0.638769	0	0.419107	0	0	0	0.371949	0.807602	1.1968	0.484808	0	0.842778	0	0.528971	0.434455	1.04222	1.29649	0.72657	1.50304	0	0.819341	0.314407	0.307545	0	0.326882	0.53077	0.914947	0.291486	0.520649	1.10836	0.746915	0.288063	0.339594	0	0	0	1.24823	0	0	0	0.902035	0	0.583808	0	0.625364
PHACTR4	6.03591	6.28388	5.75056	6.16283	6.01746	6.2571	5.43095	4.68539	4.93594	5.08154	5.14585	5.05587	5.25371	5.00706	5.18118	5.33193	5.15589	5.00012	4.82839	5.06561	4.64551	5.23516	5.33767	5.08883	5.64192	5.32054	4.90633	5.10017	5.21397	5.31877	5.41343	4.81235	5.19524	5.35745	5.07806	5.3343	5.34137	5.27778	3.57623	5.15552	4.67153	4.62789	4.77035	4.6465	4.61206	4.99384	4.66912	5.62648	5.25422
RCC1	5.04717	4.57638	4.43894	5.16915	5.3903	4.84008	3.63948	4.12819	3.96553	3.89104	3.73879	4.1904	4.41638	4.75297	4.63254	4.40832	4.39503	4.15623	4.55405	4.51694	4.34311	4.32101	4.48549	4.10954	4.6849	4.62178	4.51475	4.81876	4.85685	4.6057	4.05694	4.69252	4.45027	4.06362	4.35343	3.89969	4.49162	4.66492	3.65196	4.84367	3.82833	3.85898	3.73594	4.16932	3.92495	3.8217	4.04116	4.74819	4.39747
SNHG3	7.77724	7.73149	7.25879	8.36732	8.28328	7.91136	7.16254	7.27658	7.37705	7.54763	7.59916	7.43627	7.38976	7.54182	7.45005	7.12377	6.96572	7.25238	7.18772	6.66237	7.18524	6.98537	7.00892	6.87499	6.89482	6.62064	7.117	7.29885	7.32158	7.41497	7.00247	7.14605	6.994	6.11277	7.06772	6.73082	6.74356	6.80603	8.22215	7.68708	7.73728	7.49389	7.82789	7.83285	7.41031	7.20631	7.66192	7.77452	7.32901
TRNAU1AP	5.52161	5.47698	5.39442	5.48855	5.16245	5.29551	5.48625	5.6122	5.80306	5.82502	5.6299	5.79176	5.8219	5.80023	5.94923	5.81117	5.49997	5.60978	6.19758	5.83666	5.81606	5.49808	5.82381	5.70949	5.2462	5.61387	5.99924	5.32608	5.66095	5.26138	5.77403	5.53793	5.2374	5.09006	5.24216	4.93635	5.2437	5.22121	5.77278	5.72692	5.51859	5.81655	5.35699	5.59844	5.59096	5.2814	4.96246	4.74819	4.88191
SNHG12	5.98702	5.91025	3.90741	5.82164	5.9279	5.73051	5.6978	5.30892	5.05176	5.8338	5.68041	5.34932	5.32521	4.85605	4.55639	4.26682	4.83564	4.68942	4.57547	5.09572	4.84144	4.61885	4.52434	4.62239	4.56575	4.212	4.46905	4.83221	4.68206	4.94467	4.3353	5.23751	5.13406	4.96749	4.79054	5.61367	4.99027	4.59242	6.25794	6.49234	5.65087	5.67485	6.06021	6.07396	5.34593	5.35864	5.82952	5.95145	5.80918
RAB42	2.77184	1.66762	2.06454	2.35485	2.51972	2.39306	0.743472	0.599508	1.06812	0.758559	0.91242	0.807602	0.97761	2.20006	0.511063	1.75724	1.62639	0.528971	2.47729	1.9355	1.06502	1.20758	0.384823	1.47441	2.10876	0.572405	0.307545	1.21506	2.34182	0.917928	1.30795	1.5924	1.76141	0.944709	1.80186	1.57981	1.04376	0.320311	1.70035	2.36656	2.70091	2.30862	1.24446	1.19055	1.96188	1.33794	2.52072	0.935988	1.3938
TAF12	5.40238	6.01918	6.01482	6.04789	5.83944	6.08703	5.25108	5.45163	5.01961	5.32506	4.70013	5.25326	5.27794	5.41083	4.98213	5.49311	5.3307	5.35264	5.63947	5.62586	5.44614	5.48759	5.3912	5.65233	5.43652	5.62814	5.70282	5.27776	5.11156	5.28626	5.22134	5.14923	4.8157	5.1756	4.62858	5.31039	4.99027	5.45996	5.32951	4.9445	6.02457	5.68413	5.47717	5.82747	6.11558	5.86911	6.11036	6.0997	6.07607
LINC01715	0	0	0	0	0	0	0	0	0	0.758559	0	0	0.403922	0	0	0	0.503349	0	0.767994	0	0.447949	0	0	0	1.33868	0.314407	0	0.338339	0	0	0	0	0.283685	0.300065	0	0	0	0	0	0	0	0	0.865206	0.401194	0	0	0	0	0
GMEB1	2.35879	2.84157	2.7505	2.69757	2.58813	2.39306	2.01225	0.599508	2.21897	3.21748	2.17907	2.80787	2.46543	2.96173	3.24819	2.95321	2.86043	2.8481	3.52892	2.80806	2.69178	2.852	2.02052	2.7203	2.88196	3.05403	3.42519	2.59015	2.92843	2.32262	3.64521	1.88256	2.73331	2.43103	2.34173	3.16306	3.02954	2.94739	2.76239	2.70991	3.20994	2.48882	2.69539	2.27718	2.25229	2.76681	2.52072	1.64658	1.89255
YTHDF2	8.24401	8.32483	7.93933	8.05767	8.0116	8.30967	7.524	7.46506	7.52469	7.67518	7.57711	8.03609	7.79006	7.70537	7.79746	8.00731	8.05585	8.22005	8.07972	7.75766	7.92545	8.07558	8.08192	8.03178	8.0361	8.03901	7.96449	7.82636	8.16812	7.98767	8.16946	7.88896	8.12599	7.89888	8.11622	8.02634	8.15866	8.14703	7.98653	7.95218	8.05786	8.30083	8.18905	7.99393	8.17842	8.44857	8.22299	8.87401	8.71005
OPRD1	0	0	0	0	0	0	0	0	0	0	0	0	0	0	0	0	0	0	0	0	0	0	0	0	0	0	0	0	0	0	0	0	0	0	0	0	0	0	0	0	0	0	0	0	0	0	0	0	0
LOC105376898	0	0.446574	0.398679	0	0.354452	0	0.419107	0.599508	0	0.428571	0	0	0.97761	0.484808	0.511063	0	0.503349	0	0.767994	0.436268	1.29649	0	1.15244	0.592828	0.327572	0	0.96377	0.338339	0.326882	0	0.914947	0.291486	0.902421	0.300065	0.538141	0	0	0	0.402067	0	1.07066	0.410884	0.349252	0.401194	0	0.384713	0	0	0.346305
EPB41	4.36984	4.14485	4.25877	3.94521	3.49888	3.88959	3.07324	3.12568	3.58095	2.92069	3.2521	3.0229	3.69527	2.96173	3.82554	2.95321	4.03976	2.65871	4.24205	3.57861	4.2904	3.14679	3.94197	4.94153	3.78063	4.53353	5.07852	4.1842	4.32736	4.33076	4.75356	4.46275	4.28322	4.67282	4.41587	4.55739	4.69746	4.62185	2.6188	3.27211	3.82833	3.79192	2.92081	3.22279	3.18712	3.8217	3.58181	4.14915	3.66281
TMEM200B	1.29713	0.787098	0.967095	1.61245	1.07998	0.61504	2.12803	1.83839	2.52411	2.15672	1.12181	0.807602	1.96628	0.484808	2.13773	1.91732	1.80937	1.21952	1.03865	1.9355	2.42463	1.71879	0.939001	1.82412	1.33868	1.55979	1.94535	1.63891	2.10648	0.917928	1.87046	1.48104	1.33405	1.91625	2.27593	1.57981	2.15381	1.31725	1.55011	1.25441	1.54878	0.410884	1.40229	1.5478	0.659103	0.384713	1.45723	1.49902	1.53556
SRSF4	6.38523	6.68074	6.46815	6.78211	6.70112	6.55501	6.40268	6.49396	6.8689	6.59199	6.48871	6.05859	6.64181	6.34498	6.72206	6.47056	6.45677	6.53418	6.33581	5.93986	6.1698	6.45536	6.52524	6.15753	6.45372	6.26632	6.49351	6.34129	6.55594	6.69048	6.59448	6.35084	6.29203	6.27231	6.13753	6.05369	5.98564	6.08505	5.52344	5.77335	5.77927	5.80809	5.88409	5.16779	5.61673	5.614	5.74482	5.04278	5.63111
MECR	4.68798	4.64075	5.24501	3.66223	4.93179	4.4766	4.89021	5.08634	5.06758	4.77022	4.94014	4.82713	4.86328	4.77418	4.77374	5.28865	4.85658	4.2929	4.94818	5.06561	4.7271	4.61885	4.36223	4.94153	4.78164	4.75785	5.17657	4.58457	4.81835	4.81391	4.58637	5.407	4.85956	4.84517	4.82547	4.63644	4.50854	4.96971	4.72196	5.41179	5.21096	4.8584	4.58524	4.60909	4.43025	4.46499	4.82958	4.90299	4.74266
PTPRU	2.82226	2.60395	3.81255	3.58187	2.02276	2.65897	4.31315	4.25039	5.2026	4.87597	4.68372	2.24841	4.15376	2.53441	4.68116	2.52632	3.01744	2.03573	3.65501	2.65469	2.21434	2.48107	2.83078	2.87822	2.10876	3.74621	2.74472	3.28121	3.69531	3.09764	3.21176	3.37929	3.4007	2.90178	3.42233	2.88947	2.98187	2.69383	3.95075	3.82417	2.63854	3.10078	2.97207	3.17238	1.59789	1.78434	2.64097	1.90292	2.08929
LINC01756	0	0	0	0	0	0	0	0	0	0	0	0	0	0	0	0	0	0	0	0	0	0	0	0	0	0	0	0	0	0	0	0	0	0	0	0	0	0	0	0	0	0	0	0	0	0	0	0	0
LOC107984933	0	0	0	0	0	0	0	0	0	0	0	0	0	0	0	0	0	0	0	0	0	0	0	0	0	0	0	0	0	0	0	0	0	0	0	0	0	0	0	0	0	0	0	0	0	0	0	0	0
LOC107984934	0	0	0	0	0	0	0	0	0	0	0	0	0	0	0	0	0	0	0	0	0	0	0	0	0	0	0	0	0	0	0	0	0	0	0	0	0	0	0	0	0	0	0	0	0	0	0	0	0
LINC01648	0	0	0	0	0	0	0	0	0	0	0	0	0	0	0	0	0	0	0	0	0	0	0	0	0	0	0	0	0	0	0	0	0	0	0	0	0	0	0	0	0	0	0	0	0.902035	0	0	0	0
LOC105378617	0	0	0	0	0	0	0	0	0	0	0	0	0	0	0	0	0	0	0	0	0	0	0	0	0	0	0	0	0	0	0	0	0	0	0	0	0	0	0	0	0	0	0	0	0	0	0	0	0
LOC105378618	0	0	0	0	0	0	0	0	0	0	0	0	0	0	0	0	0	0	0	0	0	0	0	0	0	0	0	0	0	0	0	0	0	0	0	0	0	0	0	0	0	0	0	0	0	0	0	0	0
MATN1	0	0.446574	0	0	0	0.61504	0	0.599508	0.449535	0.428571	0.91242	0	0	0	0	0	0	0	0.434455	0	0	0	0	0	0.819341	0.314407	0	0	0	0	0	0	0.283685	0	0	0	0.339594	0	0	0	0.632454	0	0	0	0	0	0.998268	0	0
MATN1-AS1	0	0	0.398679	0	0.354452	0	0.743472	0	0	0	1.12181	0	0.97761	0	0	0	0	0	0.434455	0	0	0	0	0.326652	1.01393	0	0	0	0	0	0	0.291486	0	0	0	0	0	0	0	0	0	0	0	0	0	0	0	0	0
LAPTM5	0.789688	0	0	0	0	0	0.743472	1.34801	0	0	0	0	0	0	0.511063	0	0	0	0	0	0	0	0	0	0	0	0	0	0	0	0	0	0	0	0	0	0	0	0	0	0	0	0	0	0	0.688136	0	2.21813	0
LOC105378620	0	0	0	0	0	0	0	0	0	0	0	0	0	0	0	0	0	0	0	0	0	0	0	0	0	0	0	0	0	0	0	0	0	0	0	0	0	0	0	0	0	0	0	0	0	0	0	0	0
LOC105378621	0	0	0	0	0	0	0	0	0	0	0	0	0	0	0	0	0	0	0	0	0	0	0	0	0	0	0	0	0	0	0	0	0	0	0	0	0	0	0	0	0	0	0	0	0	0	0	0	0
LINC01778	0.789688	0	0	0	0	0	0	0	0	0	0	0	0	0	0	0	0	0	0	0	0	0	0	0	0	0	0	0	0	0	0	0	0	0	0	0	0	0	0	0	0	0	0	0	0	0	0	0	0
LOC400748	0	0	0	0	0	0	0	0	0	0	0	0	0	0	0	0	0	0	0	0	0	0	0	0	0	0	0	0	0	0	0	0	0	0	0	0	0	0	0	0	0	0	0	0	0	0	0	0	0
SDC3	4.86676	4.79954	5.06467	4.23521	4.60851	4.25353	2.59856	2.7371	2.52411	3.59321	2.90095	3.70101	3.41846	3.45762	2.88288	4.2061	2.58734	4.35667	2.28265	3.39709	2.77085	3.34572	2.63166	3.06502	3.90855	2.87405	2.39972	1.86509	2.10648	1.35417	1.74906	2.12403	1.20402	2.43103	1.4898	1.57981	1.37423	1.69501	2.89297	3.55325	3.1215	3.60921	3.54605	3.12014	3.65338	3.11095	3.75171	3.10606	2.34179
PUM1	6.21641	6.18663	5.57866	6.2693	6.1759	5.91975	6.23201	6.40027	6.16093	6.41616	6.21943	5.58179	5.93287	5.65911	5.87802	5.34607	5.9628	5.71083	6.16968	6.0439	5.80671	5.77316	5.68496	6.81113	5.89149	5.93994	5.89365	6.23393	5.79255	5.48557	6.49884	5.72058	6.21815	5.90582	5.9914	5.64587	5.70653	5.79968	5.82279	5.15552	5.89717	4.98389	5.31791	5.12866	6.42364	6.63955	6.99941	7.64227	7.25663
LOC107984935	0	0	0	0	0	0	0	0	0	0	0	0	0	0	0	0	0	0	0	0	0	0	0.384823	0	0	0	0	0	0	0	0	0	0	0	0	0	0	0	0	0	0	0	0	0	0	0	0	0	0
NKAIN1	5.29936	4.92545	5.06467	5.08419	5.35146	5.19441	2.12803	1.02176	1.49968	2.26451	2.5847	2.45993	2.37848	2.53441	2.27074	2.62239	3.61732	1.87082	3.00513	2.06292	2.09646	2.09549	2.83078	2.60452	3.31035	3.21402	1.94535	2.23269	2.66473	0.737341	2.84772	2.12403	2.41846	1.62331	0.929261	1.21798	1.21841	1.99415	0	0.759412	0	1.21288	0	1.9581	1.59789	0.384713	0.321235	0	0.346305
SNRNP40	4.86676	4.79954	4.5011	4.06829	4.35726	3.88959	3.95383	3.62465	3.9989	3.98858	4.05179	3.89538	3.83245	3.90502	4.44818	4.487	4.50522	4.19163	4.0716	3.4907	4.39396	4.71189	4.40449	4.19208	4.40149	4.23083	4.19735	4.43395	4.66769	4.75573	4.93155	4.85763	4.0189	4.06362	3.95122	3.7887	4.16871	4.56236	3.49631	3.95881	3.96167	3.10078	3.32733	3.31862	3.31856	3.05899	3.45631	2.94431	3.42845
ZCCHC17	6.5551	6.63934	6.31508	6.57974	6.67383	6.71686	5.89866	5.64227	5.66436	5.53335	5.8146	5.50044	5.69269	5.72596	5.24725	5.06753	5.01398	5.56998	5.43199	5.31634	5.04607	5.03363	5.31569	5.15206	5.27498	5.29392	4.88328	5.13314	5.16368	5.33476	5.03908	5.50984	5.20377	5.38964	5.29295	5.26964	5.21306	5.41022	5.45109	5.48056	5.24275	4.68445	4.98517	5.38259	5.14807	5.10048	5.50444	5.89353	5.4188
FABP3	2.13773	2.42059	1.82636	1.24598	1.41743	1.64446	1.88636	1.02176	1.67505	1.02694	1.86651	0	1.1968	1.58362	0.887681	0.482022	1.97174	0.528971	1.26646	1.27059	1.67102	1.20758	0.384823	0.326652	0.327572	1.43542	0.560911	0.612211	1.47529	0.737341	0.669299	1.08386	1.20402	0.944709	0.929261	1.34897	1.21841	1.57976	0.402067	1.45001	2.81809	0.410884	0.630126	1.9581	0.659103	1.90697	2.08485	1.78044	1.53556
LOC105378623	0	0	0	0	0	0	0	0	0	0	0	0	0	0	0	0	0	0	0	0	0	0	0	0	0	0	0	0	0	0	0	0	0	0	0	0	0	0	0	0	0	0	0	0	0	0	0	0	0
LOC107985470	0	0	0	0	0	0	0	0	0	0	0	0	0	0	0	0	0	0	0	0	0	0	0	0	0	0	0	0	0	0	0	0	0	0	0	0	0	0	0	0	0	0	0	0	0	0	0	0	0
SERINC2	3.2846	3.73724	3.21349	3.30985	3.13722	2.88343	3.07324	1.83839	2.9222	2.92069	2.26984	2.45993	2.76876	2.53441	3.37181	2.42336	2.25017	2.65871	2.72744	3.57861	1.29649	2.48107	0.384823	0.326652	2.93098	1.55979	1.2784	0.842295	1.60155	0.53077	0.373175	1.08386	0.520649	0.944709	1.09106	0.913876	0.844948	1.31725	2.95408	2.26622	2.27843	1.21288	1.54449	1.83386	0.659103	0.938625	1.69809	1.90292	0
LOC105378625	0	0	0	0	0	0	0	0	0	0	0	0	0	0	0	0	0	0	0	0	0	0	0	0	0	0	0	0	0	0	0	0	0	0	0	0	0	0	0	0	0	0	0	0	0	0	0	0	0
LOC105379772	0	0	0	0	0	0	0	0	0	0	0	0	0	0	0	0	0	0	0	0	0	0	0	0	0	0	0	0	0	0	0	0	0	0	0	0	0	0	0	0	0	0	0	0	0	0	0	0	0
LINC01226	0	0	0	0	0	0	0	0	0	0	0	0	0	0	0	0	0	0	0	0	0	0	0	0	0	0	0	0	0	0	0	0	0	0	0	0	0	0	0	0	0	0	0	0	0	0	0	0	0
LOC105378626	0	0	0	0	0	0	0	0	0	0	0	0	0	0	0	0	0	0	0	0	0	0	0	0	0	0	0	0	0	0	0	0	0	0	0	0	0	0	0	0	0	0	0	0	0	0	0	0	0
TINAGL1	1.14698	1.66762	1.18472	1.24598	0.876173	1.37562	1.74838	1.34801	1.49968	2.04023	2.08223	0	1.1968	0	2.70622	0	1.80937	0	1.93032	0.436268	0.447949	0	0	0.592828	0	0	0.560911	1.75643	0.593306	0.917928	0.914947	0.291486	0.520649	0.760093	0	0.288063	0.614286	0	0	1.9151	1.79739	0	0.349252	0	0	0.688136	0	2.01582	0.625364
HCRTR1	0	1.29355	0	0	0.876173	0.61504	1.42524	0.599508	1.67505	1.02694	1.12181	1.0878	0.719052	0.847115	1.43312	1.5771	0.503349	1.47072	0.434455	0.436268	0.789187	0.72657	1.33834	0.326652	0.819341	0.791189	0.307545	0	0.593306	0.289716	0.373175	0.533962	0.724126	0	0	0.528171	0.844948	0.582363	1.19257	0	0.35061	0	1.06729	1.19055	0.659103	0.938625	0.80587	0.383386	0
PEF1	6.04124	6.31051	5.88873	6.04789	6.29838	5.73051	6.02354	6.04257	6.28109	6.097	6.19068	6.11434	6.09847	6.21913	6.1697	6.43793	6.01029	6.14929	5.95764	6.02055	6.056	6.15752	5.99264	5.82392	5.94021	5.47859	5.49049	5.37284	5.66095	5.56225	5.47217	5.16733	5.71425	5.61052	5.75822	5.56061	5.93021	5.75388	6.70279	6.5733	6.39371	6.37588	6.25385	6.39847	5.83735	5.79957	5.55123	5.77021	4.99669
LOC107985471	0	0	0	0	0	0	0	0	0	0	0	0	0	0	0.511063	0	0	0	0	0	0	0	0	0	0	0	0	0	0	0	0	0	0	0	0	0	0	0	0	0	0	0	0	0	0	0	0	0	0
LOC105378628	0	0	0	0	0	0	0	0	0	0	0	0	0	0	0	0	0	0	0	0	0	0	0	0	0	0	0	0	0	0	0	0	0	0	0	0	0	0	0	0	0	0	0	0	0	0	0	0	0
COL16A1	3.2846	3.10755	2.8809	2.35485	2.4479	3.16572	1.42524	1.34801	1.29995	2.85324	2.90095	1.0878	2.0809	1.13639	1.99117	1.13106	0	0.528971	0.434455	1.04222	0	0.408603	0	0	0	0.314407	0.560911	1.04068	0	1.35417	0.373175	0.291486	0.520649	0.300065	1.36871	0.528171	0	0	0	0	1.24823	0	0	0	0.366924	0	0	2.47669	0.625364
LOC101929444	0	0	0	0	0	0	0	0	0	0	0	0	0	0	0	0	0	0	0	0	0	0	0	0	0	0	0	0	0	0	0	0	0	0	0	0	0	0	0	0	0	0	0	0	0	0	0	0	0
ADGRB2	2.60905	3.57102	2.06454	2.14714	2.20811	1.37562	0.419107	0	0	0	0	0.459641	1.55503	0	1.43312	0	0.503349	0	1.03865	0.436268	0	0.72657	0	0	0.819341	0.314407	0.776357	1.04068	0.326882	0.289716	0	0	1.06108	0	0	0.733875	0	0	0	0.429107	0.632454	1.72535	0.349252	0.972178	0	0	0.321235	0	0
SPOCD1	0	0.446574	0.398679	0	0	0.61504	0	0	0	0	0	0	0.403922	0	0	0	0.503349	0	0	0.770871	0	0	0	0.326652	0	0	0	0	0	0.737341	0.373175	0	0.283685	0.300065	0.294077	0.733875	0	0	0	0	0	0	0	0	0	0	0	0	0.625364
PTP4A2	7.67977	7.92697	7.83459	7.89259	7.97214	8.11595	7.20271	7.31909	7.00652	7.12626	7.17784	7.00201	7.0141	7.10863	6.95738	7.10725	7.529	7.29369	7.38867	7.27912	7.39949	7.36642	7.65505	7.62509	7.51947	7.59342	7.36796	7.22176	7.35782	7.22648	7.38782	7.47686	7.27472	7.58993	7.36541	7.4904	7.45199	7.43724	6.60138	6.88375	7.1594	7.07095	7.3328	7.59041	7.8312	7.94295	7.84989	7.86583	8.01071
KHDRBS1	8.46043	8.40114	8.5581	8.2777	8.25462	8.6561	7.59112	7.55871	7.32538	7.93173	7.75064	7.35595	7.77312	7.10445	7.74124	7.0349	7.0725	6.84883	7.2356	7.11974	6.71095	6.93994	6.9243	7.07855	7.02756	7.3088	7.11453	6.85758	6.78615	6.87943	7.02553	6.36659	6.61986	7.09988	6.68269	7.16559	6.99237	6.78341	6.29384	5.95351	6.59187	6.4154	5.87738	6.03216	6.62329	6.6745	6.82949	6.91813	7.19653
TMEM39B	4.33554	4.64075	3.87648	4.23521	4.50614	4.94339	3.01427	3.28667	3.34183	3.27016	3.57046	3.61526	3.76549	3.40418	3.37181	3.93386	3.40629	3.59364	4.10145	3.70118	3.74183	3.88258	3.91299	3.54498	3.48471	3.13624	4.01855	3.31991	3.75089	3.72571	4.41731	3.87386	4.03811	3.67707	3.11873	3.50953	3.20586	3.57779	2.54127	2.78434	3.98692	3.82584	3.47677	3.91714	3.97893	3.725	3.90368	4.1737	4.1554
KPNA6	7.23254	7.4703	7.2069	7.62326	7.68053	7.62707	6.43677	6.11942	6.88238	6.76255	6.43579	6.67126	6.79657	6.40061	6.57544	6.4898	6.5172	6.61462	6.9127	6.7783	6.57432	6.56418	6.57235	6.76131	6.63852	6.58815	6.62782	6.67559	6.61328	6.89299	7.0124	6.80545	6.46523	6.8568	6.85599	6.78098	6.98936	6.78016	6.31146	6.13513	6.19677	6.51232	6.35385	6.35957	6.34873	6.38382	6.61865	6.73236	7.24894
TXLNA	5.47509	5.23438	4.61792	5.08419	4.83656	4.75743	4.6595	5.10806	4.73276	4.90957	4.82512	5.21005	5.2899	5.3556	4.72819	5.10127	4.95695	5.03951	5.14729	4.87042	5.34638	4.9134	5.43264	4.86812	4.62655	4.85816	5.28605	4.6769	4.88195	5.21895	5.12701	4.69252	5.05139	4.77381	4.99868	4.81698	5.03767	5.40176	4.40928	4.77231	4.17444	4.58891	4.23275	4.46991	4.00518	4.52367	4.64056	3.4654	3.7814
CCDC28B	3.71648	3.92125	4.18495	2.53638	3.34921	2.88343	1.59584	1.83839	2.52411	2.15672	1.74519	0.459641	1.1968	1.13639	0	0	1.17153	0.528971	1.46315	2.48305	0.789187	1.71879	0.939001	0.81746	1.33868	1.97163	0.96377	2.52539	0.593306	1.07847	1.47041	0.741402	0	0.548338	1.70514	1.34897	0.614286	0.803971	0.402067	2.54841	1.24823	1.40469	0.865206	1.38023	0	0	0.998268	0.383386	0
TMEM234	3.00797	1.82363	2.36121	2.53638	2.71594	2.88343	2.51594	2.4949	3.05504	3.50805	3.16018	2.80787	2.18704	2.72078	2.27074	2.71249	2.37153	1.87082	2.80203	3.13243	2.84583	3.14679	2.02052	1.71673	2.93098	2.29166	3.02295	1.04068	2.26757	1.22287	1.61645	2.72216	2.35859	1.62331	1.70514	2.18161	2.53032	1.57976	1.83641	2.54841	2.358	2.72284	2.86768	3.00962	2.06533	1.78434	3.24486	1.49902	1.53556
IQCC	3.09256	3.16705	3.05676	2.14714	1.25858	2.06678	2.6767	2.4949	3.05504	2.78247	2.5122	2.72844	3.07562	2.88581	2.60905	2.71249	3.28796	2.65871	3.06693	2.80806	2.84583	2.91596	3.16171	2.60452	3.02434	2.77488	2.89052	2.45759	2.54409	2.44551	2.84772	2.98954	2.73331	2.65935	3.08067	2.75422	3.50463	2.99317	3.85786	1.25441	2.50508	3.56972	3.79406	3.31862	3.09234	3.54786	3.08444	2.30958	2.74351
DCDC2B	0	0	0	0	0	0	0	0	0.449535	0	0	0.807602	0	0	0	0	0.87578	0.915177	0	0	0	0	0	0	0.327572	0	0	0	0	0	0	0	0	0	0	0	0	0	0	0	0	0	0	0	0	0	0.321235	0	0
EIF3I	8.00576	7.90093	8.0578	8.14066	8.31011	8.23017	7.73046	7.82441	7.84677	7.69217	7.55473	8.02574	7.68073	8.24499	8.01458	8.13903	8.1669	8.27265	8.06464	7.90309	7.88381	8.02026	8.01017	8.07999	7.87471	8.10302	8.13637	7.93318	8.07594	8.17913	8.15907	8.67367	8.2173	8.02076	8.2572	7.80752	8.15195	8.11633	7.87046	8.20682	7.87044	7.92399	8.23436	8.0955	7.90277	7.90299	8.03961	7.82187	7.82815
FAM167B	1.29713	0	0	0	0.638769	0	1.23174	0	1.29995	0.428571	0.667302	0	0	0	0	0	0	0.528971	0	0	0	0	0	0	0	0	0	0	0	0	0	0	0	0	0	0	0	0	0	0.759412	0	0	0	0	0	0	0	0	0
LCK	6.01439	5.93613	5.68066	4.99391	5.34158	5.19441	0.419107	0.599508	0	0.428571	0	0	0	0	0	0	0	0.915177	1.03865	1.04222	0	0	0	0	0	0	0	0	0	0	0	0	0	0.760093	0	0.288063	0	0	0.716157	1.45001	0	0	0	0	0	0	0	0	0
HDAC1	6.68679	6.74071	7.18182	6.82638	6.44855	6.64205	6.90287	6.64271	6.85985	6.86028	6.93598	6.59493	6.69226	6.35909	6.66277	6.7244	6.44299	6.6784	6.34831	6.51974	6.08723	6.584	6.4616	6.44523	6.70698	6.85112	6.57487	6.80057	6.47987	6.56396	6.81096	6.55705	6.35848	6.96755	6.57735	6.79827	6.53643	6.50402	6.21489	6.37079	6.03065	5.90647	6.21182	6.19885	5.88054	5.91367	6.60763	6.34633	6.36907
MARCKSL1	10.3806	10.3815	10.1494	9.79196	9.99603	9.80937	9.32309	9.5118	9.81363	9.60022	9.72068	9.79421	9.79936	9.66441	9.87457	9.85026	9.52885	9.58846	9.55323	9.34367	9.31522	9.8137	9.35861	9.37931	9.61458	9.61225	9.59608	8.94035	9.40741	9.197	9.39152	9.42826	8.83846	8.89725	8.68407	8.22486	8.75662	8.9929	10.0874	10.3905	9.9779	9.88927	9.79716	9.74213	9.52058	9.55011	9.3905	9.30458	9.46423
LOC105378629	0	0	0	0	0	0	0	0	0	0	0	0	0	0	0	0	0	0	0	0	0	0	0	0	0	0	0	0	0	0	0	0	0	0	0	0	0	0	0	0	0	0	0	0	0	0	0	0	0
TSSK3	0.57124	0.446574	0	0	0	0	0.419107	0	0.791689	0.758559	0.371949	0	0	0	1.82802	1.13106	1.41684	0	1.79077	1.27059	0.789187	0	1.15244	0.592828	1.01393	0.314407	0.307545	0.338339	0.818032	0.917928	1.47041	0.291486	1.20402	1.10836	0.294077	1.07396	0.844948	0.996099	0	0	0.868134	0.730314	0	0.714751	0	0	0.80587	0	0.346305
FAM229A	0.57124	0.787098	0	0	1.07998	1.04488	1.88636	1.34801	0	0	0.667302	0.459641	0	0.484808	0	0.482022	0.503349	0	0	0.770871	0	0	0	0.592828	0.327572	1.55979	1.12961	0.338339	0.818032	0	0	0	0	0	0.538141	0.913876	0.339594	0.320311	0.402067	0	0.35061	0	0.630126	0	0.366924	0	0	0.685985	0
BSDC1	4.24604	4.46229	4.13355	3.81065	4.19122	4.12756	5.49706	4.82305	4.79107	5.11071	4.92625	4.74878	5.15251	4.97076	4.65705	4.94281	4.87721	4.87506	4.57547	4.72389	4.7468	5.13118	5.22426	5.09956	5.15627	4.87022	5.1954	4.56859	4.65319	5.39698	4.99969	5.01579	5.35696	5.11914	5.48724	4.93635	5.39695	5.46809	3.95075	4.32576	4.90139	4.84192	4.19009	4.51106	4.46849	4.59837	4.64056	4.57476	4.6207
ZBTB8B	1.55743	2.60395	1.82636	2.14714	2.29255	2.23912	2.01225	1.83839	1.97251	2.26451	2.17907	3.70101	3.69527	4.59502	4.47601	4.487	4.21214	3.4837	4.10145	3.4907	4.41873	3.97558	4.0256	3.82913	4.04845	3.8473	3.5475	2.65212	3.23162	3.09764	3.01509	2.62075	3.24408	3.35726	3.32805	2.37843	3.50463	2.99317	1.55011	2.04187	3.51777	3.44432	4.21158	4.16932	3.27606	3.1611	3.38921	3.50462	3.27517
ZBTB8A	4.83028	3.98875	3.84487	4.56282	4.23455	4.57641	4.40784	4.68539	4.56465	4.55358	4.76398	4.70794	4.84718	4.15192	4.41981	3.93386	4.63209	4.63902	4.59658	4.37683	4.7468	4.56	4.77044	4.13062	4.48595	4.47153	4.61608	4.30486	4.7788	4.75573	5.03908	4.29185	4.53385	4.8682	4.58847	4.89408	5.21306	4.96971	3.61459	3.75181	5.06446	4.60853	4.23275	5.08844	5.29364	4.97993	5.22548	4.90299	5.67773
LOC102723870	0	0	0	0	0	0	0	0	0	0	0	0	0	0	0	0	0	0	0	0	0	0	0	0	0	0	0	0.338339	0	0	0	0	0	0	0	0	0	0	0	0	0	0	0	0	0	0	0	0	0
ZBTB8OS	6.24903	6.02723	6.1373	6.30728	6.20343	6.04118	6.02354	6.17191	5.83112	6.28151	6.10082	6.46003	6.33046	6.50582	6.35343	5.97483	5.86285	6.25346	6.52936	6.03616	6.22702	6.06884	6.09297	6.09991	6.13066	6.21522	6.27188	6.15051	6.38207	6.27181	5.78179	5.33678	6.06737	5.93882	6.03681	5.69595	5.61575	5.99793	5.88688	4.82616	5.21096	5.18022	4.77035	4.82028	5.23937	5.52106	5.92736	5.75402	5.73028
RBBP4	7.37235	7.58379	7.36289	7.3415	6.96507	7.20149	6.7621	6.88207	6.48913	6.68222	6.2916	6.9105	7.00687	7.27786	7.44654	7.17616	6.88648	7.08834	6.75735	6.98949	7.00478	7.20294	7.3051	6.86873	7.33594	7.13974	7.27585	7.62476	7.53248	7.87055	7.49084	7.00979	7.54864	7.83019	7.50302	7.58644	7.62682	7.66818	6.38543	6.65492	6.88502	6.66066	6.19034	6.30796	6.64015	6.75426	6.36293	6.81269	7.2282
SYNC	5.30823	4.14485	3.16311	4.8976	4.05282	3.07762	4.31315	4.25039	4.24125	4.07993	3.73879	4.3315	4.58121	4.24604	4.39087	4.1427	4.14564	3.96491	3.94565	4.66486	4.60292	4.4776	3.65738	3.97613	4.00331	3.91873	4.37306	4.28544	4.11084	4.21461	4.72164	4.47733	4.0189	4.44677	4.25437	3.98271	4.75531	4.43549	5.78124	5.23729	5.2532	5.31768	5.47717	5.00447	4.93244	4.70363	4.91554	5.97259	5.77385
KIAA1522	6.13896	6.26359	6.1242	6.57974	6.40179	6.29666	4.53915	3.28667	3.62437	4.13777	3.83111	2.12974	3.58307	2.72078	3.90955	3.28222	2.86043	3.64562	2.1745	3.44465	2.6081	3.47876	2.55866	3.02054	3.85874	2.55341	2.69265	3.74651	2.34182	2.44551	3.38481	3.283	2.95164	3.70291	2.63215	3.39295	2.77368	2.74823	1.70035	2.26622	2.92647	3.30696	4.41047	3.68511	3.97893	3.88275	3.31884	4.04658	3.31504
YARS	7.78679	7.84739	7.73464	8.14416	8.29484	8.15951	6.86164	7.04291	7.13964	7.12982	6.92205	7.35265	7.08448	7.25163	7.41454	6.91195	7.43815	7.14813	7.29169	6.90273	7.20317	7.10341	7.23656	7.35869	6.94343	7.40729	7.28687	7.16444	7.24383	7.19618	7.19495	7.39285	7.00136	6.91324	6.92203	6.52461	7.02801	6.97238	6.60615	6.60445	5.92357	6.42096	6.43372	6.54931	6.54045	6.27985	6.27738	6.35709	5.77385
S100PBP	5.48295	5.96155	6.28595	5.5532	5.05777	5.25591	5.26379	5.30892	5.63282	5.37401	5.35724	6.22701	6.3071	5.89043	6.16116	6.39095	6.7809	6.39685	6.40923	6.27199	6.81257	6.41719	6.86877	6.78145	6.30354	6.60268	6.6789	6.11244	6.37325	6.31677	6.59007	6.42792	6.47231	6.78603	6.70787	6.16454	6.78233	6.85644	6.10466	5.8875	6.26545	6.80369	6.46089	6.8632	7.03041	7.14845	6.78123	7.26505	7.64475
FNDC5	1.77783	2.09268	0	2.35485	1.41743	0.61504	5.26379	5.12945	5.5676	5.08154	4.65033	5.6153	5.17848	5.28346	5.4003	6.12999	6.17773	6.30286	5.72822	6.11178	5.96643	6.51338	5.7272	5.56984	6.66774	5.39757	5.11854	5.38201	5.53998	5.49271	5.65231	5.48842	5.47444	5.83746	5.45042	5.35002	5.79883	5.67884	3.53682	3.51004	4.90139	5.30571	6.71518	6.21762	6.82836	6.57166	6.94788	6.31909	6.3012
LOC105378631	0	0	0	0	0	0	0	0	0	0.758559	0	0	0	0	0	0	0	0	0	0	0	0.408603	0	0	0	0	0	0	0	0	0	0	0	0	0	0	0	0	0	0	0	0	0	0	0	0	0	0	0
HPCA	0	0	0	0	0	0	0.419107	0	0	0	0.371949	0	0	0	0	0	0	0	0.434455	0	0	0	0	0	0	0	0	0	0	0	0	0	0	0	0	0	0	0	0	0	0	0	0	0	0	0	0	0	0
TMEM54	3.17247	3.22418	3.21349	0	2.02276	1.04488	3.78769	4.21079	4.29597	4.57468	4.85475	3.42681	4.15376	3.29098	4.02707	3.73327	2.58734	3.16545	3.06693	4.76194	3.04987	3.71288	3.00571	2.87822	3.80713	3.71979	3.5475	3.56511	2.54409	2.38538	2.96144	2.62075	2.41846	2.90178	2.05828	3.45241	2.23738	2.16385	2.82916	2.54841	4.01174	2.20933	4.21158	4.29245	4.03097	3.00509	3.6407	2.30958	3.14849
LOC105378632	0	0	0	0	0	0	0	0	0	0	0	0	0	0	0	0	0	0	0	0	0	0	0	0	0	0	0	0	0	0	0	0	0	0	0	0	0	0	0	0	0	0	0	0	0	0	0	0	0
RNF19B	2.42554	2.84157	1.18472	2.84258	2.58813	2.23912	4.49669	3.7404	4.4962	4.07993	3.86062	3.57041	4.54174	3.97998	4.63254	3.64451	4.72611	3.64562	4.32027	3.44465	3.70204	3.47876	4.78651	4.23163	4.41878	4.82136	4.37306	4.61601	5.00132	4.98574	4.98632	4.64166	4.52025	4.3682	4.94675	4.64921	4.82451	4.79982	2.6188	2.78434	3.65012	3.35421	3.24638	3.31862	3.7497	3.79019	3.28232	3.90717	3.72333
AK2	7.24183	7.30801	7.28847	6.90279	7.04026	6.97029	7.05692	7.09277	7.14337	7.24615	7.29052	7.20273	7.36453	7.30362	7.3521	7.1031	7.24123	7.15262	7.32369	6.69224	7.29634	7.05095	7.39169	7.29941	6.99622	7.20548	7.38652	7.44606	7.54432	7.3865	7.28508	7.1323	7.15224	7.20082	7.23293	6.93486	7.11344	7.16966	5.9102	5.81833	5.54434	5.92224	6.40137	6.23615	6.03505	6.21011	6.63322	6.55222	5.8906
LOC105378635	0	0	0	0	0	0	0	0	0	0	0	0	0	0	0	0.482022	0	0	0	0	0	0	0	0	0	0	0	0	0	0	0	0	0	0	0.294077	0	0	0	0	0	0	0	0	0	0	0	0	0	0
AZIN2	0.979367	0	0.710702	1.24598	0	0	0.743472	1.34801	1.83143	2.26451	1.74519	1.32227	2.37848	1.37729	2.50485	0.482022	3.28796	2.31791	3.39074	2.17996	2.32331	1.56764	2.7674	2.66357	2.41484	3.05403	2.89052	2.97666	2.60568	3.48908	2.44031	3.17983	2.68538	2.71121	3.62096	1.86884	2.39127	2.74823	1.55011	0.759412	1.54878	2.20933	2.09977	2.61584	2.06533	2.5581	2.64097	1.33463	1.3938
LOC112268224	0	0	0	0	0	0	0	0	0	0	0	0	0	0	0	0	0	0	0	0	0	0	0	0	0	0	0	0	0	0	0	0	0	0	0	0.288063	0	0	0	0	0	0	0	0	0	0	0	0	0
TRIM62	3.32012	3.04551	3.30925	3.58187	3.38811	1.87102	0.743472	2.03256	2.21897	2.70805	2.5847	1.52396	1.84177	1.92452	2.39254	0.842778	1.41684	1.68459	1.93032	1.27059	1.29649	1.20758	0.688404	2.0176	1.18542	2.77488	1.65008	1.37061	1.47529	1.22287	1.98247	1.22879	1.66585	1.51076	1.4898	1.469	0.614286	1.16556	1.38239	2.1584	0	0	1.06729	1.38023	0.366924	1.15205	0.321235	0	1.06012
ZNF362	3.2846	3.38312	3.26216	3.30985	3.60176	3.4725	3.28763	2.35662	3.28886	3.21748	3.16018	2.80787	4.01651	2.32034	3.59122	3.50023	2.94107	3.42542	3.34157	2.94666	4.08909	3.03599	3.51029	3.74961	3.58002	4.32147	4.28788	3.24144	3.48201	3.84212	4.00484	3.49843	3.24408	4.02317	3.48193	3.29886	4.21067	3.89959	1.38239	1.25441	2.70091	3.35421	3.11573	2.68939	3.35983	3.11095	2.85501	3.10606	2.34179
A3GALT2	0	0	0	0	0	0	0	0	0	0	0	0	0	0	0	0	0	0	0	0	0	0	0	0	0	0	0	0	0	0	0	0	0	0	0	0	0	0	0	0	0	0	0	0	0	0	0	0	0
PHC2	4.20862	4.46229	4.45996	2.84258	3.89972	3.66618	3.95383	4.28892	3.96553	4.73318	4.24316	1.70084	4.58121	1.92452	4.47601	2.31252	4.17927	2.8481	4.55405	3.24417	5.67925	2.64106	4.84906	5.57753	3.31035	5.60668	5.80446	5.24797	4.85685	4.61882	4.90337	4.25847	4.20038	3.65075	3.72327	3.89969	3.20586	3.74765	0	0.429107	1.79739	3.68509	2.86768	3.94743	4.08119	3.54786	3.99678	1.49902	2.85591
LOC101929464	0.57124	0	0	0	0	0	0	0	0	0	0	0	0.97761	0	0	0	0.503349	0	0	0	0.447949	0	1.15244	0.592828	0	0.314407	0.307545	0	0.326882	0.289716	0.669299	0.533962	0.520649	0.760093	0.746915	0	0	0	0	0	0	0	0	0	0.366924	0.688136	0	0	0
ZSCAN20	0.31371	1.06247	1.37379	0.753519	1.92033	1.64446	2.59856	2.03256	2.61301	2.45857	1.12181	1.52396	1.84177	2.20006	0.887681	2.52632	2.11766	2.18371	1.03865	1.79577	1.29649	2.30112	1.65081	2.10541	2.10876	2.42846	2.79498	2.87637	1.71765	2.11617	2.65835	2.51167	2.47594	2.94574	3.04159	2.70618	2.71657	2.45304	1.38239	1.7761	2.92647	2.64897	1.40229	3.00962	2.06533	2.83017	3.24486	0.685985	2.26243
CSMD2	1.43312	1.49267	2.44792	2.35485	2.29255	2.23912	0	0	0	0.428571	0.667302	1.52396	1.1968	0.484808	0.887681	1.5771	0.503349	1.68459	1.46315	1.46764	0.789187	0.98703	1.33834	1.71673	1.18542	1.14893	1.75536	0.338339	0.326882	0.289716	0.373175	0	0	1.10836	0.294077	0.913876	0	2.16385	1.19257	1.45001	2.50508	1.86239	1.67396	1.19055	0.902035	2.01999	0.998268	2.21813	1.99425
LOC105378638	0	0	0	0	0	0	0	0	0	0	0	0	0.403922	0	0	0	0	0	0	0	0	0	0	0	0	0	0	0	0	0	0	0	0	0.548338	0	0	0	0	0	0	0	0	0	0	0	0	0	0	0.346305
HMGB4	0	0	0	0	0	0	0	0	0	0	0	0	0	0	0	0	0	0	0	0	1.06502	0	0	0	0	0	0	0	0	0	0	0	0.520649	0	0.538141	0	0	0	0	0	0	0	0	0	0.902035	0	0.583808	0	0
CSMD2-AS1	0	0	0	0	0	0	0	0	0	0	0	0	0	0	0	0	0	0	0	0	0	0	0	0	0	0	0	0	0	0	0	0	0	0	0	0	0	0	0	0	0	0	0	0	0	0	0	0	0
C1orf94	2.66537	2.84157	2.68059	0.753519	2.58813	2.06678	0	0	0	0	0	0	0	0	0	0	0	0	0.434455	0	0	0	0	0	0	0	0.307545	0	0	0	0	0	0	0	0	0	0	0.582363	0	0.429107	0.868134	0	0.630126	0.401194	0	1.15205	0	0	1.06012
LOC105378639	0	0	0	0	0	0	0	0	0	0	0	0	0	0	0	0	0	0	0	0	0	0	0	0	0	0	0	0	0	0	0	0	0	0	0	0	0	0	0	0	0	0	0	0	0	0	0	0	0
LOC105378640	0	0	0	0	0	0	0	0	0	0	0	0	0	0	0	0	0	0	0	0	0	0	0	0	0	0	0	0	0	0	0	0	0	0	0	0	0	0	0	0	0	0	0	0	0	0	0	0	0
LOC105378641	0	0	0	0	0	0	0	0	0	0	0	0	0	0	0	0	0	0	0	0	0	0	0	0	0	0	0	0	0	0	0	0	0	0	0	0	0	0	0	0	0	0	0	0	0	0	0	0	0
LOC105378642	0	0	0	0	0	0	0	0	0	0	0	0	0	0	0	0	0	0	0	0	0	0	0	0	0	0	0	0	0	0	0	0	0	0	0	0	0	0	0	0	0	0	0	0	1.1099	0	0	0	0.346305
GJB5	0.57124	0.446574	1.18472	0	0	0	0.743472	1.61391	0.449535	0	0	1.52396	1.70554	1.37729	0.887681	1.13106	0	2.18371	0	1.04222	0.447949	2.09549	0.384823	1.71673	0.819341	0.981122	1.75536	0.338339	1.18377	1.07847	0.914947	1.88256	1.20402	0	0.538141	0.733875	1.9706	0.803971	0.402067	1.02807	1.07066	0	1.40229	1.5478	0.902035	0.938625	0.583808	0	0.346305
GJB4	0.31371	0	0	0	0	0	0	0	0	0	0	0	0	0	0	0	0	0	0	0	0	0	0	0	0	0	0	0	0	0	0	0	0	0	0	0	0	0	0	0	0	0	0	0	0	0	0	0	0
GJB3	0.789688	0.446574	0.398679	1.24598	1.69069	1.37562	0	1.02176	1.29995	0.428571	0.371949	0	0	1.13639	1.43312	0.842778	0	0	0	0.436268	0	0	0	0	0	0	0	0	1.0125	0	0	0	0	0.300065	0	0.913876	0	0	1.38239	0	0	0.730314	0	0	0	0.384713	0	0	0
GJA4	0.979367	0.446574	1.69069	1.24598	1.41743	1.04488	1.59584	1.34801	2.21897	2.45857	1.74519	2.72844	0.719052	3.82597	0.511063	3.39534	2.37153	3.64562	2.38325	3.24417	1.06502	3.34572	1.65081	2.26646	3.61044	2.66839	2.03171	2.14919	1.92513	1.95999	1.74906	1.48104	2.47594	2.85645	1.70514	0.733875	1.9706	2.45304	4.80724	4.57676	5.23223	5.4968	4.21158	4.59	3.39996	3.4301	3.20639	3.61626	1.89255
SMIM12	5.24496	5.11862	5.41609	5.59475	5.50091	5.68651	5.26379	5.15053	5.52242	5.19487	4.94014	5.82078	5.46894	5.71503	5.64052	6.0801	5.31566	5.75882	5.32222	5.59457	5.45814	6.11045	5.35932	5.15206	5.91605	5.50977	5.34627	5.47067	5.43363	5.22753	5.32058	5.94169	4.91256	5.35745	5.13486	5.25301	4.92875	5.50805	5.87902	5.51376	5.88379	5.41002	5.78008	5.41547	5.33562	5.41139	5.5891	4.24491	5.24393
DLGAP3	1.43312	1.66762	1.18472	1.90443	1.41743	0	0.743472	1.02176	0.791689	0.428571	1.12181	2.88317	1.1968	2.32034	0.887681	2.42336	1.62639	1.68459	0.767994	2.06292	1.67102	1.71879	0	1.60065	2.93098	1.55979	1.41321	0.338339	0	0.737341	0.669299	0.533962	0.520649	0.944709	0.294077	1.07396	0.339594	0.803971	3.06905	2.54841	2.8733	2.30862	2.63306	2.45644	2.25229	2.31397	1.31985	2.12052	1.89255
LOC653160	1.29713	1.66762	1.37379	0	0.638769	0	0	0	0	0.428571	0	0.459641	0.719052	0	0	1.5771	1.17153	0.528971	0	1.04222	0.789187	0.98703	0.939001	0.326652	2.10876	1.43542	0.307545	0	0	0	0	0	0.902421	0.944709	0.294077	0.288063	0.339594	0.320311	0.716157	2.46035	1.24823	1.57391	1.24446	1.19055	0.902035	0.938625	1.31985	0	2.17846
TMEM35B	5.65277	5.56807	5.448	4.8976	5.62822	5.3149	3.01427	3.03791	2.52411	2.70805	3.29596	4.78849	4.98601	4.97076	4.83948	5.41477	4.60759	5.1152	4.65811	5.16835	4.87763	5.73819	5.20047	5.15206	5.26545	5.06121	4.83606	3.88198	3.30769	3.88618	4.41731	4.64166	3.74266	4.47704	2.87377	4.27396	4.2911	4.56236	4.91874	4.99239	5.16745	5.16704	5.26751	5.26722	5.20581	5.03476	5.03009	4.51838	4.89512
ZMYM6	3.24819	4.02135	3.21349	2.53638	4.0284	3.72535	3.55922	3.99469	3.05504	3.4635	3.60573	3.47629	3.79937	4.44435	3.73632	3.81688	3.34835	2.93421	3.29066	3.39709	2.77085	3.6764	3.3465	3.23037	4.25512	3.25139	3.21976	3.15847	3.80439	3.79667	3.67885	3.21504	3.67064	3.51146	3.67302	3.45241	3.57057	3.38525	2.82916	3.51004	3.37205	3.68509	3.40398	2.68939	3.27606	3.725	4.22557	4.78051	3.96804
ZMYM1	3.42173	3.81369	4.13355	3.66223	3.95258	3.88959	3.51736	3.5631	2.61301	3.37007	3.11193	3.85855	3.76549	3.78474	3.90955	4.35337	4.14564	3.88066	3.87829	4.1373	3.8909	4.03441	3.7586	4.54599	4.46945	4.65004	4.99499	4.73533	4.81835	4.97558	4.68899	4.53421	4.49267	5.22994	4.54722	4.9875	4.86449	4.79982	2.28001	2.70991	3.58547	3.60921	3.44083	4.29245	4.57749	4.81745	4.8915	4.57476	5.40038
LOC105378644	0	0	0	0	0	0	1.74838	1.83839	0.449535	1.91349	2.17907	1.70084	0	2.63059	0	2.87735	0.87578	1.21952	0.767994	2.7334	0.789187	2.30112	0.384823	0	0.819341	0.572405	0.307545	0	0.593306	0	0.373175	0.291486	0.283685	0.760093	0	0.288063	0.844948	0.803971	1.55011	1.25441	2.63854	1.98754	2.35276	1.38023	0.659103	0.384713	0.998268	0	0
SFPQ	9.27482	9.31192	9.18227	8.91438	9.06764	8.89875	8.64561	8.31456	8.21481	8.7186	8.74333	8.55807	8.74722	8.76155	8.84177	8.66563	8.4667	8.65041	8.45829	8.07353	8.42302	8.46453	8.47553	8.49302	8.58229	8.53296	8.61858	8.25611	8.57646	8.58208	8.6009	7.73066	8.63429	8.04622	8.35108	8.47656	8.51952	8.54487	7.63183	7.54176	7.38511	7.50963	6.99154	7.50641	7.81088	7.5963	7.73467	7.95349	7.72278
ZMYM4	6.11893	6.15024	6.45774	6.10651	6.34855	6.55501	5.95463	5.92516	5.98059	6.12587	5.93737	6.25563	6.22225	6.24216	6.20338	6.50878	6.36475	6.37392	6.04469	5.93153	6.1698	6.69301	6.54899	6.29926	6.37616	6.64542	6.42734	5.78608	6.18435	6.02323	5.99042	6.31882	6.14029	6.3022	6.20097	5.87505	6.27485	6.04758	5.92554	6.08448	6.38424	6.32342	6.19034	5.98182	6.58899	6.64837	6.85146	7.14916	6.91128
ZMYM4-AS1	0	0	0	0	0	0	0	0	0.449535	0	0	0	0.97761	0	0	0	0	0	0	0	0	0.408603	0	0	0.327572	0	0	0	0	0	0	0	0	0	0	0	0	0	0	0	0	0	0	0	0	0	0	0.383386	0
KIAA0319L	5.93069	6.17219	6.38268	5.7499	5.89451	5.40815	5.28889	4.84907	5.53385	5.43296	5.33639	5.7114	5.204	5.65911	5.56481	5.56741	5.98199	5.74697	5.534	5.96454	6.06387	5.51882	5.81601	5.94787	5.83464	5.99055	5.37133	5.43586	5.07937	5.26972	5.88628	5.79811	4.79327	5.68373	5.28461	5.3343	5.36014	5.46809	5.90247	6.29006	6.44927	6.86207	6.90517	6.80647	6.65266	6.69166	6.39749	6.35709	5.95511
NCDN	2.42554	2.60395	1.37379	2.14714	1.81007	2.39306	0	0.599508	1.29995	0.758559	0.91242	1.70084	0.97761	1.58362	0.511063	1.13106	2.11766	1.47072	1.46315	1.79577	2.09646	1.20758	0	1.33605	1.47716	0.791189	0.96377	0	0.326882	0.737341	0.914947	0.533962	1.06108	0	0.538141	0.288063	0.614286	0.582363	1.19257	0.429107	1.54878	0.410884	0.630126	1.19055	0.659103	1.50259	0.583808	0.685985	0.625364
TFAP2E	0	0	0	0	0.354452	0	0.743472	0	0	0	0	0.459641	0	0	0	0	0	0	0	0	0	0	0	0	0	0	0	0	0	0	0.373175	0	0	0	0	0	0	0	0	0	0	0	0	0	0	0.384713	0	0	0
LOC105378645	0.789688	0.787098	0.398679	0	0.354452	0	0.419107	0.599508	0	0.428571	0.667302	0.459641	0.403922	0	0	0	0	0	0.767994	0	0	0	0	0	0	0.981122	0	0.338339	0	1.07847	0.373175	0.741402	0.520649	0.300065	0.294077	0	0.614286	0.996099	0	0	0	0	0	0	0	0	0	0	0
PSMB2	8.68989	8.7082	8.82638	8.58394	8.72528	8.74458	8.03675	8.0543	7.92697	7.84974	7.99803	8.43367	8.11153	8.55796	8.11974	8.26904	8.05359	8.41236	8.14206	8.14006	8.03163	8.15228	7.91104	7.94518	8.08024	7.98457	7.99974	7.80776	7.88114	7.73709	7.91803	7.86422	7.71155	7.91002	7.67884	7.75239	7.83733	7.884	7.59393	7.67734	7.4569	7.47264	7.51015	7.57108	7.63079	7.65216	7.52406	7.69833	7.69283
LOC105378646	0	0	0	0	0	0	0	0	0	0	0	0	0	0	0	0	0	0	0	0	0	0	0	0	0	0	0	0	0	0	0	0	0	0	0	0	0	0	0	0	0	0.410884	0	0	0	0	0	0	0
C1orf216	1.77783	2.31933	1.54092	2.53638	2.11839	1.37562	0.743472	1.02176	1.83143	2.45857	1.30469	1.70084	0.719052	2.63059	0.887681	2.42336	1.97174	2.18371	2.1745	1.27059	1.96813	2.39391	2.02052	2.3407	2.02088	2.49229	1.94535	1.86509	1.82513	0.917928	2.27417	1.36042	1.06108	1.7277	1.60151	1.469	1.51485	1.31725	1.38239	0.759412	1.24823	1.86239	1.67396	1.38023	1.72971	1.15205	0.998268	0.383386	0.346305
CLSPN	5.773	5.6846	5.49966	5.82164	5.76011	5.52934	4.26336	3.68369	3.89639	4.57468	4.70013	4.66592	4.63847	4.77418	4.65705	4.67799	4.58267	5.05881	5.0588	4.64464	5.22524	5.10398	5.34854	4.51426	5.16654	5.3293	5.22319	4.66192	4.66769	4.81391	4.83041	4.82381	4.71187	5.21206	4.40051	4.89408	4.78339	4.67898	4.22319	4.22246	4.28036	3.79192	4.44716	4.40589	4.77351	4.33996	4.69714	5.00225	5.48146
AGO4	3.68957	3.88628	4.13355	2.14714	3.13722	3.4017	2.4283	1.02176	2.328	2.3648	2.43584	1.52396	1.55503	1.58362	2.60905	0.482022	1.41684	0.915177	1.93032	2.65469	0.447949	2.71484	0.688404	1.01178	2.41484	2.49229	0.776357	1.75643	0.818032	0.289716	1.98247	0.741402	0	0.548338	0.746915	0	0.614286	0.320311	1.38239	1.02807	2.27843	2.30862	2.27325	1.19055	1.1099	1.33794	0.321235	2.30958	1.23658
AGO1	4.78014	4.87283	4.20998	5.82164	5.69954	5.2152	4.23782	3.84755	4.06342	4.69515	4.17433	5.11953	5.44774	4.61867	5.19798	4.5123	4.58267	4.73811	4.63789	3.84993	3.8909	4.92899	4.22745	4.54599	4.17597	4.92907	4.28788	3.43012	4.34552	4.01081	4.45662	3.87386	3.54197	4.04354	4.50475	4.32258	4.03496	4.0801	3.68838	3.78844	3.02728	4.32996	3.82227	2.8899	4.00518	3.4301	3.16688	4.01976	3.91714
AGO3	3.00797	3.33206	3.6391	3.40633	3.72841	3.53999	2.23521	2.62108	2.10098	1.62077	2.08223	2.35803	3.69527	1.92452	3.68956	2.19242	2.58734	1.68459	3.18314	2.06292	2.91711	1.39879	2.89148	3.41354	2.02088	3.25139	3.10492	2.38645	2.97583	2.04019	3.11678	2.86203	2.68538	2.90178	3.08067	1.86884	2.39127	3.45233	1.55011	1.25441	2.10474	0.730314	1.54449	2.27718	0	1.78434	1.45723	0	2.34179
LOC105378647	0	0	0	0	0	0	0	0	0	0	0	0	0	0	0	0	0	0	0	0	0	0	0	0	0	0	0	0	0	0	0	0	0	0	0	0	0	0	0	0	0	0	0	0	0	0	0	0	0
TEKT2	0	0	0	0	0	0	0	0	0	0	0	0	0	0.484808	0	0	0	0	0	0.436268	0	0	0	0	0	0	0	0.338339	0	0	0	0	0	0.300065	0	0.288063	0	0	0	0	0	0	0	0	0	0	0	0	0
ADPRHL2	5.11952	5.16313	5.15765	5.24938	5.42812	5.38998	5.0602	5.29004	5.55644	5.1534	5.18136	5.37563	5.33679	5.20751	5.09409	5.198	5.30045	5.5011	5.60863	5.3666	5.62707	5.06218	5.11395	5.14171	4.74097	5.05065	5.0057	5.21754	5.13263	4.73179	5.22134	5.63214	4.95361	5.09982	5.01894	5.67113	5.00227	5.3143	5.87902	5.85333	5.51859	6.02071	6.03029	5.92205	5.61673	5.56828	6.0519	5.43673	5.59107
COL8A2	2.48934	1.96444	2.44792	1.90443	1.07998	1.04488	0	0	1.29995	2.92069	2.08223	0	1.38698	0.484808	1.18599	0.842778	0.503349	0.915177	1.03865	1.04222	0.447949	0.408603	0.688404	0	1.47716	0	0	1.21506	0	0	0	0	0.283685	0	0	1.21798	0	0	0	0.429107	0	0	0	0	0	1.15205	0	3.4654	0.625364
TRAPPC3	4.63255	4.46229	4.72598	4.52033	4.55823	4.51065	5.18577	5.1713	5.15898	5.29994	5.55969	5.53587	5.74577	5.70402	5.92924	5.74867	5.83146	5.72298	6.16262	5.80966	6.11023	5.85703	5.67636	5.65233	6.06078	5.81447	5.85863	5.33556	5.60174	5.80535	5.41343	5.62562	5.46027	5.5968	5.90151	6.09159	5.83951	5.9923	5.11882	5.25048	5.18937	5.48623	5.37614	4.98999	5.42585	5.35864	5.26344	5.85611	5.62319
MAP7D1	5.37731	5.35439	5.29265	5.95523	6.23578	6.09827	6.332	6.30947	6.54668	6.49574	6.37575	5.78196	6.20971	5.80023	6.01709	6.19394	6.46361	6.20232	6.51834	6.03616	6.5465	5.97435	5.99955	6.49891	5.95806	6.55116	6.43528	5.90538	6.03567	5.94208	6.24743	6.22692	5.95562	5.84329	5.74612	5.67113	5.76402	6.12158	5.25861	5.38812	5.56963	5.59842	4.96	5.25516	4.98616	5.06141	4.66912	4.93206	4.58852
THRAP3	6.19743	6.22212	6.00055	5.7314	5.73769	5.90703	4.38474	4.39871	5.28606	5.6272	5.90233	5.65881	6.13872	5.61275	5.95912	5.71637	5.26956	5.58337	5.71862	5.41516	5.93243	5.52909	5.69351	5.52277	5.49476	5.42235	5.70282	5.13314	5.2721	5.47839	5.39331	4.38757	5.26212	5.21206	5.28461	5.26964	5.16051	5.25917	4.90333	4.55566	4.76208	4.68445	4.33417	4.31586	4.10567	3.96973	4.06286	4.35631	4.74266
SH3D21	2.9181	2.60395	3.30925	2.14714	2.58813	2.06678	3.75204	3.20842	3.70746	4.42009	4.48966	3.74203	3.7308	3.10257	2.70622	3.44873	3.01744	3.42542	3.8434	3.53533	2.32331	3.60057	3.58571	3.54498	3.54894	3.32336	3.3599	3.68854	3.02175	2.66371	2.9057	1.96765	2.23085	3.51146	3.11873	2.84579	2.65714	2.94739	3.45462	2.85511	3.2522	3.10078	3.16061	2.07248	3.14052	3.1611	3.28232	2.39556	2.62162
EVA1B	2.48934	2.31933	1.95036	2.53638	2.4479	1.64446	3.18442	4.17009	3.11715	3.55126	3.5343	2.72844	3.95773	2.72078	3.59122	2.52632	2.48347	2.75651	3.52892	3.4907	3.33654	2.91596	3.5485	4.65186	3.48471	4.11396	3.68711	3.28121	3.95394	3.3066	3.86571	4.40292	3.89794	3.96028	3.53916	3.53726	3.28656	3.54744	3.36745	1.02807	1.40632	1.86239	3.40398	2.27718	3.6862	3.25644	2.85501	2.82542	3.0574
STK40	4.24604	4.81822	3.26216	4.86402	5.30139	5.61007	5.26379	5.56587	5.36497	5.20843	5.45719	5.33598	5.45838	4.98902	4.75115	5.16647	5.45948	5.00012	5.2837	4.93846	5.37198	5.24764	5.15167	5.73035	4.92166	5.74411	5.33782	3.95755	4.81835	4.85883	4.53219	5.55177	4.8378	4.3021	4.62858	4.72351	5.09481	4.87509	5.97798	5.65931	5.82199	5.79958	5.56325	5.32606	5.20581	5.22358	4.95087	4.55621	4.86857
LSM10	6.13398	5.96992	6.13076	6.38037	6.5677	6.67994	5.37345	6.03125	5.98892	5.7342	5.60397	5.8015	6.02879	6.28713	5.78098	5.87107	5.57769	5.58337	5.75663	5.82772	5.87989	5.89721	5.86979	5.9538	5.56634	5.87558	5.64234	5.24797	5.67538	5.6286	5.46255	5.82685	5.38724	5.80203	5.53726	5.1126	5.31276	5.30526	5.57298	5.81833	5.45668	5.76503	5.87065	5.63613	5.28294	5.18774	5.3365	5.44684	4.88191
OSCP1	2.48934	2.51518	3.00049	1.90443	2.29255	2.06678	2.75082	2.84449	3.11715	3.04682	2.26984	1.32227	2.46543	1.37729	2.27074	1.37128	3.01744	3.16545	3.18314	2.38893	2.32331	2.56328	1.65081	2.97464	2.4822	2.49229	2.69265	1.21506	1.71765	2.44551	2.35963	2.04796	2.23085	2.71121	2.27593	1.21798	2.77368	2.38598	1.83641	1.9151	1.67843	2.48882	1.40229	3.22279	3.31856	3.34588	2.69753	2.76209	3.53358
LOC107984940	0	0	0	0	0	0	0.419107	0.599508	0	1.02694	0.91242	0.807602	0	0	1.82802	0	0	0	0	0.770871	0	0.72657	1.33834	0.81746	0.327572	0.314407	0.307545	0	0	1.07847	0	0.741402	0	0.760093	0	0.288063	0	0	0	0	0	0	0.630126	0	0	0	0	1.49902	0.346305
MRPS15	7.8321	7.76797	7.68864	7.70141	7.6707	7.70999	6.27032	6.54261	7.13964	7.41063	7.29323	6.42267	7.33307	6.68452	7.49153	6.33533	6.71362	6.21957	6.84376	6.37379	6.54087	6.36657	6.61797	6.59684	6.15666	6.78576	6.92725	6.45431	6.72849	6.65272	6.77641	7.11609	6.6669	6.19702	6.59769	6.17781	6.48606	6.6927	5.50314	5.71746	5.56963	5.55862	5.46827	5.47908	5.82266	5.64957	5.95082	6.57082	6.08186
CSF3R	0	0	0	0	0	0	2.6767	3.12568	2.52411	4.27298	4.22058	0.459641	3.23261	1.13639	2.96371	0	0.87578	0	1.46315	0.436268	0.789187	0	0	1.01178	0	0.791189	0	2.06057	1.33685	0.289716	0.669299	1.08386	0.520649	0.944709	0.294077	1.68275	0.339594	0.320311	0	1.02807	0.35061	1.40469	0.349252	0.714751	0	0	0.583808	0	0.346305
LOC107984941	0	0	0	0	0	0	0	0	0	0	0	0	0	0	0	0	0	0	0	0	0	0	0	0	0	0	0	0	0	0	0	0	0	0	0	0	0	0	0	0	0	0	0	0	0	0	0	0	0
LOC105378648	0	0	0	0	0	0	0	0	0	0	0	0	0	0	0	0	0	0	0	0	0	0	0	0	0	0	0	0	0	0	0	0	0	0	0	0	0	0	0	0	0	0	0	0	0	0	0	0	0
GRIK3	1.96898	0.787098	1.54092	0	0	0	0.419107	0	0.449535	0	0	0	0	0	0	0.482022	0	0	0	0.436268	0.447949	0.98703	0	0	0.327572	0	0	0.338339	0.326882	0.737341	0.914947	1.36042	0.724126	0	0.538141	0	0	0	0.716157	0.429107	1.67843	1.40469	1.54449	0	2.16182	0.688136	1.69809	3.10606	0.859095
LOC107984942	0	0	0	0	0	0	0	0	0	0	0	0	0	0	0	0	0	0	0	0	0	0	0	0	0	0	0	0	0	0	0	0	0	0	0	0	0	0	0	0	0	0	0	0	0.659103	0	0	0	0
LINC01137	0	0	0	0	0	0	0	0	0	0.428571	0	0.807602	0.403922	0	0	0.842778	0.503349	0	0.767994	0.770871	0	0	0.688404	0	0.594262	0	0	0	0	0	0	0	0	0.760093	0	0.288063	0.339594	0	0	0	0	0.410884	0	0.401194	0	0.384713	0.583808	0.383386	0
ZC3H12A	3.35479	3.22418	2.8809	2.97433	3.34921	3.16572	2.6767	2.4949	3.74727	4.42009	4.10206	2.35803	2.89943	2.06888	2.88288	2.19242	1.97174	1.87082	3.06693	2.48305	1.67102	2.20195	2.55866	1.71673	2.66721	1.78035	2.19033	2.59015	1.71765	1.95999	2.08641	3.02966	1.5635	3.02982	2.40469	2.84579	2.39127	1.69501	3.75858	3.32294	2.27843	2.64897	3.20413	3.2715	3.09234	2.70053	2.52072	1.49902	2.96016
MEAF6	5.90167	6.02723	5.94944	5.22313	6.04814	6.08703	6.7258	6.61265	6.30129	5.97536	6.37063	6.56093	6.34773	6.54338	6.34591	6.63509	6.63096	6.56824	6.46195	6.30458	6.4295	6.50301	6.35248	6.69564	6.59734	6.7503	6.48205	6.38756	6.75251	7.07769	6.60327	6.28193	6.84653	6.89654	6.87557	7.02576	7.00435	7.06906	5.68538	5.80945	6.71031	6.15352	6.53092	6.62155	6.91745	7.24461	7.19381	7.359	7.55394
LOC105378649	0	0	0	0	0	0	0	0	0	0	0	0	0	0	0	0	0	0	0	0	0	0	0	0	0	0	0	0	0	0	0	0	0	0	0	0	0	0	0	0	0	0	0	0	0	0	0	0	0
SNIP1	3.98343	4.48584	4.76027	3.40633	3.13722	3.66618	3.5999	3.7404	4.24125	4.55358	4.15064	3.96636	4.79777	4.49634	4.39087	4.46125	4.50522	4.04451	4.15934	4.24869	4.53658	4.17178	4.48549	4.46531	4.83414	4.70495	4.43776	4.14164	4.43305	5.00585	4.87462	4.77744	4.82679	5.38964	5.26778	5.60715	5.2027	5.3411	3.36745	4.05216	4.32064	4.23217	3.90372	4.21983	4.26625	4.15436	4.30052	4.97458	5.54151
DNALI1	5.09922	4.76145	4.43894	4.23521	4.14655	4.12756	3.23695	3.89828	2.8509	4.27298	3.33852	2.12974	2.54745	2.88581	2.39254	3.02529	2.48347	2.8481	2.64879	3.53533	2.98503	3.56109	2.63166	3.30645	2.97842	2.87405	2.98015	2.82348	2.54409	1.78488	2.44031	3.34791	2.29613	2.94574	1.4898	2.75422	1.86944	2.5171	1.55011	3.27211	4.01174	3.68509	3.24638	3.68511	3.23228	3.79019	3.66926	3.65164	3.66281
GNL2	6.59552	6.6235	6.61124	6.6504	6.52907	6.64971	5.28889	5.84983	5.53385	5.71533	5.74512	6.24853	6.1843	6.54954	6.2764	6.51505	6.62487	6.34277	6.61461	6.31741	6.3799	6.62286	6.50595	6.44102	6.16693	6.43009	6.45885	6.44995	6.70054	6.80966	6.5678	6.9299	6.61986	6.51044	6.68903	6.56559	6.6665	6.70993	5.55337	5.93729	6.20755	5.83332	6.52235	6.27847	6.78356	6.60374	6.82314	6.71574	6.79978
RSPO1	0.57124	0	0.398679	0	0	0	0	0	0	0.428571	0	0	0	0	0	0	0	0	0	0	0	0	0	0	0	0	0	0.338339	0	0	0	0	0	0	0	0	0.339594	0	0	0	0	0	1.40229	0	0	0	0	0	0.625364
C1orf109	5.95349	5.6433	5.37242	5.39758	5.69179	5.71599	5.22531	5.58148	5.09869	5.12508	5.09711	5.58179	5.57051	5.22302	5.42905	5.66089	5.49997	5.52905	5.50079	5.63614	5.58392	5.84886	5.90702	5.84958	5.8665	5.67015	5.96672	5.91173	6.33285	6.28832	6.39134	5.98313	6.07203	6.02841	6.36427	6.39798	6.1402	6.07445	5.15831	5.03874	6.06663	4.8584	6.16854	5.92966	6.21453	6.20414	6.53963	6.7447	7.03581
CDCA8	6.31214	6.21509	6.46815	6.03285	6.34361	6.02949	5.75295	6.14065	6.20449	5.6962	5.98503	6.32478	6.48934	6.34498	6.20338	6.27008	6.3937	6.19361	6.37299	5.99681	6.3987	6.01143	6.32523	6.16266	5.8665	6.29344	6.3746	5.9554	5.83174	6.44381	6.06864	6.9299	6.39247	6.41595	6.29535	6.2716	6.35187	6.67876	5.69436	5.67895	5.39199	5.39879	5.88409	6.05322	6.10348	6.0662	6.33646	6.10609	6.92745
EPHA10	0.31371	0	0.398679	0	0	0	0	0	0	0	0	0.807602	1.96628	1.76413	0	2.71249	1.80937	2.31791	2.72744	1.04222	1.4959	2.20195	1.33834	1.9241	2.02088	1.43542	1.5365	2.06057	1.0125	1.87511	0.669299	2.19632	2.29613	2.36782	1.89251	2.37843	2.59512	3.48473	3.22595	1.45001	2.76069	2.30862	3.28741	3.12014	2.41779	2.5581	2.90391	2.62644	2.90899
LOC105378650	0	0	0	0	0	0	0	0	0	0	0	0	0	0	0	0	0	0	0	0	0	0	0	0	0	0	0	0	0.593306	0	0	0	0	0	0	0	0	0	0	0	0	0	0	0	0	0	0	0	0
MANEAL	3.17247	2.76662	3.05676	3.20644	3.53399	2.39306	3.78769	2.94445	3.11715	2.3648	3.20688	3.65877	3.32853	4.15192	3.90955	3.77568	2.48347	3.53972	3.57219	4.04772	3.28358	3.91426	3.11157	3.10816	3.66942	3.05403	3.10492	3.46507	3.34429	2.98059	3.38481	3.1067	3.37071	3.48191	2.82857	3.66845	3.50463	3.27839	4.51446	4.1679	3.33319	3.10078	3.98081	4.44889	3.65338	3.65673	4.01914	3.81657	3.42845
YRDC	5.66664	5.39228	5.72475	5.7314	6.06624	5.74488	6.34402	5.81064	5.71544	4.89287	5.28292	5.21005	5.08546	5.42431	5.19798	4.9613	5.28509	5.27225	4.98067	4.92175	4.64551	5.19704	5.74376	5.7978	5.66385	5.64228	6.00992	5.7511	6.33285	6.57746	6.57228	6.9845	7.07296	6.62301	7.04814	6.88447	7.09955	6.94353	5.68538	6.00888	5.80789	5.37608	6.2693	6.29034	5.97654	6.2454	6.85768	6.91813	7.0536
C1orf122	6.23048	6.1938	5.86529	5.88998	5.87411	5.86817	6.11057	5.81064	6.00543	5.89378	6.10082	6.52612	6.15843	6.00254	5.85701	5.60318	5.41782	5.83915	5.96577	5.51881	5.81606	5.90511	5.87732	6.47026	6.1359	6.07635	6.48588	5.52136	5.89477	5.55545	5.81243	5.95737	5.80115	5.49693	5.72161	5.1126	5.69917	5.67181	6.71608	6.26428	5.98752	6.37015	5.91715	5.9597	5.36633	5.76756	4.85466	5.01589	4.93405
MTF1	4.02707	3.95539	3.52406	3.20644	3.72841	2.98379	2.59856	2.84449	3.05504	2.85324	3.33852	3.26733	3.65883	3.29098	3.31131	3.68958	3.80139	4.00526	3.34157	3.57861	3.53083	3.81708	3.82235	3.44754	3.64024	2.66839	3.14423	3.53253	4.00054	3.57234	3.64521	2.7703	3.69505	3.22081	3.95122	4.00275	4.31052	3.92343	3.68838	3.55325	3.48269	3.15515	2.69539	2.95099	3.14052	3.58507	3.69727	3.75284	4.30149
INPP5B	2.96373	1.29355	3.05676	2.14714	1.92033	3.32724	1.42524	3.20842	1.49968	2.3648	2.5122	2.35803	2.0809	2.43133	1.64404	2.52632	2.11766	1.87082	1.79077	2.06292	2.51927	1.39879	2.31455	1.82412	1.82725	1.78035	2.33322	2.38645	1.71765	2.32262	1.47041	2.39366	2.01514	2.54972	2.13455	1.57981	2.59512	1.99415	0	2.1584	0.868134	2.40155	1.67396	1.19055	2.82395	1.33794	2.24522	1.64658	1.78308
LOC105378651	0	0	0	0	0	0	0	0	0	0	0	0	0	0	0	0	0	0	0.434455	0	0.447949	0.72657	0	0.592828	0.327572	0	0	0.612211	0	0.289716	0.669299	0	0	0.548338	1.09106	0.288063	0	0.320311	0	0	0	0	0.349252	0.401194	0.902035	1.33794	0.583808	0	0.346305
SF3A3	7.62934	7.4131	7.47296	7.76648	7.8538	7.86934	6.33802	6.58968	6.51243	6.62775	6.50281	6.97215	6.74101	6.97759	6.81214	6.6636	6.93651	6.97101	6.9127	6.57423	7.06486	7.02217	7.12723	7.32479	7.24676	7.18872	7.33649	6.81079	7.32616	7.47029	7.41552	7.23452	7.54864	7.1664	7.44618	7.29915	7.37104	7.60693	5.48254	6.22473	6.05473	6.19304	6.3097	6.51432	6.86466	6.71703	6.81358	7.39336	7.41866
FHL3	5.18841	4.38923	4.18495	5.57413	5.81823	5.91975	5.51844	5.43454	5.40286	5.08154	5.27198	4.86477	4.65707	4.79509	4.88169	4.60929	4.74869	5.22178	5.29666	5.29053	5.39712	4.69376	5.23601	4.99998	4.90949	5.35528	5.25047	5.07777	5.17387	4.99583	5.25519	5.70208	5.37973	5.15703	5.42027	5.41872	5.36014	5.59967	4.61249	4.96064	5.42931	5.67485	6.12957	5.81109	5.53799	5.91367	5.71088	5.27601	5.021
UTP11	6.75651	6.57491	6.78786	6.83507	6.84087	6.92051	5.89866	5.4852	5.89456	5.79837	5.64694	6.42267	6.09847	6.38691	6.06367	6.50878	6.5172	6.48509	6.55115	6.14815	6.51238	6.51338	6.36858	6.54282	6.41546	6.48994	6.52735	6.29833	6.34644	6.59416	6.62501	6.28608	6.65451	6.59568	6.57393	6.45362	6.87658	6.50797	5.35239	5.70793	6.07253	5.64666	5.9811	5.9144	6.2479	6.63955	6.19137	6.62076	6.81724
POU3F1	4.94848	5.39228	4.9505	1.90443	2.20811	2.23912	0.419107	0	0	0	0	2.12974	0.719052	2.43133	0.511063	2.52632	0.503349	0.915177	1.46315	0.770871	0	1.85555	1.65081	1.01178	2.02088	0.314407	0.560911	0	1.0125	0.53077	0.373175	1.08386	0	0.944709	0	0.913876	0.339594	0.582363	0.402067	1.25441	0.868134	0.410884	0.865206	0	0	0.688136	0.583808	1.49902	0
LOC107985103	0	0	0	0	0	0	0	0	0	0	0	0.459641	0	0	0	0	0	0	0	0	0	0	0	0	0	0	0	0	0	0	0	0	0	0	0	0	0	0	0	0	0	0	0	0	0	0	0	0	0
LOC105378653	0	2.31933	1.37379	0.753519	0.876173	1.04488	0	0	0	0	0	0	0	0	0	0	0	0	0	0	0	0.408603	0	0	0.327572	0	0	0	0	0.289716	0	0	0	0	0	0	0	0	0	0	0	0	0	0	0	0	0	0	0
LOC105378655	0	0	1.18472	0.753519	0	0	0	0	0	0	0	0	0	0	0	0	0	0	0	0	0	0	0	0	0	0	0	0	0	0	0	0	0	0	0	0	0	0	0	0	0	0	0	0	0	0	0	0	0
LOC105378654	0	0	0	0	0	0	0	0	0	0	0	0	0	0	0	0	0	0	0	0	0	0	0	0	0	0	0	0	0	0	0	0	0	0	0	0	0	0	0	0	0	0	0	0	0	0	0	0	0
LINC01343	0	0	0	0	0	0	0	0	0	0	0	0	0	0	0	0	0	0	0	0	0	0	0	0	0	0	0	0	0	0	0	0	0	0	0	0	0	0	0	0	0	0	0	0	0	0	0	0	0
LOC105378657	2.2888	3.10755	2.17034	4.47656	4.97075	5.08569	0	0	0	0	0	0	0	1.13639	0	0.482022	0	0	0	0	0	0	0	0	0.819341	0	0.776357	0	0	0	0	0	0	0	0	0	0	0	0	0.759412	0	0	0	0	0	0	0	0	0
LOC107984943	0	0	0	0	0	0	0	0	0	0	0	0	0	0	0	0	0	0	0	0	0	0	0	0	0	0	0	0	0	0	0	0	0	0	0	0	0	0	0	0	0	0	0	0	0	0	0	0	0
LINC01685	0	0	0	0	0	0	0	0	0	0	0	0	0	0	0	0	0	0	0	0	0	0	0	0	0	0	0	0	0	0	0	0	0	0	0	0	0	0	0	0	0	0	0	0	0	0	0	0	0
LOC105378658	0	0	0	0	0	0	0	0	0	0	0	0	0	0	0	0	0	0	0	0	0	0	0	0	0	0	0	0	0	0	0	0	0	0	0	0	0	0	0	0	0	0	0	0	0	0	0	0	0
LOC105378660	0.31371	0	0	0	0	0	0	0	0	0	0	0	0	0	0	0	0	0	0	0.770871	0	0	0	0	0	0	0	0	0	0	0	0	0	0	0	0	0	0	0	0	0	0	0	0	0	0	0	0	0
RRAGC	4.74136	4.92545	4.43894	5.53197	5.32163	5.57832	5.04554	4.89975	4.98672	5.03663	5.05944	4.6005	4.9412	4.57098	4.86074	4.5123	4.14564	4.63902	3.97819	4.27525	4.58114	4.29718	4.75419	4.30765	4.31176	4.11396	4.3895	4.4162	4.17318	4.49625	4.3353	4.61553	4.14829	4.3021	4.54722	4.78263	4.91612	4.45197	4.45227	4.24899	4.39798	4.12727	4.42893	3.91714	4.41074	4.15436	4.48857	3.05414	4.5048
GJA9-MYCBP	0	0	0	0	0	0	0	0	0	0	0	0	0	0	0	0.482022	0	0	0	0	0	0	0	0	0	0	0	0	0	0	0	0	0	0	0	0	0	0	0	0	0	0	0	0	0	0	0	0	0
MYCBP	0	0	0	0	0	0	0	0	0	0	0	0	0	0	0	0	0	0	0	0	0	0	0	0	0	0	0	0	0	0	0	0	0	0	0	0	0	0	0	0	0	0	0	0	0	0	0	0	0
LOC105378663	0	0	0.398679	0	0	0	0	0	0	0	0	0	0	0	0	0	0	0	0	0	0	0.408603	0	0	0	0	0	0	0	0	0	0	0	0	0.538141	0.288063	0.339594	0	0	0	0	0	0.630126	0	1.1099	0.688136	0	0	0
GJA9	0	0	0	0	0	0	0	0	0	0	0	0	0	0	0	0	0	0	0	0	0	0	0	0	0	0	0	0	0	0	0	0	0	0	0	0	0	0	0	0	0	0	0	0	0	0	0	0	0
RHBDL2	0.789688	1.06247	0	1.61245	0	0	0	0.599508	0	0	0	0	0	0	0	0	0	0	0	0	0	0	0.384823	0	0	0	0	0	0	0	0	0	0	0	0	0	0	0	0	0	0	0	0	0	0	0	0	0.383386	0
LOC105378662	0.31371	0	0.398679	0.753519	0	0	0	0	0	0	0	0	0	0.484808	0	0	0	0	0	0	0	0	0	0	0	0	0	0.842295	0	0	0	0	0	0	0	0	0	0	0	0	0	0	0	0	0	0	0	0	0
AKIRIN1	9.3748	9.54278	9.20112	8.87277	8.76369	8.95701	8.82897	8.62056	8.6419	8.45554	8.48492	8.41476	8.23424	8.32444	8.08403	8.45668	8.51854	8.32141	8.37064	8.22424	8.47709	8.44026	8.46932	8.70813	8.59851	8.72618	8.51931	8.38716	8.70336	8.79565	8.8051	8.90154	8.6492	8.93999	8.81076	8.852	9.06757	9.00552	8.60575	8.39079	8.82423	8.85171	8.45532	8.71328	9.01325	9.17476	9.06132	9.35105	9.28134
NDUFS5	8.69074	8.60981	8.73341	8.83426	8.24935	8.2779	7.65042	7.77775	8.16055	8.28204	8.28046	8.4368	8.45085	8.58672	8.40489	8.43865	8.24839	8.50848	8.43651	8.33251	8.47856	8.46186	8.46434	8.68427	8.72554	8.72867	8.6607	8.47122	8.51259	8.42761	8.55295	8.40865	8.3558	8.3663	8.28987	7.8496	8.37131	8.3618	6.42913	6.20455	6.27573	6.5884	6.38727	6.34826	6.87537	6.88683	7.15646	7.23037	6.14958
MACF1	6.12397	6.44876	6.68003	7.07413	7.37156	7.07638	6.1793	6.21257	6.10839	6.35651	6.17901	6.14526	6.68322	6.07271	6.18664	5.9657	6.32774	6.10356	6.25845	6.0439	6.17708	6.04758	6.13123	6.19304	6.16693	6.50549	5.8994	5.38201	5.95515	5.82246	5.84242	5.87719	5.76702	5.66413	5.94979	5.61367	5.77105	5.55459	5.82279	6.12801	6.55436	6.37588	5.93017	5.65461	5.76237	5.59589	5.97961	5.7294	5.55822
KIAA0754	0.57124	0	0.398679	0	1.07998	0	0	0	0	0	0	0.459641	0.719052	0	0.511063	0	0.503349	0.915177	0	0	0.789187	0.408603	1.15244	1.33605	0	0	0.307545	0	0.326882	0	0	0	0	0.944709	0.538141	0	0	0.803971	0	0	0	0	1.06729	0	0	0	0	0	0.346305
LOC105378950	0	0	0	0	0	0	0	0	0	0	0	0	0	0	0	0	0	0	0	0	0	0	0	0	0	0	0	0	0	0	0	0	0	0	0	0	0	0	0	0	0	0	0	0	0	0	0	0	0
BMP8A	1.29713	1.06247	0.710702	0	0	1.37562	1.23174	1.34801	0.449535	2.04023	0.91242	0	0.97761	0.484808	1.64404	0	0	1.21952	0.434455	0.770871	0.447949	1.71879	0.384823	0.592828	1.01393	0.791189	0.96377	0	0.326882	0.53077	0	0	0.520649	0.760093	0	1.21798	1.64298	0.320311	2.18123	0.429107	0	1.86239	0	0.401194	0	0	1.168	0	2.48849
PABPC4	7.59712	7.7823	7.97809	7.44166	7.72299	8.12696	7.07145	6.93162	6.56907	7.03026	6.89735	7.02297	7.39254	7.01817	7.70936	6.89281	7.38509	6.89788	7.44504	7.1234	7.31625	6.88505	7.35445	7.41562	7.09903	7.438	7.58524	7.68529	7.63756	7.73106	7.89317	7.97495	7.60286	7.52984	7.62037	7.83431	7.82218	7.92885	6.69386	7.1637	7.10854	6.90237	7.88751	7.7342	7.59018	7.57796	8.29235	8.0577	8.44171
LOC101929516	2.35879	1.66762	1.54092	1.61245	1.25858	2.39306	1.74838	2.20367	2.10098	1.44864	0.371949	1.70084	2.0809	1.92452	2.39254	1.5771	1.41684	2.03573	2.5656	2.87902	2.51927	1.71879	0.384823	2.26646	1.47716	0.791189	1.5365	1.63891	1.47529	1.22287	2.27417	2.56725	1.33405	1.38869	2.05828	1.95364	1.76065	1.90115	1.70035	1.62223	1.07066	1.72535	2.75512	2.45644	2.06533	2.12479	1.80492	1.33463	1.89255
HEYL	2.05582	1.66762	1.69069	0.753519	0.638769	0.61504	0	0	0	0	0	0	0	0	0.887681	0	0	0	0.767994	0	1.06502	0	0.384823	0.326652	0.594262	0.314407	1.5365	1.63891	1.18377	1.87511	0	2.04796	1.76141	0.760093	1.89251	1.7788	1.51485	1.99415	1.19257	0.759412	0	0	2.0045	1.19055	1.1099	0.688136	1.80492	0	1.3938
NT5C1A	0	0	0	0	0	0	0	0	0	0	0	0	0	0	0	0	0	0	0	0	0	0	0	0	0	0	0	0	0	0	0	0	0	0	0	0	0	0	0	0	0	0	0	0	0	0	0	0	0
HPCAL4	0	0	0.710702	0	0	0	0	0	0	0	0	0	0	0	0	0	0	0	0	0	0	0	0	0	0	0	0	0	0	0	0	0	0	0	0	0	0	0	0	0	0	0	0	0	0	0	0	0	0
PPIE	4.7282	5.17766	5.63519	4.96252	5.10523	4.9924	4.85703	4.89975	5.76478	5.42136	5.34686	4.6005	5.04368	5.00706	4.92271	4.65545	5.20571	4.93894	5.21711	5.15411	5.16796	4.84931	5.28208	5.12079	4.84698	5.04001	5.09867	5.50466	5.57119	5.50689	5.3312	5.51692	5.25393	5.54773	5.57195	5.51252	5.65427	5.61439	4.88775	5.18329	5.41077	5.37608	5.57158	5.70868	5.19444	5.43196	5.76481	5.40599	5.11434
BMP8B	0.57124	1.06247	0.967095	0	0	0	0	0.599508	0.449535	0	0.371949	0	0	0	0	0.482022	0	0	0	0	0	0	0.688404	0.81746	0	0.791189	0.776357	0.338339	0.818032	0	0	0	0.283685	0.548338	0	0.528171	0	0	0	0	0	0	0	0	0	0	0	0	0
OXCT2	1.14698	1.29355	1.37379	1.24598	0	0.61504	1.0082	2.20367	1.06812	1.62077	1.12181	0.459641	1.38698	1.13639	1.18599	1.13106	0	0.915177	0	0	0	0.72657	0.384823	1.01178	0.327572	0.981122	0	0.842295	0.326882	0.289716	0	0	0.283685	0	0.294077	1.21798	0.339594	0.320311	0.402067	1.02807	0	0	1.24446	0.714751	0	0	0	0	0.625364
LOC105378666	0	0	0	0	0	0	0	0	0	0	0	0	0	0	0	0	0	0	0	0	0	0	0	0	0	0	0	0	0	0	0	0	0	0	0	0	0	0	0	0	0	0	0	0	0	0	0	0	0
LOC101929536	0	0	0	0	0	0.61504	0	0	0	0	0	0	0	0	0	0	0	0	0	0	0	0	0	0	0	0	0	0	0	0	0	0	0	0	0	0.288063	0	0	0	0	0	0	0	0	0	0	0	0	0
LOC105378951	0	0	0	0	0	0	0	0	0	0	0	0	0	0	0	0	0.503349	0	0	0	0	0	0	0	0	0	0.307545	0	0	0	0	0	0	0	0	0	0	0	0	0	0	0	0	0	0	0	0	0	0
LOC107985740	0	0	0	0	0	0	0	0	0	0	0	0	0	0	0	0	0	0	0	0	0	0	0	0	0	0.314407	0	0	0	0	0	0	0	0	0	0	0.339594	0	0	0	0	0	0	0	0	0	0	0	0
LOC105378665	0	0	0	0.753519	0	0	0	0	0	0	0	0	0	0	0	0.482022	0	0	0	0	0	0	0	0.81746	0.327572	0	0	0.612211	0	0	0	0	0.283685	0	0	0.528171	0	0	0	0	0	0	0	0	0.366924	0	0.321235	0.935988	0
LOC105378667	0	0	0	0	0	0	0	0	0	0	0	0	0	0	0	0	0	0	0	0	0	0	0	0	0	0	0	0	0	0	0	0	0	0	0	0	0	0	0	0	0	0	0	0	0	0	0	0	0
TRIT1	5.24496	4.92545	5.07832	4.8976	5.22824	5.52934	5.2764	5.0643	5.09869	5.27438	5.26096	4.86477	5.01514	5.25356	5.41475	5.30322	5.45948	5.15161	5.29666	5.08074	4.64551	5.11765	5.17627	5.70949	5.00418	5.42235	5.37133	5.79297	5.66095	5.90508	5.77403	5.4812	5.82899	5.54058	5.80564	5.60715	5.66939	6.02572	4.22319	5.008	4.03613	4.77404	4.64962	5.06099	4.99927	5.2814	5.38896	5.35325	5.77385
MYCL	3.84397	4.23099	4.6365	4.7583	4.45209	3.83689	6.72119	6.89462	6.75633	6.4565	6.53976	5.9577	6.11201	5.68174	6.36091	5.87107	6.43605	6.16718	6.49042	5.76352	6.36723	5.94399	6.22266	6.0287	5.95806	5.83922	5.85271	6.18236	6.2629	6.10007	6.11852	5.56548	5.99548	5.5043	6.13289	5.65223	5.81251	5.9753	5.23418	5.68868	6.25509	6.02071	6.45189	6.62155	6.45255	6.11154	5.85461	5.7211	5.75948
LOC105378668	0	0	0	0	0	1.37562	0.743472	1.02176	1.06812	0	0	0	0.403922	0.484808	0	0	0	0.915177	0	0	0	0	0.384823	0	0.594262	0	1.2784	0	0.326882	0	0.669299	0.922807	0	0	0	0	0.614286	0	0.402067	0	0	0	0	0	0	0.384713	0	0	0
MFSD2A	2.77184	3.04551	2.36121	2.14714	3.46289	1.64446	4.84015	4.82305	4.69253	4.6561	4.54523	4.66592	5.00065	4.47058	5.0014	4.67799	4.00267	4.73811	4.73628	4.47173	3.48465	4.03441	3.5485	2.92723	3.51717	3.69287	3.66024	3.71781	3.02175	3.3066	2.96144	2.45389	3.30878	3.5688	3.29521	4.62357	3.07569	3.3149	3.22595	3.99061	3.74197	3.56972	3.84993	3.12014	2.16182	1.65035	2.38954	3.29688	2.80081
LOC105378669	0	0.446574	0	0	0	0	0	0	0.791689	0	0	0	0.403922	0	1.43312	0	0	0	0	0	1.06502	0	0.939001	0	0	0.572405	0	0	0.326882	0.53077	0.373175	0	0	0	0	0.288063	0.844948	0	0	0	0	0	0.349252	0	0.366924	0	0	0	0
CAP1	7.93592	8.16259	7.96712	8.39991	8.64022	8.95237	9.29394	9.23423	9.20257	8.88195	8.94788	9.37157	8.9351	9.24925	8.95484	9.16467	9.24998	9.20036	9.13771	8.97792	9.06952	9.23059	8.94699	8.91593	9.14147	8.94583	8.84195	8.53223	8.68743	8.75836	8.84732	8.98489	8.77619	8.75164	8.75523	8.91215	8.80536	8.79067	9.38974	9.53729	9.08542	9.25952	9.32484	9.24773	9.22911	9.27138	9.19071	9.49798	9.56481
PPT1	7.67806	7.62944	7.77294	7.63327	7.86935	7.7318	7.36197	7.51467	7.38338	7.16154	7.18951	7.59026	7.39807	7.44923	7.51519	7.58671	7.70673	7.60396	7.45951	7.78563	7.54158	7.61793	7.58096	7.73241	7.56678	7.91786	7.96037	7.9175	7.73551	7.47571	7.6583	7.73218	7.57847	7.80506	7.50661	7.84822	7.57154	7.55828	7.68688	7.77869	7.60898	7.78865	8.0409	8.03153	8.00713	7.96429	8.164	7.69197	7.69849
LOC105378671	0	0	0	0	0	0	0	0	0	0	0	0	0	0	0	0	0	0	0	0	0	0	0	0	0	0	0	0	0	0	0	0	0	0	0	0	0	0	0	0	0	0	0	0	0	0	0	0	0
RLF	3.09256	3.10755	3.30925	2.35485	2.88866	3.07762	2.75082	2.4949	2.328	3.16281	3.20688	2.12974	2.76876	2.32034	2.39254	1.91732	1.17153	2.03573	2.64879	2.87902	2.91711	1.85555	3.5485	1.82412	2.02088	2.29166	1.94535	3.59697	2.34182	2.38538	2.78731	2.45389	2.73331	3.59664	3.11873	3.71776	2.82861	2.57846	0.973942	0.429107	2.50508	1.86239	2.09977	1.5478	1.59789	2.83017	3.66926	4.45972	3.35385
TMCO2	0	0	0	0	0	0	0	0	0	0	0	0	0	0	0	0	0	0	0	0	0	0	0	0	0	0	0	0	0	0	0	0	0	0	0	0.528171	0	0	0	0	0	0	0	0	0	0	0	0	0
ZMPSTE24	6.22581	6.55834	5.84945	5.97109	6.60945	6.74573	6.1522	6.3281	5.55644	5.22187	5.80705	5.78196	6.15189	6.08973	6.00759	5.50576	5.25386	5.01995	5.51194	4.62412	4.84144	5.38959	4.81812	5.01139	4.88481	4.78359	4.83606	4.30486	4.62372	4.82528	4.88907	4.11669	4.71187	3.93869	4.05297	4.22365	4.08094	3.63666	5.23418	4.39866	4.68702	3.72158	2.69539	4.03469	4.32996	3.4301	4.43967	3.25149	3.63157
COL9A2	1.29713	1.96444	1.54092	2.84258	1.56052	0.61504	5.50779	5.83689	6.66574	6.52854	6.47447	1.52396	4.3029	2.32034	4.77374	1.75724	2.11766	2.03573	4.10145	2.87902	3.78057	1.39879	3.11157	4.04438	1.60355	3.60897	5.02689	4.30486	4.46663	4.01081	3.67885	3.95943	3.9394	2.65935	3.15578	2.49616	2.82861	3.77411	1.83641	1.45001	2.70091	0.410884	2.09977	0.401194	0.659103	1.50259	1.168	1.149	1.06012
LOC107984945	0	0	0	0	0	0	0	0	0	0	0	0	0	0	0	0	0	0	0	0	0	0	0	0	0	0	0	0	0	0	0	0	0	0	0	0	0	0	0	0	0	0	0	0	0	0	0	0	0
SMAP2	2.55043	3.04551	1.69069	3.40633	2.99328	3.53999	2.82132	3.03791	3.28886	1.91349	3.0103	3.15028	3.07562	3.3487	3.24819	2.71249	3.01744	2.93421	2.80203	2.57141	3.17146	3.34572	3.05961	3.37872	3.48471	2.87405	3.48764	2.97666	3.72336	3.33867	4.10723	2.98954	3.30878	3.29065	3.69837	3.29886	3.36297	3.89959	3.32181	2.85511	2.63854	3.04427	3.54605	3.06593	2.25229	2.2225	3.55144	0	2.74351
ZFP69B	2.87098	3.22418	3.44193	2.97433	3.42598	3.94043	3.47425	4.08505	2.99016	2.98514	2.43584	4.2767	4.15376	3.90502	4.0642	3.54994	4.87721	4.41773	4.93167	3.18938	4.70713	4.57989	4.48549	4.3442	4.23574	4.3038	3.90871	3.62814	4.49945	4.48196	4.53219	4.25847	4.79327	4.52129	5.07806	4.72351	4.32969	4.93495	3.75858	3.95881	4.48916	4.50766	3.76529	3.6487	4.2878	4.40383	4.43967	4.29051	4.65217
ZFP69	2.87098	2.21045	2.7505	3.30985	2.58813	1.87102	2.51594	2.84449	3.28886	3.04682	2.71962	2.64436	2.83558	2.88581	2.27074	2.62239	2.58734	2.65871	2.5656	2.28821	2.09646	1.39879	2.7674	2.77488	3.112	2.96685	2.93603	3.43012	3.4148	3.54513	3.06683	3.06869	3.17634	2.98839	3.39159	3.81158	3.60245	3.03752	2.82916	0.759412	2.92647	2.20933	3.67538	2.36961	3.6862	3.725	3.61156	4.01976	4.92119
LOC105378672	0	0	0	0	0	0	0	0	0	0	0	0	0	0	0	0.482022	0	0	0	0	0.789187	0	0	0	0	0	0	0.338339	0	0.289716	0	0	0.283685	0	0.294077	0.288063	0.614286	0	0	0	0	0	0	0	0	0	0	0	0
EXO5	3.32012	1.96444	3.00049	3.40633	3.13722	2.65897	3.9221	3.5631	3.28886	3.21748	4.15064	2.95472	3.54364	3.60698	3.31131	3.64451	3.28796	2.93421	3.2379	2.80806	3.43695	3.71288	4.05242	2.77488	3.2728	3.09572	3.42519	2.59015	2.60568	2.18831	2.08641	2.67233	3.14124	2.54972	3.22717	2.49616	2.98187	3.20248	3.36745	4.22246	2.70091	3.52912	2.63306	3.12014	3.39996	3.1611	2.24522	2.76209	3.91714
ZNF684	3.09256	1.66762	2.06454	2.35485	2.88866	2.65897	3.47425	3.68369	3.11715	3.10598	3.60573	2.95472	3.23261	3.6986	3.04026	3.33988	3.46201	3.4837	3.43828	3.39709	2.6081	3.03599	3.25707	3.63625	3.7261	3.17565	3.8144	3.46507	3.83042	4.28212	3.86571	3.44009	4.20038	3.7283	3.84174	3.89969	3.16376	3.57779	2.28001	2.70991	2.50508	2.30862	3.11573	3.00962	3.39996	2.40002	3.20639	3.00027	3.89099
LOC105378673	0	0	0	0	1.07998	0	0	0	0	0	0	0	0	0	0	0	0	0	0	0	0	0	0	0	0	0	0	0	0	0	0	0	0	0	0	0	0	0	0	0	0	0	0	0	0	0	0	0	0
RIMS3	4.68798	4.23099	4.43894	2.69757	3.09082	3.66618	2.82132	2.03256	2.77587	2.70805	2.843	2.72844	1.55503	2.06888	1.43312	3.09393	2.58734	2.75651	2.47729	2.38893	2.6081	2.30112	0.384823	2.77488	1.92733	3.17565	2.58251	2.45759	2.72146	3.24025	2.65835	2.86203	2.73331	3.84895	2.68381	3.92089	3.24677	3.20248	1.83641	2.78434	3.40988	2.40155	3.79406	3.22279	3.7183	4.33996	3.95098	2.30958	3.99283
LOC105378675	0.31371	0	0	0	0	0	0	0	0	0	0	0	0	0	0	0	0	0	0	0	0	0	0	0	0	0	0	0	0	0	0	1.36042	0.283685	0.548338	0	0	0	0	0	0	0	0	0	0	0.366924	0	0	0	0
LOC105378674	0	0	0	0	0	0	0	0	0	0	0	0	0	0	0	0.842778	0	0	0	0	0	0	0	0	0	0	0.307545	0	0	0	0	0	0	0	0	0	0	0	0	0	0	0	0	0	0	0	0	0	0
NFYC-AS1	1.55743	1.49267	2.06454	0.753519	0.876173	1.64446	0.743472	2.03256	1.49968	0.758559	1.12181	1.52396	0.403922	1.92452	1.64404	0.842778	2.37153	1.87082	2.05755	1.04222	1.67102	0.98703	1.78484	1.33605	1.01393	0.791189	0.96377	0	1.60155	2.18831	0.373175	1.88256	1.5635	0.760093	1.60151	1.95364	1.04376	1.16556	0	2.04187	2.27843	2.10269	2.27325	1.83386	2.16182	2.83017	1.69809	0	3.0574
NFYC	5.45925	6.01109	5.97887	5.24938	5.38068	5.25591	5.40823	5.70061	5.47578	5.6272	5.50468	5.43938	5.54078	5.52787	5.47114	4.88587	5.06885	5.38358	5.37204	4.98746	4.70713	4.67539	5.03543	5.13129	5.39343	4.88218	5.39596	4.87181	4.97822	5.38935	5.10242	5.34476	5.25393	4.93514	4.82547	5.32637	5.16051	5.0585	5.57298	6.42414	5.08799	5.21903	5.59629	5.47908	5.14807	5.29269	5.3365	6.04089	5.52461
KCNQ4	1.55743	2.09268	1.82636	0.753519	0	0	0.419107	0	0.449535	0.758559	0.371949	0	0.719052	0.847115	0	0.482022	0.503349	0	0.767994	0.436268	0	0.408603	0.384823	0	1.33868	0.981122	0	0.842295	0	0.53077	0	1.48104	0.283685	1.10836	0.929261	1.68275	0.614286	0.320311	0	0	0.35061	0	0	0.714751	0	0.938625	0	1.33463	0.625364
LOC105378676	0	0	0	0	0	0	0	0	0	0	0	0	0	0	0	0	0	0	0	0	0	0	0	0	0.327572	0	0	0	0	0	0	0	0	0	0	0	0	0	0	0	0	0	0	0	0	0	0	0	0
CITED4	1.43312	1.06247	1.82636	0.753519	1.25858	1.04488	1.0082	0.599508	1.06812	1.91349	1.30469	1.32227	1.1968	0	0.887681	0.842778	0.503349	0.915177	0.767994	2.06292	0.789187	0.408603	0	1.18301	1.33868	0.572405	1.12961	0.842295	0	0.289716	1.30795	0.291486	0	0.944709	0	0.733875	0.339594	0	0	0.429107	0.632454	0.410884	0	0	0	0	0.998268	0	0.346305
CTPS1	7.30524	7.31131	7.16911	7.02179	7.36182	7.30696	6.39114	6.49396	6.48325	6.26214	6.17315	6.91947	6.74536	6.70123	6.65061	6.90241	7.34119	6.92443	7.20156	6.66739	7.25567	6.90489	7.48081	7.50511	7.03318	7.41554	7.5251	7.30369	7.65951	7.65511	7.83468	7.79608	7.60286	7.59166	7.43491	7.33317	7.55738	7.72014	6.75524	7.02476	6.81272	6.8944	7.57996	7.47295	7.48217	7.54765	7.57778	7.43963	7.99085
SLFNL1-AS1	0	0	0	0	0	0	0	0	0.449535	0	0.371949	0	0.403922	0	0.887681	0	0	0.528971	0	0	0	0.408603	0	0.326652	0	0	0	0	0.326882	0	0	0	0	0	0.294077	0.528171	0.339594	0.996099	0.402067	0	0	0	0	0	0	0	0	0	0
SLFNL1	0.31371	0	0	0	0	0	0	0	0	0	0.371949	0	0.97761	0	0	0	0.503349	0	0	0	0	0	0	0	0.594262	0	0	0	0	0	0	0	0	0	0.294077	0.288063	0	0.320311	0	0	0	0.410884	0	0	0	0	0.321235	0	1.23658
SCMH1	3.93843	3.77597	3.56344	3.40633	3.09082	2.77556	2.33497	2.62108	3.28886	3.50805	2.43584	2.35803	2.96059	2.20006	3.59122	2.42336	2.48347	2.75651	3.18314	1.79577	3.38762	3.09244	3.25707	3.60647	2.4822	2.77488	3.78982	3.56511	3.48201	3.70125	3.34345	3.71071	2.47594	3.70291	2.96012	3.39295	2.65714	3.63666	1.96073	2.63141	3.02728	3.39996	2.97207	3.22279	3.83998	3.30185	3.6407	4.07291	2.62162
LOC101929901	0	0	0	0	0	0	0	0	0	0	0	0	0	0	0	0	0	0	0	0	0	0	0	0	0	0	0	0	0	0	0	0	0	0	0	0	0	0.320311	0	0	0	0	0	0	0	0	0	0	0
LOC105378678	0	0	0	0	0	0	0	1.02176	0.449535	0.428571	0	0	0.719052	0	0.511063	0	0	0	0	0.436268	0	0	0	0	0	0	0	0	0	0.289716	0	0	0	0	0	0	0	0	0	0	0	0	0	0	0	0	0	0	0
EDN2	0	0.446574	0	0	0	1.04488	0.419107	0	0	0	0	0	0	0	0	0	0	0	0	0	0	0	0	0	0	0	0	0	0	0	0.373175	0	0	0.548338	0	0	0	0	0	0	0	0	0	0	0	0	0	0	0
HIVEP3	0.979367	0	0	1.90443	1.81007	2.06678	1.74838	2.7371	1.83143	1.77454	1.46691	1.0878	2.28593	1.37729	2.50485	2.06143	2.94107	1.21952	2.72744	1.27059	3.53083	2.09549	3.11157	3.82913	2.60815	3.98678	3.42519	2.52539	3.06623	2.98059	3.30089	2.45389	2.35859	2.3017	2.52288	2.03369	2.88153	1.99415	0	1.02807	1.54878	1.86239	3.20413	1.19055	2.63513	2.2225	2.31918	3.38361	2.55658
GUCA2B	0	0	0	0	0	0	0	0	0	0	0	0	0	0	0	0	0	0	0	0	0.789187	0	0	0	0	0	0	0	0.818032	0	0.373175	0	0	0	0	0	0	0.803971	0	0	0	0	0	0	0	0	0	0	0
GUCA2A	0	0	0	0	0	0	0	0	0	0	0	0	0	0	0	0	0	0	0	0	0	0	0	0	0	0	0	0	0	0	0	0	0	0	0	0	0	0	0	0	0	0	0	0	0	0	0	0	0
FOXJ3	4.75441	4.66158	4.28256	4.52033	4.90522	5.06292	5.00068	4.62643	4.5422	4.48838	4.91223	4.46001	4.61964	4.36267	4.23676	4.56161	5.03251	4.85312	4.69773	4.8529	4.41873	4.8656	4.72112	5.36272	4.55014	4.87022	4.64377	4.6769	5.01273	4.74381	4.8453	4.35636	5.04191	4.99912	5.21607	5.594	4.97818	5.09044	3.4117	4.02171	4.03613	4.09981	3.16061	4.14338	3.83998	4.46499	4.5513	4.41924	4.1772
RIMKLA	2.96373	2.68758	3.00049	3.66223	2.4479	2.39306	0.743472	1.34801	0.449535	1.25314	1.30469	2.24841	1.84177	2.06888	0.511063	1.5771	1.80937	3.64562	0.434455	4.01659	1.4959	1.85555	0.688404	0.592828	3.31035	1.67428	1.5365	3.07042	2.47977	2.25704	2.72428	1.79219	1.5635	2.98839	1.09106	4.0225	1.37423	1.99415	2.82916	2.78434	4.06013	4.09981	4.00562	4.36158	3.95219	3.96973	4.92742	4.51838	4.41592
ZMYND12	0	0.787098	1.37379	0	0	0	0.419107	0.599508	0.449535	0	0	1.32227	1.55503	2.06888	0.887681	2.31252	2.25017	1.21952	1.63626	2.28821	2.21434	2.78505	2.31455	2.60452	2.19156	2.49229	2.74472	2.31162	2.41246	2.55873	2.9057	2.62075	1.66585	2.54972	2.40469	1.86884	2.46247	1.90115	2.18123	0.759412	2.43341	3.52912	4.21158	3.6487	3.27606	3.50966	3.20639	3.90717	3.69339
CCDC30	0.31371	0	0.710702	0	0	0	0	0	0	0.428571	0	0	0	0.847115	0	0	0.87578	0	0	0.436268	0	0.408603	0.384823	0.592828	0	0	0	0	0.326882	0	0	0	0.902421	0.300065	0	0	0.339594	0.582363	0	0	0	0	0	0	0.366924	0.384713	0.998268	0	0
PPCS	5.26332	5.08817	5.49966	4.28681	4.60851	5.2152	5.89049	5.65708	5.77444	5.52253	5.39806	6.02574	5.63758	5.7794	5.64052	5.8905	5.65144	5.73502	5.79366	5.77286	5.86194	5.99671	5.93613	5.49865	5.87278	5.59218	5.66953	5.52136	5.70382	5.63507	5.66075	5.65155	5.70226	5.54773	5.69037	5.66486	5.56812	5.81887	5.94072	5.74567	5.99376	6.23783	6.41068	6.24227	6.25885	5.82313	5.96816	6.0997	6.51742
PPIH	6.37682	6.243	6.07054	6.44993	6.01124	6.33517	5.41963	5.32755	6.19012	5.78938	6.14345	6.17552	6.11874	5.94757	6.51637	6.25517	6.23483	6.33487	6.17671	6.13371	6.0717	6.18375	6.04033	6.15753	6.14632	6.12246	5.94463	5.94924	6.13299	6.03306	5.93582	6.11017	5.84544	5.5968	5.65844	5.28608	5.60792	5.18222	5.17123	5.06883	4.54123	4.80839	5.24685	5.01881	5.06315	5.19978	5.16659	5.00225	4.53887
YBX1	10.199	10.28	10.3916	10.3945	10.3572	10.5406	9.66253	9.49336	9.19088	9.40425	9.43652	9.74523	9.86331	9.83815	9.76747	9.67649	9.83876	9.58763	9.69148	9.39678	9.70516	9.78454	10.0582	10.4339	10.159	10.2233	10.2211	9.96544	9.98805	10.0154	10.2787	9.92882	9.77883	9.50619	9.69299	9.28768	9.56735	9.51428	8.67432	8.80698	8.87668	8.6664	8.61298	9.02345	9.45661	9.49985	9.57871	9.52625	8.88415
CLDN19	3.05088	2.84157	3.48358	2.35485	2.02276	1.87102	2.12803	1.83839	1.83143	2.54661	2.17907	1.0878	1.84177	1.92452	0.887681	1.13106	1.17153	0.915177	1.26646	1.27059	0.447949	0.408603	0.384823	0	0.327572	0.572405	0	0.612211	0.326882	0.737341	0	1.48104	0.724126	0.944709	1.23658	0.913876	0.614286	0.320311	0.716157	0.759412	0.868134	2.40155	1.40229	1.69791	0.366924	1.15205	0	0	0
P3H1	5.08896	4.85485	4.8426	6.21705	5.66036	6.21643	5.64046	5.98506	6.10839	5.92697	5.22738	5.7114	5.50017	5.39722	5.53866	5.63808	5.66338	5.55646	5.23067	5.25095	5.44614	5.09018	5.18842	5.45753	5.34901	5.54028	5.31216	5.19691	5.35513	5.20162	5.19833	5.61247	4.67553	4.61954	4.99868	4.36962	5.00227	4.82535	5.51332	6.18407	5.66658	5.61791	5.6286	5.34893	5.26132	5.24699	5.52802	5.40599	5.20201
C1orf50	4.24604	4.20284	3.84487	4.68326	4.85056	4.6082	4.60058	4.76955	4.77189	4.67576	4.59873	4.43521	3.98742	4.39042	4.30039	4.07639	4.50522	4.50474	4.55405	4.10806	4.39396	4.03441	3.99826	3.82913	3.90855	4.19292	4.15948	3.8293	4.04567	3.51738	4.22576	4.0597	3.7659	4.3682	4.05297	3.56448	4.36728	4.38487	4.70428	4.84367	3.82833	4.35341	4.31445	3.7553	4.00518	4.02494	4.22557	4.49909	4.24069
LOC105378683	0	0	0	0	0	0	0	0	0	0	0	0	0	0	0	0	0	0	0	0	0	0	0	0	0	0	0	0	0	0	0	0	0	0	0	0	0	0	0	0	0	0	0	0	0	0	0	0	0
TMEM269	0.31371	0.446574	0.710702	0	0.354452	0	1.23174	0	0	0	1.12181	0.459641	1.1968	1.13639	0	0	0.87578	0.915177	0	0.436268	0	1.20758	0	0	0.327572	0.314407	0.776357	0	0.326882	1.07847	0.914947	0.922807	0	0.300065	0	0.528171	1.37423	0.582363	0	0.759412	1.07066	0.730314	0	0	0	0	0	0	0.346305
LOC107984946	0	0	0.398679	0	0	0	0	0	0	0	0	0	0	0	0	0	0	0	0.434455	0	0	0.408603	0.384823	0.326652	0	0.791189	0	0	0	0	0	0	0	0	0	0.288063	0	0	0	0	0	0	0	0	0	0	0	0	0
SVBP	5.81718	6.04319	5.9345	6.04789	5.83944	5.61007	5.15879	5.67173	5.03578	4.78839	5.23866	4.53196	4.86328	4.89531	4.77374	5.15045	5.3307	4.93894	4.73628	4.74304	4.87763	5.34381	5.42239	4.94153	5.06036	5.01849	4.97333	4.84553	5.13263	5.21031	5.16311	5.22893	5.19524	5.31619	5.65844	5.48431	5.18176	5.41863	4.55447	5.25048	5.17845	5.08539	4.19009	4.29245	5.02517	5.18774	4.85466	5.00225	5.85723
ERMAP	2.87098	2.42059	2.36121	2.84258	2.65345	1.87102	2.82132	2.35662	2.77587	2.54661	2.5122	3.26733	2.18704	2.80564	2.88288	2.42336	2.25017	2.8481	2.47729	1.64099	2.6081	3.09244	3.21019	2.77488	2.83119	2.92121	1.94535	2.14919	2.10648	1.58554	2.51672	0.922807	1.85104	1.10836	1.97776	1.34897	2.53032	1.45444	2.54127	1.02807	2.8733	3.39996	2.0045	1.83386	2.63513	2.63108	2.31918	3.10606	2.80081
ZNF691	3.57662	4.59816	3.99642	3.66223	3.92639	3.72535	3.18442	2.94445	3.5362	3.21748	3.80098	4.12985	3.46141	3.6986	3.48568	3.85694	4.27571	4.08272	4.13068	4.24869	3.96004	4.34445	4.05242	3.85469	4.02606	4.13411	3.83856	3.59697	3.83042	3.97045	4.15581	4.49176	4.25065	4.1786	3.72327	3.45241	4.31052	4.40194	4.00951	3.63597	3.82833	4.07181	4.33417	4.1948	3.7183	3.725	4.45616	3.65164	3.75265
LOC339539	0	0	0	0	0	0	0	0	0	0	0	0	0.719052	0	0	0	0	0	0	0	0	0	0	0	0	0	0	0	0	0	0	0	0	0	0	0	0	0	0	0	0	0	0	0	0	0	0	0	0
SLC2A1	8.38171	8.35072	7.89757	8.81021	9.10242	9.07831	8.88044	8.73139	8.84936	8.89353	8.60309	7.38539	8.26183	7.49467	8.66268	7.19971	6.99434	6.8377	7.25565	7.23921	6.69075	6.63241	6.64906	7.11073	6.66774	6.77297	7.24454	8.05144	7.30543	6.92238	6.89565	6.80833	6.63571	6.37233	6.4637	6.12396	5.82608	5.74722	7.38789	7.66508	6.27573	6.59333	6.23823	5.88339	5.30424	5.22358	6.58532	5.54417	3.66281
SLC2A1-AS1	1.43312	1.49267	2.06454	0	1.41743	0	1.88636	0.599508	1.83143	0.428571	2.08223	0.807602	0.403922	1.58362	0.887681	0.482022	1.80937	0.915177	0	0.436268	1.06502	1.39879	2.12532	0.81746	0.819341	0.791189	1.65008	1.51101	0.326882	1.07847	0.373175	0.291486	0.902421	1.10836	1.09106	0.528171	1.86944	0.582363	0	2.1584	1.90728	1.86239	1.67396	1.5478	1.59789	0.938625	1.31985	0	0
FAM183A	1.29713	1.06247	1.69069	1.61245	0	0	1.23174	0	1.06812	1.77454	1.46691	0	0.97761	0	0	0.842778	0.87578	0	0	0.436268	1.96813	0.72657	0.688404	0.592828	0.819341	1.43542	2.1132	0.842295	0.818032	1.22287	0.914947	0.291486	0	0.760093	0.746915	1.21798	1.04376	0.582363	2.18123	1.62223	1.54878	0.991681	1.40229	2.36961	1.29149	1.50259	1.99744	0.685985	1.53556
EBNA1BP2	7.51137	7.46735	7.28259	7.66774	7.76238	7.88889	6.7073	7.0259	6.52965	6.65277	6.67461	6.97215	6.95146	6.90731	6.85515	6.77232	7.02241	6.85437	6.98252	6.51974	7.03714	6.92447	7.03942	6.91806	6.79571	6.97637	7.12929	6.74833	7.08263	7.24352	7.24072	6.86486	7.13673	7.08767	7.3151	7.22435	7.30478	7.21865	6.30561	6.13513	6.48958	6.18653	6.68094	6.27847	6.44777	6.71283	6.59279	6.91813	7.19653
CFAP57	0	0	1.37379	0	0	0	0	0	0.791689	0	0	0.807602	0	0	0	0	0	0	0	0.436268	0	0.408603	0	0	0	0	0	0	0	0	0	0.533962	0	0.548338	0.294077	0.913876	0	0	0	0	0	0	0	0	0	0	0	0	1.06012
LOC105378685	0	0	0.398679	0	0	0	0.419107	0	0	0	0	0	0	0	0	0	0	0	0	0	0	0	0	0	0	0	0	0	0	0	0	0.291486	0.520649	0	0	0	0	0	0	0	0	0	0	0	0	0	0	0	0
TMEM125	3.71648	3.88628	4.25877	1.90443	3.53399	2.98379	2.82132	1.61391	3.34183	2.70805	3.33852	3.15028	1.84177	2.63059	2.79726	2.19242	0.503349	2.5538	1.63626	2.94666	0.447949	1.9805	1.90751	1.71673	2.41484	1.14893	1.12961	0.612211	0.326882	0.289716	0	0.533962	0.724126	0.548338	1.36871	1.21798	0	0	3.85786	4.02171	2.63854	2.57112	2.09977	1.83386	1.1099	0	0.80587	1.149	1.3938
C1orf210	3.24819	3.43245	4.13355	0	2.51972	1.04488	3.5999	3.28667	3.23386	2.78247	2.43584	0.459641	1.70554	2.20006	2.50485	1.5771	0.87578	1.21952	0	1.27059	0.447949	0.408603	0	0	0.327572	0	0	0	0	0	0	0	0	0	0	0	0	0	1.70035	2.04187	1.90728	1.40469	1.06729	0	0	0	0.583808	0	0
TIE1	2.21524	2.31933	2.52972	1.24598	1.41743	1.64446	0.743472	0	1.29995	1.02694	0.371949	0.459641	1.38698	0.484808	0.511063	1.37128	1.80937	0.915177	1.93032	1.04222	0	1.20758	0.939001	1.01178	0.594262	1.78035	1.12961	0.338339	0.593306	0.917928	0.914947	0.922807	0.520649	0.760093	0.538141	0.288063	1.21841	0.582363	0.973942	1.02807	0	0	0.865206	0	0	0	0.321235	0.935988	0.346305
MPL	2.13773	0	1.37379	0	0.354452	0.61504	0	0	0	0	0	1.32227	0.97761	0	1.18599	0	0	0.528971	1.26646	0	0	0.72657	0.688404	0.326652	0	0	0	0	1.0125	0	0	0	0	0	0.294077	0	0	0	0.973942	0	0	0	0	0	0	0.688136	0.321235	0	0
LOC105378687	1.29713	1.29355	2.44792	0	0	0.61504	0.419107	0.599508	1.06812	0	0.371949	0.459641	0	0.847115	0	0.482022	0.87578	0	0	0.770871	0.789187	0	0.939001	0.326652	0.327572	0.572405	1.2784	0	0	0.53077	0.373175	0	0.283685	0.944709	0	0.528171	0.614286	0	0.716157	0	0	0	0.349252	0.401194	0.659103	0.384713	0.80587	0	0.859095
CDC20	7.94732	7.97769	8.10694	7.74818	7.68249	7.67664	6.51862	6.58968	6.76606	6.4278	6.43088	7.13503	7.07759	7.10026	7.0059	7.08213	6.71935	6.95565	6.74795	6.57423	6.50662	6.55416	6.61797	6.62311	6.45372	6.56236	6.6789	6.48016	6.50836	6.41026	6.45097	6.56731	5.91464	5.94965	5.92853	6.24662	5.79193	6.14204	6.3687	6.97398	5.68983	5.97609	6.40603	6.4094	6.1454	5.90634	6.07877	6.0003	6.18228
ELOVL1	3.24819	3.10755	3.711	3.73835	4.07683	3.72535	3.67798	3.89828	3.78602	4.07993	3.42005	2.72844	3.62144	2.80564	3.86816	2.87735	2.48347	2.31791	3.00513	3.70118	2.42463	1.20758	2.40059	2.92723	1.92733	3.09572	3.06452	2.92738	2.18926	2.44551	2.18336	1.69573	2.01514	2.08298	1.97776	2.31577	1.51485	1.99415	2.45933	2.26622	1.54878	1.72535	1.54449	1.5478	0.902035	1.78434	1.45723	1.33463	1.23658
LOC112268225	0	0	0.398679	0	0	0	0	0	0	0.758559	0	0	0.403922	0	0	0	0	0	0	0	0	0	0	0	0	0	0	0.338339	0	0	0	0	0	0	0	0	0	0	0	0	0	0	0	0	0	0	0	0.383386	0
MED8	4.8179	4.43835	4.72598	4.56282	4.59195	4.84008	4.6595	4.39871	4.96999	5.11071	5.12168	5.10388	4.41638	5.00706	4.70487	4.97955	4.72611	4.80821	4.59658	4.3521	4.55903	4.88171	4.75419	4.62239	4.8597	4.846	4.94022	3.77464	4.08944	4.17963	3.95079	4.09794	4.1305	3.96028	4.03319	4.41517	4.2714	4.40194	4.38729	4.84367	3.9098	3.95406	3.70598	3.40849	3.89717	3.62135	3.85478	4.82767	4.26124
LOC107984947	0.31371	0	0	0.753519	0.638769	0	0.419107	0	0.791689	0	0.371949	0	0	0	0	0.482022	0.503349	0	0	0.436268	0	0.72657	0	0.592828	0.819341	0.791189	0	0	0	0.289716	0.914947	0.533962	0	0	0.294077	0	0.339594	0	0	0	0	0.410884	0.630126	0	0	0	0.80587	0.383386	0.625364
SZT2	2.77184	1.82363	1.54092	2.69757	1.81007	2.39306	3.98488	4.71399	4.96999	4.82407	4.48966	4.55517	4.8309	4.57098	4.86074	4.92408	5.90366	5.07785	5.45529	4.72389	5.56185	5.23516	5.46296	5.45753	5.0493	5.38921	4.94022	4.39823	5.03529	5.1117	5.07742	5.51692	4.7356	5.26506	5.13486	4.74745	5.55189	5.3587	5.3637	5.23729	5.71272	5.69334	6.06612	5.50985	5.51076	5.70132	5.45608	4.87334	4.81397
SZT2-AS1	0.31371	0.787098	0	0	0.354452	0	0.743472	0.599508	1.06812	1.77454	0.667302	0.459641	0.719052	0.484808	1.64404	0.842778	1.97174	1.47072	0.434455	0.436268	1.29649	1.39879	0.688404	0.326652	0.594262	1.14893	0.307545	0	1.33685	0.737341	0.373175	0.533962	0.724126	0.944709	0.294077	0.288063	0.844948	0.803971	0.973942	0.759412	0.632454	1.21288	1.67396	1.38023	1.29149	0.938625	1.45723	0	0.346305
HYI	2.87098	2.60395	2.7505	2.53638	2.29255	3.32724	3.67798	3.79497	4.32258	4.51044	3.91787	3.15028	3.76549	3.10257	3.86816	3.33988	3.01744	3.42542	3.18314	2.87902	2.84583	3.52051	3.65738	3.41354	3.64024	3.17565	3.29153	2.76859	2.72146	2.89693	2.18336	3.49843	2.68538	2.76126	2.87377	2.10953	3.36297	2.31568	3.57623	3.75181	2.8733	2.64897	4.31445	2.75937	3.51406	3.47042	3.08444	2.62644	2.48849
PTPRF	7.30303	7.51963	7.71292	7.29184	7.08237	6.8755	7.62354	7.62044	8.01115	8.23146	8.1699	7.5446	8.01753	7.29997	8.09752	7.55966	7.65985	7.29776	7.8507	8.08483	7.40879	7.38066	7.06929	7.52316	7.47056	7.55844	7.51764	7.32287	6.9524	7.16745	7.24914	7.53202	7.05892	7.83896	7.32936	8.08624	7.58356	7.56208	8.04036	7.95218	8.17234	8.18799	8.00136	8.14536	7.81274	8.12294	8.01478	7.93027	7.99392
KDM4A	2.71958	2.84157	3.05676	2.84258	2.29255	2.53214	2.75082	2.7371	3.34183	3.55126	4.15064	3.57041	3.62144	3.65352	3.11295	3.09393	1.80937	3.64562	2.64879	3.53533	3.2286	3.81708	3.11157	2.3407	3.2728	1.97163	2.98015	2.31162	2.54409	2.55873	1.74906	1.79219	2.99161	2.85645	2.7337	2.97308	2.88153	2.38598	2.18123	2.70991	0.868134	2.30862	2.8125	3.00962	2.49393	2.01999	3.20639	2.01582	2.26243
KDM4A-AS1	1.87657	1.29355	2.60713	0.753519	1.92033	1.37562	0.743472	0	1.29995	1.25314	2.26984	1.0878	0.719052	0.484808	1.18599	1.37128	0.87578	1.21952	1.46315	0.770871	1.4959	0.72657	1.33834	1.01178	1.01393	1.2993	1.85348	1.96614	1.47529	1.35417	1.98247	1.22879	1.66585	1.62331	1.09106	0.528171	0.844948	1.80178	0.716157	2.04187	0.632454	1.21288	1.24446	2.27718	1.29149	1.65035	1.31985	0.935988	1.78308
ST3GAL3	2.48934	2.42059	3.21349	2.53638	1.81007	2.39306	2.01225	2.35662	1.83143	2.54661	2.78264	2.88317	3.69527	3.16814	2.70622	3.81688	3.61732	2.65871	3.80763	4.1373	4.05789	3.78317	4.40449	4.1514	3.31035	4.00877	4.1206	3.56511	3.27016	3.13463	3.7753	4.32447	3.71905	3.29065	3.26159	3.89969	3.72332	3.82562	3.27468	3.16474	3.02728	3.85898	3.64412	2.82611	3.23228	3.4301	3.04138	3.65164	1.53556
LOC101929592	0	0	0	0	0	0	0	0	0	0	0	0	0	0	0.511063	0	1.17153	0	0.434455	0	0	0	0	0	0	0.791189	0	0	0	0	0	0	0	0	0.294077	0	0	0	0	0	0	0	0	0	0	0	0	0	0
ARTN	1.55743	2.21045	1.82636	0.753519	1.81007	2.06678	1.23174	1.83839	1.97251	0.428571	1.12181	2.45993	1.1968	1.58362	1.18599	2.42336	0.87578	2.03573	1.26646	0.770871	0.447949	1.9805	0.688404	1.33605	2.10876	1.55979	1.12961	1.04068	1.47529	0.53077	1.47041	0.533962	1.5635	0.944709	0.929261	1.68275	1.04376	0.582363	1.96073	2.46035	2.27843	1.21288	0.630126	2.36961	0.366924	0.384713	0.998268	0	0
LOC105378688	0	0	0	0	0	0	0	0	0	0	0	0	0	0	0	0	0	0	0	0	0	0	0	0	0.594262	0	1.41321	0.842295	0	0	0	0	0	0	0	0	0	0.320311	0.716157	0	0	0	0	0.972178	0	0.938625	0.321235	0	0
LOC101929609	0	0	0	0	0	0	0	0	0	0	0	0	0	0	0	0	0	0	0	0	0	0	0	0	0	0	0	0	0	0	0	0	0	0	0	0	0	0	0	0	0	0	0	0	0	0	0	0	0
IPO13	3.68957	4.11494	4.10714	4.64422	4.14655	4.29319	4.04505	3.62465	4.42433	3.95679	3.9997	4.35813	4.15376	4.27609	4.23676	4.2061	4.3366	4.85312	4.44189	4.19407	4.39396	4.39021	3.5485	3.8031	4.29313	4.05177	4.33959	3.80223	4.04567	4.19723	4.22576	4.25847	4.31507	4.65968	4.1663	4.33843	4.32969	4.14237	4.24781	4.67785	4.77663	4.32996	4.42893	4.36158	4.37091	5.08757	4.59662	4.35631	4.19867
DPH2	6.4942	6.35595	6.08415	6.4835	6.41598	6.6649	5.46438	5.90049	5.90339	6.01449	5.69686	6.21249	5.83012	5.95688	6.2764	5.9657	6.02886	5.8613	5.94946	5.70612	5.87094	5.8157	5.79232	5.68832	5.83464	5.71765	5.8348	5.8667	6.2629	6.51919	6.0938	6.35874	6.30398	5.71581	6.41866	5.96458	6.42053	6.57346	6.20863	6.00888	6.04875	6.02071	6.3778	6.06016	5.9565	6.27417	6.22543	5.92279	6.09337
ATP6V0B	7.04359	7.16215	6.83689	7.48649	7.39084	7.26769	7.44246	7.14622	7.62695	7.31044	7.4759	7.76465	7.46291	7.72457	7.57431	7.56572	7.20495	7.51594	7.48803	7.35887	7.36804	7.55402	7.38379	7.1577	7.30837	7.34814	7.23775	7.07112	7.35782	7.33577	7.27136	7.66849	7.37066	6.95953	7.22205	7.15444	7.29262	7.33874	7.33431	7.65023	6.99489	7.04958	6.96015	7.0211	6.54045	6.8643	7.13358	6.93617	6.69034
B4GALT2	5.30823	5.39228	5.09185	4.79441	4.73461	4.57641	4.33741	4.50073	4.73276	5.0962	4.71637	5.03951	4.52158	4.57098	4.96259	5.06753	4.50522	4.91796	3.94565	4.37683	4.026	4.29718	3.82235	3.51323	4.46945	4.32147	3.8857	4.20502	3.77788	3.74975	4.27058	4.00038	3.78876	4.38426	3.81882	4.69917	3.53798	3.94688	3.65196	3.99061	4.34037	4.77404	4.42893	4.46991	3.8105	3.94131	4.31866	2.76209	2.417
CCDC24	4.11059	3.69745	4.43894	3.94521	2.71594	3.4725	3.42982	3.43149	3.49001	3.27016	2.71962	3.70101	3.69527	3.65352	3.04026	3.02529	3.01744	3.64562	1.26646	3.77747	1.29649	3.56109	2.31455	1.33605	3.34694	2.61205	2.19033	1.96614	2.18926	1.47451	1.98247	1.22879	1.20402	1.62331	1.89251	3.19823	2.31638	1.57976	4.87201	4.75391	4.70235	4.46524	3.64412	4.24445	3.14052	3.3886	4.14651	3.4654	2.62162
SLC6A9	3.09256	4.02135	3.81255	3.73835	3.9783	3.83689	1.59584	2.4949	3.34183	2.62959	3.2521	2.35803	2.0809	2.88581	0.887681	1.5771	1.17153	2.8481	1.93032	2.17996	0	2.09549	0.688404	0	1.71971	0	0	0.338339	1.33685	0.289716	0	1.08386	0.724126	0.300065	0.746915	0.913876	1.21841	0	3.32181	3.10791	2.43341	2.40155	0.865206	0.714751	0.366924	0.384713	0.80587	0	0.625364
LOC107984948	1.29713	2.21045	2.52972	2.97433	0	2.06678	0.419107	0	0	0.428571	0.371949	1.32227	0.97761	0.847115	1.18599	0.482022	0	1.68459	0.434455	1.04222	1.06502	0.408603	1.15244	0.326652	1.33868	0.572405	0	0	0	1.22287	0.373175	0	0.520649	0	0.294077	0.913876	0.614286	0.803971	0.716157	1.45001	1.54878	1.40469	0.349252	0.714751	1.29149	1.78434	0.998268	1.149	1.23658
KLF17	0	0	0	0	0	0	0	0	0	0	0	0	0	0	0	0	0	0	0	0	0	0	0	0	0	0	0	0	0	0.289716	0	0	0.283685	0	0	0	0	0.320311	0	0	0	0	0	0	0	0	0	0	0
KLF18	0	0	0	0	0	0	0	0	0	0	0	0	0	0	0	0	0	0	0	0	0	0	0	0	0	0	0	0	0	0	0	0	0	0	0	0	0	0	0	0	0	0	0	0	0	0	0	0	0
DMAP1	4.60401	4.57638	4.6365	4.82963	4.82243	4.84008	4.84015	5.19179	5.14414	4.73318	5.00763	5.22459	5.34827	5.38348	5.61572	5.71637	5.73298	5.81665	5.5982	5.51881	5.44614	5.49808	5.78434	5.6596	5.61966	5.35528	5.37959	5.24797	5.35513	5.41965	5.55602	6.15166	5.6154	5.15703	5.40496	5.44092	5.4592	5.53151	5.28264	5.69833	5.77202	5.93005	6.12957	5.60795	6.08514	6.10515	5.90351	5.80989	6.12736
ERI3	4.56012	4.66158	4.37398	3.49677	4.47034	4.57641	4.43057	4.08505	4.24125	4.29856	4.54523	4.76877	4.69355	4.36267	4.63254	4.1427	4.87721	4.76186	4.57547	4.27525	4.60292	4.4776	4.65263	5.12079	5.03815	5.05065	4.92901	4.4688	4.85685	4.85883	4.7054	5.21159	5.21225	4.68583	4.93613	4.44476	4.71214	5.0585	3.79244	4.11119	4.34037	3.79192	3.79406	4.36158	3.65338	3.91233	3.90368	3.78506	3.66281
ERI3-IT1	0	0	0	0	0	0	0.419107	0	0	0	0.371949	0	0	0	0	0	0	0	0	0	0	0	0	0.326652	0	0	0	0	0.593306	0.737341	0	0	0	0	0	0	0	0.320311	0	0	0	0	0	0	0	0	0	0	0
RNF220	5.98702	5.90152	5.74201	5.44379	5.61188	5.74488	5.67894	5.5501	5.88566	5.86838	6.21372	5.50044	5.85449	5.29818	5.82492	5.59136	5.73298	5.60978	5.67959	5.79138	5.67925	5.8157	5.50241	5.22248	5.35801	5.58488	5.24143	5.36361	5.06847	5.23607	5.05197	4.40292	5.08872	5.45192	5.18054	5.49848	5.30309	5.19207	5.71216	5.72692	5.42007	5.37608	4.97264	4.78716	4.62905	5.10048	4.16668	4.93206	4.72797
LOC107984951	0	0	0	0	0	0	0	0	0	0	0	0	0	0	0	0	0	0	0	0	0	0	0	0	0	0	0	0	0	0	0	0	0	0	0	0	0	0	0	0	0	0	0	0	0	0	0	0	0
LOC107984950	1.77783	1.96444	0	0.753519	0.638769	0.61504	2.82132	2.4949	3.11715	2.04023	3.0103	2.00047	3.07562	3.10257	2.13773	2.52632	2.11766	2.75651	2.87297	1.79577	2.51927	2.09549	1.33834	1.33605	2.4822	1.87916	1.12961	1.21506	0.818032	1.07847	1.12479	0.741402	1.06108	0.760093	1.23658	1.34897	1.21841	1.69501	2.18123	3.16474	1.54878	2.10269	1.79277	0.714751	0.902035	0.688136	0.321235	0	0.625364
TMEM53	3.00797	3.43245	2.7505	2.84258	3.13722	2.06678	3.28763	2.84449	3.66651	3.10598	3.11193	3.65877	3.12988	3.94299	3.04026	3.44873	3.56739	3.42542	3.12621	3.29697	3.11195	3.52051	3.5485	3.15006	3.45147	3.55021	2.84354	3.0243	2.72146	2.71345	2.78731	3.24942	2.47594	2.71121	3.11873	3.19823	3.12039	2.80066	3.27468	3.41951	2.97776	2.86011	2.42809	3.22279	2.9909	2.5581	2.85501	3.15619	3.0574
ARMH1	0	0	0	0	0	0	0.743472	0	0.449535	0.758559	0	0	0	0	0	0	0	0	0.767994	0.436268	0.789187	0.408603	0.688404	1.01178	0	0.314407	1.41321	1.21506	2.18926	1.47451	1.61645	1.5924	0.902421	1.10836	1.09106	2.37843	1.86944	1.45444	0	0	0.868134	0	0	0.714751	1.72971	0	1.58265	1.78044	1.53556
LOC105378690	0	0	0	0	0	0	0	0	0	0.758559	0	1.0878	0	0	0	0	0	0.528971	0.434455	0	0.789187	0	1.78484	0.326652	1.33868	0	0	0	0	0	0	0	1.20402	1.51076	1.09106	1.57981	0	0.320311	0	0	1.24823	0	1.79277	0.401194	1.29149	1.50259	1.58265	1.149	2.48849
KIF2C	6.42655	6.51893	6.80849	6.01766	6.4804	6.23691	6.31377	6.09788	6.41072	6.38067	6.13139	6.47228	6.44188	6.71227	6.62599	6.53371	6.5815	6.53418	6.68035	6.5363	6.5521	6.5082	6.57235	6.43679	6.59734	6.85719	6.61739	6.94373	6.44239	6.82388	6.33443	6.68188	6.53112	7.19628	6.62769	7.11588	6.84695	6.74045	6.18334	6.34027	5.85665	5.5177	6.63794	6.69035	6.4285	6.35718	6.58156	6.54283	6.81724
RPS8	12.1674	12.1205	12.1984	12.1605	12.0713	11.9649	12.5702	12.4065	12.4599	12.3955	12.4156	12.5221	12.4662	12.5352	12.4925	12.6656	12.6792	12.668	12.6574	12.8171	12.6254	12.6313	12.6593	12.5481	12.6499	12.6614	12.5183	12.9366	12.7088	12.6742	12.6554	13.1762	12.7928	12.8895	12.7727	13.0312	12.8053	12.6669	12.8602	12.8157	12.7429	12.9671	13.1292	13.2585	12.85	12.9011	12.7241	12.4597	12.2137
BEST4	1.77783	1.06247	2.06454	0	1.07998	1.64446	1.0082	2.62108	1.29995	1.44864	0.371949	0.459641	0.97761	0	1.64404	0.482022	0	0.915177	0	0.436268	0	0.408603	0	1.01178	1.18542	0	0	0.612211	1.0125	0.289716	0	0.741402	0	0.548338	0.294077	0	0	0.320311	0	1.02807	0.35061	0	0	0	0	0	0.998268	1.149	0.625364
PLK3	2.42554	3.10755	0.710702	3.66223	3.38811	1.87102	4.21181	4.43353	4.65116	4.05012	4.17433	4.034	4.10041	4.18398	3.86816	4.17474	4.30648	3.23496	4.24205	3.57861	3.6611	3.6764	3.91299	3.48076	3.1539	4.57833	4.03954	3.59697	3.93007	4.24876	3.5022	4.13519	4.03811	3.80189	4.461	4.53005	3.93837	4.03705	3.75858	4.05216	3.88315	3.35421	3.87708	2.68939	3.47702	3.79019	3.69727	3.84741	3.94281
TCTEX1D4	0	0	0	0	0	0	0	0	0	0	0	0	0	0	0	0	0	0	0	0	0	0.72657	0	0	0	0	0	0	0	0	0	0.291486	0	0	0	0	0	0	0	0	0	0	0	0	0	0	0	0	0
BTBD19	0	0	0	0	0	0	0.743472	0	0	0	0	0	0	0	0	0	0	0	0	0	0	0	0	0	0	0	0	0	0	0	0	0	0	0	0	0	0	0	0	0	0	0	0	0	0	0	0	0	0
LOC107984952	0	0	0	0	0	0	0.743472	1.34801	1.06812	1.25314	1.30469	0.459641	0.403922	0.847115	0	1.75724	0.503349	0.528971	0	0.436268	0.447949	0.408603	0	0	0.819341	0.314407	0	0	0.593306	0	0	0	0	0	0	0	0	0	0	0	0.35061	0.410884	0	0.714751	0	0	0	0	0
PTCH2	0	0	0	0	0	0	2.12803	2.20367	3.62437	3.41754	4.10206	2.24841	2.0809	2.72078	2.96371	1.91732	1.97174	2.31791	1.46315	1.04222	0	2.78505	1.33834	0.81746	2.02088	0.981122	0.776357	0.338339	0.326882	0.53077	0	0.922807	0.283685	0	0	0.288063	0	0.320311	0.716157	1.45001	0.632454	0.730314	0.630126	1.38023	0.366924	0.384713	0.998268	1.149	0.859095
EIF2B3	4.56012	5.00911	5.18316	4.68326	4.97075	5.49574	5.2764	5.67173	5.42758	5.06672	5.48587	5.82078	5.53074	5.36961	5.85701	5.85138	5.98199	6.13117	5.99786	5.63614	5.82535	5.91297	5.85463	5.96558	5.63454	6.00703	6.06216	5.87322	5.96694	6.35646	5.9971	6.76443	6.43294	6.52862	6.79562	6.34405	6.49458	6.93476	4.63132	5.63939	5.2002	5.5485	5.81559	5.31448	5.92247	6.03964	6.18644	6.31358	6.22999
HECTD3	4.80543	4.25859	3.99642	4.47656	4.52371	5.06292	4.40784	4.94871	4.79107	5.64726	5.31524	4.62264	4.92596	4.49634	4.86074	4.3251	3.75752	4.71397	4.24205	4.01659	4.14953	3.71288	3.43073	4.04438	4.00331	3.82268	3.39291	3.31991	3.30769	3.65106	3.74386	3.98005	3.69505	3.62395	4.20217	3.94179	3.86144	3.74765	4.79058	5.11283	4.34037	4.04327	3.44083	3.72063	3.18712	3.58507	4.06286	3.50462	3.0574
UROD	5.18841	5.6641	5.24501	6.17658	6.53341	5.93237	6.44237	6.43505	6.71677	6.2425	5.95799	7.32253	6.68322	7.27041	6.75082	7.1114	6.44989	6.88172	6.64025	6.44569	6.63899	6.89302	6.55369	5.48234	6.83166	6.18657	6.15648	5.66355	6.03006	6.28421	5.87906	5.82685	6.30398	5.89465	5.67129	5.54019	6.05062	6.23069	6.88252	6.7462	6.20217	6.85387	6.3097	6.33686	6.22015	6.42031	6.13104	5.12059	5.33401
ZSWIM5	0.979367	0.787098	0.710702	0.753519	1.41743	0.61504	0.743472	1.02176	2.4294	2.15672	1.12181	2.00047	1.96628	2.72078	2.13773	2.31252	2.77501	2.44069	3.12621	1.9355	3.61897	3.03599	2.70113	3.44754	2.93098	3.13624	3.48764	2.65212	2.97583	2.61216	2.51672	2.19632	2.41846	2.76126	2.34173	1.68275	2.23738	2.08148	2.82916	2.26622	2.43341	2.72284	2.8125	3.06593	3.18712	3.725	2.997	3.5428	3.72333
LOC105378691	0	0	0	0	0.354452	0	0	0	0	0	0	0.459641	0	0	0	0	0	0	0	0	0	0	0	0	0	0	0	0	0	0	0	0	0.283685	0	0	0	0	0	0	0	0	0	0	0	0	0	0	0	0
LINC01144	0	0	0.710702	0	0	0	0	0	0	0	0	0	0	0	0	0	0	0	0	0.436268	0	0	0	0	0	0	0	0	0	0	0	0	0	0	0	0	0	0	0	0	0.35061	0	0	0	0	0	0	0	0
HPDL	2.55043	1.66762	3.05676	2.69757	3.69777	3.7822	2.12803	3.3609	2.10098	2.04023	2.843	3.15028	2.76876	3.23088	3.24819	3.59801	3.08997	3.01548	2.38325	3.07312	2.42463	2.97722	2.12532	3.02054	2.97842	3.25139	2.69265	2.45759	2.87941	3.13463	3.16504	2.12403	2.73331	2.90178	2.78191	2.37843	2.88153	2.57846	1.83641	1.7761	2.00938	1.86239	3.02157	1.69791	2.49393	3.62135	2.45662	2.69586	2.68385
MUTYH	5.21696	5.00911	5.30432	5.30049	5.16245	5.08569	4.67862	4.32646	5.01961	4.59547	4.68372	5.38861	5.00065	5.50267	5.07602	5.25907	5.49997	5.35264	5.51194	5.21024	5.26676	5.18411	5.18842	5.14171	5.66385	4.82136	4.76219	4.48592	4.88195	5.08359	4.95919	5.77469	5.00333	5.40546	4.99868	4.97742	5.23356	5.02584	5.51332	6.42995	5.80789	5.89853	6.69626	6.45756	6.13948	5.99195	6.04101	6.01395	5.67773
TOE1	5.55925	5.60079	4.76027	5.8732	5.46497	5.17331	4.71611	4.97258	5.114	4.69515	4.37167	5.34932	5.04368	5.12734	5.31043	4.9613	5.1217	5.22178	5.32222	4.32693	5.1083	4.71189	4.99451	5.44075	4.99268	5.3293	5.47516	4.38004	5.00132	5.21031	5.28826	5.63214	5.3024	4.55005	5.35802	5.08468	5.5437	5.79968	4.88775	5.33957	4.57492	4.68445	4.7411	4.75326	5.10016	5.03476	4.26353	4.14915	4.7572
TESK2	3.05088	3.38312	2.94193	2.53638	2.29255	3.24873	4.33741	3.94728	5.09869	4.6561	3.97294	3.78193	4.2052	3.50914	3.78162	3.02529	3.84394	3.4837	2.94056	4.51694	3.48465	3.81708	3.7586	3.7766	3.38264	3.82268	4.03954	4.70641	4.11084	4.24876	4.37688	4.72953	4.29923	4.52129	3.64722	4.61057	3.66415	3.87536	4.63132	4.11119	4.15229	4.07181	4.84098	4.85266	4.75816	4.72045	4.77805	4.41924	4.97196
CCDC163	0.789688	0.787098	2.06454	1.24598	2.02276	1.37562	4.31315	3.84755	4.51938	4.13777	4.26538	3.61526	3.76549	3.40418	2.60905	3.85694	4.00267	3.01548	3.48431	3.77747	3.04987	3.91426	3.88341	3.72209	3.23426	3.8473	3.68711	3.24144	3.75089	3.62529	4.22576	3.49843	3.43008	3.0701	3.48193	2.49616	3.69403	3.3505	4.24781	4.61804	4.64004	4.46524	4.69608	4.6465	4.10567	4.68661	4.18658	3.38361	3.99283
MMACHC	3.42173	2.84157	1.82636	3.40633	2.58813	2.23912	3.78769	3.5631	4.06342	3.41754	3.37986	3.21	3.32853	2.96173	3.42987	3.44873	3.08997	3.30128	3.18314	3.53533	3.57557	3.19915	3.65738	3.51323	2.88196	2.61205	3.39291	2.65212	3.27016	3.09764	3.42502	3.02966	3.03049	2.90178	3.08067	2.60497	3.60245	3.16298	4.06597	3.32294	2.97776	3.20755	3.40398	3.31862	2.93736	2.94912	3.12625	3.10606	2.68385
PRDX1	10.6283	10.5871	10.7311	10.79	10.718	10.7948	11.0019	10.9539	11.177	11.0616	11.214	10.859	11.0912	10.8866	11.2811	10.6843	10.7396	10.7078	11.0256	10.4025	10.8751	10.6175	10.7359	10.7047	10.4411	10.8292	10.7312	10.4834	10.8472	10.6504	10.6837	10.0708	10.6339	10.4257	10.5209	10.0528	10.4464	10.5128	9.60866	9.94476	9.2716	9.25952	9.41557	9.39172	9.61523	9.60775	9.4824	9.67818	9.65689
AKR1A1	7.43038	7.35033	7.55828	7.41871	7.05242	7.03019	7.35009	7.27658	7.14337	7.10466	7.10575	7.19166	6.9133	6.95918	7.00113	6.91195	7.45198	7.22275	7.32369	7.52851	7.35847	7.29001	7.22481	7.31791	7.28498	7.534	7.35126	7.52891	7.29379	7.09422	7.33605	7.61016	7.21478	7.72691	7.32123	7.63377	7.29262	7.25902	6.94783	7.56834	7.56145	7.6885	7.78912	7.69679	7.48916	7.62785	7.39747	6.73236	6.82416
NASP	9.38951	9.37713	9.22664	8.91643	8.76461	8.73741	7.95483	8.07925	8.09841	8.22814	8.06925	8.3399	8.43747	8.42846	8.5146	8.52198	8.61847	8.46394	8.47549	8.34039	8.82971	8.61425	8.76531	8.79157	8.21997	8.88471	8.83371	8.73465	8.74073	8.75465	8.69946	8.21566	8.54562	8.78302	8.38171	8.60742	8.59473	8.70387	7.54263	7.46464	7.87214	8.02964	8.13526	8.05781	8.62926	8.64967	8.89819	8.91553	9.11484
CCDC17	0	1.06247	0.398679	1.90443	1.56052	1.04488	3.18442	3.20842	3.11715	3.71222	2.71962	2.12974	2.0809	2.63059	2.39254	1.37128	2.37153	1.21952	1.03865	1.04222	0	0	1.50304	1.60065	1.47716	0	1.12961	1.04068	0	0.737341	0.914947	0	0	0	0.538141	0.528171	0	1.16556	1.70035	2.1584	1.40632	0.410884	0.349252	0	0	1.15205	0.998268	0.383386	0
GPBP1L1	4.98214	5.48869	4.96527	5.08419	4.91856	5.06292	6.39114	5.81064	6.05387	5.91047	6.01814	5.86788	6.02879	5.92878	6.00759	6.07162	5.92365	5.59663	5.79366	5.86316	5.9064	6.09672	6.35787	6.08918	6.61995	6.10215	6.33693	6.4324	6.40391	6.62048	6.60765	6.76146	6.74204	6.84814	6.60441	6.8434	6.91198	6.75048	5.59233	6.06967	6.32111	6.11974	6.51373	6.11458	5.90165	6.21605	6.65481	6.83594	6.79626
TMEM69	6.1685	6.49011	6.74996	6.79107	6.77269	6.93938	7.24821	7.39171	7.05491	6.85598	6.90445	6.98929	7.14171	6.94522	6.72786	7.0349	6.92664	6.70314	6.82599	7.11608	6.89432	7.11709	6.98823	6.6921	7.03599	6.77617	6.76337	6.63012	6.84159	6.79529	6.77641	6.77332	6.70646	6.70202	6.58416	6.62495	6.91198	6.4517	7.17658	7.25487	7.77582	7.45378	7.89748	7.56131	7.72857	7.75574	7.59277	7.94638	7.95344
IPP	1.14698	0.787098	1.54092	0.753519	0.638769	1.87102	0.743472	1.02176	1.83143	1.77454	0.371949	2.00047	0.403922	0	0.887681	1.5771	0.503349	0.915177	1.26646	2.28821	1.06502	1.85555	2.31455	2.10541	0.327572	1.2993	1.41321	0.842295	2.34182	1.07847	1.47041	1.22879	1.76141	2.00202	1.89251	1.07396	1.21841	2.5171	0.973942	0	1.40632	1.21288	0.630126	1.9581	1.45281	0.938625	2.08485	1.90292	2.85591
LOC105378693	0	0	0	0	0	0	0	0	0	0	0	0	0.719052	0	0	0	0.503349	0.528971	0.434455	0.436268	1.82721	0	1.15244	1.71673	1.33868	1.14893	1.65008	1.37061	0.818032	2.50322	1.61645	1.79219	1.20402	1.38869	1.4898	1.95364	1.64298	1.31725	0	0	0.632454	0.410884	0.865206	1.5478	1.29149	2.01999	1.69809	2.12052	1.99425
MAST2	4.13073	4.50902	4.28256	4.1261	4.60851	4.75743	6.2891	6.87576	7.24073	7.1155	7.20397	7.19536	7.30092	6.93112	7.02487	6.83883	7.18853	7.07892	7.22548	6.98949	7.178	6.85681	7.0627	7.29709	7.14392	7.30436	6.95514	6.7554	6.86381	6.80393	6.94833	7.29543	6.65761	7.01989	6.60106	7.01594	6.80648	6.89009	6.85875	7.17065	7.24038	7.22506	7.5923	7.30761	7.30065	7.27054	7.27968	6.43529	6.34519
LOC105378694	0	0	0	0.753519	0	0	0	0	0	0.428571	0.371949	0	0	0	0	0	1.17153	0	0	0.436268	0	0	0.384823	0	0	0	0.307545	0	0.326882	0.289716	0	0	0	0	0.746915	0	0	0	0	0	0	0	0	0	0	0	0	0	0
LOC110117498-PIK3R3	0	0	0	0	0	0	0	0	0	0	0	0	0	0	0	0	0	0	0	0	0	0	0	0	0	0	0	0	0	0	0	0	0	0	0	0	0	0	0	0	0	0	0	0	0	0	0	0	0
PIK3R3	0	0	0.398679	0	0	0	0	0.599508	0	0.428571	0	0	0	0.847115	0	0	0	0	0	0	0.447949	0	0	0	0	0.791189	0	0.338339	0.593306	0.289716	0.373175	0.533962	0.520649	0	0.538141	0	1.37423	0.320311	0	0	0	0	0	0	0	0	0	0	0
LOC101929626	0	0	0	0.753519	0	0.61504	1.42524	0.599508	0.791689	2.15672	1.12181	0.459641	2.37848	2.06888	2.60905	0.482022	2.37153	0.915177	2.05755	0.436268	2.91711	1.56764	1.65081	2.26646	1.60355	2.36168	2.46326	1.96614	1.0125	1.58554	2.84772	0	1.76141	2.36782	2.40469	1.07396	2.06512	0.996099	0	0.759412	0.35061	1.40469	1.67396	0.714751	2.70084	1.33794	1.99744	2.62644	1.89255
TSPAN1	0	0	0	0	0	0	0.419107	0	0.449535	0.428571	0.91242	0.459641	0.403922	0	0.511063	0	0	0.528971	0	0.770871	0	0	0	0	0	0	0.307545	1.04068	0.326882	0	0.914947	0	0.283685	0.300065	0	0	0	0	0.402067	1.7761	0.35061	0.410884	0	0	0	0	0.80587	1.90292	0
LOC110117498	0	0	0	0	0	0	0	0	0	0	0	0	0	0	0	0	0	0	0	0	0	0	0	0	0	0	0	0	0	0	0	0	0	0	0	0	0	0	0	0	0	0	0	0	0	0	0	0	0
POMGNT1	3.17247	3.10755	3.30925	2.69757	3.49888	2.77556	3.18442	3.03791	3.66651	4.13777	4.10206	4.06666	4.25487	4.18398	3.98895	4.10992	4.24428	4.44732	3.91236	4.42506	4.7854	4.19774	4.40449	4.65186	4.55014	4.40676	4.35642	4.16307	4.30896	3.84212	4.0823	4.56183	4.33073	4.10298	3.90842	3.81158	4.25145	4.33242	3.27468	3.78844	3.88315	3.30696	3.54605	3.78916	3.83998	3.65673	4.04116	3.96456	3.0096
LURAP1	0.57124	0.787098	1.82636	1.90443	0	1.04488	1.88636	2.84449	2.10098	2.54661	1.97838	2.5551	2.54745	1.92452	2.60905	2.19242	3.28796	2.31791	3.2379	2.87902	2.6081	2.97722	2.83078	2.41132	3.112	2.72262	2.39972	2.45759	2.01867	2.80812	1.98247	3.34791	1.76141	2.23242	0.929261	2.18161	1.86944	1.80178	0.716157	2.04187	2.358	2.20933	2.49971	2.95099	2.16182	2.76681	2.69753	1.64658	1.66462
RAD54L	4.54519	4.43835	4.96527	4.96252	4.94489	4.86661	5.01579	5.27092	5.2026	5.16736	5.49531	4.90146	5.30177	4.89531	4.81789	5.03298	4.50522	5.03951	4.98067	5.16835	4.64551	4.63795	4.81812	4.68073	4.64136	5.02929	4.7495	5.29728	5.14305	4.6951	5.08998	5.11235	4.09425	4.91317	4.44611	5.03691	4.14726	4.63635	4.03801	3.92631	4.25979	4.20665	5.27773	5.20588	4.59488	4.92294	4.95087	3.15619	4.46991
LRRC41	4.18954	4.59816	4.5011	4.7583	4.55823	4.84008	5.78859	5.82382	5.90339	6.15417	6.12533	5.60422	5.6654	5.63612	5.74713	5.37394	5.38936	4.95963	5.6496	5.06561	5.04607	5.57934	5.16402	4.75048	4.98108	5.18225	5.02689	4.4162	4.80529	4.53828	4.8453	4.77744	4.07578	3.35726	4.28815	4.0802	4.83796	4.62185	5.45109	5.23729	5.27386	5.36459	5.15002	5.38259	5.26132	5.12596	4.80404	3.75284	3.31504
UQCRH	9.64765	9.54629	9.67105	10.0053	9.49654	9.33021	9.98782	9.60352	9.7335	9.92576	9.98879	10.6137	10.291	10.5269	10.3885	10.501	10.2066	10.5234	10.3985	10.4905	10.5323	10.4827	10.2623	10.3462	10.5311	10.3739	10.3556	10.3684	10.4201	10.1409	10.0639	9.47985	10.211	10.0049	10.1998	9.87985	9.9971	10.0386	9.70069	8.88411	9.41803	9.67513	9.39987	9.56171	9.76487	9.56881	9.62775	9.7147	9.16684
NSUN4	4.02707	4.28569	4.0249	4.6041	4.05282	4.72879	3.67798	4.28892	4.60855	4.78839	4.50842	4.95478	4.23026	4.66484	4.36133	4.70017	5.4866	5.28869	5.32222	4.93846	4.64551	4.81616	5.30457	5.02271	5.09304	5.25765	4.9842	5.07777	5.01273	5.37396	5.3729	5.30445	5.01307	4.99912	4.90381	4.85053	5.13894	5.25917	4.75668	5.16947	5.33413	5.20621	5.57158	5.21836	5.47364	5.33699	5.51234	5.43673	5.56651
FAAH	3.09256	3.65653	3.48358	0.753519	2.4479	1.64446	5.64046	5.91287	6.01362	6.50126	6.27527	6.88325	6.5602	6.90251	6.52971	6.94485	7.17191	7.0977	6.61978	6.19758	6.50083	6.828	6.43636	6.55846	6.74861	6.56978	6.28952	5.02019	5.53998	5.28626	5.25519	5.03562	4.78192	4.28509	4.5332	5.21916	4.96598	5.53151	5.9102	6.0011	5.71272	5.99112	4.72625	5.03301	4.05631	3.94131	4.12605	4.24491	4.1554
LINC01398	0	0	0	0	0	0	0	0	0	0	0	0	0	0.484808	0	0	0	0	0	0	0	0	0	0	0	0	0	0	0	0	0	0	0	0	0	0	0	0	0	0	0	0	0	0	0	0	0	0	0
DMBX1	0.979367	1.66762	0.710702	0	0.354452	0	0	0	0	0	0	0	0	0	0	0.482022	0.503349	0	0	0	0	0	0	0.326652	0	0.981122	0	0	0	0	0	0.533962	0	0.300065	0	0	0	0	0	0	0.35061	0	0	0	0	0.384713	0	0	0
LOC105378696	0	0	0	0	0	0	0	0	0	0	0	0	0	0	0	0	0	0	0	0	0	0	0	0	0	0	0	0	0	0	0	0	0	0	0	0	0	0	0	0	0	0	0	0	0	0	0	0	0
MKNK1-AS1	0.31371	0.446574	0	1.24598	0.354452	0	0.743472	0.599508	0	0	0.667302	0	0.403922	1.13639	0.887681	0	0.503349	0	0.434455	1.27059	1.29649	0	0.939001	0.592828	0.594262	0.314407	0.776357	0.338339	0.326882	0.289716	0.669299	0.291486	0.283685	0.548338	0	0	0.844948	0.320311	0.402067	0.429107	0.35061	0.410884	0	0	0.366924	0.384713	0	0	0.346305
KNCN	0	0	0	0	0	0	0	0	0	0	0	0	0	0.484808	0	0	0	0	0	0	0	0	0	0	0	0	0	0	0	0	0	0	0	0	0	0	0	0	0	0	0	0	0	0	0	0	0	0	0
MKNK1	3.13307	4.33839	4.20998	4.06829	3.92639	3.83689	4.15834	4.17009	4.51938	4.80634	4.89807	4.66592	4.3029	4.79509	4.13572	4.00688	4.83564	4.15623	4.79225	4.32693	5.15327	3.91426	4.90901	5.34479	4.41878	5.06121	5.30351	4.6769	5.33709	5.13014	4.76926	5.02574	4.39174	4.10298	4.93613	4.06122	4.74107	4.69292	4.64991	4.49045	4.15229	4.2819	4.27418	4.85266	3.86886	3.94131	4.42299	3.8776	4.11079
MOB3C	1.67184	1.82363	2.17034	0	0.638769	1.87102	0	0.599508	0	0.428571	0	0.459641	0	1.37729	1.18599	1.13106	0	1.68459	0.767994	2.06292	1.4959	0	1.15244	0	0.327572	1.55979	0.96377	0	0	0.737341	1.30795	0.741402	0.283685	0.300065	0.294077	0.528171	0.844948	0.320311	0.402067	1.45001	2.57335	1.86239	1.06729	0.714751	1.45281	0.688136	0	0	0.859095
LOC105378697	0	0	0	0	0	0	0	0	0	0	0	0	0	0	0	0	0	0	0	0	0	0	0	0	0	0	0	0	0	0	0	0	0	0	0	0	0	0	0	0	0	0	0	0	0	0	0	0	0
ATPAF1	6.89839	6.79828	7.00362	6.20368	6.26742	6.31605	5.56027	5.6122	5.5676	5.03663	5.05944	5.68008	5.61873	5.68174	5.3258	5.87107	5.26956	5.72298	5.4668	5.63614	5.81606	5.77316	5.68496	5.67403	5.48658	5.61387	5.69622	5.16538	5.70382	5.27801	5.32058	5.36841	5.20377	5.2388	5.14411	5.49141	4.86449	5.48421	6.38543	6.62485	4.76208	5.28147	5.57158	5.1806	5.73909	5.35864	5.73134	5.71275	6.09909
TEX38	0.57124	0	0	0	0	0	0	0	0	0.428571	0	0	0	0	0	0	0.87578	0	1.03865	0	0	0	0.384823	0.81746	1.18542	0	0	0	0.326882	0	0	0	0.520649	0.300065	0	0.288063	0	0.320311	0	0	0	0	0	0	0	0.938625	0.998268	0	0
EFCAB14-AS1	0.31371	0	0	0	0	0	0	0	0.449535	0	0	0.807602	0.403922	0	0	0	0	0	1.26646	0.436268	0	0	0	0	0	0	0	0	0	0.289716	0.373175	0.533962	0	0	0	0.288063	0	0	0	0	0	0	0	0	0.366924	0	0.583808	0.383386	0.346305
EFCAB14	5.38572	5.80183	5.17046	5.59475	5.54461	5.68651	6.48643	6.20252	5.89456	6.35041	5.84444	5.52416	6.06406	5.58901	6.16116	5.34607	5.62728	5.45815	5.74722	5.12521	5.47003	5.61832	5.66771	5.53072	5.58178	5.31172	5.82878	5.2379	5.39927	5.67329	5.52861	5.42966	5.62178	5.65091	5.89604	6.0775	5.98564	5.67884	5.9102	5.458	5.42007	5.08539	5.1276	5.53999	5.70746	5.85394	6.04101	6.48026	6.40646
LOC105378698	0	0	0	0	0	0	0	0	0	0	0	0	0	0	0	0	0	0	0	0	0	0	0	0	0	0	0	0	0	0	0	0	0	0	0	0	0	0	0	0	0	0	0	0	0	0	0	0	0
LOC105378699	0	0	0	0	0	0	0	0	0	0	0	0	0	0	0	0	0	0	0	0	0	0	0	0	0	0	0	0	0	0	0	0	0	0	0	0	0	0	0	0	0	0	0	0	0	0	0	0	0
CYP4B1	0	0	0	0	0	0	2.12803	1.02176	0	1.25314	1.12181	1.32227	0.719052	0	2.13773	0	1.17153	0.915177	1.26646	0.770871	1.67102	0	1.90751	1.9241	1.33868	0	2.03171	0.612211	0.818032	0	0	0	0.520649	0	0.746915	0	0.339594	0.320311	0.716157	0	3.29327	3.10078	0	1.83386	2.49393	0.688136	1.31985	2.12052	0
CYP4A11	0.979367	0	0	0	0	0	0	0.599508	0.449535	0	0.91242	0	0.719052	0	1.43312	0	0	0	1.26646	0	1.82721	0	0.688404	1.01178	0.327572	0.314407	1.85348	0	0.818032	0.289716	1.12479	0.533962	0.902421	0.300065	0.538141	0	0.844948	0	0.716157	0.759412	0	0.410884	0	0	0.902035	0	0	0	0
CYP4X1	1.55743	1.96444	2.44792	2.14714	1.07998	0.61504	2.4283	2.7371	2.77587	2.04023	2.17907	1.0878	0.97761	0	0	0.842778	1.17153	0.915177	0.767994	1.79577	0	0.98703	2.31455	1.9241	1.18542	0	0.560911	0.338339	0	1.22287	0	2.19632	0.283685	1.10836	0.538141	0.288063	0	0.582363	2.6188	3.16474	3.77134	3.15515	3.54605	2.36961	1.85044	2.2225	2.75196	2.62644	2.74351
CYP4Z1	0	0	0	0	0	0	2.88856	1.02176	1.67505	2.45857	1.86651	0	0	0	0.511063	0.482022	0	0	0.767994	1.04222	0	0	0	0.81746	1.01393	0	1.12961	0	0	0	0	0	0	0	0	0	0	0	0	0	0.868134	0.410884	1.06729	0.972178	1.1099	0	0	0	0
CYP4A22	0	0	0	0	0	0	0	0	0	0	0	0	0.403922	0	0	0	0	0	0	0	0	0	0	0	0	0	0	0	0.593306	0	0	0	0	0	0	0	0	0	0	0	0	0	0	0	0	0	0	0	0
LOC105378701	0	0	0	0	0	0	0	0	0	0	0	0	0	0	0	0	0	0	0	0	0	0	0	0	0	0	0	0	0	0	0	0	0	0	0	0	0	0	0	0	0	0	0	0	0	0	0	0	0
LINC00853	0	0	0.398679	0	0	0	0	0	0	0	0.371949	0	0	0	0	0	0	0	0	1.04222	0	0	0	0	0.327572	0	0	0	0	0	0	0	0	0	0	0	0	0	0.402067	0	0	0	0	0.972178	0	0	0	0	0
PDZK1IP1	0	0	0.398679	0	0	0	0	0	0	0	0.667302	0	0	0	0	0	0	0	0	0	0	0	0	0	0	0	0	0	0	0	0	0	0	0	0	0	0	0	0	0	0	0	0	0	0	0	0	0	0
TAL1	0	0	0.967095	0	0	0	0	1.61391	0	0.428571	0.371949	0	0	0	0	0	0	0	0	0	0	0	0	0	0	0	0	0	0	0	0	0	0	0	0	0	0	0	0	0	0	0	0	0	0	0	0	0	0
STIL	5.52922	5.52324	4.85851	5.7314	5.96696	6.29666	5.38513	5.45163	5.64341	5.63727	6.01157	4.84608	6.13209	5.04246	6.21168	4.86637	5.26956	4.71397	5.60863	4.66486	5.22524	4.78224	5.38065	5.84321	4.83414	5.5553	5.93345	5.31655	5.81879	5.75278	5.83498	5.3207	5.46737	5.24761	5.43543	5.63949	5.22335	5.61439	4.55447	4.02171	4.62404	3.60921	4.77035	4.53121	4.66242	5.03476	5.34538	5.28731	5.35329
CMPK1	4.56012	4.79954	4.5411	5.22313	5.7452	5.84167	6.52919	5.58148	5.40286	5.45588	5.53245	4.91945	5.33679	5.15995	5.64052	4.82658	4.70317	4.58679	5.11839	4.58219	4.36876	5.06218	5.22426	5.51478	5.09304	5.22983	5.55754	5.56228	5.4421	5.43456	5.51004	5.36057	5.45313	5.72215	5.56508	5.67113	5.72836	5.68582	4.09339	4.71638	4.83342	4.30613	4.68076	4.59	5.13624	4.833	5.45608	5.98651	5.57474
LINC01389	0	0	0.398679	0	0	0	0	0	0	0	0	0	0	0	0	0	0	0	0	0	0	0	0	0	0	0	0	0	0.593306	0	0	0	0	0	0	0	0	0	0	0	0	0	1.06729	0.401194	0.659103	0	0	0	0
FOXE3	0.31371	0	1.18472	0	0	0	0.419107	0	0.449535	0.428571	0	0	0	0	0	0	0	0	0	1.27059	0	0.408603	0	0	0.594262	0	0	0	0	0	0	0	0	0.548338	0	0.288063	0	0	0	0	0	0.410884	0.865206	0	0	0	0	0	0.625364
FOXD2-AS1	0	0	0	0	0	0	0	0	0	0	0	0	0	0	0	0	0.87578	0.915177	0	0	1.06502	1.20758	0	1.47441	0.819341	0.314407	0.560911	0	0.818032	0.53077	1.30795	1.08386	0.283685	1.10836	0.746915	1.469	0.844948	1.57976	0.402067	0	0	0	1.06729	0.714751	1.72971	0.688136	1.168	0.935988	0.346305
FOXD2	0	0	0.710702	0	0	0	0	0	0	0	0	0	0	0	0	0.842778	0	0	0	0	0	0	0	0.592828	0	0.314407	0	0	0	0	0	0	0.283685	0	0	0	0	0	0	0	0	0	0	0.401194	0.659103	0	0.321235	0	0
LINC01738	0.31371	0	0.398679	0	0	0	0	0	0	0	0	1.32227	0	1.58362	0.511063	0	0	0	0.434455	1.64099	0.447949	0	1.15244	1.01178	0.819341	1.2993	0	0	0	0	0	0.291486	0	0	0	0.733875	0.614286	0	0	0	1.40632	0.410884	1.67396	0.401194	0.366924	0	0.998268	0	0
TRABD2B	2.55043	2.09268	1.82636	3.09505	3.30923	2.65897	0	0	0	0.758559	0.667302	1.70084	0	1.58362	0.511063	2.06143	0	1.68459	0	2.28821	0	2.20195	0.384823	0.326652	1.92733	0	0	1.04068	0.818032	0.53077	0	0.922807	0	1.62331	0	0.288063	0.339594	0.803971	0.402067	0.429107	1.24823	1.72535	1.40229	0.714751	1.45281	0.938625	0.998268	1.64658	1.06012
LOC105379778	0	0	0	0	0	0	0	0	0	0	0	0	0	0	0	0	0	0	0	0	0	0	0	0	0	0.572405	0	0	0	0	0	0	0	0	0	0	0	0	0	0	0	0	0	0	0	0	0	0	0
SLC5A9	0.31371	0	0	1.24598	2.29255	2.06678	0	0	0	0	0	0.459641	0.719052	0.484808	0	0.482022	0	0.915177	0	1.04222	0	0.98703	0	0	0.327572	0	0	0	0	0	0.373175	0	0	0	0	0	0.339594	0	0.716157	0	1.67843	0	0.630126	0	0	0	0	1.90292	0.346305
SPATA6	3.51665	3.33206	4.39596	2.35485	3.89972	3.60446	6.7073	6.77076	6.74162	6.98764	7.11496	6.90599	7.17757	7.01817	6.76216	6.67484	6.87113	6.65322	6.8613	6.54178	6.72591	6.71115	7.0627	6.77477	6.49914	6.49385	6.64847	5.91173	6.78947	6.53312	6.68003	5.68961	6.45812	5.88903	6.3956	4.97742	6.36122	6.24021	6.5966	6.55215	5.74267	5.97609	3.57949	4.77031	5.47364	5.18774	5.38035	4.94637	5.49019
AGBL4	0.31371	0.446574	0	0	0	0	0.743472	0	0.449535	0	0	1.85842	0.719052	0.847115	0	0	1.41684	1.21952	0.767994	1.27059	0	0.408603	1.78484	1.01178	1.18542	1.43542	0.776357	0	1.18377	1.47451	1.30795	0	0.520649	0.548338	1.09106	1.07396	0.844948	1.31725	0.402067	1.9151	1.24823	0.991681	2.0045	0	0.659103	0.688136	0.583808	0	0.625364
BEND5	3.54694	3.73724	3.711	2.97433	3.04287	2.77556	3.07324	2.62108	3.66651	2.54661	2.95665	2.72844	3.12988	3.16814	2.79726	3.15947	4.24428	3.79119	3.77097	3.4907	4.17883	3.71288	2.89148	3.51323	3.2728	3.51991	3.18249	3.62814	2.82865	2.98059	3.30089	3.283	2.7797	3.62395	3.11873	3.50953	2.93257	3.3505	3.92045	3.67564	4.01174	3.98441	3.40398	3.31862	3.5854	2.89087	3.61156	3.42508	3.72333
LOC105378706	0	0	0	0	0	0	0	0	0	0	0	0	0	0.484808	0	0	0	0	0	0	0	0	0	0	0	0.314407	0	0	0	0	0	0	0	0	0	0	0	0	0	0	0	0	0	0	0	0	0	0	0
LOC101929721	0	0	0	0	0	0	0	0	0	0	0	0	0	0	0	0	0	0	0	0	0	0	0	0	0	0	0	0	0	0	0	0	0	0	0	0	0	0	0	0	0	0	0	0	0	0	0	0	0
AGBL4-IT1	0	0	0	0	0	0	0	0	0	0	0	0	0	0	0	0	0	0	0	0	0	0	0	0	0	0	0	0	0	0	0	0	0	0	0	0.528171	0	0	0	0	0	0	0.630126	0	0	0.384713	0	0	0
LOC107984954	0	0	0	0	0	0	0	0	0	0	0	0	0	0	0	0	0	0	0	0	0	0	0	0	0	0	0	0	0	0	0	0	0	0	0	0	0	0	0	0	0	0	0	0	0	0	0	0	0
LOC105378708	0	0	0	0	0	0	0	0	0	0	0	0	0	0	0	0	0	0	0	0	0	0	0	0	0	0	0	0	0	0	0	0	0	0	0	0	0	0	0	0	0	0	0	0	0	0	0	0	0
ELAVL4	0.57124	0.446574	0.710702	0	1.07998	0	0	0	0	0.428571	0	0.459641	0	0	0	1.13106	0	0	0.767994	0.770871	1.29649	0	1.65081	2.47864	1.33868	2.14048	2.58251	2.76859	2.54409	2.93936	3.25701	2.98954	3.06836	2.90178	3.26159	3.81158	3.57057	2.31568	0	0	0.868134	2.64897	0.865206	1.9581	2.93736	2.2225	3.75171	3.96456	3.75265
LOC105378709	0	0	0	0	0	0	0	0	0	0	0	0	0	0	0	0	0	0	0	0	0	0	0	0	0	0	0	0	0	0	0	0	0	0	0	0	0	0	0	0	0	0	0	0	0	0	0	0	0
LOC107984955	0	0	0	0	0	0	0	0	0	0	0	0	0	0	0	0	0	0	0	0	0	0	0	0	0	0	0	0	0	0	0	0	0	0	0	0	0	0	0	0	0	0	0	0	0	0	0	0	0
LOC105378711	0	0	0	0	0	0	0	0	0	0	0	0	0	0	0	0	0	0	0	0	0	0	0	0	0	0	0	0	0	0	0.373175	0	0	0	0	0	0	0	0	0	0	0	0	0	0	0	0	0	0
LOC105378710	0	0	0	0	0	0	0	0	0	0	0	0	0	0	0	0	0	0	0	0	0	0	0	0	0	0	0	0	0	0	0	0	0	0	0	0	0	0	0	0	0	0	0	0	0	0	0	0	0
LOC105378712	0	0	0	0	0	0	0	0	0	0	0	0	0	0	0	0	0	0	0	0	0	0	0	0	0	0	0	0	0	0	0	0	0	0	0	0	0	0	0	0	0	0	0	0	0	0	0	0	0
DMRTA2	0	0	0	0	0	0	4.9854	5.51802	5.24494	5.0059	5.09711	4.82713	6.9133	4.87581	6.7678	4.70017	6.18603	4.91796	6.27818	4.19407	5.21113	4.94441	5.76013	5.08883	4.74097	5.04001	4.72378	4.07533	3.88111	3.3066	2.84772	2.72216	2.09068	2.00202	2.27593	2.18161	2.15381	2.57846	1.70035	0	0	0.991681	0	0.972178	0	0	0.583808	0	0
LOC105378714	0	0	0	0	0	0	0.419107	1.83839	1.06812	0	0	0.459641	2.0809	1.13639	2.88288	0.842778	1.17153	0.528971	1.79077	0	2.09646	0.98703	1.33834	0	0	0.314407	0	0.612211	0.326882	0	0	0	0	0	0	0	0	0.320311	0	0	0	0	0	0	0	0	0	0	0
FAF1	5.27242	5.32857	5.69846	5.34985	5.69954	5.75911	5.5395	5.29004	5.29952	5.47844	5.22738	5.40147	5.204	4.75297	5.23101	5.48035	5.82084	5.3988	5.72822	5.57333	5.77828	5.33214	6.14998	6.23745	6.01603	6.16714	6.34539	6.33658	6.20936	6.33278	6.53603	6.60762	6.21393	6.45829	6.20981	6.33618	6.26493	6.36296	4.55447	4.80844	5.17845	5.28147	5.65236	5.82747	5.83002	5.83089	6.49645	6.11245	6.07025
LOC105378715	0	0	0	0	0	0	0	0	0	0	0	0	0	0	0	0	0	0	0	0	0	0	0	0.326652	0	0	0	0	0	0	0	0.291486	0	0	0	0.528171	0	0	0	0	0	0	0	0	0	0	0	0	0
LOC112268262	0	0	0	0	0	0	0	0	0	0	0	0	0	0	0	0	0	0	0	0	0	0	0	0	0	0	0	0	0	0	0	0	0	0	0	0	0	0	0	0	0	0	0	0	0	0	0	0	0
CDKN2C	0	0	0	0	0	0	0.743472	0	0	0	0	0	0	0	0	0.842778	1.80937	0.528971	1.03865	1.46764	0.789187	0.408603	2.02052	0.592828	1.47716	2.36168	0.307545	1.37061	1.18377	0.289716	0.373175	1.69573	1.66585	2.3017	1.23658	2.65647	2.15381	2.16385	0	0	0	0.991681	3.02157	1.19055	2.70084	3.4301	3.20639	3.20463	4.19867
C1orf185	0	0	0	0	0	0	0	0	0	0	0	0	0	0	0	0	0	0	0	0	0	0	0	0	0	0	0	0	0	0	0	0	0	0	0	0	0	0	0	0	0	0	0	0	0	0	0	0	0
LINC01562	0.57124	0	0	0	0	0.61504	0	0	0	0.428571	0	0	0.719052	0.484808	0.511063	0	0	0	0	0.436268	0	0	0.688404	0	0	0.314407	0	0.338339	0	0.289716	0	0	0	0	0.294077	0.288063	0	0	0	0	0	0	0	0	0	0	0.321235	2.12052	0
RNF11	6.45079	6.33665	6.42605	6.63056	6.54637	6.55501	8.3635	8.37402	8.13826	8.01512	8.05017	7.5271	7.90342	7.33251	8.03577	7.18011	7.17609	6.92443	7.45374	6.66739	7.05305	6.83215	6.9495	6.96869	6.61245	7.10187	7.0539	6.81757	7.0961	6.83797	7.04823	5.97802	7.0208	7.06792	7.17993	7.36833	7.35476	7.24253	7.4126	6.871	7.07361	6.42096	6.3344	6.59787	7.12921	6.83371	6.83895	7.47709	7.40487
TTC39A	2.48934	2.76662	2.94193	1.90443	2.94191	3.07762	1.59584	1.02176	1.06812	1.77454	0	3.21	2.18704	1.92452	3.04026	3.73327	1.62639	3.09241	2.72744	3.01128	2.21434	2.91596	0.688404	1.82412	2.97842	0.981122	1.65008	2.14919	1.82513	1.95999	2.18336	2.12403	2.01514	2.65935	1.36871	3.33092	2.15381	1.99415	4.27202	4.57676	5.33413	4.95353	4.98517	5.01881	3.39996	4.44489	4.30052	3.81657	4.71312
LOC105378717	0	0	0	0	0	0	0	0	0	0	0	0	0	0	0	0	0	0	0	0	0	0	0	0	0	0	0	0	0	0	0	0	0	0	0	0	0	0	0	0	0	0	0	0	0	0	0	0	0
TTC39A-AS1	0	0	0	0	0	0	0	0	0	0	0	0	0	0	0	0	0	0	0	0	0	0	0	0	0	0	0	0	0	0	0	0	0	0	0	0	0	0	0	0	0	0	0	0	0	0	0	0	0
EPS15	5.15929	4.74202	5.03696	4.68326	4.74962	5.2357	5.85731	5.84983	5.05176	5.24836	5.59522	4.70794	5.13935	4.66484	5.5254	5.30322	5.63941	5.22178	5.45529	5.08074	5.60565	5.48759	5.40167	5.35378	5.35801	5.23917	5.42817	5.47067	5.57119	5.78804	5.67749	5.14923	5.87245	5.99742	5.87951	6.25917	6.06212	5.96385	5.06443	4.55566	5.78648	5.28147	5.05814	5.27918	5.69139	5.76756	5.93914	6.30804	6.60044
LOC105378720	0	0	0	0	0	0	0	0	0	0	0	0	0.97761	0	0	0	0.503349	0	0	0	1.06502	0	0	0	0	0	0	0	0	0	0	0	0	0	0.294077	0	0	0	0	0	0	0	0	0	0	0	0	0	0
LOC105378719	0	0	0	0	0	0	0	0	0	0	0	0	0	0	0	0	0	0	0	0	0	0	0	0	0	0	0	0	0	0	0	0	0	0	0	0	0	0	0	0	0	0	0	0	0	0	0	0	0
OSBPL9	6.22112	6.47841	6.47849	6.13495	6.38746	6.44488	6.55528	6.76393	6.46546	6.38067	6.50748	5.99212	6.31298	5.69292	6.405	5.9839	6.11828	5.85026	6.29765	5.90627	5.93243	5.90511	6.34707	6.26154	5.9757	6.28896	6.17083	6.25904	6.23394	6.50514	6.36058	6.47226	6.25145	6.28091	6.39172	6.87363	6.53643	6.5353	6.45579	6.5034	7.14545	6.93381	6.61797	6.58829	6.80239	6.5992	7.03277	7.05322	7.15869
NRDC	6.35558	6.38756	6.3605	6.40393	6.28298	6.64971	6.44237	6.46901	6.8184	7.16154	7.01026	7.01043	6.96272	7.02261	7.07121	6.92614	7.25312	7.10236	7.02596	6.95705	6.9675	7.12726	7.16152	7.32935	7.24433	7.46211	7.31728	7.04248	7.20456	7.26035	7.43288	7.56651	7.16758	7.23222	6.98517	6.77807	7.21743	7.03664	5.84716	6.22473	6.22887	6.61289	6.75231	6.76455	6.93121	7.03873	7.37596	6.92175	6.35956
LOC105378721	1.77783	1.49267	0.710702	0.753519	1.25858	1.64446	2.01225	1.61391	2.21897	2.26451	1.97838	2.00047	1.84177	1.58362	2.13773	2.06143	2.25017	1.87082	2.38325	1.04222	1.82721	1.39879	1.33834	3.30645	2.10876	2.21804	2.19033	1.75643	1.47529	1.68867	2.65835	3.78291	2.09068	1.82505	2.20696	1.95364	1.76065	1.31725	1.83641	1.45001	1.90728	2.10269	2.35276	2.45644	2.49393	2.31397	2.69753	2.01582	1.99425
RAB3B	6.20695	6.6021	6.63915	6.44993	5.75267	6.00582	8.73849	8.69598	8.82166	8.60657	8.67024	7.7217	7.96441	7.6548	7.92153	7.32993	6.95119	7.56062	7.40072	7.21198	6.84034	7.28699	7.05609	6.92109	7.34501	6.96235	6.4705	6.42798	6.16402	6.06216	6.77641	6.1964	5.88841	6.72112	6.19653	6.68507	6.32347	6.34983	8.10073	8.13574	7.37319	7.57341	6.97906	6.88684	6.70965	6.67881	6.99941	7.01638	6.89493
TXNDC12	7.24876	7.32444	7.36846	7.54064	7.43331	7.7354	8.8732	9.05299	9.08804	8.80593	8.89984	8.00903	8.12495	8.18685	8.28024	8.06402	8.1606	7.96269	8.31441	7.9838	8.16937	8.07558	8.26082	7.87821	7.84943	8.25794	7.98087	8.32669	7.93761	7.9583	7.80261	7.88076	7.90838	8.03482	7.81686	8.52325	7.94379	7.81399	8.0386	8.39821	8.12052	8.0797	8.7633	8.60102	8.33669	8.30263	8.48341	8.04944	8.24805
KTI12	0	0	0	0	0	0	0	0	0	0	0	0	0	0	0	0	0	0	0	0	0	0	0	0	0	0	0	0	0	0	0	0	0	0	0	0	0	0	0	0	0	0	0	0	0	0	0	0	0
TXNDC12-AS1	0	0	0	0	0	0	0	0	0	0	0	0	0	0	0	0	0	0	0	0	0	0	0	0	0	0	0	0	0	0	0	0	0	0	0	0	0	0	0	0	0	0	0	0	0	0	0	0	0
BTF3L4	7.74166	7.80589	7.8245	7.57218	7.28404	7.43657	7.79539	7.8854	7.51895	7.4194	7.57043	7.13887	7.31563	7.35381	7.39646	7.26443	7.43119	7.30182	7.32052	7.1772	7.19244	7.37498	7.54363	7.50107	7.35628	7.33515	7.45063	7.60922	7.96577	8.01645	7.86056	7.73673	8.11246	8.26801	8.17608	8.16945	8.13298	8.18573	7.05283	7.05889	7.02872	6.86615	6.69626	7.35641	7.47279	7.65216	7.90947	7.70886	7.95502
LOC107984956	0	0	0	0	0	0	0	0	0	0	0	0	0	0	0	0	0	0	0	0	0	0	0	0	0	0	0	0	0	0	0	0	0	0	0	0	0	0	0	0	0	0	0	0	0	0	0	0	0
ZFYVE9	2.13773	2.21045	1.82636	0.753519	0.638769	2.06678	1.0082	2.7371	2.61301	2.62959	1.74519	2.00047	1.55503	2.32034	1.43312	1.5771	1.62639	1.68459	2.28265	1.46764	1.06502	1.56764	1.33834	2.18818	1.60355	0.981122	1.12961	1.21506	2.01867	1.78488	0.914947	2.39366	2.29613	0.300065	2.46501	2.03369	2.15381	1.99415	0	2.54841	1.79739	1.98754	2.0045	1.5478	0.902035	1.90697	1.58265	1.64658	2.17846
CC2D1B	3.00797	2.84157	2.60713	3.40633	3.66647	3.60446	3.42982	3.84755	3.70746	3.78643	3.73879	3.15028	3.28137	3.55889	4.0642	3.28222	3.56739	3.64562	2.94056	3.01128	3.96004	3.8502	3.72564	3.74961	4.04845	2.96685	3.42519	2.71154	3.83042	4.14379	4.24835	4.18932	4.03811	3.67707	3.84174	3.48126	3.88754	3.94688	3.53682	3.10791	3.20994	3.52912	4.25361	3.82223	3.78043	3.54786	3.38921	4.01976	3.69339
ORC1	5.74714	5.27551	5.57866	5.19639	5.54461	5.44383	5.00068	4.92444	5.09869	4.82407	5.08466	5.1805	5.30177	5.11076	5.03919	4.9051	5.37491	5.25562	5.02805	5.18245	4.7468	4.9134	4.73775	5.31747	5.10377	5.13304	5.47516	5.25796	5.11156	5.39698	5.07742	5.89359	5.19524	5.35745	5.25075	5.57406	5.14976	5.03682	4.31923	4.9766	4.17444	3.44432	4.535	4.55107	4.48724	4.9374	4.91554	4.3776	4.79998
PRPF38A	6.87171	6.91565	6.74996	6.46121	6.63797	6.93938	6.10352	5.77036	5.97221	5.99114	5.96479	6.10651	6.02879	6.08125	6.29994	6.26264	6.15255	6.15826	5.94946	5.78215	6.20583	6.1707	6.18678	6.2946	6.17713	6.31125	6.42734	5.8926	6.4508	6.08597	6.49884	5.74488	6.11337	6.15551	6.01176	5.54703	6.20391	6.59218	5.39709	5.4	6.10172	6.06399	6.24346	6.48364	6.63174	5.87663	6.51624	6.46044	6.67127
ZCCHC11	4.75441	5.32857	4.65484	4.7583	5.06978	4.9924	5.37345	5.08634	5.53385	5.72479	5.47638	5.36254	5.53074	5.46402	5.71246	5.27393	5.97243	5.36819	5.66966	5.32907	5.15327	5.44486	5.71885	5.85592	5.61966	5.6907	5.6896	5.80666	5.51613	6.01333	5.92884	5.65155	5.92499	6.20156	5.9392	6.11938	6.08487	5.88106	4.88775	5.55686	6.07842	5.58857	5.27773	5.34893	5.55586	5.60497	5.8168	6.38363	6.07025
LOC105378723	0	0	0	0	0	0	0	0	0	0	0	0	0	0	0	0	0	0	0	0	0	0	0.384823	0	0	0	0	0	0.326882	0.289716	0	0	0	0	0	0	0	0	0	0	0	0	0	0	0	0	0	0	0
GPX7	4.35279	4.79954	4.70852	5.11307	4.19122	4.6082	6.71194	6.41776	6.73173	6.17504	6.14345	5.1655	5.58028	5.14374	6.05448	4.58565	5.52634	4.55996	5.6496	4.92175	5.63766	4.71189	5.52174	5.05615	4.67053	5.85144	6.04668	5.48776	5.79916	5.54861	4.98632	3.52673	5.21225	5.16635	4.5332	4.47375	4.75531	4.24052	5.48254	5.73633	4.12979	3.98441	4.51785	5.03301	4.08119	1.90697	2.69753	0.935988	2.74351
SHISAL2A	1.14698	0.787098	0.967095	1.90443	1.41743	0.61504	1.74838	1.34801	2.10098	1.44864	1.86651	1.52396	1.84177	1.13639	1.99117	1.13106	1.17153	1.68459	1.26646	1.64099	1.4959	1.20758	2.31455	1.18301	1.18542	0.981122	0.776357	1.86509	1.33685	1.07847	0.669299	1.48104	2.35859	2.00202	1.97776	1.95364	1.37423	1.16556	0	1.02807	0	0	0.865206	1.38023	0.659103	1.15205	0.321235	0	0.859095
COA7	4.54519	3.92125	3.711	4.23521	4.55823	4.51065	3.5999	2.62108	3.74727	2.62959	3.67379	3.74203	3.46141	4.33439	3.86816	4.60929	4.03976	4.32513	4.18744	4.62412	4.2904	4.4776	4.52434	4.32604	4.56575	4.70495	4.54444	4.55243	4.66769	4.88077	4.83041	4.96497	4.8378	5.16635	4.7787	4.62357	4.96598	4.89934	3.65196	3.16474	3.856	3.56972	4.42893	4.55107	4.67883	4.58006	3.92753	5.00225	4.84153
ZYG11B	5.13954	4.57638	5.29265	4.72127	5.17363	4.89266	5.0747	4.97258	5.06758	4.48838	5.35724	5.1655	5.60922	5.22302	5.41475	5.42813	5.1389	5.35264	5.45529	5.25095	5.19688	5.58919	5.37003	5.61541	5.34901	5.41414	5.51319	5.2679	5.55567	5.76463	5.58293	5.09354	5.75546	5.76571	5.80564	5.73239	5.74986	6.06376	5.03645	4.30062	5.75007	5.353	4.12365	4.85266	5.73909	5.72652	6.10514	6.76098	7.09427
ZYG11A	1.43312	1.49267	0.710702	1.61245	0.354452	1.04488	5.04554	5.41725	5.42758	5.75283	5.70502	5.29521	5.78856	5.31275	5.73566	5.15045	5.31566	4.91796	4.77383	5.32907	5.34638	5.26002	5.17627	5.68119	5.49476	5.34668	5.91084	5.79983	5.10091	5.0355	5.32058	4.11669	4.94346	5.29935	5.36595	5.31039	5.04928	5.37608	4.77373	4.27504	4.87459	4.72096	4.71125	4.78716	4.50574	5.16334	5.01904	5.36395	5.08004
ECHDC2	2.96373	2.21045	4.25877	1.61245	2.51972	1.37562	6.1793	6.00834	6.16093	6.6227	6.19068	4.1904	5.46894	4.01605	5.35607	4.88587	5.28509	4.61314	5.6496	4.88773	5.19688	4.69376	5.50241	5.44075	4.83414	5.16277	5.16706	5.36361	5.36406	5.30261	5.02607	5.22028	5.18666	4.94601	5.28461	5.16686	5.56002	5.59226	5.05051	5.52466	5.56125	5.15375	5.48601	5.36024	5.0506	5.16334	5.12595	5.00225	4.57216
SCP2	6.2022	6.50747	6.59233	5.93919	5.99873	6.04118	7.75544	7.67238	7.29883	6.89843	7.19531	6.91499	7.19357	6.8233	7.03425	7.02614	6.95605	6.78653	6.9664	6.84186	7.06486	7.19006	7.40737	7.54098	7.0527	7.4501	7.42692	7.44168	7.38002	7.55119	7.33077	7.22591	7.21688	7.43472	7.58514	7.29103	7.35476	7.54873	6.7638	6.62485	7.43871	6.80369	6.77413	6.77303	7.59882	7.65654	7.57023	8.0125	8.14397
PODN	0	0	0	0	0	0	1.42524	0.599508	0.449535	0.758559	0	0.459641	0.403922	0	0	0.482022	0	0	0	0.436268	0.789187	0.72657	0.384823	0	0	0	0	0	0	0.737341	0	0	0	0	0	0	0	0	0	0	1.24823	0.991681	1.24446	0	0.659103	0	0	0.685985	0
SLC1A7	0	0	0	0	0	0	0	0	0	0	0	0	0	0	0	0	0	0	0	0	0	0	0	0	0	0	0	0	0.326882	0	0.373175	0	0	0	0.746915	0	0	0	0	0.429107	0	0.410884	0	0	0	0	0	0	0
LOC105378724	0	0	0	0	0	0	0	0	0	0	0	0	0	0	0	0	0	0	0	0	0	0	0	0	0	0	0	0	0	0	0	0	0	0	0	0	0	0	0	0	0	0	0	0	0	0	0	0	0
CPT2	5.21696	5.27551	5.68066	4.86402	4.94489	4.9681	5.08906	5.0643	5.15898	4.78839	4.91223	5.74206	5.89421	5.54031	5.42905	5.64953	5.6986	5.51514	6.02925	5.66655	6.04808	5.8157	5.95758	5.92392	5.90995	6.17689	6.11751	4.9355	5.79916	5.48557	5.84242	5.63864	5.53654	5.63086	5.87951	5.93362	5.5437	5.83152	6.09112	5.67895	5.61892	6.14683	6.16854	6.30211	5.83735	6.07277	5.71088	6.41998	5.84367
C1orf123	6.38941	6.6021	6.66653	6.5589	6.30347	6.08703	6.48643	6.28108	6.71677	6.47345	6.56238	7.04363	7.0177	6.9638	6.79567	6.95411	7.11657	7.23552	7.07567	6.91967	7.017	7.08266	6.90603	6.8466	7.05547	6.82036	6.76652	6.86414	6.99904	6.64953	6.88848	7.00728	6.90263	6.84814	6.63427	6.91385	6.80305	7.01183	7.0805	7.08857	6.71031	7.09549	6.90187	6.92921	7.06202	6.98754	6.88838	6.91813	7.12263
MAGOH	5.45925	5.6641	5.72475	5.16915	5.06978	5.27585	3.88966	3.62465	4.32258	4.82407	4.43187	4.93723	4.9412	5.57698	5.09409	4.86637	4.67986	4.71397	4.94818	4.95498	4.2904	4.97476	4.80241	4.65186	4.92166	4.9856	4.92901	3.98189	4.88195	3.81958	4.13172	2.90581	3.91882	3.82561	4.03319	4.0225	4.08094	4.03705	3.57623	3.59521	3.40988	1.72535	0.865206	2.36961	3.18712	3.11095	3.45631	3.65164	3.66281
LOC100507564	0	0.446574	1.54092	0	0.354452	0	0.743472	0	0.791689	0	1.61278	1.52396	1.1968	1.92452	0.511063	1.75724	2.58734	1.68459	1.63626	1.46764	2.51927	0.98703	2.31455	1.9241	1.01393	2.42846	1.94535	2.38645	1.60155	1.78488	0.914947	2.81691	1.76141	1.82505	1.89251	2.49616	2.15381	2.31568	1.96073	2.04187	1.40632	2.64897	3.11573	2.75937	3.18712	2.2225	2.31918	2.30958	2.08929
LRP8	5.03653	5.32857	5.19574	5.32538	5.97337	5.88124	4.90652	4.62643	5.06758	5.05175	5.39806	4.16044	4.12734	4.91455	4.02707	4.2061	3.56739	4.44732	4.0716	4.56077	3.33654	4.94441	3.79083	3.26891	4.21609	3.42498	3.32612	3.62814	3.23162	3.2738	3.53931	2.72216	2.68538	3.10928	2.63215	3.09004	2.82861	3.24094	3.72391	3.89306	4.25979	3.44432	3.06941	3.72063	3.43901	3.25644	3.72475	4.29051	2.68385
LOC105378728	0	0	0	0.753519	0.638769	0	0	0	0	0.428571	0	0	0	0	0.511063	0	0.503349	0	0	0.436268	0	0	0	0	0	0	0	0	0	0	0	0	0	0	0	0	0	0	0	0	0	0	0	0	0	0	0	0	0
LOC105378726	0	0	0	0.753519	0	0	0.419107	0	0.791689	0	0.667302	0	0.97761	0.484808	0	0	0	0	0	0	0	0	0	0	0	0	0	0	0	0	0	0	0	0	0	0	0	0.582363	0	0	0	0	0	0	0	0	0.321235	0.383386	0
LINC01771	0	0	0	0.753519	0	0.61504	0	0	0.449535	0	0	0.459641	0	0	0	0.482022	0	0	0	0	0	0	0	0	0	0	0	0	0	0	0	0	0	0	0	0	0	0	0	0	0	0	0	0.401194	0	0	0	0	0
LOC105378731	0	0	0	0.753519	0.354452	0	0	0	0	0	0	0	0	0	0	0	0	0	0	0	0	0.408603	0	0	0	0	0	0	0	0	0	0	0	0	0	0	0	0	0	0	0	0	0	0	0	0	0	0	0
LOC105378730	0	0	0	1.61245	1.41743	1.04488	0.743472	0.599508	1.29995	0	0	0.807602	0.403922	0.484808	0	1.13106	0	1.21952	1.03865	0.436268	1.4959	0.72657	0.688404	0.81746	1.92733	0	1.12961	0	0.818032	0.917928	1.12479	0	0.520649	0.300065	0	1.34897	1.04376	0.803971	0.973942	2.26622	0.35061	0.730314	0	0	0.366924	1.78434	0.998268	0	1.89255
LOC107984957	0	0	0	0	0	0	0	0	0	0.428571	0.667302	0.459641	0.403922	0	0.887681	0	0	0	0	0	0	0	0	0	0	0	0.560911	0	0.326882	0.737341	0	0	0	0	0	0.528171	0	0	0	0	0.35061	0	0	0.401194	0	0.384713	0.583808	1.149	0.346305
LOC105378733	0.31371	0	0	0	0	0	0	0	0	0	0.371949	0	0	0	0	0	0	0	0	0	0	0	0	0.592828	0	0	0	0	0.326882	0	0.373175	0	0	0	0	0	0	0	0	0	0	0	0	0	0	0	0	0	0
DMRTB1	0	0	0	0	0	0	0	0	0	0	0	0	0	0	1.18599	0	0	0	0	0	0	0	0	0	0	0	0.307545	0.338339	0.593306	0	0.669299	1.5924	1.33405	0.944709	1.23658	1.07396	1.21841	1.45444	0	0	0	0	1.40229	0	0.659103	0	1.58265	0	0.625364
GLIS1	0.31371	0	0	0	0.638769	0	0	1.02176	0.449535	0	1.12181	0	0	0	0	0	0	1.21952	0	0.770871	0.447949	0.72657	0	0	0	0.314407	0.307545	0	0	0.737341	0	1.22879	0.520649	0	0.294077	1.07396	0	0.320311	0.973942	0	0	0.410884	1.06729	0	0.659103	0.938625	0.998268	0	0.625364
NDC1	7.24645	7.23345	6.99644	7.59795	7.19086	7.54321	6.57071	6.82421	6.44744	6.87311	6.8686	6.76381	7.01049	6.86345	6.80667	6.68601	6.98487	6.82649	6.87433	6.96523	6.65472	6.85681	6.8344	7.03449	6.66049	6.91073	6.996	7.26207	7.14618	7.08243	7.18035	7.02971	7.08917	7.19172	7.29239	7.1522	6.91198	7.19925	5.82279	5.73633	6.28594	6.14683	5.71387	6.27847	6.5494	6.79453	6.63322	6.76503	7.23861
YIPF1	4.20862	3.88628	4.25877	3.94521	4.12368	4.25353	3.71549	3.79497	4.09462	4.27298	3.42005	4.35813	4.43805	4.21534	4.36133	4.38111	4.91763	4.32513	4.215	4.24869	4.39396	4.29718	5.02192	4.76404	4.75466	5.21099	4.71075	4.53609	4.80529	4.36229	4.90337	5.00576	4.63825	4.82178	4.5611	4.30656	4.72668	4.74736	3.53682	4.67785	4.35983	3.52912	3.02157	3.53359	3.8105	3.69127	3.6407	4.82767	4.1554
DIO1	0	0	0	0	0	0	0	0	0	0	0	0	0	0	0	0	0	0	0	0	0	0	0	0	0	0	0	0	0	0	0	0	0	0	0	0	0	0	0	0	0	0	0	0	0	0	0	0	0
HSPB11	6.81059	6.51893	6.91887	6.33206	6.53341	6.35404	5.63067	5.75667	5.42758	5.12508	5.47638	5.1805	5.59964	5.74758	5.11193	5.49311	4.65618	5.13352	4.39446	5.35419	4.76623	5.53928	5.34854	5.33574	5.19693	5.47069	5.37133	5.31655	5.32798	5.38935	5.74256	5.27137	5.60255	5.74098	5.70919	5.42616	5.46787	6.05839	4.64991	5.46933	5.05255	4.70282	3.92988	3.82223	3.89717	4.90834	4.80404	4.59307	5.51608
LRRC42	6.79489	6.55278	6.49386	6.4835	6.46228	6.14236	5.62082	4.97258	5.72544	4.6561	4.88378	5.41422	5.33679	4.97076	5.07602	5.30322	4.93742	5.15161	5.32222	5.22394	5.23921	5.46638	5.45292	5.07802	5.36694	5.64228	5.47516	4.92298	5.26258	5.46393	5.52861	6.02343	5.13406	5.82575	5.38948	5.38859	5.62353	5.72704	5.31794	6.15631	5.74267	5.78241	4.8547	5.03301	4.94606	5.31501	5.15653	5.75402	5.47267
LDLRAD1	0	0	0	0	0	0	0	0	0	0	0	0	0	0	0	0	0	0	0	0	0	0	0	0	0	0	0	0	0	0	0	0	0	0	0	0	0	0	0	0	0	0	0	0	0	0	0	0	0
TMEM59	7.13618	7.37576	7.44425	6.991	7.2181	7.30211	7.87005	7.71899	7.51319	7.26574	7.62518	7.18424	7.34172	7.10863	7.12931	7.31203	7.19676	7.18811	7.31417	7.34013	7.29967	7.32872	7.37585	7.20567	7.1517	7.47204	7.24002	7.32525	7.38222	7.16745	7.25194	7.28718	7.17628	7.37167	6.97484	7.31726	7.32402	7.16716	7.97736	8.04214	8.1333	8.09021	6.93776	7.23578	7.01435	7.47021	7.2843	7.73589	7.54977
TCEANC2	2.71958	1.82363	2.81717	1.90443	2.83336	3.16572	3.38395	3.7404	3.49001	3.50805	2.843	2.80787	2.46543	3.10257	1.18599	2.79726	2.86043	3.59364	2.1745	2.65469	2.32331	2.852	1.78484	2.10541	2.41484	2.55341	2.26355	1.75643	2.10648	1.87511	2.44031	1.5924	1.93542	2.36782	1.80186	2.37843	2.06512	2.16385	2.18123	2.1584	2.10474	1.40469	0.865206	1.5478	1.29149	1.90697	1.99744	3.00027	2.90899
CDCP2	0	0	0	0	0	0	0	0	0	0	0	0	0	0	0	0	0	0	0	0	0	0	0	0	0	0	0	0	0	0	0	0	0	0	0	0.733875	0	0	0	0	0	0	0	0	0	0	0	0	0
CYB5RL	3.42173	2.60395	3.30925	2.69757	3.13722	2.65897	2.51594	2.03256	2.4294	2.92069	2.71962	2.12974	2.0809	2.72078	2.60905	3.15947	2.58734	2.5538	3.00513	2.65469	3.2286	1.20758	3.51029	3.8031	2.54654	3.09572	3.57652	2.71154	2.97583	3.24025	2.78731	3.66051	2.7797	3.51146	3.15578	3.50953	3.63363	3.80009	3.27468	3.55325	3.1215	3.30696	3.73594	3.72063	4.1534	3.8217	3.72475	4.04658	4.52194
MRPL37	7.16088	7.04019	7.12702	7.28551	6.99057	7.40976	6.64062	6.36464	6.93073	6.68707	6.63247	7.17303	7.11506	6.90251	6.8338	7.09893	7.26883	7.23552	7.15252	6.89847	7.36166	7.0258	7.03606	7.01478	7.02756	7.17663	7.16556	7.00141	6.93451	6.88216	7.00247	7.60685	7.19351	6.85968	7.12023	6.81253	7.03386	7.11377	6.55775	7.28723	7.11428	7.07448	7.5231	7.35076	6.91745	7.36983	7.12071	6.52386	6.84133
SSBP3	6.51734	6.68584	6.31508	5.80404	6.1535	6.18515	6.1793	5.98506	6.35382	6.4278	6.08215	6.7836	7.16787	6.52472	6.88659	6.34944	6.42207	6.50633	6.48477	6.29163	6.66511	6.49779	6.35248	6.61939	6.57437	6.7106	6.78839	5.85357	6.18939	6.27181	5.94276	6.00342	5.83998	6.31901	5.61251	6.18659	5.91759	6.23546	6.04271	5.89592	6.16946	6.00599	5.82955	5.92966	5.92247	6.14307	5.95662	5.93001	6.30616
SSBP3-AS1	0	0.446574	0	0	0	0	1.0082	1.02176	0	0.428571	0.371949	0.459641	0	0.847115	0	1.37128	1.62639	0	0	0.436268	0	0	0.384823	0.592828	0.594262	0	0	0.338339	0	0.53077	0.373175	0.533962	0.283685	0.760093	0	0.733875	0	0	0	0	0	0.410884	0	0	0.366924	0	0	0	0.346305
LOC105378735	0	0.446574	0	0	0	0	0	0	0	0	0	0	0	0	0	0	0	0	0	0	0	0	0	0	0	0	0	0	0	0	0	0.291486	0.283685	0	0	0	0	0.320311	0	0	0	0	0	0	0	0	0	0	0
LOC105378734	0	0	0	0	0	0	0	0	0	0	0	0	0	0	0	0	0	0	0	0	0	0	0	0	0	0	0	0	0	0	0	0	0	0	0	0	0	0	0	0	0	0	0	0	0	0	0	0	0
ACOT11	2.13773	1.82363	1.18472	1.24598	1.25858	1.04488	4.15834	3.68369	3.49001	4.22041	3.80098	4.21974	4.54174	4.05123	4.13572	4.10992	3.84394	4.2929	4.18744	3.44465	4.17883	3.56109	3.47106	3.37872	3.61044	3.51991	2.89052	3.15847	2.60568	2.55873	3.06683	3.02966	2.58446	2.08298	2.46501	2.80074	3.12039	2.69383	4.68638	3.89306	4.77663	4.92251	4.77035	4.59	3.27606	4.05177	3.52042	3.25149	1.99425
FAM151A	0.979367	0.446574	0	0	0	0	1.74838	1.02176	1.49968	1.77454	1.61278	0.807602	1.38698	2.20006	1.99117	1.5771	1.80937	2.44069	2.05755	2.17996	2.09646	1.56764	1.33834	0.81746	1.82725	0.981122	0.96377	1.04068	0.818032	0.289716	0.914947	0.533962	0.283685	0.760093	1.4898	0.733875	0.844948	0.803971	1.70035	1.62223	2.00938	2.40155	1.40229	1.83386	1.29149	0.938625	1.168	0	1.06012
MROH7-TTC4	0	0	0	0	0	0	0	0	0	0	0	0	0	0	0	0	0	0	0	0	0	0	0	0	0	0	0	0	0	0	0	0	0	0	0	0	0	0	0	0	0	0	0	0	0	0	0	0	0
MROH7	0	0	0	0	0	0	0	0	0	0	0	0	0.719052	0	0	0	0	0	0	0	0	0	0	0	0.327572	0	0	0	0	0	0	0	0.283685	0	0	0.733875	0.614286	0.320311	0	0	0	0	0	0	0	0	0.321235	0	0
TTC4	0	0	0	0	0	0	0	0	0	0	0	0	0	0	0	0	0	0	0	0.436268	0	0.408603	0	0	0	0	0	0	0	0	0	0	0	0	0	0	0	0	0	0	0	0	0	0	0	0	0	0	0
PARS2	2.66537	2.68758	3.35485	3.09505	2.88866	3.4017	2.33497	2.20367	2.4294	2.85324	3.11193	3.52411	3.54364	3.78474	2.88288	4.1427	3.01744	3.88066	3.06693	4.01659	4.05789	3.60057	3.16171	3.23037	4.23574	3.21402	3.18249	2.65212	2.87941	3.2738	2.84772	3.95943	3.45888	3.87191	3.67302	4.1537	3.91318	3.41917	3.22595	3.27211	2.358	3.89137	3.54605	3.36425	3.6862	3.69127	3.85478	3.20463	3.91714
TTC22	0	1.49267	0.710702	0	0	0	0	0	0	0	0	1.52396	1.38698	1.13639	0	1.13106	1.62639	1.47072	0.434455	1.79577	2.42463	0.98703	1.33834	0.592828	2.72397	0.314407	1.12961	2.14919	1.0125	1.35417	1.30795	1.79219	0.520649	1.25532	1.09106	2.18161	0.614286	0.803971	2.18123	2.26622	1.54878	2.10269	1.06729	2.07248	1.29149	2.48122	1.80492	3.15619	1.06012
LEXM	0	0	0	1.24598	0.638769	0.61504	0	0	0	0	0	0	0	0	0	0	0	0	0	0	0	0	0	0	0	0	0	0	0	0	0	0	0	0	0	0	0	0	0	0	0	0	0	0	0	0	0	0	0
DHCR24	7.15598	7.39455	6.94892	8.09796	8.55625	8.65039	6.73496	6.63526	7.73734	7.38399	7.24929	7.16174	7.80056	7.64619	7.97125	7.26443	7.59902	7.43701	7.78556	7.10502	7.88603	7.36642	8.20212	8.27957	7.38075	8.02828	8.06776	7.77158	7.87021	7.57662	7.46697	7.43826	7.37255	7.22777	7.3495	7.31526	7.28036	7.56776	5.96319	6.35866	6.03065	5.89053	6.53092	6.76029	6.78734	6.77453	7.04372	6.06076	6.19836
LOC107984958	1.14698	1.29355	1.18472	0	0.638769	0	1.0082	0.599508	1.29995	1.44864	0.667302	1.32227	1.55503	0.847115	2.50485	0.842778	1.17153	1.21952	1.26646	0	1.4959	0	1.15244	1.18301	0.327572	0.572405	1.85348	0	1.0125	0.737341	1.12479	1.48104	2.16247	0.300065	1.36871	0	1.37423	0.996099	0	1.45001	0	0.991681	1.24446	0.401194	0	0.384713	0	0.685985	0.859095
LOC105378736	0	0	0	0	0	0	0	0	0	0	0	0	0	0	0	0	0	0	0	0	0	0	0	0	0	0	0	0	0	0	0	0	0	0	0	0	0	0	0	0	0	0	0	0	0	0	0	0	0
TMEM61	0.57124	0	0.710702	0	0.876173	0	1.74838	1.34801	0.791689	0.428571	0.91242	0.807602	1.1968	0	0	1.13106	0	0.915177	0	0.770871	0.447949	1.39879	0	0.326652	1.71971	0	1.2784	0.338339	0.593306	0.289716	0.914947	0.291486	0.724126	0.300065	0.538141	1.07396	0	0.582363	0.973942	2.1584	1.07066	0.410884	1.06729	0.401194	0.366924	0	0.583808	2.12052	0.625364
BSND	0	0	0	0	0.354452	0.61504	1.42524	1.34801	0.449535	1.02694	1.97838	1.52396	1.1968	0.484808	1.18599	0	1.41684	0.915177	1.46315	0.770871	1.4959	1.56764	0	0	1.01393	0.572405	0	0	0	0	0	1.22879	0	0.760093	0.538141	0.528171	1.04376	0.803971	0	1.9151	1.40632	1.72535	0	0.401194	0	0	1.31985	0	0.859095
PCSK9	3.13307	2.98068	3.48358	5.42087	5.76011	5.40815	4.47499	4.39871	3.93137	3.63398	4.02599	2.24841	1.38698	2.06888	1.99117	2.42336	2.68424	1.68459	2.28265	3.07312	3.8909	1.85555	3.88341	4.43174	2.93098	4.2859	5.05809	6.29348	4.89435	4.6447	4.51366	3.52673	3.64581	4.96749	3.04159	5.67737	2.39127	3.41917	2.07519	2.85511	2.19418	2.72284	3.44083	3.22279	3.23228	2.12479	3.90368	2.39556	0.859095
USP24	4.56012	4.92545	5.11853	5.08419	5.22824	5.2357	5.38513	5.53415	5.05176	5.52253	5.12168	4.90146	5.45838	5.50267	5.47114	5.03298	5.31566	5.30495	5.55571	5.15411	5.26676	5.24764	5.55026	5.80438	5.36694	5.42235	5.35467	5.40019	5.75907	5.79383	5.87181	5.73884	5.47444	5.58989	5.47995	5.13091	5.68436	5.38469	4.17266	4.71638	5.06446	5.25681	4.97264	5.26722	5.38644	5.69282	5.45608	5.97259	5.86397
LOC100507634	1.55743	1.66762	0.967095	2.35485	1.69069	1.04488	1.0082	2.03256	0.791689	2.04023	0	1.32227	1.96628	0.847115	1.64404	1.5771	2.48347	0	2.47729	1.04222	1.29649	2.39391	1.78484	1.9241	2.10876	2.29166	1.85348	0.842295	1.0125	1.68867	1.61645	0.533962	1.76141	0.300065	1.23658	0.288063	1.04376	1.16556	0.402067	0	0.632454	1.40469	2.27325	1.9581	0.366924	0.384713	1.168	2.62644	1.78308
MIR4422HG	0	0	0	0	0	0	0	0	0	0	0	0	0	0	0	0	0	0	0	0	0	0	0	0	0	0	0	0	0	0	0	0	0	0	0	0	0	0	0	0	0	0	0	0	0	0	0	0	0
LOC105378740	0	0	0	0	0	0	0	0	0	0.428571	0	0	0	0	0	0.482022	0	0	0	0	0	0.72657	0	0	0.327572	0	0	0	0	0	0.669299	0	0	0	0	0	0.614286	0.320311	0	0	0	0	0	0	0	0	0	0	0
LINC01753	0	0	0	0	0	0	0	0	0	0	0	0	0	0	0	0	0	0	0	0	0	0	0	0	0	0	0	0	0	0	0	0	0	0	0	0	0	0	0	0	0	0	0	0	0	0	0	0	0
LINC01755	0	0	0	0	0	0	0	0	0	0	0	0	0	0	0	0	0	0	0	0	0	0	0	0	0	0	0	0	0	0	0	0	0	0	0	0	0	0	0	0	0	0	0	0	0	0	0	0	0
LOC105378737	0	0	0	0	0	0	0	0	0	0	0	0	0	0	0	0	0	0	0	0	0	0	0	0	0	0	0	0	0	0	0	0	0	0	0	0	0	0	0	0	0	0	0	0	0	0	0	0	0
LOC105378741	0	0	0	0	0	0	0	0	0	0	0	0	0	0	0	0	0	0	0	0	0	0	0	0	0	0	0	0	0	0	0	0	0	0	0	0	0	0	0	0	0	0	0	0	0	0	0	0	0
LINC01767	0	0	0	0	0	0	0	0	0	0	0	0	0	0	0	0	0	0	0	0	0	0	0	0	0	0	0	0	0	0	0	0	0	0	0	0	0	0	0	0	0	0	0	0	0	0	0	0	0
PLPP3	4.28251	5.00911	4.61792	3.09505	2.77583	3.4725	5.1313	4.5332	4.21309	5.06672	4.77951	2.80787	5.01514	2.72078	4.6076	3.15947	4.55731	3.53972	4.29466	3.24417	3.8909	2.852	4.0256	3.92878	4.15548	3.28781	3.14423	2.31162	3.37997	2.93936	3.06683	3.17983	3.89794	3.96028	3.88654	2.93189	4.6525	4.41881	0	0.429107	0	2.48882	2.75512	2.95099	3.23228	3.3886	3.04138	3.78506	2.85591
LOC101929935	0	0	0	0	0	0	0	0	0	0	0	0	0	0	0	0	0	0	0	0	0	0	0	0	0	0	0	0	0	0	0	0	0	0	0	0	0	0	0	0	0	0	0	0	0	0	0	0	0
PRKAA2	3.35479	2.09268	3.81255	3.09505	3.30923	3.24873	2.6767	1.34801	2.4294	2.85324	2.26984	0	0	0.484808	0	0.482022	2.11766	2.18371	0.767994	1.27059	1.96813	1.20758	2.48179	3.69404	1.92733	3.55021	2.93603	2.14919	2.18926	2.50322	2.27417	0.922807	2.01514	2.43103	2.40469	2.84579	2.39127	2.24175	0.716157	0.759412	1.24823	1.57391	1.54449	2.27718	2.82395	3.20956	3.87944	4.61115	4.26124
FYB2	0.789688	1.49267	0.710702	0	0	0	0	0	0	1.91349	0	0	0	0	0	0	0	0	0	0	0	0	0	0	0	0.314407	0	0.338339	0	0	0.373175	0	0	0	0	0.288063	0	0	1.19257	0	1.40632	0	0	0	0	0	0	1.49902	0.625364
C8A	0	0	0	0	0	0	0	0	0	0	0	0	0	0	0	0	0	0	0	0	0	0	0	0	0	0	0	0	0	0	0	0	0	0	0	0	0	0	0	0	0	0	0	0	0	0	0	0	0
C8B	0	0	0	0	0	0	0	0	0	0	0	0	0	0	0	0	0	0	0	0	0	0	0	0	0	0	0	0	0	0	0	0	0	0	0	0	0	0	0	0	0	0	0	0	0	0	0	0	0
LOC105378745	0	0	0	0	0	0	0	0	0	0	0	0	0	0	0	0	0	0	0	0	0	0	0	0	0	0	0	0	0	0	0	0	0	0	0	0	0	0	0	0	0	0	0	0	0	0	0	0	0
LOC112267900	0	0	0.398679	0.753519	0	0	0.743472	0	0.449535	0	0	0	0	0	0	0	0	0	0	0	0	0	0	0	0	0	0	0	0	0	0	0	0	0	0.294077	0	0	0	0	0	0	0	0	0.714751	0.659103	0	0	0	0
DAB1	3.57662	3.73724	4.18495	5.27516	5.58702	5.94487	3.07324	2.20367	2.69675	1.44864	0.91242	1.85842	0	2.43133	0	1.91732	0.87578	1.87082	0	1.27059	0	2.64106	0.939001	0.592828	2.02088	1.14893	0.776357	0.612211	1.92513	1.95999	1.12479	0	2.01514	0.760093	2.52288	0	0.339594	0.803971	1.83641	0	2.43341	0.991681	2.49971	1.69791	2.25229	2.63108	2.64097	1.78044	1.06012
LOC105378748	0	0	0	0	0	0	0	0	0	0	0	0	0	0	0	0	0	0	0	0	0	0	0	0	0	0	0	0	0	0	0	0	0	0	0	0	0	0	0	0	0	0	0	0	0	0	0	0	0
LOC105378747	0	0	0	0	0	0	0	0	0	0	0	0	0	0	0	0	0	0	0	0	0	0	0	0	0	0	0	0	0	0	0	0	0	0	0	0	0	0	0	0	0	0	0	0	0	0	0	0	0
DAB1-AS1	0	0	0	0	0	0	0	0	0	0	0	0	0	0	0	0	0	0	0	0	0	0	0	0	0	0	0	0	0	0	0	0	0	0	0	0	0	0	0	0	0	0	0	0	0	0	0	0	0
LOC105378746	0	0	0	0	0	0	0	0	0	0	0	0	0	0	0	0	0	0	0	0	0	0	0	0	0	0	0	0	0	0	0	0	0	0	0	0	0	0	0	0	0	0	0	0	0	0	0	0	0
LOC107984960	0	0	0	0	0	0	0	0	0	0	0	0	0	0	0	0	0	0	0	0	0	0	0	0	0	0	0	0	0	0	0	0	0	0	0	0	0	0	0	0	0	0	0	0	0	0	0	0	0
OMA1	4.58953	4.36403	4.70852	4.56282	4.05282	5.0398	3.55922	3.79497	3.93137	2.85324	3.94566	4.1904	4.58121	4.52165	4.58222	4.35337	4.21214	4.11995	3.77097	3.81415	3.99339	4.14533	4.46566	4.23163	3.51717	3.8953	4.62999	4.14164	4.34552	4.45296	4.91753	4.47733	4.23409	4.25046	4.57485	4.09892	4.50854	4.5471	3.45462	3.51004	4.21774	4.12727	4.535	4.11696	4.43025	4.15436	5.13622	4.81212	5.21261
TACSTD2	1.67184	1.49267	1.95036	0.753519	1.81007	1.37562	2.82132	2.35662	2.99016	1.62077	2.17907	0	3.12988	0	3.37181	0.482022	1.62639	0.528971	2.1745	4.19407	0.447949	1.20758	0.939001	0	1.18542	0.314407	1.41321	0	1.82513	1.07847	1.61645	1.08386	2.73331	0.548338	1.70514	0.733875	0.339594	0.803971	0	0.429107	0	0	0	0.401194	0	0.688136	0.80587	0.383386	0
MYSM1	4.20862	4.55428	4.20998	4.86402	4.79375	5.52934	5.39673	5.39975	4.77189	4.89287	5.16962	4.43521	5.25371	4.91455	5.07602	5.13424	4.63209	5.01995	4.51023	4.98746	4.44308	4.8656	4.93808	4.76404	5.06036	4.95195	4.57352	4.89762	4.73813	4.59247	5.54695	4.77744	4.66321	5.10952	4.47573	4.51618	5.14976	5.15227	4.06597	4.19543	4.70235	4.12727	3.92988	3.88619	4.64583	4.92294	5.3542	5.64415	5.15885
LOC112268263	0	0	0	0	0	0	0	0	0	0	0.667302	0	0	0	0	0	0	0	0	0	0	0	0	0	0	0	0	0.338339	0	0	0.669299	0	0	0	0	0	0	0	0	0	0	0	0	0	0	0	0	0	0
LOC105378751	0	0	0	0	0	0	0	0	0	0	0	0	0	0	0	0	0	0	0	0	0	0	0	0	0	0	0	0	0	0	0	0	0	0	0	0	0	0	0	0	0	0	0	0	0	0	0	0	0
JUN	3.42173	2.9128	1.54092	4.56282	3.95258	3.4017	0.743472	1.02176	0.791689	2.45857	2.43584	0.459641	0.403922	0.847115	0.511063	0	0.503349	0.528971	0.767994	1.27059	0.447949	0.98703	0	0	0	0	0	1.04068	0	0.289716	0	0	0	0.300065	0	0	0	0	0.716157	0.759412	2.43341	0.730314	0.865206	0	0	0	0.583808	3.81657	0.346305
LINC01135	0	0	0	0	0	0	0	0	0	0	0	0	0	0	0	0	0	0	0	0	0	0	0	0	0	0	0	0	0	0	0	0	0	0	0	0	0	0	0	0	0	0	0	0	0	0	0	0	0
LOC101926907	0.31371	0	0	0	0	0.61504	0	0	0	0	0	0	0	0.484808	0.511063	0	0	0	0	1.04222	0	0	0	0.326652	0	0	0	0	0	0	0	0	0	0	0	0	0	0	0	0	0	0	0	0	0	0	0	0	0
LOC107984961	0	0	0	0	0	0	0	0	0	0	0	0	0	0	0	0	0	0	0	0	0	0	0	0	0	0	0	0	0	0	0	0	0	0	0	0	0	0	0	0	0	0	0	0	0	0	0	0	0
LOC105378753	0	0	0.398679	0	0	0	0	0	0	0	0	0	0	0	0	0	0.503349	0	0	0.436268	0	0	0	0	0	0	0	0	0	0	0	0	0	0	0	0	0	0	0	0	0	0	0	0	0	0	0.80587	0	0.859095
LINC01358	0	0	0	0	0	0	0	0	0	0	0	0	0	0	0	0	0	0	0	0	0	0	0	0	0	0	0	0	0	0	0	0	0	0	0	0	0	0	0	0	0	0	0	0	0	0	0	0	0
HSD52	0	0	0	0	0	0	0	0	0	0	0	0	0	0	0	0	0	0	0	0	0	0	0	0	0	0	0	0	0	0	0	0	0	0	0	0	0	0	0	0	0	0	0	0	0	0	0	0	0
LOC105378756	0.31371	0.787098	1.37379	0.753519	0	0	0	0	0	0	0	0	0	0	0	0	0	0	0.434455	0	0	0	0	0	0	0	0	0.338339	0	0	0	0.922807	0	0	0.538141	0.733875	0	0.320311	0	0	0	0	0	0	0.366924	0.384713	0.321235	2.55351	0
FGGY	3.05088	3.48014	3.52406	1.90443	2.51972	3.24873	0.743472	1.34801	0.791689	0.758559	0.91242	1.70084	1.70554	2.06888	1.64404	2.31252	2.77501	2.65871	2.64879	2.65469	1.4959	2.39391	2.22302	2.7203	1.92733	2.42846	2.89052	2.59015	2.26757	2.98059	2.58926	2.86203	3.27679	4.06362	2.82857	3.81158	3.07569	3.69322	2.76239	2.85511	2.92647	3.85898	3.98081	3.49308	4.26625	4.27313	4.43967	4.73176	4.95943
LOC101926944	0.57124	0	0	0	0	1.04488	0.419107	0	0	0	0	0	0	0	0	0	0	0	0	0	0	0	0	0	0	0	0	0	0	0	0	0	0	0	0	0	0	0	0	0	0	0	0	0.714751	0	0.688136	0	0	0
LOC105378758	0	0	0	0	0	0	0	0	0	0	0	0	0	0	0	0	0	0	0	0	0	0	0	0	0	0	0	0	0	0	0	0	0	0	0	0	0	0	0	0	0	0	0	0	0	0	0	0	0
HOOK1	4.99318	5.6433	5.13169	5.05472	4.99615	4.33178	4.84015	4.36304	4.29597	4.89287	4.15064	2.80787	2.89943	2.72078	3.31131	1.13106	0.87578	2.5538	1.46315	3.44465	0.789187	1.56764	1.15244	1.01178	1.92733	0	2.26355	0.338339	1.82513	1.07847	2.18336	1.96765	0.902421	2.71121	1.60151	3.2661	1.51485	2.24175	3.12327	2.54841	2.97776	2.48882	3.44083	3.12014	3.65338	4.29575	4.20621	4.94637	4.90822
CYP2J2	2.21524	0.787098	1.69069	0	1.41743	0.61504	0	0	0.449535	1.44864	0	0	0	0	0	0	0	0	0	0	0	0	0	0	0	0	0	0	0	0	1.74906	0	0	0	0	0	0	0	0	0	0	0	0	0	0	0	0	0	0.346305
C1orf87	0	1.29355	0.710702	0	0	0	0	0	0	0	0	0	0	0	0	0	0	0	0	0	0	0	0	0	0	0	0	0	0	0	0	0	0	0	0	0	0	0	0	0	0	0	0	0	0	0	0	0	0
LOC105378760	0	0	0	0	0	0	0	0	0	0	0	0	0	0	0	0	0	0	0	0	0	0	0	0	0	0	0	0	0	0	0	0	0	0	0	0	0	0	0	0	0	0	0	0	0	0	0	0	0
LOC107984963	0	0	0	0	0	0	0	0	0	0	0	0	0	0	0	0	0	0	0	0	0	0	0	0	0	0	0	0	0	0	0	0	0	0	0	0	0	0	0	0	0	0	0	0	0	0	0	0	0
LOC105378761	0	0	0	0	0	0	0	0	0	0	0	0	0	0	0	0	0	0	0	0	0	0	0	0	0	0	0	0	0	0	0	0	0	0	0	0	0	0	0	0	0	0	0	0	0	0	0	0	0
LOC107984962	0	0	0	0	0	0	0	0	0	0	0	0	0	0	0	0	0	0	0	0	0	0	0	0	0	0	0	0	0	0	0	0	0	0	0	0	0	0	0	0	0	0	0	0	0	0	0	0	0
LOC107985379	0	0	0	0	0	0	0	0	0	0	0	0	0	0	0	0	0	0	0	0	0	0	0	0	0	0	0	0	0	0	0	0	0	0	0	0	0	0	0	0	0	0	0	0	0	0	0	0	0
LINC01748	0	0	0	0	0.354452	1.04488	0	0.599508	0	1.02694	0	0.459641	0.403922	1.13639	0.511063	0.482022	0	0	1.03865	1.64099	0.447949	0.98703	0	1.33605	0.819341	0	1.41321	0	1.0125	0.289716	1.74906	1.08386	0	0.944709	0.929261	0.913876	1.37423	1.45444	0	1.25441	0	0.410884	2.1891	0	0.659103	0	1.45723	0	0.625364
LOC101926964	0	0	0	0	0	0	0	0	0	0	0	0	0	0	0	0	0	0	0	0	0	0	0	0	0	0	0	0.338339	0	0	0	0	0	0	0	0	0	0	0	0	0	0	0	0	0	0	0	0	0
LOC105378764	0	0	0	0	0	0	0	0	0	0	0	0	0	0	0	0	0	0	0	0	0	0	0	0	0	0	0	0	0	0	0	0	0	0	0	0	0	0	0	0	0	0	0	0	0	0	0	0	0
NFIA-AS2	0	0	0	0	0	0	0	0	0	0	0	0	0	0	0	0	0	0	0	0	0	0	0	0	0	0	0	0	0	0	0	0	0	0	0	0	0	0	0	0	0	0	0	0	0	0	0	0	0
NFIA	1.14698	1.66762	2.06454	1.61245	0.876173	1.04488	0	0	0	0.428571	0.91242	0	0.719052	0	0.511063	0.482022	1.80937	0	1.26646	0	1.29649	0	1.33834	0.592828	0	1.55979	0.776357	0	0	0.289716	0.914947	1.22879	0	1.7277	0.746915	2.55159	0.844948	0.996099	1.38239	1.02807	2.27843	3.20755	1.24446	2.53834	3.39996	3.4301	3.66926	4.66408	4.24069
NFIA-AS1	0	0	0	0	0	0	0	0	0	0	0	0	0	0	0	0	0	0	0	0	0	0	0	0	0	0	0	0	0	0	0	0	0	0	0	0	0	0	0	0	0	0	0	0	0	0	0	0	0
LOC105378766	0	0	0	0	0	0	0	0	0	0	0	0	0	0	0	0	0	0	0	0	0	0	0	0	0	0	0	0	0	0	0	0	0	0	0	0	0	0	0	0	0	0	0	0	0	0	0	0	0
LOC107984964	0	0	0	0	0	0	0	0	0	0	0	0	0	0	0	0	0	0	0	0	0	0	0	0	0	0	0	0	0	0	0	0	0	0	0	0	0	0	0	0	0	0	0	0	0	0	0	0	0
TM2D1	4.48387	4.36403	5.00871	5.42087	5.04565	4.94339	6.17257	5.74286	5.77444	5.92697	5.4475	5.47633	5.48983	5.15995	5.11193	5.41477	5.34559	5.13352	5.16153	4.98746	5.21113	5.26002	5.25923	5.25164	5.4534	5.3808	5.28605	5.46205	5.28156	4.77929	5.22134	5.39169	5.37218	5.75957	5.61251	6.01477	5.65427	5.8503	5.28264	5.79151	5.53581	5.65612	4.82713	4.70087	5.32524	5.75128	5.38035	5.97259	6.03488
PATJ	3.81935	4.23099	4.52124	4.3848	4.45209	4.29319	4.04505	4.62643	3.89639	5.06672	5.193	4.78849	4.41638	4.64194	4.10041	4.35337	3.01744	4.00526	3.06693	4.6848	2.42463	4.17178	2.55866	3.34304	4.23574	3.05403	3.06452	2.52539	2.72146	2.04019	2.9057	1.22879	2.01514	3.91677	1.09106	3.94179	1.86944	2.80066	2.69238	3.37203	4.03613	3.48734	3.11573	2.75937	4.05631	3.05899	3.16688	3.61626	3.69339
LOC107984965	0	0	0	0	0	0	0	0	0	0	0	0	0	0	0	0	0	0	0	0	0	0	0	0	0	0	0	0	0	0	0	0	0	0	0	0	0	0	0	0	0	0	0	0	0	0	0	0	0
L1TD1	10.1545	10.0622	9.71706	9.85101	9.77079	9.86799	9.13866	9.38636	9.2716	9.61366	9.6559	9.45104	9.722	9.29401	9.66544	9.14053	9.68261	9.21763	9.70915	8.85678	9.63224	9.2298	9.64141	9.49813	9.07621	9.49348	9.59164	9.04367	9.57265	9.41145	9.51772	8.974	9.3919	9.09685	9.32567	8.64534	9.30822	9.33926	8.31826	8.17431	8.76434	8.55958	8.86679	8.75456	9.65049	9.49436	9.50931	9.62522	9.7521
KANK4	0	0	0	0	0.354452	0.61504	5.70714	5.90049	6.47141	6.53394	6.24762	5.38861	6.52013	5.45091	6.54292	5.36007	6.27427	5.51514	6.60423	5.56258	6.75051	5.47702	6.44651	6.63423	5.60463	6.27994	6.74111	6.34598	6.17422	6.15512	6.14885	6.07705	5.76125	5.61052	5.68404	4.93635	5.63128	6.11641	4.72196	4.79049	5.6975	5.46486	5.60444	5.41547	4.95955	4.99384	5.38896	5.61756	5.29467
LOC105378768	0	0	0	0	0	0	0	0	0	0	0	0	0	0	0	0	0	0	0	0	0	0	0	0	0	0	0	0	0	0	0	0	0	0	0	0	0	0	0	0	0	0	0	0	0	0	0	0	0
USP1	6.84147	6.84911	6.63453	6.24341	6.58873	6.79491	6.69327	6.67217	6.13114	6.79437	6.52601	6.7885	6.74969	6.8233	6.69272	6.89281	6.9801	6.72142	7.13098	6.45153	7.09591	6.76859	7.32173	7.11073	6.79571	7.19593	7.19627	7.11579	7.29379	7.31778	7.38527	6.97939	7.41358	7.61227	7.61206	7.82309	7.47154	7.66818	6.15759	5.49172	6.69507	6.29343	6.44737	6.61685	7.41766	7.57565	7.80233	8.45813	8.427
DOCK7	4.54519	5.2063	5.448	5.24938	5.30139	5.38998	5.6884	5.94942	5.65393	5.84252	6.08215	5.55901	5.94048	5.50267	5.61572	5.51831	5.74426	5.28869	5.47822	5.09572	5.15327	5.47702	5.59657	5.7978	5.47008	5.59945	5.82274	5.82695	5.48369	5.78804	5.95654	4.38757	5.67797	5.87773	5.91778	6.07277	6.08487	5.8125	5.18405	5.59872	5.50991	5.72064	5.1276	5.33754	5.85189	5.6319	5.96241	6.21652	6.5964
ANGPTL3	0	0	0	0	0	0	0	0	0	0	0	0	0.403922	0	0	0	0	0	0	0	0	0	0	0	0	0	0	0	0	0	0	0	0	0	0	0	0	0	0	0	0	0	0	0	0	0	0	2.21813	0
ATG4C	5.08896	5.23438	5.39442	5.05472	5.29117	5.1081	4.71611	4.74204	4.4962	4.85888	4.35103	5.13502	4.56161	5.36961	4.68116	5.06753	5.3307	5.01995	5.01243	4.87042	4.64551	5.1446	5.11395	5.25164	5.125	4.99665	4.87162	4.70641	5.22382	5.49271	4.80016	4.87974	5.54328	5.93337	5.75822	5.54703	5.99767	5.79968	4.09339	4.46805	4.84727	4.82525	5.02211	4.06264	5.73125	5.6319	5.70399	6.58918	6.34037
LINC01739	0	0	0	0	0	0	0	0	0	0	0	0	0	0	0	0	0	0	0	0	0	0	0	0	0	0	0	0	0	0	0	0	0	0	0	0	0	0	0	0	0	0	0	0	0	0	0	0	0
LINC00466	0	0	0	0	0	0.61504	0	0	0	0	0	0	0	0	0	0	0	0	0	0	0	0	0	0	0	0	0	0	0	0	0	0	0	0	0	0	0	0	0	0	0	0	0	0	0	0	0	0	0
LOC105378770	0	0	0	0	0	0	0	0	0	0	0	0	0	0	0	0	0	0	0	0	0	0	0	0	0	0	0	0	0	0	0	0	0	0	0	0	0	0	0	0	0	0	0	0	0	0	0	0	0
FOXD3-AS1	5.64579	5.60079	5.68066	3.81065	4.25575	3.83689	0	0	0	0	0	0	0	0	0.511063	0	0	0	0	0	0	0	0	0	0	0	0	0	0	0	0	0	0	0	0	0	0	0	0	0	0	0	0.349252	0	0	0	0	0	0
FOXD3	5.17877	5.54583	4.56069	2.53638	2.83336	4.21275	0	0	0	0	0	0	0	0.484808	0	0	0	0	0	0	0	0	0	0	0	0	0	0	0	0	0	0	0	0	0	0	0	0	0.402067	0	0	0	0	0	0	0	0	0	0
ALG6	5.7208	5.05706	5.49966	5.08419	5.09351	5.06292	4.33741	4.32646	3.44228	4.3237	4.28728	4.55517	4.54174	4.27609	4.13572	3.81688	4.3366	4.19163	4.46503	4.40115	4.34311	4.49865	5.16402	4.44862	3.95671	4.83373	4.6976	4.87181	4.57837	4.36229	4.94544	4.25847	4.9637	4.71152	4.87075	4.57087	4.85128	5.17231	3.36745	4.05216	4.57492	4.23217	3.87708	4.11696	4.72695	4.95172	4.6832	4.26789	5.44599
ITGB3BP	6.23514	5.93613	6.32657	5.78622	5.46497	5.64114	5.38513	5.77036	5.00326	5.63727	5.73719	5.4518	5.87051	5.75826	5.9787	5.7698	5.9628	5.68622	5.69924	6.01268	6.34156	5.85703	6.35787	6.52701	5.95213	6.44226	6.44318	6.53465	6.55594	6.44749	6.24743	5.43714	6.36611	6.86827	6.31597	6.63781	6.39346	6.94353	4.38729	3.04874	5.49239	5.25681	5.26751	5.44763	6.38917	6.31903	6.58532	6.80485	6.8207
LOC102724319	0	0	0	0	0	0	0	0	0	0	0	0	0	0	0	0	0	0	0	0	0	0	0	0	0	0	0	0	0	0	0	0	0	0	0	0	0	0	0	0	0	0	0	0	0	0	0	0	0
EFCAB7	2.05582	1.29355	2.81717	2.53638	1.92033	2.06678	2.88856	3.3609	2.52411	1.44864	1.74519	2.24841	2.28593	2.20006	1.43312	2.42336	2.25017	1.68459	1.26646	1.46764	1.96813	2.64106	2.83078	2.3407	2.72397	1.97163	2.39972	1.96614	3.54624	2.89693	3.11678	2.62075	2.7797	2.65935	2.63215	2.60497	3.28656	3.12236	2.07519	1.02807	1.90728	0.410884	1.79277	3.45141	2.16182	3.69127	3.72475	3.5428	4.1554
PGM1	5.07863	4.43835	5.63519	6.76401	7.1233	7.29724	7.98969	7.59376	7.93562	7.12268	7.20971	7.21371	6.86214	7.12936	6.5946	6.74055	6.6963	7.05509	6.7806	7.17014	6.7747	6.78582	6.73439	6.81439	6.83166	6.64191	6.71198	6.64544	6.42113	6.31677	6.17266	6.62736	6.34698	6.45829	6.11418	6.43162	6.3705	6.38029	7.07707	7.73008	7.01958	7.02424	7.47949	7.50641	7.39798	7.27339	6.98528	6.49006	7.11135
LOC105378771	0	0	0	0	0	0	0	0	0	0	0	0	0	0	0	0	0	0	0	0	0	0	0	0	0	0	0	0	0	0	0	0	0	0	0	0	0	0	0	0	0	0	0	0	0	0	0	0	0
ROR1	7.71021	8.19332	7.48839	7.12464	6.69338	7.0184	2.23521	1.83839	3.39294	3.95679	3.83111	0.807602	3.01926	2.06888	2.60905	1.91732	3.01744	1.68459	2.80203	2.38893	1.4959	2.39391	1.78484	2.41132	1.71971	2.21804	1.94535	1.75643	1.82513	1.68867	1.87046	0.291486	0.520649	1.51076	1.4898	0.733875	0.339594	0.582363	0.716157	2.04187	2.70091	3.20755	2.27325	2.07248	1.96188	2.5581	1.69809	2.69586	1.66462
LOC105378772	0	0	0	0	0	0	0	0	0	0	0	0	0	0	0	0	0	0	0	0	0	0	0	0	0	0	0	0	0	0	0	0	0	0	0	0	0	0	0	0	0	0	0	0	0	0	0	0	0
ROR1-AS1	0.31371	0	0	0	0.638769	0	0	0	0	0	0	0	0	0	0	0	0	0.528971	0.434455	0	0.447949	0	0.384823	0	0	0	0	0	0	0	0.669299	0	0.283685	0	0	0	0.339594	0	0	0	0	0	0	0	0	0	0	0	0.346305
LOC105378773	0	0	0	0	0	0	0	0	0	0	0	0	0	0	0	0	0	0	0	0	0	0	0	0	0	0	0	0	0	0	0	0	0	0	0	0	0	0	0	0	0	0	0	0	0	0	0	0	0
UBE2U	0	0	0.710702	0	0	0	0	0	0	0	0	0	0	0	0	0	0	0	0	0	0.789187	0	0	0.592828	0	0	0.307545	0	0.326882	0	0	0.291486	0	0.760093	1.09106	0.288063	1.21841	1.16556	0	0	0	0	0	0	0	0	0	0	0.346305
LOC105378774	0	0	0	0	0	0	0	0	0	0	0	0	0	0	0	0	0	0	0	0	0	0	0	0	0	0	0	0	0	0	0	0	0	0	0	0	0	0	0	0	0	0	0	0	0	0	0	0	0
LOC107984966	0	0.446574	1.54092	0	0	0	0	0	0.449535	0.758559	0	0	0	0	0	0	0	0	0	0	0	0	0	0	0	0.791189	0	0	0	0	0	0	0	0	0	0	0	0	0	0.429107	0	0	0	0	0	0	0	0	0
CACHD1	6.65237	6.7841	6.34928	6.44993	6.53774	6.6874	3.95383	3.99469	4.47264	5.08154	5.28292	1.52396	1.84177	0.484808	2.70622	0.842778	0.503349	0	1.79077	2.65469	1.4959	0.72657	0.939001	1.33605	0.594262	0	1.12961	1.51101	1.92513	1.22287	1.47041	0.741402	1.06108	0.548338	0.929261	0	0	0.320311	0.716157	1.45001	2.50508	0.410884	2.42809	2.07248	0.659103	2.12479	0.998268	1.78044	0.625364
RAVER2	5.12957	5.10348	4.72598	5.05472	4.50614	4.57641	4.15834	3.99469	3.74727	4.48838	4.50842	3.42681	2.69869	2.06888	2.27074	3.15947	4.17927	4.04451	4.04113	3.18938	5.26676	4.09094	5.49265	5.6596	3.80713	5.67015	5.75453	5.70799	5.55567	5.79383	5.19833	4.98551	5.70226	5.07034	5.50889	4.47375	5.26377	5.53151	3.27468	3.27211	3.93597	4.12727	3.82227	3.31862	4.10567	4.46499	4.81687	4.59307	5.21261
JAK1	4.13073	3.6144	4.43894	4.33664	4.6571	5.08569	5.00068	4.87463	4.60855	4.6561	4.61614	5.07205	4.50115	4.70958	4.6076	5.10127	5.30045	4.68942	5.0889	4.32693	5.39712	4.67539	6.07346	6.05099	4.98108	5.87558	5.76087	5.46205	5.8636	6.30465	6.37091	6.38217	6.44379	6.6729	6.65059	6.71269	6.95274	6.97238	3.79244	4.39866	4.54123	4.5284	4.7558	5.33754	5.18299	5.87663	6.11556	6.55222	7.18851
LINC01359	0	0	0	0	0	0	0	0	0	0	0	0	0	0	0.511063	0	0	0	0	0	0	0	0	0	0.327572	0	0	0	0.326882	0.53077	0	0	0.520649	0	0.538141	0	0	0	0	0	0.35061	0	0	0	0	0	0	0	0
AK4	7.82902	7.95256	7.30599	8.46016	8.43726	8.36422	8.41713	8.2671	8.20412	7.65551	7.79334	7.95116	7.91312	8.31542	8.01695	7.76043	8.53324	7.85641	8.30963	7.79484	8.33304	7.77927	8.38079	8.31799	7.79749	8.28748	8.16889	8.21436	8.60784	8.53182	8.53124	8.71039	8.72747	8.10918	8.70766	8.1347	8.70435	8.60691	7.22388	7.19814	7.38985	7.11277	8.23173	8.13058	8.32501	8.39719	8.61679	8.64306	8.19428
DNAJC6	0.57124	1.82363	1.82636	2.97433	1.81007	1.87102	1.88636	1.83839	1.83143	1.44864	2.08223	0	0.719052	0.484808	1.18599	1.13106	1.41684	0	0	1.79577	0.447949	0	0.939001	2.26646	0.327572	2.05852	3.5475	3.39431	3.06623	3.54513	4.31404	3.24942	3.81127	3.70291	3.95122	4.04199	3.78016	4.05874	0	1.02807	1.79739	0	0	0.972178	1.1099	1.33794	2.85501	3.93615	3.56699
LOC102724416	0	0	0.398679	0	0	0	0	0	0	0	0	0	0.403922	0	0.511063	0	0	0	0	0	0	0.408603	0	0	0	0.314407	0	0	0	0	0.373175	0	0	0	0	0.288063	0	0	0	0	0	0	0	0	0	0	0.321235	0	0
LOC112268227	1.14698	0	0.710702	0	0	0	0	0	0	0	0.667302	0	0	0	0	0	0	0	0	0	0.447949	0	0.384823	1.01178	0.327572	0	0	0	0.326882	0	0	0	0	0	0.929261	0.733875	0	0	0	0	0	0	0	0	0	0.688136	0	0	0
LEPROT	5.27242	5.32857	4.9505	5.85622	5.51855	5.70133	5.54992	5.97328	5.39034	5.67682	5.28292	3.57041	4.12734	3.94299	4.63254	3.54994	4.03976	3.30128	3.80763	3.81415	2.21434	3.63898	3.5485	4.04438	3.31035	3.82268	4.46905	4.02936	3.77788	4.05007	4.20282	4.20692	3.89794	3.75325	3.77183	4.04199	4.52527	3.77411	4.94908	4.96064	3.40988	3.30696	2.86768	3.82223	2.82395	3.4301	3.95098	4.35631	4.13327
LEPR	2.35879	3.48014	3.6391	1.24598	2.11839	1.64446	1.59584	2.35662	1.67505	3.21748	2.5847	1.85842	2.46543	1.76413	2.27074	2.06143	3.28796	2.5538	3.12621	2.80806	3.28358	2.09549	2.7674	3.44754	2.4822	2.66839	3.45675	3.15847	3.63752	4.12553	3.38481	2.81691	3.85525	3.62395	3.97215	3.45241	4.16871	3.94688	2.07519	2.04187	2.63854	2.40155	2.8125	3.2715	3.55017	3.75796	3.6407	4.04658	3.89099
PDE4B	3.09256	2.09268	1.95036	1.90443	2.02276	2.39306	4.15834	4.79655	4.44869	3.85701	3.86062	2.24841	2.69869	2.20006	3.37181	2.31252	1.80937	1.47072	1.63626	1.04222	1.29649	1.56764	0.939001	1.01178	1.47716	1.78035	1.2784	0.612211	1.47529	1.07847	2.27417	1.36042	0.902421	0	2.05828	0.528171	1.51485	0.582363	0.402067	2.26622	1.07066	0.730314	1.06729	0.714751	0.659103	0.688136	0	0	0
LOC101927139	0	0	0	0	0	0	0	0	0	0	0	0	0	0	0	0	0	0	0	0	0	0	0	0	0	0	0	0	0	0	0	0	0	0	0	0	0	0	0	0	0	0	0	0	0	0	0	0	0
LOC105378776	0	0	0	0	0	0	0.419107	0	0.449535	0	0	1.0878	0.97761	1.13639	0.511063	0	0	0	0.434455	0	0	0	0	0	0.327572	0.572405	0	0	0	0.53077	0	0	0.520649	0	0.538141	0	0	0	0	0	0	0	0	0	0	0	0	0	0
SGIP1	0.31371	1.06247	1.18472	0.753519	0	0	0	0	0	0	0	0	0	0	0	0	0	0	0	0	0	0	0.939001	0	0	0	0	0	0	0	1.30795	0	0	0	0	0	0	0	0.716157	0	0	0.730314	0	0	0	0	0	2.30958	0
TCTEX1D1	0.31371	1.49267	1.82636	1.90443	1.25858	1.64446	1.23174	0	0	0.758559	0	0	0	0	0	0	0	0	0	0	0	0	0	0.592828	0	0	0	0	0	0	0	0	0	0.548338	0	0	0	0.320311	0	0	0.632454	0	0	0	0	0	0	1.149	0
INSL5	0	0	0	0	0	0	0	0	0	0	0	0	0	0	0	0	0	0	0	0	0	0	0	0	0	0	0	0	0	0	0	0	0	0	0	0	0	0	0	0	0	0	0	0	0.366924	0	0	0	0
WDR78	0.789688	1.66762	0.967095	1.90443	1.07998	0.61504	0.419107	1.02176	0.791689	0	0	1.0878	0.97761	1.76413	1.18599	1.37128	1.80937	1.47072	1.46315	0.770871	0.789187	1.71879	2.02052	1.01178	1.71971	1.87916	2.84354	1.86509	1.47529	1.58554	1.74906	1.79219	0.902421	1.25532	1.36871	2.10953	1.76065	1.31725	0	0.759412	0.632454	1.86239	2.49971	0.714751	2.41779	3.1611	2.16726	2.94431	2.26243
MIER1	4.4361	5.00911	4.0249	5.08419	4.6886	5.13016	4.92265	4.79655	4.69253	4.22041	4.85475	3.82074	4.41638	4.01605	4.13572	3.54994	3.40629	3.69579	4.01	3.34789	3.2286	4.19774	4.42518	4.28902	4.19617	4.03043	4.42185	3.8293	4.23294	4.23179	4.76926	4.5202	3.81127	4.77381	4.11075	4.88331	4.81093	4.3145	2.89297	4.05216	4.48916	3.39996	3.73594	3.72063	4.10567	3.85255	4.42299	4.98848	4.68297
SLC35D1	2.77184	3.77597	2.52972	2.53638	2.65345	2.77556	2.82132	3.03791	3.17669	3.16281	3.80098	3.61526	3.12988	3.16814	3.18215	2.95321	3.08997	3.16545	3.06693	3.44465	3.6611	2.64106	3.00571	3.41354	4.11362	3.69287	3.57652	3.35759	3.27016	3.67638	3.30089	2.51167	3.14124	3.22081	2.7337	3.09004	3.78016	3.92343	3.85786	2.78434	3.20994	4.32996	2.63306	3.6487	4.19961	3.75796	3.90368	4.78051	4.06476
C1orf141	0	0	0	0	0	0	0	0	0	0	0	0	0	0	0	0	0	0	0	0	0	0	0	0	0	0	0	0	0	0	0	0	0	0	0	0	0	0	0	0	0	0	0	0	0	0	0	0	0
IL23R	0	0	0	0	0	0	0	0	0	0	0	0	0	0	0	0	0	0	0	0	0	0	0	0	0	0	0	0	0	0	0	0	0.283685	0	0	0	0	0	0	0	0	0	0	0	0	0	0	0	0
IL12RB2	2.13773	1.96444	0.710702	1.61245	1.92033	2.39306	0	0	0	1.02694	0	0	0.403922	0.484808	0	0	0	0	0	0	0.447949	0	0	0.326652	0	0.791189	0.307545	0	0.593306	0	0	0	0	0	0	0	0	0.320311	0.402067	0.429107	0	0	0	0	0.366924	0	0	0	0
LOC105378779	0	0	0	0	0	0	0	0	0	0	0	0	0	0	0	0	0	0	0	0	0	0	0	0	0	0	0	0	0	0.289716	0	0	0	0	0	0	0	0	0	0	0	0	0	0	0	0	0	0	0
SERBP1	9.93257	10.0225	10.113	9.84779	10.089	10.1651	8.91007	8.91659	8.77064	8.91437	8.98854	9.17491	9.103	9.23784	9.14015	8.91247	8.89133	8.99403	8.932	8.94832	8.77801	8.92236	8.78545	8.82833	8.83023	8.79661	8.92681	8.89622	9.09557	9.06965	8.98898	8.44804	9.02994	8.86185	8.93323	8.69389	8.82997	8.87561	8.93904	8.66276	8.2604	8.13993	7.87072	8.3089	8.36737	8.29	8.37162	8.54417	8.4372
LINC01702	0	0	0	0	0	0	0	0	0	0	0	0	0	0	0	0	0	0	0	0	0	0	0	0	0	0	0	0	0	0	0	0	0	0	0	0	0	0	0	0	0	0	0	0	0	0	0	0	0
LOC105378780	0	0	0	0	0	0	0	0	0	0	0	0	0	0	0	0	0	0	0	0	0	0	0	0	0	0	0	0	0	0	0	0	0	0	0	0	0	0	0	0	0	0	0	0	0	0	0	0	0
GADD45A	4.5301	4.55428	4.23458	5.59475	5.90796	5.74488	3.9221	3.89828	3.89639	3.7498	3.062	3.61526	3.58307	3.16814	3.98895	2.06143	1.62639	2.5538	3.2379	2.57141	1.06502	2.56328	2.63166	3.19077	2.60815	3.17565	3.25609	3.65866	2.87941	3.02066	2.65835	3.02966	3.30878	2.85645	3.15578	2.65647	2.53032	2.85124	1.70035	2.1584	0.632454	1.57391	1.06729	0	0	1.33794	1.45723	2.55351	2.55658
GNG12	4.92561	4.36403	5.10525	5.63513	5.31154	5.59428	4.80578	4.36304	4.09462	3.89104	4.15064	3.78193	4.04502	3.78474	4.6076	3.59801	5.4731	4.58679	5.69924	3.62065	6.59076	4.53984	6.73852	7.0484	4.17597	7.12471	7.29125	6.32235	6.84159	6.66542	6.9824	5.79229	6.50375	6.36425	6.89214	6.57899	6.80305	6.75381	4.09339	4.51252	5.62697	5.23173	5.40441	5.51997	6.53144	6.48079	6.05731	6.29692	6.15508
LOC105378781	0	0	0	0	0	0	0	0	0	0	0	0	0	0	0	0	0	0	0	0	0	0	0	0	0	0	0	0	0	0	0	0	0	0	0	0	0	0	0	0	0	0	0	0	0	0	0	0	0
GNG12-AS1	0	0	0	0	0.354452	1.04488	0	0	0	0	0	0	0	0	0	0	0	0	0	0	0	0	0	0	0	0.314407	0	0	0	0	0.669299	0	0	0	0	0	0	0	0	0	0	0	0	0	0.366924	0	0	0	0
DIRAS3	0	0	0.967095	0	0.354452	0	0	0	0	0	0.667302	0	0	0	0	0	0	0	0	0	0	0	0	0	0	0	0.307545	0	0.593306	0.53077	0	1.08386	0.724126	0	0.746915	0.733875	0.614286	0.320311	0	0	0	0	0	0	0	0	0	0	0
WLS	1.67184	1.66762	2.44792	6.13495	4.94489	4.9924	3.3366	3.5631	3.5362	4.95854	4.70013	0	0.403922	0.847115	2.27074	0	0.503349	0	1.26646	2.38893	0.447949	2.09549	1.65081	0	0.819341	0	0.307545	1.21506	0.593306	0	1.74906	0.291486	0.283685	0.548338	1.09106	0.288063	0.844948	0.582363	1.38239	1.25441	2.19418	0.410884	0	0	0.902035	0	0	0	0
LOC105378782	0	0	0	0	0	0	0	0	0	0	0	0	0	0	0	0	0	0	0	0	0	0	0	0	0	0	0	0	0	0	0	0	0	0	0	0	0	0	0	0	0	0	0	0	0	0	0	0	0
RPE65	0	0	0.398679	0	0	0	0	0	0	0	0	0	0	0	0	0	0	0	0	0	0	0	0	0	0	0	0	0	0	0	0	0	0	0	0	0	0	0	0	0	0	0	0	0	0	0	0	0	0
DEPDC1	5.08896	4.81822	5.62592	4.79441	5.50976	5.64114	4.43057	4.21079	3.82376	4.07993	4.02599	4.034	4.41638	4.70958	4.77374	4.07639	4.42338	3.96491	4.39446	3.73984	4.46703	4.17178	4.05242	4.28902	3.95671	4.11396	4.77477	4.70641	4.34552	4.97558	4.83041	4.3405	4.31507	4.89086	4.28815	4.73553	4.2714	4.46827	2.45933	2.98705	2.43341	3.30696	1.9025	3.2715	4.1534	4.05177	4.10529	4.98848	4.78586
DEPDC1-AS1	1.14698	0.787098	0	0	0.638769	1.87102	0.419107	0.599508	0	1.02694	0	0.459641	0.403922	0.847115	0	0	0	0.915177	0.434455	0	0	0.408603	1.15244	0	0.594262	0.572405	0	0	0	0	0	0	0.283685	0.300065	0	0	0.339594	0.320311	0	0	0	0	0	0	0.902035	0	0	0	0
LOC107984967	0	0	0	0	0	0	0	0	0	0	0	0	0	0	0	0	0	0	0	0	0	0	0	0	0	0	0	0	0	0	0	0	0	0	0	0	0	0	0	0	0	0	0	0	0	0	0	0	0
LOC105378783	0	0	0	0	0	0.61504	0	0	0	0	0	0	0	0	0	0.482022	0	0	0	0	0	0	0	0	0	0	0	0	0	0	0	0	0	0	0	0	0	0	0	0	0	0	0	0	0	0	0	0	0
LINC01707	0	0	0	0	0	0	0	0	0	0	0	0	0	0	0	0	0	0	0	0	0	0	0	0	0	0	0	0	0	0	0	0	0	0	0	0	0	0	0	0	0	0	0	0	0	0	0	0	0
LOC105378787	0	0	0	0	0	0	0	0	0	0	0	0	0	0	0	0	0	0	0	0	0	0	0	0	0	0	0	0	0	0	0	0	0	0	0	0	0	0	0	0	0	0	0	0	0	0	0	0	0
LOC105378786	0	0	0	0	0	0	0	0	0	0	0	0	0	0	0	0	0	0	0	0	0	0	0	0	0	0	0	0	0	0	0	0	0	0	0	0	0	0	0	0	0	0	0	0	0	0	0	0	0
LINC01758	0	0	0	0	0	0	0	0	0	0	0	0	0	0	0	0	0	0	0	0	0	0	0	0	0	0	0	0	0	0	0	0	0	0	0	0	0	0	0	0	0	0	0	0	0	0	0	0	0
LOC105378789	0	0	0	0	0	0	0	0	0	0	0	0	0	0	0	0	0	0	0	0	0	0	0	0	0	0	0	0	0	0	0	0	0	0	0	0	0	0	0	0	0	0	0	0	0	0	0	0	0
LOC105378790	0	0	0.967095	0	0	0	0	0	0	0	0	0	0	0	0	0	0	0	0	0	0	0	0.384823	0	0	0	1.12961	0	0	0	0.373175	0	0.520649	0.300065	0.746915	0.288063	0.614286	0.803971	0	0	0	0	0	0	0.659103	0	0	0	0
LRRC7	0	0	0.398679	0	0	0	0	0	0	0	0	0	0	0	0.511063	0	0	0.528971	0	0	0	0	0	0	0	0	0	0	0	0	0.669299	0	0.902421	0	0.538141	0	0.339594	1.57976	0	0	0	0	0	0	0	0.688136	0.583808	0	0
LOC105378792	0	0	0	0	0	0	0	0	0	0	0	0	0	0	0	0	0	0	0	0	0	0	0	0	0	0	0	0	0	0	0.373175	0	0	0	0	0	0	0	0	0	0	0	0	0	0	0	0	0	0
LRRC40	5.45925	5.87501	5.84945	5.85622	5.59535	6.0177	4.78829	5.0643	4.24125	4.6561	5.29377	4.88323	5.41534	5.32718	4.77374	4.9613	5.25386	4.89667	4.63789	4.49451	4.31699	5.20985	5.03543	5.33574	5.18688	5.26681	5.36303	4.99649	5.14305	5.21895	5.23271	4.57545	4.99352	5.34929	5.39724	5.47716	5.37866	5.36741	4.34228	3.82417	3.96167	3.92305	3.82227	3.85456	4.67883	4.50438	5.28206	5.19441	5.54151
SRSF11	8.16441	8.26313	8.0578	7.87162	8.00379	8.07387	7.36787	7.58217	7.23724	7.85837	7.83295	7.70104	7.86195	7.63464	7.82206	7.62491	7.81768	7.5229	7.65077	7.41965	7.66576	7.76414	7.53652	7.80797	7.63681	7.70706	7.70179	7.71463	7.66675	7.9004	7.75017	7.08072	7.97842	7.72218	7.75177	7.6241	7.81029	7.65933	7.49202	7.37113	7.94803	7.22506	7.288	7.19217	8.28673	8.27727	8.54154	9.1454	8.90716
ANKRD13C	4.58953	4.70236	4.0249	4.68326	4.10045	4.9681	5.48625	5.6122	5.41527	5.89378	5.73719	4.88323	5.45838	5.31275	5.03919	5.06753	5.25386	4.93894	5.11839	5.05031	5.28034	5.18411	5.07523	4.65186	4.67053	4.88218	4.96238	4.9845	5.2721	5.38935	5.16311	4.5202	5.38724	5.19395	5.24216	4.75928	5.35078	5.50015	5.00791	3.92631	5.13393	4.89081	5.03422	4.57067	5.55586	5.32604	5.50444	4.78051	5.42792
HHLA3	3.86817	3.73724	4.20998	3.49677	4.19122	4.21275	3.75204	3.79497	4.60855	4.3727	4.52695	4.3315	4.48042	4.77418	4.70487	4.92408	5.57769	4.73811	5.17562	5.26426	5.42184	5.15789	5.35932	5.32663	4.76821	5.59945	4.88328	4.84553	4.96654	4.92368	4.86003	5.63864	5.03236	5.00951	5.12555	4.78263	5.31276	5.39325	3.75858	3.85903	4.79104	4.35341	5.16111	4.93056	4.08119	4.63431	4.75158	5.10791	4.24069
LOC102724548	0	0	0	0	0	0	0	0	0	0	0	0	0.403922	0.484808	0	0.842778	0.503349	0	0	0	0	0	0.384823	0	0	0	0.307545	0	0	0	0	0	0.520649	0	0.929261	0	0.339594	0.320311	0	0	0	0	0	0	0	0	0.321235	0	0
CTH	4.56012	4.61961	4.99438	4.7583	5.36127	5.46134	6.15902	5.90049	5.84953	5.50066	5.84444	5.55901	5.2899	5.15995	5.03919	4.80627	5.22194	5.32102	4.96452	5.35419	4.82301	5.22256	5.07523	4.72299	4.90949	5.24844	5.25047	5.49624	5.54785	5.56903	5.56505	5.82685	5.76702	5.37363	5.84021	5.45552	5.53547	5.60705	5.61143	5.92911	5.49239	5.45406	5.67573	5.6268	5.74689	5.43196	6.0519	6.11245	5.92965
LOC105378793	0	0	0	0	0	0	0	0	0	0	0	0	0	0.847115	0.511063	0	0	0.528971	0	0	0	0	0	0	0	0	0	0.338339	0	0	0.373175	0	0	0	0	0	0	0	0	1.25441	0	0	0	0	0	0	0	0	0
LOC105378794	0	0	0	0	0	0	0	0	0	0	0	0	0	0	0	0	0	0	0	0	0	0	0	0	0	0	0	0	0	0	0	0	0	0	0	0	0	0	0	0	0	0	0	0	0	0	0	0	0
LINC01788	0	0	0	0	0	0	0	0	0	0	0	0	0	0	0	0	0	0	0	0	0	0	0	0	0	0	0	0	0	0	0	0	0	0	0	0	0	0	0	0	0	0	0	0	0	0	0	0	0
LOC102724572	0	0	0	0	0	0	0	0	0	0	0	0	0	0	0	0	0	0	0	0	0	0	0	0	0	0	0	0	0	0	0	0	0	0	0	0	0	0	0	0	0	0	0	0	0	0	0	0	0
PTGER3	0	0	0.710702	0	0.354452	0	0	1.61391	0.449535	0.758559	0	0	0	0	0	0	0	0	0	0	0	0.72657	0	0	0.327572	0	0	0.612211	0	0	0	0	0	0	0	0	0	0	0	0	0.35061	0	0	0	0	0	0	0	0
LOC107985517	0	0	0	0	0	0	0	0	0	0	0	0	0	0	0	0	0	0	0	0	0	0	0	0	0	0	0	0	0	0	0	0	0	0	0	0	0	0	0	0	0	0	0	0	0	0	0	0	0
ZRANB2-AS1	0.31371	0	0.398679	0	0.876173	0.61504	0.419107	0	1.29995	0	0.91242	0.807602	0.97761	0.847115	0	0.482022	0.503349	0	0	0	0	0.72657	0.384823	0	0	0.314407	0.560911	0.612211	1.0125	0.289716	0	0.533962	0	0	0.746915	0	0	0	0.402067	0.429107	0	0.410884	0.630126	0	0.366924	0.384713	0	0	0.625364
ZRANB2	7.50173	7.17307	7.24372	7.15967	7.20454	7.25268	6.65034	7.04853	6.35382	6.62775	6.85033	6.51433	6.43651	6.33788	6.33075	6.4576	6.32022	6.5479	6.50724	6.50299	6.39246	6.67463	6.59077	6.2946	6.5032	6.45433	6.72823	6.48443	6.61328	6.74832	6.62069	5.92051	6.68529	6.89374	6.81603	6.74872	6.82348	7.03936	6.08431	6.24465	6.69124	6.36439	5.53796	5.92205	7.28734	7.2533	7.43538	8.14252	7.79505
ZRANB2-AS2	0	0	0	0	0	0	0	1.02176	0	0	0	0	0	0	0	0	0.503349	0.915177	1.26646	0.436268	0.447949	1.39879	1.78484	1.60065	0.327572	0	0	0.612211	0	0.289716	0	0	0	0	0.746915	0.913876	0	0	0	0	0	0	0	1.19055	0.902035	0	0.321235	0	1.3938
LOC105378795	0	0	0	0	0	0	0	0	0	0	0	0	0	0	0	0	0	0	0	0	0	0	0	0	0	0	0	0	0	0	0	0	0	0	0	0	0	0	0	0	0	0	0	0	0	0	0	0	0
NEGR1	1.29713	1.49267	2.26891	0	0.638769	0.61504	1.0082	0.599508	0	0	1.12181	0	0.719052	0	0	0	0.503349	0.528971	1.79077	0	1.4959	0.408603	1.15244	0.81746	1.47716	1.97163	0.776357	1.63891	2.18926	1.58554	1.74906	2.62075	1.45333	2.15963	1.80186	1.86884	2.46247	1.57976	0	0	1.40632	0	2.35276	1.83386	3.09234	2.76681	3.08444	2.30958	3.0574
NEGR1-IT1	0	0	0	0	0	0	0	0	0	0	0	0	0	0	0	0	0	0	0	0	0	0	0	0	0	0	0	0	0	0	0	0	0	0	0	0	0	0	0	0	0	0	0	0	0	0	0	0	0
LOC105378797	0	0	0.710702	0	0	0	0	0	0	0	0	0	0	0	0	0	0	0	0	0	0	0	0	0.326652	0	0	1.2784	0	0	0	0	0	0.283685	0	0	0	0	0	0	0	0	0	0	0	0	0	0	2.47669	0.346305
LOC105378796	0	0	0	0	0	0	0	0	0	0	0	0	0	0	0	0	0	0	0	0	0	0	0	0	0	0	0	0	0	0	0	0	0	0	0	0	0	0	0	0	0	0	0	0	0	0	0	0	0
LOC105378798	0	0	0.398679	0	0	0	0	0	0	0	0	0	0.403922	0	0.511063	0	0	0	0	0	0.789187	0	0	0	0.327572	0.981122	0.560911	0.612211	0	0.737341	0.669299	1.08386	1.06108	0	0.746915	0.528171	0.614286	0.803971	0	0	0	0	0	0	0	0	0	0.383386	0.346305
LOC339468	0	0	0	0	0	0	0	0	0	0	0	0	0	0	0	0	0	0	0	0	0	0	0	0	0	0	0	0	0	0	0	0	0	0.300065	0	0	0	0	0	0	0	0	0	0	0	0	0	0	0
LOC105378799	0	0	0	0	0	0	0	0	0	0	0	0	0	0	0	0	0	0	0	0	0	0	0	0	0	0	0	0	0	0	0	0	0	0	0	0	0	0	0	0	0	0	0	0	0	0	0	0	0
LOC105378800	0	0	0	0	0	0	0	0	0	0	0	0	0	0	0	0	0	0	0	0	0	0	0	0	0	0	0	0.612211	0	0.289716	0	0	0	0	0.294077	0	0	0	0	0	0	0	0	0.401194	0	0	0	0	0
LINC01360	0	0	0	0	0	0	0	0	0	0	0	0	0	0	0	0	0	0	0	0	0	0	0	0	0	0	0	0	0	0	0	0	0	0	0	0	0	0	0	0	0	0	0	0	0	0	0	0	0
LOC105378801	0	0	0	0	0	0	0	0	0	0	0	0	0	0	0	0	0	0	0	0	0	0	0	0	0	0	0	0	0	0	0	0	0	0	0	0	0	0	0	0	0	0	0	0	0	0	0	0	0
LOC107985391	0	0	0	0	0	0	0	0	0	0	0	0	0	0	0	0	0	0	0	0	0	0	0	0	0	0	0	0	0	0	0	0	0.520649	0	0	0	0	0	0	0	0	0	0	0	0	0	0	0	0
LOC105378802	0	0	0	0	0	0	0	0	0	0	0	0	0	0	0	0	0	0	0	0	0	0	0	0	0	0	0	0	0	0.289716	0	0	0	0	0	0	0	0	0	0	0	0	0	0	0	0	0	0	0
LINC02238	0	0	0	0	0	0	0	0	0	0	0	0	0	0	0	0	0	0	0	0	0	0	0	0	0	0	0	0	0	0	0	0	0	0	0	0	0	0	0	0	0	0	0	0	0	0	0	0	0
LRRIQ3	0	0	0	0.753519	1.92033	0	0	0	0	0.428571	0	0.459641	0	0	0	1.13106	1.17153	0.528971	1.46315	1.27059	1.06502	0.98703	2.40059	1.33605	1.60355	0.981122	0.307545	0.612211	0.326882	1.87511	2.08641	1.22879	1.06108	1.7277	1.70514	1.21798	2.06512	1.31725	0	0	0.35061	0.730314	1.9025	0.714751	2.33743	1.78434	1.45723	2.01582	2.96016
FPGT-TNNI3K	0	0	0	0	0	0	0	0	0	0	0	0	0	0	0	0	0	0	0	0	0	0	0	0	0	0	0	0	0	0.737341	0	0	0	0.944709	0	0.288063	0	0	0.716157	0	0	0	0	0	1.1099	0.938625	0	0	0
FPGT	3.35479	2.76662	3.16311	2.69757	2.58813	2.98379	2.12803	4.04058	3.05504	3.55126	2.95665	4.12985	3.41846	3.60698	3.73632	4.35337	4.36611	4.32513	4.32027	4.40115	4.44308	4.49865	4.40449	4.91747	4.78164	4.47153	4.71075	4.38004	4.36346	4.5244	4.55048	4.00038	4.82679	4.52129	4.6676	4.68684	5.01416	5.10093	4.40928	4.46805	5.09962	4.82525	3.20413	4.29245	5.08793	5.6319	5.36297	5.41631	6.05856
TNNI3K	0	0	0	0	0	0	0	0	0	0	0	0	0	0	0	0	0	0	0	0	0	0	0	0	0	0	0	0	0	0	0	0	0	0	0	0	0	0	0	0	0	0	0	0	0	0	0	0	0
LOC105378805	0	0.446574	0.967095	0	0.354452	0	0	0	0	0	0.371949	0	0	0	0	0	0.503349	0	0	0	0.789187	0.408603	0	1.01178	0	0.314407	0.307545	1.75643	1.82513	1.35417	0.914947	0.741402	0.724126	1.10836	1.23658	1.57981	0.844948	0.582363	0	0.759412	0	0.410884	0.349252	0	1.45281	0.384713	0.321235	1.149	0
LRRC53	0	0	0	0	0	0	0	0	0	0	0	0	0	0	0	0.482022	0	0	0	0	0	0	0	0	0	0	0	0	0	0	0	0	0	0	0	0	0	0	0	0	0	0	0	0	0	0	0	0	0
ERICH3	0	0	0	0	0	0	0	0	0	0	0	0	0	0	0	0	0	0	0	0	0	0	0	0	0	0	0	0	0	0	0	0	0	0	0	0	0	0	0	0	0	0	0	0	0.366924	0	0	0	0
ERICH3-AS1	0	0	0	0	0	0	0	0	0	0	0	0	0	0	0	0	0	0	0	0	0	0	0	0	0	0	0	0	0	0	0	0	0	0	0	0	0	0	0	0	0	0	0	0	0	0	0	0	0
CRYZ	5.87803	6.243	6.01482	6.28207	6.03595	6.41822	5.82336	5.27092	4.91861	5.08154	5.55969	5.28136	5.40438	5.22302	4.94279	5.59136	5.49997	5.35264	5.4668	5.48508	5.35924	5.7114	5.86223	4.9652	5.34901	5.52511	5.55754	5.91173	5.54785	5.48557	5.60934	5.34476	5.52297	5.81394	5.59912	5.46999	5.83951	5.64339	5.20933	4.9766	5.81496	5.43221	4.89509	5.55974	6.2479	6.25698	6.20606	6.71574	6.24555
TYW3	6.59914	6.89381	6.70665	6.43857	6.60533	6.49675	6.10352	5.88799	5.58967	5.31256	5.56865	5.87711	5.69269	5.90973	5.64052	6.52751	6.25073	5.95697	5.82976	6.14815	6.24098	6.34349	6.29185	6.15753	6.24657	6.13751	5.96123	6.13432	6.24366	6.34861	6.36575	6.21827	6.35466	6.42762	6.49657	6.20832	6.50305	6.41854	5.83908	6.01663	6.12466	6.18653	6.31468	6.33686	6.45731	6.32454	6.23979	6.56155	6.63629
LHX8	0	1.06247	0.398679	0	0.354452	0	0	0	0	0	0.667302	0	0	0.484808	0	0.842778	0.87578	0	0	1.04222	0	0.72657	0	0	1.01393	0	0	0	0	0	0	0	0	0	0	0	1.51485	0	0.402067	0	2.10474	1.72535	0.630126	0.401194	0.366924	0.384713	0	0	0
SLC44A5	2.35879	2.21045	2.44792	1.90443	1.25858	1.04488	1.23174	0	1.29995	2.26451	1.30469	0	0.403922	0	0	0	1.62639	0.528971	0	0	0	0	0	0	0	0.981122	0	0.842295	0.326882	0	0.669299	0	1.76141	0.300065	0.294077	0	1.04376	0.320311	0	0.429107	0	0	0	0	0	0	0	0	0
ACADM	6.22581	6.17943	6.23199	6.35641	6.50272	6.46238	5.34979	5.74286	5.5676	5.386	5.514	5.91349	5.43702	5.95688	5.26331	6.50248	6.36475	6.34277	5.78449	6.24537	6.37358	6.71565	6.52524	6.43256	6.68571	6.7005	6.65529	6.76244	6.92548	6.81821	6.90634	6.43166	7.00136	6.96221	7.03327	6.78387	7.09955	6.89914	6.20863	6.14929	7.17047	7.2314	6.88525	6.85523	7.7789	8.0747	8.1038	8.3825	8.34151
RABGGTB	6.66968	6.64458	6.29182	6.80883	7.09418	7.22219	6.74406	6.40904	5.60058	6.1115	6.03764	5.36254	5.9098	5.96613	6.09989	5.71637	5.78852	5.94665	5.40831	5.42706	5.12345	5.79033	5.83158	5.61541	5.58943	5.31172	5.85271	6.24403	6.29129	6.56057	6.25859	5.9098	6.48637	5.86061	6.21421	5.8253	6.23982	6.09558	5.18405	5.05386	5.30431	5.48623	5.46827	5.25516	5.51076	5.62298	6.06808	6.14385	5.38173
MSH4	0	0	0	0	0	0	0	0	0	0	0	1.0878	0.403922	0.847115	0	1.13106	0	0	0	0	0.447949	0.408603	0	0	0	0	1.12961	1.04068	0	1.22287	0	0	0.724126	0.944709	0.929261	2.03369	0.844948	1.16556	0.402067	0	0.632454	0.730314	0	0	1.29149	0.384713	1.45723	1.33463	1.78308
ASB17	0	0	0	0	0	0	0	0	0	0	0	0	0	0	0	0	0	0	0	0	0	0	0	0	0	0	0	0	0	0	0	0	0	0	0	0	0	0	0	0	0	0	0	0	0	0	0	0	0
LOC105378806	0	0	0	0	0	0	0	0	0	0	0	0	0	0	0	0	0	0	0	0	0	0	0	0	0	0	0	0	0	0	0	0	0	0	0	0	0	0	0	0	0	0	0	0	0	0	0	0	0
LOC101927342	0	0	0	0	0	0	0	0	0	0	0	0	0	0	0	0	0	0	0	0	0	0	0	0	0	0	0	0.338339	0	0	0	0	0	0	0	0	0	0	0	0	0	0	0	0	0	0	0	0	0
ST6GALNAC3	4.11059	4.20284	4.25877	2.84258	2.71594	3.66618	6.17257	6.54261	5.92091	6.26863	6.22511	5.42686	5.07166	5.98445	4.94279	5.79063	5.45948	5.58337	5.27062	5.54086	5.26676	5.82406	5.04882	5.40659	5.7415	4.88218	4.76219	5.30695	4.89435	4.96535	5.08998	5.08405	5.12511	4.96749	5.30125	4.75928	4.97818	5.287	5.73845	5.77335	5.42931	5.15375	4.7411	4.75326	5.78528	5.65832	5.43127	5.13316	5.21261
LOC105378807	0	0	0	0	0	0	0	0	0	0	0	0	0	0	0	0	0	0	0	0	0	0	0	0	0	0	0	0	0	0	0	0	0	0	0	0	0	0	0	0	0	0	0	0	0	0	0.321235	0	0
LINC02567	0	0	0	0	0	0	0	0	0	0	0	0	0	0	0	0	0	0	0	0	0	0	0	0	0	0	0	0	0	0	0	0	0	0	0	0	0	0	0	0	0	0	0	0	0	0	0	0	0
ST6GALNAC5	1.67184	1.06247	2.8809	2.53638	3.26812	3.16572	3.67798	3.99469	3.39294	4.22041	3.45914	1.85842	0.403922	2.43133	1.99117	2.31252	0.503349	2.31791	1.26646	2.65469	1.96813	2.71484	1.15244	1.01178	2.41484	1.43542	1.12961	0.842295	1.47529	1.78488	1.30795	1.22879	2.41846	1.7277	2.20696	1.68275	2.93257	2.24175	3.79244	3.82417	3.93597	3.92305	2.0045	3.17238	2.49393	1.90697	1.90439	2.39556	1.53556
PIGK	5.48295	5.40469	5.22059	4.82963	5.06978	5.25591	6.30149	5.88799	5.70537	6.22926	5.83704	4.80794	5.46894	4.97076	5.37096	5.16647	4.70317	4.71397	4.5323	4.01659	3.92589	4.61885	4.36223	4.91747	4.58119	4.77078	4.52967	3.95755	4.30896	4.39316	4.60399	4.07895	3.99943	4.10298	4.14801	4.32258	4.6525	4.3676	5.24645	4.39866	4.03613	4.50766	3.90372	3.6487	4.66242	4.29575	4.24467	5.17022	5.21261
LOC105378808	1.14698	0	0.967095	0	0.638769	1.04488	0	0	0	0	0	0	0	0	0	0	0.503349	0	0	0	0	0	0	0	0	0.314407	1.2784	1.04068	0.593306	0	0.669299	0.291486	0	0	1.23658	1.07396	0	0.582363	0	0	0	0	0	0	0	0.688136	0	0	0
AK5	1.43312	2.09268	2.52972	0.753519	0.638769	1.04488	0	0	0	0	0	0	0	0	0	0	0	0.528971	0	0	0	0	0	0	0	0	0.560911	0	0.326882	0	1.74906	0.291486	1.85104	0.760093	2.34173	1.21798	2.77368	2.24175	0	0	0	0	0	0	0	0	1.168	2.55351	2.55658
ZZZ3	5.13954	5.31549	5.0229	5.05472	5.50976	5.06292	5.15879	4.97258	5.114	4.99028	5.21601	4.70794	4.8309	4.59502	4.26893	4.5123	4.70317	4.25993	4.73628	4.6848	4.55903	4.57989	5.04882	4.99998	5.23648	4.95195	4.95134	4.66192	4.97822	4.86984	5.23271	5.07449	4.90212	4.35195	4.73038	4.64921	4.85128	4.51608	4.63132	5.06883	5.22163	4.96879	4.58524	5.14182	5.43553	5.27002	5.49649	5.29851	5.1256
USP33	6.06761	6.32364	5.95685	5.5532	5.86034	6.10942	6.47554	6.13008	6.06178	6.16812	5.60397	6.31801	6.3012	6.42764	6.28429	6.32822	6.60644	6.48509	6.31686	6.27199	6.5688	6.45536	6.71772	6.84341	6.30819	6.76975	6.84912	6.59899	6.62819	6.36427	6.88848	6.6043	6.36611	7.09744	6.33225	7.29306	6.67026	6.66468	6.70279	6.46997	7.17047	6.88236	6.46536	6.85123	6.91745	7.0914	7.23976	7.2507	7.36981
MIGA1	3.57662	3.33206	3.16311	3.30985	3.63448	3.88959	3.85647	3.89828	3.58095	3.85701	3.60573	3.82074	3.79937	3.29098	3.37181	3.81688	3.56739	3.64562	3.2379	3.07312	3.78057	3.19915	4.44556	4.10954	3.31035	3.42498	3.57652	3.95755	4.27146	4.16182	4.17951	3.66051	4.03811	3.65075	4.01312	3.98271	4.14726	3.60753	3.17552	2.85511	4.41668	3.52912	3.02157	4.14338	4.00518	4.46499	4.77805	5.17022	4.43414
NEXN-AS1	0.57124	0	0	0.753519	0.354452	0.61504	0.743472	1.61391	0	0	0.667302	0.459641	0	0	0.511063	0.842778	0.503349	0	1.03865	0.436268	0.447949	0.98703	0.939001	1.01178	0.327572	0.314407	0.96377	0.338339	0.593306	0.737341	0.373175	0.533962	0	0	0.294077	0.288063	0	0.320311	0	1.02807	0	0	0.865206	0.401194	0	0	0	0	0
NEXN	5.52922	5.10348	4.93557	5.14138	4.86442	4.9681	4.96997	5.0643	5.12915	5.26143	5.03377	4.68708	5.37098	4.52165	5.02042	4.43503	4.72611	5.05881	5.02805	4.78059	5.23921	5.28446	4.93808	5.16233	4.92166	4.74481	5.39596	4.28544	4.98982	4.61882	4.95919	3.283	3.83343	4.1786	4.23718	3.89969	4.79723	4.33242	5.17123	4.44529	4.59148	4.73887	4.90831	4.42755	4.61206	4.90834	4.62606	5.62648	5.21261
FUBP1	7.43647	7.3631	7.15306	7.096	7.17704	6.91416	7.15232	6.68667	6.61821	6.84734	6.58465	6.15288	6.55029	6.46726	6.74511	6.35644	6.23483	6.44164	6.43876	6.37992	6.28205	6.27806	6.69236	6.58161	6.33121	6.55864	6.77594	6.66811	7.06355	7.02939	7.16559	6.21827	6.94904	6.65315	6.84469	6.3866	7.01622	7.04752	5.78124	6.11364	6.66018	5.95326	5.96854	5.86764	6.22574	5.95689	6.61499	6.66037	6.70542
DNAJB4	3.32012	3.38312	3.711	4.56282	3.53399	3.83689	4.80578	4.5332	3.9989	4.24693	4.4514	4.35813	3.92741	4.47058	3.98895	3.68958	4.5315	4.19163	3.80763	4.04772	4.026	4.32101	4.46566	4.70904	4.6849	4.37325	4.35642	4.00582	4.48313	4.46754	4.47589	3.21504	4.11249	3.70291	4.03319	3.09004	3.78016	3.27839	3.22595	2.54841	4.03613	3.20755	3.40398	3.82223	4.50574	4.58006	4.37177	4.94637	4.58852
GIPC2	1.55743	1.82363	1.69069	1.90443	0.638769	1.04488	2.51594	1.61391	1.97251	1.02694	3.062	1.0878	1.1968	0.847115	0.887681	0.482022	0.503349	1.68459	0.434455	0	0.789187	0	0.688404	0.592828	0.327572	0.572405	0	0.842295	1.0125	0	0.373175	0	0	1.10836	0	1.469	0	0.582363	2.45933	0.759412	1.07066	1.57391	0.349252	0	0	0	0.321235	3.61626	0.625364
LOC107984997	0	0	0	0	0	0	0	0	0	0	0	0	0	0	0	0	0	0	0	0	0	0	0	0	0	0	0	0	0	0	0	0	0	0	0	0	0	0	0	0	0	0	0	0	0	0	0	0	0
MGC27382	0	0	0	0	0	0	0	0	0	0	0	0	0	0	0	0	0	0	0	0	0	0	0	0	0	0	0	0	0	0	0	0	0	0	0	0	0	0	0	0	0	0	0	0	0	0	0	0	0
PTGFR	0	0.446574	0	0.753519	0	0	0.419107	0.599508	0.449535	1.02694	0.371949	0	0	0	0.511063	0	0	0	0	0	0	0	0	0	0	0	0	0	0	0	0	0	0	0.300065	0	0	0	0	0	0	0	0	0	0	0	0	0	0	0
IFI44L	0	0	0	0	0	0	0	0	0	0	0	0	0	0	0	0	0	0	0	0	0	0	0	0	0	0	0	0	0	0	0	0	0	0	0	0	0	0	0	0	0	0	0	0	0	0	0	0	0
IFI44	0	0	0	0	0	0	0	0	0	0	0	0	0	0	0	0	0	0	0	0	0	0	0	0	0	0	0	0	0	0	0	0	0	0	0	0	1.04376	0	0	0	0	0	0	0	0	0	0	2.01582	0
ADGRL4	0.979367	2.09268	1.18472	1.24598	2.29255	2.39306	0	0	0	0.428571	0	0	0	0	0	0	0	0	0	0	0	0	0.384823	0	0	0	0.776357	0.842295	0	0	0	0	0	0	0	0.913876	0.339594	0	0	0	0	0.991681	0	0	0	0	0	0	0
LOC107984998	0	0	0	0	0	0	0	0	0	0	0	0	0	0	0	0	0	0	0	0	0	0	0	0	0	0	0	0	0	0	0	0	0	0	0	0	0	0	0	0	0	0	0	0	0	0	0	0	0
LOC105378810	0	0	0	0	0	0	0	0	0	0	0	0	0	0	0	0	0	0	0	0	0	0	0	0	0	0	0	0	0	0	0.373175	0	0	0	0	0	0.339594	0	0	0	0	0	0	0	0	0	0	0	0
LOC105378812	0	0	0	0	0	0	0	0	0	0	0	0	0	0	0	0	0	0	0	0	0	0	0	0	0	0	0	0	0	0	0	0	0	0	0	0	0	0	0	0	0	0	0	0	0	0	0	0	0
LOC105378811	0	0	0	0	0	0	0	0	0	0	0	0	0	0	0	0	0	0	0	0	0	0	0	0	0	0	0	0	0	0	0	0	0	0	0	0	0	0	0	0	0	0	0	0	0	0	0	0	0
LOC107983999	0	0	0	0	0	0	0	0	0	0	0	0	0	0	0	0	0	0	0	0	0	0	0	0	0	0	0	0	0	0	0	0	0	0	0	0	0	0	0	0	0	0	0	0	0	0	0	0	0
LINC01781	0	0	0	0	0	0	0	0	0	0	0	0	0	0	0	0.482022	0	0	0	0	0	0	0	0	0	0	0	0	0	0	0	0	0	0	0	0	0	0	0	0	0	0	0	0	0	0	0	0	0
LOC105378813	0	0	0	0	0.638769	0	0	0	0	0	0	0	0	0	0	0	0	0	0	0	0	0	0	0	0	0	0	0	0	0	0	0	0	0	0	0	0	0	0	0	0	0	0	0	0	0	0	0	0
LOC107985018	0	0	0	0	0	0	0	0	0	0	0	0	0	0	0	0	0	0	0	0	0	0	0	0	0	0	0	0	0	0	0	0	0	0	0	0	0	0	0	0	0	0	0	0	0	0	0	0	0
ADGRL2	6.8747	6.6021	6.73279	6.88616	6.8959	7.13757	2.51594	2.7371	3.05504	3.82215	3.0103	2.80787	1.70554	1.37729	2.70622	1.13106	1.80937	2.03573	0.434455	3.77747	1.06502	2.09549	0	0	2.66721	0.572405	0.560911	0.338339	0.818032	0.289716	0.914947	1.22879	0.724126	2.36782	0.538141	1.07396	0.844948	1.16556	4.24781	3.99061	3.82833	3.35421	3.64412	3.57299	2.76371	2.31397	2.64097	3.00027	3.10367
LOC101927434	0	0	0	0	0	0	0	0	0	0	0	0	0	0	0	0	0	0	0	0	0	0	0	0	0	0	0	0	0	0	0	0	0	0	0	0	0	0	0	0	0	0	0	0	0	0	0	0	0
LOC105378814	0	0	0	0	0	0	0	0	0	0.428571	0	0	0	0	0	0	0	0	0	0	0	0	0	0	0	0	0	0	0	0	0	0	0	0	0	0	0.614286	0	0	0	0	0	0	0	0	0	0	0	0
LOC107985396	0	0	0	0	0	0	0	0	0	0	0	0	0	0	0	0	0	0	0	0	0	0	0	0	0	0	0	0	0	0	0	0	0	0	0	0	0	0	0	0	0	0	0	0	0	0	0	0	0
LINC01362	0	0	0	0	0	0	0	0	0	0	0	0	0	0	0	0	0	0	0	0	0	0	0	0	0	0	0	0	0	0	0	0	0	0	0	0	0	0	0	0	0	0	0	0	0	0	0	0	0
LINC01361	0	0	0	0	0.354452	0	0	0	0	0	0	0	0	0	0	0	0	0	0	0	0	0	0	0	0	0	0	0	0.593306	0	0	0	0	0	0	0	0	0	0.402067	0	0	0	0	0	0	0.688136	0	0	0
LOC107985037	0.31371	0	0	0	0	0	0	0	0	0	0.667302	0	0.719052	0	0	0	0	1.68459	0	0	0	0	0	0	0	0	0	0	0	0	0	0	0.283685	0	0	0	0	0	0	0	0	0	0	0	0	0	0	0	0
LOC105378816	0	0	0.398679	0	0	0	0.743472	0	0	1.25314	0	0	0	0	0	0	0	0	0.434455	0.436268	0	0	0	0.592828	0	0	0	0	0	0	0	0	0.520649	0	0	0	0	0	0	0	0	0	0	0	0	0	0.321235	0	0
LINC01712	0	0	0	0	0	0	0	0	0	0	0	0	0	0	0	0	0	0	0	0	0	0	0	0	0	0	0	0	0	0	0	0	0	0	0	0	0	0	0	0	0	0	0	0	0	0	0	0	0
LOC107985043	0	0	0	0	0	0	0	0	0	0	0	0	0	0	0	0	0	0	0	0	0	0	0	0	0	0.791189	0	0	0	0	0.373175	0	0	0	0	0	0	1.16556	0	0	0	0	0	0	0	0	0	0	0
LINC01725	0	0	0	0	0	0	0	0	0	0	0	0	0	0	0	0	0	0	0	0	0	0	0	0	0	0	0	0	0	0	0	0	0	0	0	0	0	0	0	0	0	0	0	0	0	0	0.321235	0	0
LOC101927560	0	0	0	0	0	0	0	0	0	0	0	0	0.403922	0	0	0	0	0	0	0	0	0	0	0	0	0	0	0	0	0	0	0	0	0	0	0	0	0	0	0	0	0	0	0	0.659103	0	0.321235	0	0
LOC107985041	0	0	0	0	0	0	0.419107	0	0	0	0.371949	0	0	0	0	0	0	0	0	0	0	0	0	0	0	0	0	0	0	0	0	0	0	0	0	0.528171	0	0	0	0	0	0	0	0	0	0	0	0	0
TTLL7	3.17247	3.27913	3.16311	2.35485	3.84485	3.32724	2.95278	2.84449	2.4294	2.85324	1.74519	2.72844	1.1968	1.37729	1.99117	2.19242	1.97174	1.68459	1.26646	2.48305	1.96813	2.20195	3.38924	2.60452	2.88196	2.66839	3.60497	2.14919	2.54409	2.80812	3.64521	2.86203	2.68538	3.42093	2.40469	2.18161	2.71657	3.3505	2.18123	1.9151	3.61816	3.25811	3.02157	3.68511	4.83335	4.48482	4.84217	5.37458	4.85511
PRKACB	4.91403	5.40469	4.8265	4.79441	5.12839	4.9924	5.33782	5.01917	4.58677	3.98858	4.15064	2.72844	3.69527	3.10257	3.04026	3.54994	3.28796	2.44069	2.64879	3.73984	3.74183	3.19915	3.21019	2.77488	2.54654	3.17565	3.66024	3.59697	3.4148	3.05967	3.7753	3.34791	3.43008	3.82561	3.22717	2.93189	3.4705	3.60753	4.19815	3.21942	3.37205	1.72535	3.51182	3.06593	3.83998	3.11095	3.69727	3.25149	4.1554
LOC107985046	0	0	0	0	0	0	0	0	0	0	0	0	0	0	0	0	0	0	0	0	0	0	0	0	0	0	0	0	0	0	0	0	0	0	0	0	0	0	0	0	0	0	0	0	0	0	0	0	0
LOC112268230	0	0	0	0	0	0	0	0	0	0	0	0	0	0	0	0	0	0	0	0	0	0	0	0	0	0	0	0	0	0	0	0	0	0	0	0	0	0	0	0	0	0	0	0	0	0	0	0	0
SAMD13	0.789688	1.96444	2.26891	1.24598	1.41743	1.04488	1.23174	0	0.449535	1.91349	2.08223	0	0.403922	0.847115	0	1.13106	1.62639	0	1.03865	0.436268	1.06502	1.56764	1.50304	2.26646	1.01393	2.21804	2.52411	2.52539	2.47977	2.61216	2.51672	2.33085	2.23085	2.80964	3.26159	2.84579	3.07569	3.12236	0.402067	0.429107	1.90728	3.10078	2.27325	2.53834	2.93736	3.50966	2.95121	4.09877	3.31504
DNASE2B	0	0	0	0	0	0.61504	0	0	0	0	0	0	0	0	0	0	0	0	0	0	0	0	0	0	0	0	0	0	0	0	0	0	0	0	0	0	0	0	0	0	0	0	0	0	0	0	0	0	0
RPF1	6.2022	6.31709	6.11097	6.14896	6.14784	6.49675	5.6109	5.4852	5.81248	5.42136	5.55969	6.05045	5.63758	5.84102	5.49853	5.97483	5.62728	5.66119	5.51194	5.62586	5.53944	5.9893	5.53131	5.59281	5.56634	5.6907	5.87624	5.81345	5.9373	6.05253	5.69403	5.61247	6.04854	5.87773	6.01176	6.16008	5.9735	6.11124	5.18405	5.59872	5.16745	5.36459	5.21529	5.33754	5.4161	5.90634	5.82317	5.83319	6.00472
GNG5	8.53128	8.54961	8.44538	8.65685	8.76646	8.52483	8.4467	8.10917	8.06335	8.35853	8.18018	8.11825	8.25727	8.0435	8.10199	7.78659	7.91323	7.80305	7.9504	7.68772	7.77291	8.01113	7.89815	8.18827	7.80244	7.89885	8.12659	7.78201	7.85285	7.93751	8.06679	7.77706	7.76873	7.96311	7.82839	8.04819	8.01213	7.99221	7.49972	7.8323	6.94423	6.94928	6.91175	7.00678	7.36288	7.31274	7.27038	7.57016	7.03283
SPATA1	0	0	0	0	0	0	0.419107	0	0	0	0	0	0.719052	0.847115	0	0.842778	0.503349	0.915177	0	0	0	0	0	0.592828	0	0	0	0.338339	0	0	0.914947	0.291486	0.902421	0.548338	0	0.288063	0.339594	0.320311	0.402067	0	0.35061	0	0	0	0.902035	0	0.583808	0	0
CTBS	2.42554	1.96444	2.81717	1.61245	2.29255	2.65897	3.18442	3.68369	3.23386	2.45857	3.37986	3.08801	2.0809	1.58362	3.53942	2.31252	3.92549	2.65871	3.06693	3.29697	3.04987	2.78505	3.43073	3.63625	3.78063	3.60897	3.83856	3.59697	3.15129	3.62529	3.38481	2.7703	3.99943	4.02317	3.84174	4.04199	3.93837	3.66522	2.07519	2.63141	3.93597	2.64897	3.51182	3.91714	4.2878	3.69127	4.35428	5.22995	4.39747
LOC105378819	0	0	0	0	0.354452	0	0.419107	0	0	0.428571	0	0	0	0	0	0	0	0	0	0	0	0	0	0.326652	0	0	0	0	0	0	0	0.291486	0	0	0	0.288063	0	0	0	0	0	0	0	0	0	0.688136	0	0	0
LINC01461	0	0	0	0	0	0	0	0	0	0	0	0	0	0	0	0	0	0	0	0	0	0	0	0	0	0	0	0	0	0	0	0	0	0	0	0	0	0	0	0	0	0	0	0	0	0	0	0	0
LINC01555	0	0	0	0	0	0	0.419107	0	0	0	0	0	0	0	0	0	0	0	0	0	0	0	0	0	0	0	0	0	0	0	0	0	0	0	0	0	0	0	0	0	0	0	0	0	0	0	0	0	0
SSX2IP	4.80543	4.9595	4.81023	5.05472	4.73461	4.44174	3.63948	3.94728	3.70746	4.10914	4.10206	3.61526	3.98742	3.86604	4.10041	4.07639	4.63209	3.42542	4.34542	4.30132	4.36876	3.71288	4.31869	4.37986	4.61159	4.33894	4.42185	4.9479	4.85685	4.65747	4.81536	3.98005	4.46454	5.21206	5.0488	5.56061	4.87757	5.18222	4.09339	2.46035	4.47138	3.95406	4.12365	4.57067	4.89081	5.41139	5.64769	4.85827	6.35956
LOC102724892	0	0	0	0	0	0	0	0	0	0	0	0	0	0	0	0	0	0	0	0	0	0	0	0	0	0	0	0	0	0	0	0	0	0	0	0	0	0	0	0	0	0	0	0	0	0	0	0	0
LPAR3	1.87657	1.96444	3.11091	3.81065	3.13722	3.32724	0	0	0	0	0.91242	0	0	0	0.511063	0	0.503349	0.528971	0.767994	1.04222	0	0	0	0	0.327572	0.791189	0	1.96614	1.18377	1.35417	2.08641	0	0.520649	1.51076	0.746915	1.469	0.339594	0	0	0	2.00938	1.72535	0.630126	0	0.366924	0	0.321235	0	1.89255
MCOLN2	0	0.446574	0.967095	0.753519	0	0	0	0.599508	0.449535	1.02694	0.371949	0	0.403922	0	0	0	0	0	0.434455	0.436268	0	0	0	0	0.819341	0	0	0	0	0	0	0.922807	0	0.760093	1.09106	0.733875	0.339594	0	1.55011	0.429107	0	0.410884	0.630126	0.401194	0.659103	0.688136	0.583808	0.935988	1.23658
MCOLN3	3.24819	3.77597	2.68059	1.61245	1.07998	1.37562	2.12803	3.03791	2.69675	2.04023	2.71962	2.80787	1.1968	2.20006	2.27074	2.71249	1.17153	1.87082	1.26646	1.64099	2.21434	2.71484	2.40059	1.47441	2.60815	1.78035	2.93603	2.97666	2.10648	2.66371	1.12479	1.08386	1.93542	2.85645	2.27593	2.10953	1.51485	1.45444	3.92045	4.51252	5.17845	4.9381	4.19009	4.03469	3.95219	2.70053	3.38921	4.51838	4.52194
WDR63	0	0	0	0	0	0	1.23174	0.599508	0.791689	1.62077	0	0.807602	0.403922	0.484808	0.511063	0.842778	0.87578	0	0.434455	1.79577	0	0.98703	0.688404	0.326652	0.819341	0.572405	0.307545	0	0.326882	0.53077	0.669299	0	0.520649	0.760093	0.746915	1.07396	1.21841	0.320311	0	1.45001	0	0.410884	0	0.972178	1.1099	1.50259	0.321235	0.935988	1.3938
SYDE2	3.13307	3.73724	2.8809	4.1261	3.38811	2.23912	3.28763	2.84449	2.69675	2.98514	3.57046	2.24841	3.23261	2.43133	3.37181	2.52632	1.62639	2.03573	2.28265	2.87902	0.789187	1.56764	0.939001	2.0176	2.41484	1.55979	2.46326	1.96614	1.33685	2.11617	2.58926	0.291486	2.82465	1.10836	2.7337	2.60497	2.88153	1.31725	2.89297	3.21942	3.58547	2.30862	1.24446	2.68939	3.0425	2.89087	3.35445	3.81657	3.83724
LOC105378821	0	0	0	0	0	0	0	0	0	0	0	0	0	0	0	0	0	0	0	0	0	0	0	0	0	0	0	0	0	0	0	0	0	0	0	0	0	0	0	0	0	0	0	0	0	0	0	0	0
C1orf52	6.12898	6.21509	6.23808	5.83903	6.25168	6.3819	5.94677	5.82382	5.82183	5.98327	6.07587	5.34932	5.50017	5.50267	5.44322	5.30322	5.63941	5.09665	5.10372	5.40318	5.19688	5.46638	5.61469	5.29896	5.1355	4.80888	5.37133	5.33556	5.8636	5.68581	5.54695	5.30445	5.69622	5.49693	5.5856	5.3184	5.35078	5.24978	4.63132	5.23729	5.23223	5.28147	4.8547	5.23073	5.37642	5.66703	5.54353	5.3316	5.60722
BCL10	4.1702	4.68211	3.74566	4.52033	4.0284	3.94043	3.42982	3.68369	3.11715	2.92069	3.2521	2.88317	2.83558	3.29098	3.24819	3.59801	2.37153	3.23496	3.29066	3.4907	3.43695	3.6764	3.72564	3.54498	3.45147	3.32336	3.76482	3.88198	3.4488	3.20589	4.22576	4.38757	3.21061	3.22081	3.08067	3.19823	2.71657	3.41917	1.70035	3.41951	3.55201	3.39996	2.97207	2.53834	3.27606	2.94912	3.87944	3.93615	3.72333
LOC646626	1.67184	1.49267	1.37379	0	0	0.61504	0.419107	0	0.791689	1.44864	0	1.0878	0.403922	0	1.82802	0	0	0.528971	0.434455	1.27059	1.67102	1.39879	0.688404	0	0.594262	1.14893	1.12961	1.63891	1.0125	0.53077	0.373175	0.533962	0.902421	1.62331	0	0.913876	1.76065	1.80178	1.70035	0.759412	1.24823	2.10269	0	0.401194	1.59789	1.15205	0.80587	1.90292	0
DDAH1	5.04717	5.19205	5.11853	6.54837	5.98611	6.78103	0	1.02176	0.449535	1.02694	1.30469	0.459641	1.55503	0	1.18599	0.842778	1.41684	0.915177	1.26646	0.436268	1.4959	0.98703	1.33834	0.592828	0.594262	0.572405	2.52411	0.842295	1.60155	2.25704	1.61645	1.08386	1.06108	0.300065	0.929261	1.57981	0.614286	1.57976	1.38239	0	0.35061	1.21288	0	0	0.366924	0.688136	2.31918	2.12052	2.26243
LOC107985054	0	0	0	0.753519	0.354452	0	0	0	0	0	0	0	0	0.847115	0	0	0	0	0	0.436268	0	0	0.688404	0	0	0	0.307545	0	0.593306	0.289716	0	0	0	0	0	0.288063	0	0	0	0	0	0	0	0	0.902035	0	0	2.01582	1.66462
CYR61	6.20695	6.34955	6.78369	7.51923	7.03107	7.34047	3.95383	2.20367	2.52411	5.99114	5.3778	1.32227	3.07562	0.847115	4.65705	1.75724	2.94107	1.68459	3.43828	2.80806	1.82721	2.20195	1.78484	3.06502	0.819341	2.55341	3.06452	3.15847	2.18926	2.32262	2.44031	0	1.85104	1.51076	1.97776	1.95364	2.06512	0.320311	2.45933	0.759412	2.19418	1.86239	1.79277	1.69791	0.902035	0	1.45723	2.12052	0.346305
LOC107985057	0	0	0.398679	0	0.354452	0	0	0	0	0.758559	0	0	0.403922	0	0.511063	0.842778	0.503349	0.915177	0.434455	0.770871	0	0	0	0	0.594262	0	0	0	0	0.917928	0	0	0	0	0	0.528171	0.339594	0	0	0	0	0	0	0	1.1099	0	1.168	0	0
LOC112268231	0	0	0	0	0	0	0	0	0	0	0	0	0	0	0	0	0	0	0	0	0	0	0	0	0	0	0	0	0	0	0	0	0	0	0	0	0	0	0	0	0	0	0	0	0	0	0	0	0
ZNHIT6	5.05774	4.87283	4.70852	5.16915	4.95788	5.37157	4.90652	3.49879	4.37435	4.39659	4.35103	4.35813	4.72913	5.17598	4.86074	4.88587	4.58267	4.50474	4.65811	4.49451	4.31699	4.43457	4.92362	4.72299	4.80813	4.3038	4.89485	4.48592	5.03529	4.88077	5.10242	5.04544	4.89159	5.05035	5.08769	4.69917	4.72668	4.87509	4.88775	4.13982	4.65587	4.09981	4.37283	4.14338	4.86236	4.70363	4.62606	4.7964	5.29467
LOC105378823	0	0	0	0	0	0	0	0	0	0	0	0	0	0	0	0	0	0	0	0	0	0	0	0	0	0	0	0	0	0	0	0	0	0	0	0	0	0	0	0	0	0	0	0	0	0	0	0	0
COL24A1	1.77783	0	1.37379	0	0	0	0	0	0	0.428571	0	0	0	0	0	0	0	0	0	0	0.447949	0	0	0	0	0	0	0.338339	0.326882	0.53077	0.373175	0	1.20402	1.62331	1.09106	0.288063	1.37423	0.803971	0	0	0	0	0	0	0	0	0.321235	1.33463	0.625364
LOC105378824	0	0.446574	0	0	0	0	0	0	0	0.758559	0	0	0	0	0	0	0	0	0	0	0	0	0	0	0.327572	0	0	0	0	0	0	0	0	0	0	0	0	0	0	0	0	0	0	0	0	0	0	0	0
LOC105378825	0	0	0	0	0	0	0	0	0	0	0	0	0	0	0	0	0	0	0	0	0	0	0	0	0	0	0	0	0	0	0	0	0	0	0	0	0	0	0	0	0	0	0	0	0	0	0	0	0
ODF2L	4.1506	3.85044	4.10714	4.23521	4.05282	4.17078	4.1028	4.21079	3.5362	4.77022	4.48966	3.70101	4.04502	3.65352	4.02707	3.59801	4.14564	3.88066	3.34157	3.84993	3.61897	4.22325	3.8532	4.06643	4.13471	3.35803	2.84354	3.65866	4.00054	3.72571	4.15581	2.39366	3.67064	4.28509	3.88654	3.29886	4.10338	3.82562	3.06905	3.37203	4.43515	3.89137	3.73594	4.16932	4.50574	4.65196	4.42299	4.98848	5.33401
CLCA2	0	0	0	0	0	0	1.88636	1.02176	1.97251	0	0.91242	1.52396	0	1.58362	0.887681	1.37128	0	0	1.03865	0.770871	0.447949	0.98703	0	0.592828	0.327572	0	0.776357	0.612211	1.0125	1.58554	0.669299	1.48104	1.06108	0.548338	2.05828	0	1.21841	1.99415	0	0	0	0	0	0	0.366924	0	0	0	0
CLCA1	0	0	0	0	0	0	0	0	0	0	0	0	0	0	0	0	0	0	0	0	0	0	0	0	0	0	0	0	0	0	0	0	0	0	0	0	0	0	0	0	0	0	0	0	0	0	0	0	0
LOC105378827	0	0	0	0	0	0	0	0	0	0	0	0	0	0	0	0	0	0	0	0	0	0	0	0	0	0	0	0	0	0	0	0	0	0	0	0	0	0	0	0	0	0	0	0	0	0	0	0	0
LOC105378826	0	0	0	0	0	0	0	0	0	0	0	0	0	0	0	0	0	0	0	0	0	0	0	0	0	0	0	0	0	0	0	0	0	0	0	0	0	0	0	0	0	0	0	0	0	0	0	0	0
CLCA4	0	0	0	0	0	0	0	0	0	0	0	0	0	0	0	0	0	0	0	0	0.447949	0	0	0	0	0	0	0	0	0	0.669299	0	0	0	0	0	0	0	0	0	0	0	0	0	0	0	0	0	0
LOC105378828	0	1.06247	1.37379	0	1.25858	0	0.419107	0.599508	0.791689	0	0	0.459641	0.97761	0.484808	0	0	0	0	1.03865	0.436268	1.06502	1.20758	0	1.33605	0.327572	0	0.560911	0	0.326882	1.07847	0.914947	0.922807	0	0.300065	0.538141	1.07396	0.614286	0.803971	1.38239	1.7761	0.35061	0.991681	0	0	0	1.65035	0	0	2.08929
SH3GLB1	5.32581	5.91893	5.55931	5.98678	6.1759	6.37267	5.36167	4.71399	5.01961	5.19487	4.91223	5.29521	4.43805	5.22302	5.11193	5.30322	5.17269	5.13352	4.91496	5.11054	4.7854	5.47702	5.41207	5.32663	5.62712	5.26681	5.25945	4.79148	4.95475	5.22753	5.75838	5.35268	5.50927	6.08356	5.82878	5.94401	6.31388	6.04215	5.53349	5.95351	5.97495	6.04251	5.42295	5.40459	6.23131	6.35179	6.31854	7.17978	7.44361
LOC105378831	0	0	0	0	0	0	0	0	0	0	0	0	0	0	0	0	0	0	0	0	0	0	0	0	0	0	0	0	0	0	0	0	0	0	0	0	0	0	0	0	0	0	0	0	0	0	0	0	0
SELENOF	7.78521	8.07213	7.89178	8.03521	8.31643	8.34548	8.52272	8.57645	8.2412	8.27561	8.08964	7.75966	7.9811	7.9252	7.91899	7.67898	7.05901	7.26905	7.31735	7.23583	7.02509	7.57647	7.22481	7.03169	7.26121	6.95953	7.13418	7.15377	7.41914	7.35353	7.30945	7.00225	7.20631	6.73684	7.15955	6.64739	7.05992	6.66114	7.32855	6.88798	6.74403	6.05686	5.66798	5.97449	6.77595	6.48572	6.57025	7.30725	6.67127
HS2ST1	5.45126	5.57906	4.9799	6.0023	5.49201	5.49574	5.92291	6.06495	5.57868	5.47844	5.8296	5.15034	5.50017	5.42431	5.27919	5.48035	4.47845	5.25562	4.67806	4.78059	5.16796	5.04797	5.22426	5.05615	4.76821	5.01849	5.24143	4.85873	4.97822	5.15736	5.19833	4.15346	5.22069	4.63305	4.83692	4.80562	4.97818	5.01479	5.31794	4.99239	4.86099	4.32996	3.47677	4.3389	5.07559	5.10048	4.77805	4.6813	5.18059
LINC01140	0.31371	0	1.69069	0.753519	0.638769	1.37562	0.419107	1.02176	0.791689	0.428571	0	0.459641	0.97761	1.37729	0.511063	0.842778	0	0.528971	0.434455	1.04222	0.447949	0.408603	0	1.01178	0.327572	1.14893	0.560911	0.842295	1.0125	0.53077	0.373175	0.922807	0.283685	1.25532	1.4898	1.7788	1.64298	1.99415	2.37245	0	0.868134	2.30862	0.865206	1.5478	1.96188	1.90697	0.998268	2.88608	1.53556
LOC101927844	0	0	0	0	0	0	0	0	0	0	0	0	0	0	0.511063	0	0	0	0	0	0	0	0	0	0	0	0	0	0	0	0	0	0	0	0	0	0	0	0	0	0	0	0	0.972178	0	0	0	0	0
LMO4	5.07863	4.81822	4.48068	5.42087	4.77919	4.81305	6.03099	5.5017	5.5676	5.84252	5.82212	6.21977	3.86481	6.1149	3.82554	6.53371	5.53935	6.54105	4.82839	6.49171	6.18432	6.44997	6.19884	7.12918	6.9991	6.82036	6.5011	6.54285	6.60199	6.70593	7.08946	6.11017	6.54797	6.64983	6.43005	6.42422	6.56097	6.34542	5.60191	5.76418	6.01846	6.14683	6.03633	5.56951	6.03505	6.42545	6.15649	7.08268	6.49156
LINC01364	0	0	0	0	0	0	0	0	0	0	0	0	0	0	0	0	0	0	0	0	0	0	0	0	0	0	0	0	0	0	0	0	0	0	0	0	0	0	0	0	0	0	0	0	0	0	0	0	0
LOC105378833	0	0	0	0	0	0	0	0	0	0	0	0	0	0	0	0.482022	0	0	0	0	0	0	0	0	0	0	0	0	0	0	0	0	0	0	0	0	0	0	0	0	0	0	0	0	0	0	0	0	0
LOC105378834	0	0	0	0	0	0	0	0.599508	0	0	0	0	0	0	0	0	0	0	0	0	0	0	0	0	0	0	0	0	0	0	0	0	0	0	0	0	0	0	0	0	0.35061	0	0	0	0	0	0	0	0
LOC107985408	0	0	0	0	0	0	0	0	0	0	0	0	0	0	0	0	0	0	0	0	0	0	0	0	0	0	0	0	0	0	0	0	0	0	0	0	0	0	0	0	0	0	0	0	0	0	0	0	0
LOC105378835	0	0	0.398679	0	0	0	0	0	0.449535	0	0	0	0	0	0	0	0	0.915177	0	1.27059	0	0.98703	0	1.47441	0.594262	0.572405	0.307545	0	0.593306	0	0	0	0.902421	0.548338	0	0.528171	0	0	0	0.429107	0	0	0	0.401194	0	0	0	1.90292	0
LOC107985518	0	0	0	0	0	0	0	0	0	0	0	0	0	0	0	0	0	0	0	0	0	0	0	0	0	0	0	0	0	0	0	0	0	0	0	0	0	0	0	0	0	0	0	0	0	0	0	0	0
LINC01773	0	0	0	0	0	0	0	0	0	0	0	0	0	0	0	0	0	0	0	0	0	0.408603	0	0	0	0	0	0	0	0.289716	0	0	0	0	0	0	0	0	0	0	0	0	0	0	0	0	0	0	0
LOC101927871	0	0	0	0	0	0	0	0	0	0	0	0	0	0	0	0	0	0	0	0	0	0	0	0	0	0	0	0	0	0	0	0.291486	0	0	0	0	0	0	0	0	0	0	0	0	0	0	0	0	0
LOC105378836	0	0	0	0	0	0	0	0	0	0	0	0	0	0	0	0	0	0	0	0.436268	0	0	0	0	0	0	0	0	0	0	0	0	0	0	0	0	0	0	0	0	0	0	0	0	0	0	0	0	0
LOC105378839	0	0	0.398679	0	0	0	0	0	0	0	0	0	0.403922	0	0	0	0	0	0	0	0	0	0.384823	0	0.594262	0	0	0	0	0	0	0	0	0	0	0	0	0	0	0	0.868134	0	0	1.19055	0.902035	1.15205	0	0	0
PKN2-AS1	0	0	0.398679	0.753519	0.638769	0	1.23174	0	0	0	0	1.32227	0	0.484808	0	0	0	0	1.03865	0.436268	0.447949	0.408603	0.939001	0	0	0.572405	0	0	1.0125	0	0.669299	0	0	0	0	0	0	0	0.716157	0	0	0	0.630126	0.714751	0	0.688136	0	0	0.346305
LOC105378838	0	0	0	0	0	0	0	0	0	0	0	0	0	0	0	0	0	0	0	0	0	0	0	0	0	0	0	0	0	0	0	0	0	0	0	0	0	0	0	0	0	0	0	0	0	0	0	0	0
PKN2	4.84254	4.89058	4.56069	4.8976	5.17363	4.44174	5.44218	4.97258	5.12915	5.44446	5.18136	4.57801	5.05774	4.64194	5.34101	4.38111	4.99522	4.89667	4.94818	4.42506	4.41873	5.45566	4.73775	4.30765	4.55014	4.85816	5.05809	4.84553	5.19406	5.36621	4.88907	3.41002	5.2374	4.69874	4.89288	4.74745	4.79723	4.95822	4.38729	3.75181	4.67153	4.72096	3.54605	3.61134	4.71108	4.81745	4.85466	4.74819	3.86436
GTF2B	5.09922	4.76145	4.30596	4.68326	5.11686	5.06292	5.63067	5.15053	4.8833	5.53335	5.49531	5.73192	5.92522	5.84102	5.90897	6.07162	5.92365	5.60978	6.02147	5.6155	6.09494	5.74701	5.98569	6.01743	5.92818	5.97387	5.98848	5.66355	5.94923	6.07649	5.90061	5.77469	6.01015	5.70945	5.75822	6.23397	6.1777	6.20661	5.88688	6.15631	6.07253	5.8825	6.06612	6.08081	6.1454	5.86911	6.23023	6.98898	6.61249
KYAT3	6.50967	6.6021	6.91887	6.1902	6.08412	6.2571	5.90679	5.88799	5.49928	5.79837	5.97831	5.6263	5.83012	5.4899	5.5777	5.73798	5.95311	5.9774	5.92463	5.97268	6.11781	5.87323	5.95758	6.11586	5.7415	5.99606	6.21764	6.06766	6.17929	6.16856	6.13073	5.78058	5.87245	6.04366	5.86839	6.13761	5.70653	5.86268	5.80631	5.458	6.38424	6.17342	5.22589	5.63613	5.92934	6.0662	6.34534	5.93001	6.17147
RBMXL1	4.87873	5.27551	5.22059	4.64422	4.82243	4.29319	4.7345	4.5332	4.29597	4.71429	4.73241	3.65877	4.84718	4.39042	4.83948	4.26682	4.81439	4.2929	4.46503	4.72389	4.87763	3.81708	4.59904	4.59231	4.45276	4.40676	4.87162	5.11125	4.86946	4.99583	4.51366	4.29185	5.20377	4.85673	5.17152	4.87246	5.46787	5.3143	3.98043	4.55566	4.12979	3.98441	3.76529	4.42755	4.62905	4.40383	4.35428	5.13316	5.22313
GBP3	0	0	0	0	0	0	0	0	0	1.02694	0	0	0.719052	0	0	0	0	0	0	0	0	0	0	0	0	0	0	0.842295	0	0	0	0	0	0	0	0	0	0	0	0	0	0	0	0	0	0	0	3.42508	0
LOC105378841	0	0	1.18472	0	0	0	0	0	0.791689	0	0.667302	0	0	0	0	0.482022	0.503349	0	0	0	0	0.408603	1.15244	0.326652	0	0.981122	0	0.612211	0	0.737341	0	0.922807	0	0.300065	1.23658	0.288063	1.04376	0.320311	0	0	0.632454	0	0	0	0.902035	0.938625	0.998268	1.64658	1.06012
GBP1	0.31371	0	0.398679	0	0	0	0	0	0	0.758559	0	0	0	0	2.70622	0	1.41684	0.915177	0.434455	0.436268	1.06502	0.408603	0.688404	1.18301	0	0.314407	0	0	1.0125	1.68867	1.74906	0	0.902421	0	0.746915	0.528171	0.614286	0	0	0.759412	0	0	0	0	0.366924	0	0.583808	0	0
GBP2	0	0	0	0	0	0	0	0	0	0	0	0	0	0	1.18599	0	0.503349	0	0.767994	0	0	0	0	0	0	1.87916	0.307545	0	0	0	0.373175	0	0	0	0	1.57981	0.844948	0	0	0	0	0	0.349252	0	0	0	0.80587	3.15619	0.346305
LOC112268267	0	0	0	0	0.354452	0.61504	0	0	0	0	1.12181	1.0878	0	0	0	0	0	0	0	0	0.447949	0	0.939001	0.592828	0	0	0.776357	0.338339	0.818032	0	0.669299	1.22879	0	0	0.538141	0	1.21841	1.31725	0	0	0	1.40469	0.630126	0	0	0	0.80587	0	0
LOC105378842	0	0	0	0	0	0	0	0	0	0	0	0	0	0	0	0	0	0	0	0	0	0	0	0.326652	0	0	0	0	0	0	0	0	0	0	0.294077	0	0	0	0	0	0	0	0	0	0.366924	0	0	0	0
GBP7	0	0	0	0	0	0	0	0	0	0	0	0	0	0	0	0	0	0	0	0	0	0	0	0	0	0	0	0	0	0	0	0	0	0	0.294077	0	0	0	0	0	0	0	0	0	0	0	0	0	0
GBP4	1.43312	1.06247	1.54092	0.753519	1.25858	1.64446	0	0.599508	0.449535	1.91349	1.61278	2.24841	0.719052	1.76413	0.887681	0.482022	1.17153	0.915177	1.03865	1.27059	1.82721	0.98703	0.688404	2.18818	1.01393	0.981122	1.5365	1.86509	1.18377	1.95999	1.61645	0.741402	1.45333	0.944709	1.80186	1.21798	1.37423	0.996099	0.973942	1.25441	0.632454	1.57391	1.40229	0.972178	1.72971	0.688136	1.31985	1.33463	2.17846
LOC107985076	0	0	0	0	0	0	0	0	0	0	0	0	0	0	0	0	0	0	0	0	0	0	0	0	0	0	0	0	0	0	0	0	0	0	0	0	0	0	0	0	0	0	0	0	0	0	0	0	0
LOC105378843	0	0	0	0	0	0	0	0	0	0	0	0	0	0	0	0	0	0	0	0	0	0	0	0	0	0	0	0	0	0	0	0	0	0	0	0	0	0	0	0	0	0	0	0	0	0	0	0	0
GBP5	0	0.446574	0.398679	0.753519	0.354452	0	0	0	0	0	0.371949	0	0.403922	0	0	0	0	0	0	0	0	0	0	0	0	0	0	0	0	0	0	0.741402	0.283685	0	0	0	0	0	0	0	0	0	0	0.714751	0	0	0	0	0
GBP6	0	0	0	0	0	0	0	0	0	0	0	0	0	0	0	0	0	0	0	0	0	0	0	0	0	0	0	0	0	0	0	0	0	0	0	0.288063	0	0	0	0	0	0	0	0	0	0	0	0	0
LOC105378844	0	0.446574	0	0	0	1.04488	0.419107	0	0	0	0	0	0	0	0	0	0	0	0	0	0	0	0	0	0	0	0	0	0	0	0	0	0.283685	0	0	0	0	0	0	0	0	0	0	0	0	0.384713	0.998268	0	0
LRRC8B	5.63877	5.7638	5.24501	5.71265	5.94104	5.37157	4.07421	4.43353	3.58095	4.3237	3.45914	3.61526	3.54364	3.3487	3.42987	3.64451	1.97174	2.65871	3.06693	3.24417	2.42463	3.03599	2.94972	2.7203	2.60815	2.55341	2.69265	1.75643	2.26757	1.58554	1.98247	0.533962	1.76141	1.38869	1.23658	1.68275	1.04376	1.16556	2.89297	3.85903	3.48269	3.15515	2.86768	2.82611	3.7183	2.5581	3.16688	3.20463	2.62162
LRRC8C	2.35879	2.09268	2.68059	1.61245	2.37231	3.16572	1.88636	1.02176	0.791689	1.44864	1.30469	1.0878	1.38698	0.484808	0.887681	1.13106	1.17153	1.47072	0.767994	1.64099	1.4959	1.56764	1.90751	2.3407	0.594262	1.14893	2.74472	1.86509	1.92513	1.78488	1.87046	0	1.5635	1.91625	1.60151	1.86884	0.614286	0.582363	1.55011	0.429107	2.43341	1.40469	1.54449	2.07248	2.82395	2.5581	2.64097	3.20463	2.17846
LRRC8C-DT	0	0	0	0	0	0	0	0	0	0	0.371949	0	0	0	0	0	0	0	0	0	0	0	0	0.81746	0	0	0	1.04068	0.326882	0	0.914947	0	0	0	0	0	0	0	0.973942	0	0	1.57391	0	0.401194	0.659103	0	0	0	0
LOC107985743	0	0	0	0	0	0	0	0	0	0	0	0	0	0	0	0	0	0	0	0	0	0	0	0	0	0	0	0	0	0	0	0	0	0	0	0	0	0	0	0	0	0	0	0	0	0	0	0	0
LOC101927952	0	0	0	0	0	0	0	0	0	0	0	0	0	0	0	0	0	0	0	0	0	0	0	0	0	0	0	0	0	0	0.373175	0	0	0	0	0	0	0	0	0	0	0	0	0	0	0	0	0	0
LOC107985744	0	0	0	0	0	0	0	0	0	0	0	0	0	0	0	0	0	0	0	0	0	0	0	0	0	0	0	0	0	0	0	0	0	0	0	0	0	0	0	0	0	0	0	0	0	0	0	0	0
LOC101927975	0	0	0.710702	0	0	0	0	0	0	0	0	0	0	0	0	0	0	0	0	0	0	0	0	0	0	0	0	0	0	0	0	0	0	0	0	0	0	0	0	0	0	0	0	0	0	0	0	0	0
LRRC8D	5.67352	5.82971	5.80907	6.07749	5.72255	6.04118	4.45295	4.62643	4.84711	5.47844	5.28292	5.55901	5.26588	5.62448	5.3258	5.55529	5.59025	5.45815	5.18959	5.39108	5.15327	5.5494	5.84699	4.94153	5.32169	5.48645	4.97333	4.66192	5.29097	5.27801	5.13914	4.84644	4.87032	4.63305	5.03891	4.43004	4.86449	4.74736	4.59341	4.71638	4.43515	4.92251	4.84098	5.06099	5.08793	4.81745	5.32757	5.04278	4.74266
LOC105378847	0	0.446574	0	0	0	0	0	0	0	0	0	0	0	0.484808	0	0	0	0	0	0	0	0	0	0	0	0	0	0	0	0	0	0	0	0	0	0	0	0	0	0	0	0	0	0	0	0	0	0	0
ZNF326	6.19743	6.09005	5.66264	5.59475	5.7675	5.81467	5.11736	4.89975	4.63001	5.74354	5.71313	6.05045	5.92522	5.58901	6.2764	5.90967	5.4866	5.64851	5.18959	5.46215	5.66896	6.07586	5.57823	5.78456	5.98733	5.6493	5.8408	5.20726	5.39055	5.38168	5.07742	3.5545	5.20377	4.87957	4.73038	5.12178	5.31276	4.95822	4.00951	2.85511	4.91461	3.56972	3.28741	3.68511	4.89081	5.02124	4.92742	6.07386	5.35329
LOC105378848	0	0	0	0	0	0	0	0	0	0	0	0	0	0	0	0	0	0	0	0	0	0	0	0	0	0	0	0	0	0	0	0	0	0.300065	0	0	0	0	0	0	0	0	0	0	0	0	0	0	0
LOC105378849	0.979367	0.446574	0.967095	0	0.638769	0	1.23174	1.61391	0	1.25314	0	0.807602	0	0.484808	0	1.37128	0.87578	0.915177	0.767994	0.436268	0.447949	0.72657	0.384823	0	0.327572	0.981122	2.03171	0.338339	0	0.737341	0.373175	0.291486	0.283685	0	0.294077	0.528171	0.339594	1.16556	0	1.62223	0	0.730314	0	1.19055	0.366924	0.384713	0.321235	0	0.346305
LOC107985088	0	0.787098	0	0	0	0	0	0.599508	0.791689	0.428571	0.91242	0.459641	0.403922	0	0	1.13106	0.503349	0.528971	0	0.770871	0	0	0.384823	0	0.594262	0	1.12961	0.612211	0.326882	1.22287	0	0	0.283685	0.760093	0.294077	0.288063	1.04376	0.582363	0	0	0	0.991681	0.349252	0	0.366924	0.384713	0	0	0.625364
LOC105378850	0	0	0	0	0	0	0	0	0	0	0	0	0	0	0	0	0	0	0	0	0	0	0	0	0	0	0	0	0	0	0	0	0.520649	0	0.294077	0	0	0	0	0	0	0	0	0	0	0	0	0	0
LOC105378851	0	0	0	0	0	0	0	0	0	0	0	0	0	0	0	0	0	0	0	0	0	0	0	0	0	0	0	0	0	0	0	0	0	0	0	0	0	0	0	0	0	0	0	0	0	0	0	0	0
LOC105378852	0	0	0	0	0	0	0	0	0	0	0	0	0	0	0	0	0	0	0	0	0	0	0	0	0	0	0	0	0	0	0	0	0	0	0	0	0	0	0	0	0	0	0	0	0	0	0	0	0
BARHL2	0	0	0	0	0	0	0	0	0	0	0	0	0	0	0	0	0	0	0	0	0	0	0	0	0	0	0	0	0	0	0	0	0	0	0	0	0	0	0	0	0	0	0	0	0	0	0	0	0
LOC105378853	0.57124	1.06247	0.398679	0	0	0.61504	0	0	0	0.428571	0	0	0	0	0	0	0	0.915177	0	0.770871	0	0	0	0.81746	0.327572	0.572405	0.307545	0.612211	0	0	0	1.22879	0	0.548338	0	0.913876	0.844948	1.16556	1.38239	0	0	1.86239	1.24446	1.19055	0.659103	0.688136	0.998268	2.01582	2.17846
LOC105378855	0	0	0	0	0	0	0	0	0	0	0	0	0	0	0	0	0	0	0	0	0	0	0	0	0	0	0	0	0	0	0	0	0	0	0	0	0	0	0	0	0	0	0	0	0	0	0	0	0
LINC01763	0	0	0	0	0	0	0	0	0	0	0	0	0	0	0	0	0	0	0	0	0	0	0	0	0	0	0	0	0	0	0	0	0	0	0	0	0	0	0	0	0	0	0	0	0	0	0	0	0
ZNF644	6.23979	6.54158	6.21971	5.61508	5.88774	5.98175	5.63067	5.88799	5.00326	5.37401	5.42793	5.88629	5.41534	5.89043	5.6649	5.90012	5.36033	5.88311	5.34735	5.74464	5.68947	6.0898	5.73551	5.68119	5.82169	5.54781	5.53553	5.14397	5.39927	5.60242	5.8275	4.95459	6.19266	5.7472	6.09523	5.76794	6.34247	6.18211	5.96319	4.89497	6.10172	5.89853	4.98517	5.76079	6.48089	6.70862	6.64046	6.97509	7.26937
HFM1	1.55743	0.446574	1.37379	0.753519	1.69069	1.37562	0.419107	1.61391	0	1.91349	1.74519	1.70084	0	1.37729	1.64404	2.79726	2.94107	2.5538	1.26646	3.24417	3.33654	1.9805	1.90751	2.77488	3.06883	3.0111	2.93603	2.14919	2.01867	2.32262	1.74906	1.5924	2.35859	3.10928	1.89251	3.48126	3.43554	2.63729	0	2.36656	3.20994	1.86239	3.51182	3.22279	4.10567	4.72045	4.81687	6.1927	5.33401
LOC107985412	0	0	0	0	0	0	0	0	0	0	0	0	0	0	0	0	0	0	0	0	0	0	0	0	0	0	0	0	0	0	0	0	0	0	0	0	0	0	0	0	0	0	0	0	0	0	0	0	0
LOC107985417	0	0	0	0	0	0	0	0	0	0	0	0	0	0	0	0	0	0	0	0	0	0	0	0	0	0	0	0	0	0	0	0	0	0	0	0	0	0	0	0	0	0	0	0	0	0	0	0	0
LOC105378856	0	0	0	0	0	0	0	0	0	0	0	0	0	0	0	0	0	0	0	0	0	0	0	0	0	0	0	0	0.326882	0	0	0	0	0	0	0	0	0	0	0	0	0	0	0	0	0	0	0	0
CDC7	5.98702	6.09771	6.06369	5.7314	5.66828	5.64114	4.9854	5.19179	4.69253	4.9745	5.02076	5.08805	5.204	5.26858	5.3258	5.0845	5.77758	5.01995	5.17562	5.19641	5.15327	5.61832	5.92165	5.89956	5.81518	5.59945	6.04149	5.47067	5.9313	5.88893	6.21913	5.22028	5.85088	5.83746	5.95506	5.38859	5.71384	5.89318	4.17266	3.78844	5.23223	5.08539	4.56868	5.14182	5.5996	5.69282	5.46425	6.21652	5.90374
LOC102723436	0	0	0	0	0	0	0	0	0	0	0	0	0	0	0	0	0.87578	0	0	0	0	0	0	0	0	0	0	0	0	0	0	0	0	0	0	0	0	0	0	0	0	0	0	0	0	0.384713	0	0	0
TGFBR3	2.71958	2.31933	3.16311	1.61245	2.11839	1.04488	2.51594	2.20367	2.10098	4.48838	3.29596	3.15028	2.76876	3.16814	2.70622	3.33988	1.17153	2.5538	2.47729	2.57141	1.06502	3.03599	2.40059	2.82747	2.88196	1.78035	0.776357	2.23269	1.18377	1.47451	2.78731	1.22879	2.58446	2.15963	1.89251	2.84579	3.24677	2.45304	2.6188	2.26622	2.10474	1.40469	0.865206	1.38023	1.72971	1.78434	1.168	2.62644	2.34179
BRDT	0	0	0	0	0	0	1.74838	2.03256	0.791689	0	0.371949	3.21	1.84177	3.03386	3.04026	1.91732	4.60759	2.93421	4.46503	3.13243	4.34311	2.64106	4.42518	4.27014	3.06883	2.72262	3.76482	4.6769	4.75181	4.94467	5.03908	4.0402	5.34929	4.82178	5.65844	4.44476	5.12803	5.06923	2.45933	0	0.35061	1.21288	4.29445	4.03469	4.74264	4.46499	5.06276	5.30962	5.37231
EPHX4	1.29713	1.49267	2.36121	0.753519	1.41743	1.87102	4.15834	4.59602	3.5362	3.37007	3.45914	3.9313	2.83558	2.72078	3.04026	3.28222	2.48347	3.23496	2.05755	2.57141	2.69178	3.19915	3.30248	3.37872	3.2728	2.82532	3.51788	1.51101	2.54409	2.25704	2.18336	2.04796	2.35859	1.91625	1.80186	2.43848	1.51485	1.90115	4.96402	5.2765	3.96167	3.75717	0.865206	3.00962	3.55017	2.40002	3.55144	3.5428	2.68385
SETSIP	0	0	0	0	0	0	0	0	0	0	0	0	0	0	0	0	0	0	0	0	0	0	0	0	0	0	0	0	0	0	0	0	0	0	0	0	0	0	0	0	0	0	0	0	0	0	0	0	0
BTBD8	0.31371	0.787098	0	0	0	0	0.419107	0	0	0	0	0	0	0	0	0	0	0.915177	1.03865	0	0	0	0	0.326652	0	0	0	0.842295	0.593306	0	0	0	0	0	0	0	0.844948	0	0	0	0	0	0	0	0.659103	0	0	0	0.625364
KIAA1107	0	0	1.82636	0.753519	1.69069	0.61504	2.01225	0.599508	0.791689	1.25314	0.91242	1.0878	2.46543	1.76413	1.43312	1.5771	1.97174	1.87082	1.63626	2.57141	3.04987	2.09549	1.50304	2.3407	2.4822	2.42846	3.02295	2.76859	2.01867	2.55873	2.96144	3.14372	2.73331	3.38944	2.27593	2.80074	3.02954	3.27839	2.45933	0.429107	3.61816	2.72284	2.86768	2.75937	4.2878	3.91233	3.61156	4.26789	4.71312
C1orf146	0	0	0	0	0	0	0	0	0	0	0	0	0	0.484808	0	0	0	0	0	0	0	0	0	0	0	0	0	0.842295	1.60155	1.22287	1.47041	2.26514	1.45333	1.10836	1.36871	1.68275	2.39127	1.69501	0	0	0	0	0	0.401194	0.659103	1.15205	1.31985	1.33463	1.66462
GLMN	5.76658	5.57906	5.3159	5.59475	5.56172	5.80098	5.22531	5.30892	4.75246	4.99028	4.89807	5.02296	5.12606	5.73681	5.16417	5.42813	5.25386	5.20455	5.01243	5.03485	5.55069	5.61832	5.66771	6.06748	5.61216	5.56276	5.51319	5.6099	5.62423	5.86711	5.94966	5.4812	5.94039	5.77792	5.64547	5.63949	5.89203	6.10604	4.8237	4.05216	5.31432	4.8584	4.8547	5.34893	5.70746	5.67568	5.85461	5.97259	5.99861
RPAP2	3.00797	4.50902	3.00049	3.58187	3.9783	4.12756	3.67798	3.3609	3.93137	3.41754	3.70666	4.2767	4.58121	4.05123	4.53009	4.40832	4.3366	3.83662	4.13068	3.98475	4.026	4.06295	3.65738	3.95265	3.83316	4.05177	4.27022	3.4992	4.43305	3.70125	3.80608	3.14372	3.91882	3.84895	4.27136	3.16306	4.01142	4.05874	3.22595	3.16474	3.16639	3.60921	3.16061	3.40849	3.8105	3.47042	3.35445	3.99242	3.59964
GFI1	0	0	0	0	0	0	0.419107	0	0	0	0	0	0	0	0.887681	0.482022	0	0.528971	0	0	0	0	0	0	0	0	0	0	0	1.47451	0.373175	0	0	0.548338	0	0	0.339594	0	0	0	0	0	0.630126	1.19055	0	0	0	0	0.859095
EVI5	1.29713	2.60395	2.52972	2.35485	2.4479	3.07762	3.42982	2.62108	1.49968	2.3648	2.90095	2.45993	3.01926	1.92452	2.70622	2.06143	0.87578	1.68459	1.26646	1.46764	0.447949	2.64106	1.78484	1.47441	2.54654	1.43542	2.39972	2.38645	2.77606	2.44551	1.98247	1.69573	1.76141	2.71121	2.46501	2.31577	2.71657	2.45304	2.54127	0	1.79739	2.98545	1.54449	2.61584	2.76371	2.48122	3.16688	4.55621	3.31504
RPL5	11.4637	11.3929	11.5655	11.3354	11.2279	11.385	11.6438	11.6009	11.6162	11.456	11.5338	11.645	11.5039	11.6392	11.4735	11.7271	11.712	11.7466	11.6047	11.8805	11.5421	11.7716	11.6316	11.565	11.6985	11.6697	11.5555	11.9228	11.7627	11.7409	11.7012	12.0064	11.8327	11.8935	11.8259	11.9928	11.7827	11.7107	11.9511	12.0558	12.1041	12.201	12.3463	12.2438	11.9524	11.8844	12.0622	11.6857	11.8736
FAM69A	2.71958	3.10755	3.11091	3.81065	2.99328	2.88343	3.3366	3.62465	3.44228	3.16281	3.33852	3.32248	3.12988	2.80564	2.70622	3.22214	3.40629	3.4837	3.61419	3.66148	3.70204	3.78317	4.22745	3.8031	3.66942	4.19292	4.06024	3.95755	4.11084	3.86431	4.55048	3.80619	3.45888	4.47704	3.32805	4.87246	3.63363	4.70672	2.45933	3.71422	3.07516	2.72284	2.8125	4.06264	4.72695	4.40383	4.87932	4.04658	4.58852
MTF2	6.74676	6.8982	6.78786	6.35641	6.45772	6.82228	6.31987	6.18219	6.52965	6.37467	6.32902	6.28369	6.37044	6.42093	6.32311	6.42466	6.46361	6.18486	6.11952	6.42805	5.79729	6.38364	6.39503	6.01176	6.63852	6.36338	6.38284	6.02731	6.35991	6.2168	6.45583	5.68334	6.14473	6.49573	6.40333	6.12396	6.64753	6.51583	6.30561	5.69833	6.23942	6.1401	5.86388	6.14758	6.28051	6.41515	6.56646	6.65602	6.83791
TMED5	5.60317	5.63279	5.49966	5.37392	5.7452	6.0177	7.2093	6.97363	6.70671	6.65277	7.14524	6.24139	6.53529	6.58599	6.48248	6.06308	5.18929	5.98751	5.04351	5.43885	4.85965	6.21587	5.35932	5.28022	5.96396	5.2759	5.41215	5.07777	5.21397	4.91307	5.54695	4.74166	4.98365	5.20303	5.53022	5.08468	5.29336	5.36741	6.82643	6.40658	5.80789	5.7116	3.87708	5.00447	4.90482	5.30389	5.17657	5.44684	5.00889
CCDC18	4.33554	4.11494	3.96735	4.1261	3.89972	3.60446	4.23782	3.7404	3.89639	4.59547	5.04666	4.64444	4.87921	4.27609	4.47601	4.26682	4.36611	4.44732	3.87829	3.91892	4.23569	3.94524	4.22745	4.06643	4.67053	4.11396	4.62999	3.88198	3.60773	4.53828	3.89463	4.02042	3.74266	4.44677	4.35343	4.1537	4.49162	4.01503	4.06597	3.41951	2.76069	3.35421	3.40398	3.82223	3.83998	3.9976	4.5513	5.6959	4.66765
LOC107985521	0	0	0	0	0	0	0	0	0	0	0	0	0	0	0	0	0	0	0	0	0	0	0	0	0	0	0	0	0	0	0	0	0	0	0	0	0	0	0	0	0	0	0	0	0	0	0	0	0
CCDC18-AS1	1.43312	1.49267	2.7505	0.753519	0.354452	0	0	0.599508	1.67505	1.25314	2.5122	1.32227	1.84177	1.92452	1.99117	1.91732	2.48347	2.03573	2.05755	2.87902	2.09646	1.85555	1.33834	3.15006	2.10876	2.92121	2.79498	3.24144	1.60155	2.25704	2.9057	1.08386	2.01514	3.45174	2.46501	3.50953	2.46247	2.16385	0.716157	1.02807	2.97776	2.98545	1.06729	1.38023	1.72971	2.83017	2.997	3.29688	3.69339
DR1	5.7406	5.86606	5.78429	5.7314	6.07819	6.13147	6.63084	6.41776	6.63953	6.78082	6.50748	5.8398	6.1843	5.74758	6.26049	5.81117	4.67986	5.42878	5.5877	5.37889	4.85965	5.56943	5.17627	5.06713	5.50289	5.15293	5.25047	4.72094	4.94287	4.95505	5.12701	5.45934	5.03236	5.25636	5.19842	5.26964	5.36014	5.01479	5.63027	5.76418	5.30431	4.64699	4.00562	3.72063	3.97893	4.07811	4.59662	5.52522	5.09157
FNBP1L	7.54553	7.72655	7.19754	7.35969	7.57069	7.48447	8.13171	8.00017	7.97388	7.90283	8.08808	8.04432	7.90536	7.92045	7.96144	7.90356	7.98154	7.89719	8.00471	7.97167	7.97431	8.0455	7.78871	7.82747	7.95692	8.02154	7.84285	7.47206	8.20216	8.15569	8.17831	7.05908	8.33654	8.26042	8.45789	8.19252	8.50799	8.3813	8.30219	7.88822	8.45165	8.09195	7.63665	7.98483	8.46518	8.53312	8.49542	9.1045	9.28761
BCAR3	3.24819	2.51518	3.05676	4.72127	5.98611	4.9924	6.33802	6.62022	6.37939	6.1115	6.42595	6.40999	5.84641	6.17993	5.79209	5.9657	5.45948	5.79379	5.5877	5.46215	5.16796	5.9893	5.04882	4.85551	5.70672	4.69142	4.67094	5.40019	5.60174	5.6286	5.57402	5.17629	5.73205	5.38166	6.01176	4.99752	5.58417	5.53151	6.70724	6.49788	5.33413	5.55862	5.20462	5.06099	4.80374	4.58006	5.0947	4.84305	5.33401
LOC100129046	0	0	0	0	0	0	0	0	0	0	0	0	0	0	0	0	0	0	0	0	0	0	0	0	0	0	0	0	0	0	0	0	0	0	0	0	0	0	0	0	0	0	0	0	0	0	0	0	0
LOC102723480	0	0	0	0	0	0	0	0	0	0	0	0	0	0	0	0	0	0	0	0	0	0	0	0	0	0	0	0.338339	0	0	0	0	0	0	0.294077	0	0	0	0	0	0	0	0	0	0	0	0	0	0
MIG7	0	0	0.398679	0	0	0	0.743472	0	0	0	0.371949	0	0	0.847115	0	1.5771	0.503349	0.528971	0.434455	0	0.447949	0.408603	0	0.592828	0	0	0	0	0.593306	0.917928	0	0	0.902421	0.944709	0.746915	0	1.37423	0.996099	0	1.02807	0.35061	0	0	0.714751	0.902035	0.384713	0	0.935988	1.89255
DNTTIP2	7.40786	7.24039	7.29433	7.02939	7.06447	7.20149	6.27661	6.46059	6.18288	6.16116	6.58022	6.97645	6.87808	7.0876	6.95738	6.88799	7.08586	7.19249	7.09805	6.96523	7.19244	7.19006	7.21297	7.22541	7.06374	7.15214	7.19861	6.99544	7.26545	7.3594	7.35957	6.1562	7.40621	7.2994	7.3515	7.4083	7.40306	7.32762	6.63443	6.18407	6.64042	6.29343	6.49194	6.79402	7.40293	7.32654	7.49044	7.77251	8.06579
GCLM	5.55925	5.36713	4.88983	5.08419	5.89451	5.80098	4.07421	4.68539	3.82376	4.3727	3.97294	4.38428	4.34937	4.52165	4.44818	4.46125	4.55731	4.00526	4.81043	4.16597	4.93025	4.22325	4.90901	4.89301	4.72715	4.56355	4.32256	4.00582	4.08944	4.6057	4.83041	5.29625	4.68774	5.03008	5.16244	4.68684	5.50207	4.88726	4.61249	4.22246	4.25979	3.64765	4.535	4.26865	5.14807	4.90834	5.71088	6.08036	5.79515
ABCA4	0	0	0	1.61245	0	0	4.55992	4.68539	5.84953	5.78033	5.26096	4.70794	6.73227	4.87581	6.67483	4.70017	5.28509	5.13352	5.0889	3.95221	4.82301	4.45625	5.24767	5.36272	4.00331	5.57754	5.4981	4.9845	4.60876	4.68267	4.58637	4.90153	3.9394	3.62395	3.77183	3.50953	3.63363	4.0801	6.71167	6.51984	6.48516	6.3986	3.20413	3.6487	0.902035	1.65035	2.08485	2.01582	0.859095
LOC105378858	0	0	0	0	0	0	0	0	0	0	0	0	0	0	0	0	0	0	0	0	0	0	0	0	0	0	0	0	0	0	0	0	0	0	0	0	0	0	0	0	0	0	0	0	0	0	0	0	0
ARHGAP29	0.789688	0	2.44792	2.69757	3.75841	3.53999	4.23782	4.25039	4.21309	4.39659	4.48966	3.96636	4.84718	4.01605	4.90235	3.64451	4.74869	3.79119	4.79225	3.01128	4.7468	3.78317	5.71885	5.73035	4.34832	5.50977	5.3878	5.35432	5.22382	5.45664	5.32058	5.16733	5.44596	5.42888	5.25075	4.83943	5.44168	5.59226	4.38729	3.92631	4.06013	3.68509	3.98081	3.88619	3.83998	4.46499	4.76488	5.12059	4.89512
LOC107985092	0	0	0	0	0	0	0	0	0	0	0	0	0	0	0.511063	0.842778	0	0	0.434455	0.436268	0	0.408603	0	0	0	0.314407	0	1.21506	0.326882	0.53077	0.669299	0.741402	0	0.760093	0.294077	0.528171	0.844948	0.320311	0	0	0	0	0.349252	0	0.366924	0	0	0	0
LOC105378859	0	0	0	0	0	0	0.743472	0	0	0	0	0.459641	0.403922	0	1.82802	0	1.41684	0.528971	1.03865	0	0.789187	1.20758	2.12532	1.82412	1.18542	1.78035	0.96377	1.37061	0.818032	1.95999	0	1.79219	2.35859	1.10836	1.70514	0.733875	1.64298	1.45444	0	1.02807	0	0.730314	0.349252	0.401194	0	0.938625	0.583808	0	0
ABCD3	5.72743	5.71481	5.41609	5.7314	5.65239	5.90703	5.81475	5.19179	5.28606	4.95854	5.26096	5.41422	5.50017	5.56486	5.38571	5.49311	5.74426	5.13352	5.72822	5.50765	5.44614	5.32036	5.59657	5.32663	5.16654	5.76364	5.70939	5.57033	5.68255	5.73482	6.00376	5.72669	5.79552	5.70306	5.98626	5.87505	6.1293	5.79322	5.27067	4.05216	5.09962	4.66584	4.48294	4.66485	5.5199	5.77563	5.67611	6.17457	6.11612
F3	3.84397	4.25859	2.81717	4.99391	4.97075	4.17078	4.64013	4.12819	3.66651	4.84158	4.33009	0.459641	2.46543	2.06888	2.50485	1.37128	1.17153	1.21952	0.767994	1.79577	1.29649	0.408603	1.15244	1.18301	1.01393	0.314407	2.03171	2.87637	1.60155	1.68867	1.87046	3.02966	2.23085	1.7277	1.89251	0.528171	0.614286	0.582363	1.70035	1.02807	0.35061	0	2.09977	0.714751	0	0	0.998268	1.149	0.625364
LOC105378861	0	0	0	0	0	0	0	0	0	0	0	0	0	0	0	0	0	0	0	0	0	0	0	0	0	0	0	0	0	0	0	0	0	0	0	0	0	0	0	0	0	0	0	0	0	0	0	0	0
LOC112268232	0.979367	0	0.710702	0.753519	0.876173	0	1.0082	0.599508	0	1.02694	0	0	0.403922	0.847115	0	0	0.503349	0.528971	0	0	0	0	0.688404	0	0	0.572405	0.96377	0.612211	0	0	0	0	0.724126	0	0	0	0	0	0	0	0.868134	1.21288	0	0	0	0	0	0	0
SLC44A3-AS1	3.2846	3.52629	3.26216	5.11307	5.03344	4.94339	4.82307	5.67173	6.11602	6.59715	6.53976	5.6153	5.31354	6.0204	5.0014	5.36007	4.87721	5.3988	4.88095	5.89775	4.98103	5.23516	3.99826	4.21199	5.41944	3.48895	3.57652	4.69173	4.56292	5.25299	4.29247	4.57545	4.82679	4.08343	5.00884	3.23257	4.49162	4.20206	5.58269	5.63939	4.77663	4.73887	4.23275	3.82223	3.6862	3.34588	3.95098	3.4654	2.80081
LOC105378860	0	0	0	0	0	0	0	0	0	0	0	0	0	0	0	0	0	0	0	0	0	0	0	0	0	0	0	0	0	0	0	0	0	0	0	0	0	0	0	0	0	0	0	0	0	0	0	0	0
SLC44A3	0.57124	2.42059	2.44792	0.753519	2.02276	1.04488	2.33497	1.61391	2.4294	2.70805	2.26984	2.64436	3.07562	1.92452	2.70622	1.37128	2.94107	1.87082	2.1745	1.46764	2.98503	2.56328	2.55866	2.92723	1.33868	2.77488	2.69265	2.87637	1.33685	1.35417	1.98247	0.922807	0.724126	0.300065	0.538141	0.288063	0	0	3.53682	3.55325	3.07516	3.04427	2.86768	3.45141	1.1099	1.90697	2.24522	0	0.625364
CNN3	7.55488	7.39766	7.44688	7.02179	7.17426	7.62318	6.08214	5.77036	5.60058	5.90215	5.77641	5.1805	6.77119	5.26858	7.02957	5.46747	5.87316	5.20455	5.90784	4.93846	6.15514	5.13118	6.71772	6.7881	5.2462	6.60629	7.14633	6.73049	6.3374	6.24668	6.38626	5.07449	5.06082	5.48953	4.41587	5.35782	4.2714	5.22121	4.88775	5.63939	5.59449	5.36459	4.42893	4.16932	4.61206	4.46499	4.71094	4.62901	4.69812
LOC105378862	1.29713	1.96444	1.82636	0.753519	0	1.04488	0	0	0	0.428571	0	0	0.403922	0.484808	0.511063	0	0	0.915177	0.434455	0.436268	0	0	0	0	0	0	0	0	0	0	0	0	0	0	0.294077	0	0	0	0	0	0	0	0.865206	0	0	0	0	0	0.625364
LOC729970	1.29713	1.66762	2.81717	1.24598	1.25858	2.39306	0.743472	0.599508	1.06812	0.758559	1.12181	1.32227	1.38698	0.484808	1.43312	1.13106	0.87578	1.21952	1.79077	1.04222	2.09646	0.72657	2.02052	2.41132	0.594262	2.42846	2.1132	2.45759	1.60155	0.917928	0.914947	1.88256	0.520649	1.82505	1.36871	1.95364	0.339594	0.996099	0	0.429107	2.19418	2.72284	1.40229	1.19055	1.29149	0.384713	0.998268	2.55351	1.99425
ALG14	3.35479	3.77597	2.44792	2.35485	3.46289	2.88343	3.88966	3.5631	4.06342	4.22041	2.95665	4.12985	3.46141	3.78474	4.10041	3.8959	4.36611	3.9234	4.01	3.34789	4.46703	3.6764	4.29641	4.48182	3.78063	4.17358	3.99723	4.34294	4.95475	4.14379	4.15581	4.07895	4.26703	3.48191	4.30475	3.19823	4.5743	4.16254	3.65196	4.22246	3.9098	3.60921	3.40398	2.36961	4.24438	4.58006	3.92753	4.31277	4.48746
LOC105378863	0	0	0	0	0	0	0	0	0	0	0	0	0	0	0	0	0	0	0	0	0	0	0	0	0	0	0	0	0	0.53077	0	0	0	0	0	0	0	0	0	0	0	0	0	0	0	0	0	0	0
LOC101928098	0	0	0	0	0	0	0	0	0	0	0	0	0	0	0	0	0	0	0	0	0	0	0	0	0	0	0	0	0	0	0	0	0	0	0	0	0	0	0	0	0	0	0	0	0	0	0	0	0
TMEM56	2.21524	2.21045	2.60713	2.53638	0.876173	1.87102	1.23174	2.7371	1.97251	0.758559	1.12181	1.0878	0	1.37729	0	1.37128	0.503349	0.915177	0.767994	1.79577	1.29649	0.408603	0.384823	1.01178	1.33868	0.981122	1.41321	1.86509	1.60155	0.737341	0.914947	0.291486	0.724126	0.944709	0.294077	1.86884	0	0	0.716157	1.9151	1.24823	2.64897	0.630126	2.36961	2.56626	2.01999	2.90391	3.38361	2.96016
TMEM56-RWDD3	0	0	0.398679	0	0	0	0	0	0	0	0.371949	0	0	0	0	0	0	1.21952	0	0	0	0	0.688404	0.326652	0	0	0.307545	0	0	0.289716	0	0	0	0	0.294077	0.528171	0.614286	0	0.973942	0	0	0.730314	0	0	0	1.15205	0	0	0
LOC101928118	0	0	0	0	0	0	0	0	0	0	0	0	0	0	0	0	0	0	0	0	0	0	0	0	0	0	0	0	0	0	0	0	0	0	0	0	0	0	0	0	0	0	0	0	0	0	0	0	0.346305
RWDD3	4.98214	4.81822	5.06467	3.94521	4.00357	4.12756	4.18532	3.89828	3.96553	4.57468	4.07715	3.57041	3.92741	3.78474	3.86816	3.02529	3.22494	3.74428	4.34542	3.39709	3.2286	3.24967	3.58571	3.26891	3.112	3.51991	4.01855	4.05253	3.85598	3.81958	3.42502	2.51167	3.74266	4.16007	3.81882	4.1537	3.91318	3.74765	3.06905	3.78844	3.2522	3.52912	3.06941	3.17238	2.88176	3.8217	4.47246	4.74819	4.41592
LINC01760	0	0	0	0	0	0	0	0	0	0	0	0	0	0	0	0	0	0	0	0	0	0	0	0	0	0	0	0	0	0	0	0	0	0	0	0	0	0	0	0	0	0	0	0	0	0	0	0	0
LOC105378864	0	0	0	0	0	0	0	0	0	0	0	0	0	0	0	0	0	0	0	0	0	0	0	0	0	0	0	0	0	0	0	0	0	0	0	0	0	0	0	0	0	0	0	0	0	0	0	0	0
LOC105379825	0.31371	0	0	0	0	0	0	0	0	0	0	0	0	0	0	0	0	0	0	0	0	0	0	0	0	0	0	0	0	0	0	0	0.520649	0	0	0.288063	0.339594	0	0	0	0	0	0	0	0	0	0	0	0
LINC01650	0	0	0	0	0	0	0	0	0	0	0	0	0	0	0	0	0	0	0	0	0	0	0	0	0	0	0	0	0	0	0	0	0	0	0	0	0	0	0	0	0	0	0	0	0	0	0	0	0
LOC107985420	0	0	0	0	0	0	0	0	0	0	0	0	0	0	0	0	0	0	0	0	0	0	0	0	0	0	0	0	0	0	0	0	0	0	0	0	0	0	0	0	0	0	0	0	0	0	0	0	0
LINC01761	0	0	0	0	0	0	0	0	0	0.428571	0	0	0.403922	0.484808	0	0	0	0	0	0	0	0	0	0	0	0	0	0	0	0	0	0	0	0	0	0	0	0	0	0	0	0	0	0	0	0	0	0	0
LOC100996635	0	0.446574	0	0	0	0	0	0	0	0	0	0	0	0	0	0	0	0	0	0	0	0	0	0	0	0	0	0	0	0	0	0	0	0	0	0	0	0	0	0	0	0	0	0	0	0	0	0	0
LOC101928219	0	0	0	0	0	0	0	0	0	0	0	0	0	0	0	0	0	0	0	0	0	0	0	0	0	0	0	0	0	0	0	0	0	0	0	0	0	0	0	0	0	0	0	0	0	0	0	0	0
LOC102723661	0	0	0	0	0	0	0	0	0	0	0	0	0	0	0	0	0	0	0	0	0	0	0	0.592828	0	0	0	0	0	0	0	0	0	0	0	0	0	0	0	0	0	0	0	0	0	0	0	0	0
LINC01787	0	0	0	0	0	0	0	0	0	0	0	0	0	0	0	0	0	0	0	0	0	0	0	0	0	0	0	0	0	0	0	0	0	0	0	0	0	0	0	0	0	0	0	0	0	0	0	0	0
LOC105378866	0	0	0	0	0	0	0	0	0	0	0	0	0	0	0	0	0	0	0	0	0	0	0	0	0	0	0	0	0	0	0	0	0	0	0	0	0	0	0	0	0	0	0	0	0	0	0	0	0
PTBP2	6.80119	6.70603	6.67104	4.86402	5.47404	5.74488	5.33782	5.27092	4.75246	4.67576	5.15778	4.30436	4.69355	4.57098	4.5033	4.76477	4.99522	4.66444	4.57547	5.05031	4.39396	4.98971	4.95239	5.28022	4.84698	4.82136	4.35642	4.63148	4.73813	5.08359	5.30989	3.46955	4.93324	5.32454	4.88186	4.91537	5.00227	5.3587	4.09339	4.51252	5.37296	5.11313	5.26751	4.97536	5.51076	4.9374	5.64049	5.92279	5.96141
DPYD	0.31371	0.787098	0	1.24598	0.354452	0	0	0	0	0	0	0	0	0	0	0	0	0	0.434455	0	0	0	0	0.592828	0	0.314407	0	0.338339	0.593306	0	0.373175	0.291486	0.283685	1.51076	0.294077	1.68275	1.04376	0	0	0	1.24823	0.730314	0	0	1.1099	2.40002	2.52072	2.94431	2.55658
DPYD-AS1	0	0	0	0	0	0	0	0	0	0	0	0	0	0	0	0	0	0	0	0	0	0	0	0	0	0	0	0	0	0	0	0	0	0	0	0	0	0	0	0	0	0	0	0	0	0	0	0	0
LOC105378867	0	0	0	0	0	0	0	0	0	0	0	0	0	0	0	0	0	0	0	0	0	0	0	0	0	0	0	0	0	0	0	0	0	0	0	0	0	0	0	0	0	0	0	0	0	0	0	0	0
DPYD-AS2	0	0	0	0	0	0	0	0	0	0	0	0	0	0	0	0	0	0	0	0	0	0	0	0	0	0	0	0	0	0	0	0	0	0	0	0	0	0	0	0	0	0	0	0	0	0	0	0	0
LINC01930	0	0	0	0	0	0	0	0	0	0	0	0	0	0	0	0	0	0	0	0	0	0	0	0	0	0	0	0	0	0	0	0	0	0	0	0	0	0	0	0	0	0	0	0	0	0	0	0	0
MIR137HG	0	0	0	0	0	0	0	0	0	0	0	0	0	0	0	0	0	0	0	0	0	0	0	0	0	0	0	0	0	0	0	0	0	0	0	0	0	0	0	0	0	0	0	0	0	0	0	0	0
LINC01776	0	0	0	0	0	0	0	0	0	0	0	0	0	0	0	0	0	0	0	0	0	0	0	0	0	0	0	0	0	0	0	0	0	0	0	0	0	0	0	0	0	0	0	0	0	0	0	0	0
SNX7	4.97101	4.87283	5.30432	5.34985	5.49201	4.84008	4.95436	3.89828	3.86053	3.27016	3.29596	4.2767	3.98742	4.77418	3.42987	3.8959	3.71229	3.79119	3.00513	3.53533	3.43695	3.97558	3.99826	4.17188	4.27425	3.71979	3.71348	3.9328	3.93007	3.17071	4.20282	3.78291	3.48711	3.89452	3.62096	3.50953	3.07569	3.89959	4.73942	4.53425	2.97776	3.72158	2.86768	3.06593	3.65338	3.4301	3.55144	3.42508	4.19867
PLPPR5	3.17247	2.84157	2.52972	3.49677	3.7878	3.4017	0	0	0	0.428571	0.91242	0	0	0	0	0	0	0	0	0	0	0	0	0	0	0	0	0	0	0	0	0	0	0	0	0	0	0	0	0	0	0	0	0	0	0	0	1.149	0
LOC100129620	0.31371	0	0	0	0	0	0	0	0	0	0	0	0	0	0	0	0	0	0	0	0	0	0	0	0	0	0	0	0	0	0	0	0	0	0	0	0	0	0	0	0	0	0	0	0	0	0	0	0
PLPPR4	1.43312	0.446574	1.37379	0	2.83336	1.87102	0	0	0	0.758559	0	0	0	0	0	0	0	0	0	0	0	0	0	0	0	0	0	0.842295	0	0	0	0	0	0	0	0	0	0	0	0	1.07066	1.21288	0	0	0.659103	0	0	0	0
LOC107985093	0	0	0	0	0	0	0	0	0	0	0	0	0	0	0	0	0	0	0	0	0	0	0	0	0	0	0	0	0	0	0	0	0	0	0.538141	0	0	0	0	0	0	0	0	0	0	0	0	0	0
LINC01708	0	0	0	0	0	0	0	0	0	0	0	0	0	0	0	0	0	0	0	0	0	0	0	0	0	0	0	0	0	0	0	0	0	0	0.294077	0	0	0	0	0	0	0	0	0	0	0	0	0	0
PALMD	0	0	0	0	0	0	0	0	0	0	0	0	0	0	0	0	0	0	0	0	0	0	0	0	0	0	0.776357	0	0	0	0	0	0.283685	0	0	0	0	0.582363	0	0	0	0	0	0	0	0	0	2.94431	0
FRRS1	0	0.446574	0	0	0	0	0	0	0	0	0	0	0	0	0	0	0	0	0	0	0	0	0	0	0	0	0.307545	0.338339	0	0	0.373175	0	0	0	0	0	0	0	0	0	0	0	0	0	0	0	0	0	0
AGL	4.89059	5.41699	5.14473	4.93043	5.02112	4.69958	7.95874	8.17237	7.32866	7.86266	8.14014	8.01113	6.99596	8.39119	7.26707	7.62781	6.67288	7.57409	7.14179	7.41369	6.69583	7.47393	6.94593	7.22541	7.30605	6.71729	7.25356	7.39939	7.94953	7.57157	7.60242	6.96135	7.6752	6.90213	7.63685	6.66006	7.44761	7.29601	8.86837	8.15164	7.68037	7.17659	6.12957	6.44699	6.80613	6.77453	6.99377	7.35364	6.70542
SLC35A3	4.56012	3.95539	4.5011	4.47656	5.05777	5.13016	4.82307	4.68539	3.89639	4.71429	4.12656	3.9313	4.17971	4.11913	4.13572	3.97083	3.51566	3.01548	2.28265	3.53533	3.92589	3.74845	3.38924	4.17188	3.58002	3.28781	3.66024	4.07533	3.80439	4.08829	3.71173	2.86203	3.69505	3.84895	3.39159	4.30656	4.21067	4.01503	3.17552	3.04874	4.08372	3.15515	2.49971	3.40849	3.6862	4.58006	4.45616	5.29851	4.63651
MFSD14A	5.65972	5.848	5.72475	5.57413	5.77486	5.75911	6.95868	6.60503	6.19012	5.71533	5.89522	5.6153	5.58999	5.92878	5.4849	5.95651	5.91369	5.60978	5.34735	5.23751	5.53944	6.01143	6.20483	5.72343	6.18726	5.8875	6.15167	6.06766	5.88238	6.54003	6.57228	6.4354	6.53451	6.26799	6.53577	6.32826	6.4471	6.57723	6.07746	6.2314	6.83026	6.74285	5.38563	5.95225	6.55829	6.69592	6.48846	7.26219	6.92745
SASS6	5.49854	5.54583	4.88983	4.96252	5.2705	4.75743	4.90652	3.94728	4.24125	4.89287	4.82512	4.43521	4.65707	4.36267	4.68116	4.58565	4.00267	4.19163	4.32027	4.66486	4.2633	4.56	4.15502	4.91747	4.62655	4.846	4.32256	4.64678	4.96654	4.70744	5.06475	3.93851	4.4066	4.85673	4.73038	4.63644	4.85128	4.9113	4.51446	3.21942	4.59148	4.07181	3.79406	4.14338	4.52402	4.61645	5.19633	5.67026	5.42792
TRMT13	4.09016	4.59816	4.92048	3.8795	4.55823	4.63931	4.13083	4.59602	3.5362	4.27298	4.24316	3.65877	4.39438	3.78474	4.44818	3.85694	4.67986	3.88066	4.55405	3.98475	4.11962	3.97558	4.48549	4.57704	4.62655	4.45561	4.43776	4.63148	4.7788	4.45296	5.30989	4.50605	4.91256	4.82178	5.02896	4.40015	5.07222	5.40176	2.95408	4.08197	3.88315	3.52912	3.06941	4.16932	4.50574	4.61645	5.17657	5.36395	5.30461
LRRC39	0.979367	1.66762	1.37379	1.24598	0.638769	1.37562	0.743472	0.599508	0.791689	1.02694	0.91242	0.459641	1.1968	1.58362	0.511063	0	0.87578	0	0	0.770871	0.789187	0.408603	0.939001	0.81746	1.18542	0.791189	0.307545	0.842295	1.0125	1.07847	1.98247	0.533962	1.45333	0.944709	0.929261	0.913876	1.37423	0.996099	0.402067	0	0.632454	0.410884	0.630126	1.38023	1.29149	1.33794	0.998268	1.149	1.66462
DBT	5.00414	5.56807	5.448	4.68326	4.94489	5.17331	5.11736	4.94871	4.4962	4.6561	4.41208	4.12985	4.12734	4.95226	4.47601	3.73327	3.92549	3.74428	4.39446	4.01659	3.92589	4.32101	4.10464	3.99924	4.36627	3.25139	4.03954	3.88198	4.38117	3.81958	3.5022	3.85166	3.71905	4.08343	4.11075	3.94179	3.83485	4.10116	4.09339	2.70991	4.03613	4.09981	3.20413	3.68511	4.24438	4.20304	3.72475	3.65164	4.53887
RTCA-AS1	0	0	1.54092	0	0	0	0	0	0	0	0	0.807602	0	0.484808	0	0	0	0	0	0	0	0	0	0	0.327572	0	0	0	0	0	0	0	0	0	0	0	0.339594	0	0	0	0	0	0.349252	0	0	0.384713	0	0	0
RTCA	5.68719	5.848	5.59775	5.69366	6.08412	6.20608	6.05314	5.79734	5.57868	5.28722	5.56865	5.64805	5.44774	5.71503	5.7585	5.59136	5.1389	5.36819	5.52301	5.21024	5.12345	5.50849	5.18842	5.40659	5.37583	5.28494	5.46744	5.29728	5.13263	4.95505	5.46255	5.4812	4.90212	5.45952	5.11617	4.80562	5.3319	4.94663	5.93315	6.11364	4.99148	5.5485	5.38563	5.51997	5.77004	5.33699	5.86699	5.48656	5.80219
CDC14A	3.17247	3.65653	3.44193	3.40633	3.09082	2.77556	4.04505	3.79497	2.52411	3.10598	3.73879	2.00047	3.12988	2.63059	2.60905	2.31252	1.80937	2.65871	2.47729	1.9355	2.69178	3.19915	3.69191	2.7203	2.97842	2.92121	3.78982	2.14919	1.33685	2.55873	2.9057	2.67233	2.7797	2.94574	2.78191	3.2661	2.71657	2.85124	3.01271	2.63141	2.57335	1.57391	1.24446	1.83386	2.49393	3.3886	3.04138	3.58	2.85591
LOC105379827	0	0	0	0	0	0	0	0	0	0	0	0	0	0	0	0	0	0	0	0	0	0	0	0	0	0	0	0	0	0	0	0	0	0	0	0	0	0	0	0	0	0	0	0	0	0	0	0.383386	0
GPR88	0	0	0	0	0	0	0	0	0	0	0	0	0	0	0	0	0	0	0	0	0	0	0	0	0	0	0	0	0	0	0	0	0	0	0	0	0	0	0	0	0	0	0	0	0	0	0.80587	0	0
LINC01349	0	0	0	0	0	0	0	0	0	0	0	0	0	0	0	0	0	0	0	0	0	0	0	0	0	0	0	0	0	0	0	0	0	0	0	0	0	0	0	0	0	0	0	0	0	0	0	0	0
VCAM1	0	0	0	0	0	0	0	0.599508	0	0.758559	0.667302	0	0	0	0	0	0	0	0	0	0	0	0	0	0	0	0	0	0.593306	0	0	0	0	0	0	0	0	0	0	0	0	0	0	0	0	0	0	0	0
EXTL2	5.99803	5.92755	6.01482	6.43857	5.98611	6.2571	5.1313	4.82305	4.47264	4.77022	4.91223	4.6005	4.92596	4.66484	4.88169	4.5123	4.99522	4.66444	4.24205	4.78059	5.13843	5.17105	4.92362	5.11022	4.8972	4.79629	5.17657	4.64678	5.11156	4.59247	4.31404	3.41002	4.20038	4.91317	3.95122	4.36962	4.49162	4.78688	4.93399	4.91167	4.39798	4.4866	4.19009	4.14338	4.89081	4.65196	4.77805	4.93206	4.97196
SLC30A7	5.27242	5.24822	5.07832	5.22313	5.85341	5.3149	4.60058	5.04191	4.8833	5.02135	5.13382	4.3315	4.61964	4.73143	4.20386	4.2061	4.83564	4.11995	4.61739	4.19407	4.34311	4.71189	4.61713	5.12079	4.38398	4.37325	4.46905	4.51956	4.8313	4.46754	4.99969	3.91728	4.71187	4.44677	4.74261	4.771	4.87757	4.33242	4.9788	3.95881	5.09962	4.60853	4.03002	4.26865	4.99927	4.50438	5.04106	5.66161	5.72289
DPH5	5.91335	5.69474	6.21354	6.0023	6.15913	6.19565	5.74391	5.4852	5.5676	5.27438	5.05944	5.68008	5.48983	5.65911	5.5254	6.11355	6.21874	5.96722	5.85626	6.08201	5.79729	6.12406	6.38451	5.90569	6.18726	5.87558	5.87624	6.32235	5.92528	6.04283	6.49413	6.12413	6.13137	6.41985	6.05655	5.84208	6.28961	6.03122	5.22181	6.00888	6.07253	6.38728	6.02423	5.85171	6.15715	5.66703	6.15143	5.90823	5.99861
LOC102606465	3.17247	3.33206	3.16311	2.84258	2.4479	2.39306	2.6767	1.83839	2.9222	2.54661	2.26984	2.12974	2.54745	2.63059	1.18599	3.09393	3.61732	3.01548	2.87297	2.94666	4.23569	3.56109	3.79083	3.92878	3.95671	3.8473	4.48445	3.4992	3.15129	3.20589	4.10723	2.56725	3.5148	3.02982	3.11873	2.70618	3.07569	4.01503	3.32181	3.04874	3.02728	3.89137	3.87708	3.53359	3.61979	4.15436	4.37177	3.93615	3.7814
LOC107985094	0	0	0	0	0	0	0	0	0	0	0	0	0	0	0	0	0	0	0	0	0	0	0	0	0	0	0	0	0	0	0	0	0	0	0	0	0	0	0	0	0	0	0	0	0	0	0	0	0
LOC101928334	0	0	0	0	0	0	0	0	0	0	0	0	0	0	0	0	0	0	0	0	0	0	0	0	0	0	0	0	0	0	0	0	0	0	0	0	0	0	0	0	0	0	0	0	0	0	0	0	0
LOC101928370	0	0	0	0	0	0	0	0	0	0.428571	0	0	0	0	0	0	0	0	0	0	0	0	0	0	0	0	0	0	0	0	0	0	0	0	0	0	0	0	0	0	0	0	0	0	0	0	0	0	0
S1PR1	2.48934	1.49267	0.710702	1.24598	0.638769	1.04488	2.75082	3.20842	2.10098	2.85324	2.17907	0	0.719052	0	0	0	0	0	0	0	0	0.408603	0	0	0	0	0	0	0	0	0	0	0	0	0	0	0	0	1.96073	1.25441	2.10474	1.98754	0.349252	0.401194	0	0	0.583808	0	0
LOC102723784	0	0.787098	0	1.24598	0	0	0	0	0	0	0	0	0	0	0	0	0	0	0	0	0	0	0	0	0	0	0	0	0	0	0	0	0	0	0	0	0	0	0	0	0	0.410884	0	0	0	0	0	0	0
LINC01307	0	0	0	0	0	0	0	0	0	0	0	0	0	0	0	0	0	0	0	0	0	0	0	0	0	0	0	0	0	0	0	0	0	0	0	0	0	0	0	0	0	0	0	0	0	0	0	0	0
LINC01709	0	0	0	0	0	0	0	0	0	0	0	0	0	0	0	0	0	0	0	0	0	0	0	0	0	0	0	0	0	0	0	0	0	0	0	0	0	0	0	0	0	0	0	0	0	0	0	0	0
OLFM3	1.29713	1.49267	0.398679	0	0.876173	0.61504	1.59584	2.4949	2.61301	1.25314	0	0	0	0	0.511063	0	0	0.528971	0	1.46764	0	0	0	0	0	0	0	0	0	0	0.669299	0	0	0	0	0.288063	0	0	1.38239	2.63141	0	0	0	0	0.366924	0	0.583808	0.935988	0
LOC107985095	0	0	0	0	0	0	0	0	0	0	0	0	0	0	0	0	0	0	0	0	0	0	0	0	0	0	0	0	0	0	0	0	0	0	0	0	0	0	0	0	0	0	0	0	0	0	0	0	0
LOC105378874	0	0	0	0	0	0	0	0	0	0	0	0	0	0	0	0	0	0	0	0	0	0	0	0	0	0	0	0	0	0	0	0	0	0	0	0	0	0	0	0	0	0	0	0	0	0	0	0	0
LOC112268286	0	0	0	0	0	0	0	0	0	0	0	0	0	0	0	0	0	0	0	0	0	0	0	0	0	0	0	0	0	0	0	0	0	0	0	0	0	0	0	0	0	0	0	0	0	0	0	0	0
LOC107985096	0	0	0	0	0	0	0	0	0	1.62077	0.371949	0	0	0	0.511063	0	0	0	0	0	0	0	0	0	0	0	0	0	0	0	0	0	0	0	0	0	0	0	0	0	0	0	0	0	0	0	0	0	0
COL11A1	3.42173	2.84157	2.7505	5.44379	4.05282	5.0163	0.743472	0	0.791689	2.62959	1.97838	0	0	0	0	0	0	0	0	0	0	0.408603	0.688404	0	0	0	0	0	0.326882	0	1.47041	0	0	0	0	0.288063	0.614286	0.320311	0.402067	0	0	0	0	0	0	0	0.321235	1.49902	1.66462
LOC101928436	0	0	0	0	0	0	0	0	0	0	0	0	0	0	0	0	0	0	0	0	0	0	0	0	0	0	0	0	0	0	0	0	0	0	0	0	0	0	0	0	0	0	0	0	0	0	0	0	0
RNPC3	2.2888	2.51518	2.68059	1.61245	2.51972	1.04488	1.42524	1.02176	1.49968	1.44864	0.91242	2.45993	2.18704	1.92452	1.99117	2.06143	2.94107	0.915177	1.93032	1.27059	1.4959	1.9805	2.7674	1.71673	1.92733	2.14048	2.19033	2.06057	1.71765	2.04019	1.98247	1.69573	1.45333	1.62331	2.13455	2.03369	1.37423	1.57976	1.19257	2.04187	2.10474	2.30862	0.865206	0.401194	2.06533	1.65035	1.45723	1.149	2.48849
AMY2B	1.14698	0	1.37379	0.753519	0.354452	0	0.419107	1.34801	1.06812	2.3648	1.46691	1.0878	0.403922	1.37729	1.18599	1.5771	0.503349	0.915177	1.03865	1.46764	1.29649	1.56764	0	1.71673	1.18542	0.981122	0.560911	1.96614	1.18377	0.737341	1.47041	1.22879	0.283685	1.91625	0.929261	1.7788	1.04376	0.803971	0.402067	0.759412	1.79739	0.991681	1.06729	0.972178	1.45281	1.15205	1.69809	2.39556	1.53556
AMY2A	0	0	0	0	0	0	0	0	0	0	0	0	0	0	0	0	0	0	0	0	0	0	0	0	0	0	0	0	0	0	0	0	0	0	0	0	0	0	0	0	0	0	0	0	0	0	0	0	0
AMY1A	0	0	0	0	0	0	0	0	0	0	0	0	0	0	0	0	0	0	0	0	0	0	0	0	0	0	0	0	0	0	0	0	0	0	0	0	0	0	0	0	0	0	0	0	0	0	0	0	0
AMY1B	0	0	0	0	0	0	0	0	0	0	0	0	0	0	0	0	0	0	0	0	0	0	0	0	0	0	0	0	0	0	0	0	0	0	0	0	0	0	0	0	0	0	0	0	0	0	0	0	0
LOC105378878	0	0	0	0	0	0	0	0	0	0	0	0	0	0	0	0	0	0	0	0	0	0	0	0	0	0	0	0	0	0	0	0	0	0	0	0	0	0	0	0	0	0	0	0	0	0	0	0	0
AMY1C	0	0	0	0	0	0	0	0	0	0	0	0	0	0	0	0	0	0	0	0	0	0	0	0	0	0	0	0	0	0	0	0	0	0	0	0	0	0	0	0	0	0	0	0	0	0	0	0	0
LOC105378879	0	0	0	0	0	0	0	0	0	0	0	0	0	0	0	0	0	0	0	0	0	0	0	0	0	0	0	0	0	0	0	0	0	0	0	0	0	0	0	0	0	0	0	0	0	0	0	0	0
LOC105378880	0	0	0	0	0	0	0	0	0	0	0	0	0	0	0	0	0	0	0	0	0	0	0	0	0	0	0	0	0	0	0	0	0	0	0	0	0	0	0	0	0	0	0	0	0	0	0	0	0
LOC105378881	0	0	0	0	0	0	0	0	0	0	0	0	0	0	0	0	0	0	0	0	0	0	0	0	0	0	0	0	0	0	0	0	0	0	0	0	0	0	0	0	0	0	0	0	0	0	0	0	0
LINC01676	0	0	0	0	0	0	0	0	0	0	0	0	0	0	0	0	0	0	0	0	0	0	0	0	0	0	0	0	0	0	0	0	0	0	0	0	0	0	0	0	0	0	0	0	0	0	0	0	0
LOC105378882	0	0	0	0	0	0	0	0	0	0	0	0	0	0	0	0	0	0	0	0	0	0	0	0	0	0	0	0	0	0	0	0	0	0	0	0	0	0	0	0	0	0	0	0	0	0	0	0	0
LOC105378883	0	0	0	0	0	0	0	0	0	0	0	0	0	0	0	0	0	0	0	0	0	0	0	0	0	0	0	0	0	0	0	0	0	0	0	0	0	0	0	0	0	0	0	0	0	0	0	0	0
LINC01677	0	0	0	0	0	0	0	0	0	0	0	0	0	0	0	0	0	0	0	0	0	0	0	0	0	0	0	0	0	0	0	0	0	0	0	0	0	0	0	0	0	0	0	0	0	0	0	0	0
LOC107985116	0	0	0	0	0	0	0	0	0	0	0	0	0	0	0	0	0	0	0	0	0	0	0	0	0	0	0	0	0	0	0	0	0	0	0	0	0	0	0	0	0	0	0	0	0	0	0	0	0
LOC105378886	0	0	0	0	0	0	0	0	0	0	0	0	0	0	0	0	0	0	0	0	0	0	0	0	0	0	0	0	0	0	0	0	0	0	0	0	0	0	0	0	0	0	0	0	0	0	0	0	0
LOC105378885	0	0	0	0	0	0	0	0	0	0	0	0	0	0	0	0	0	0	0	0	0	0	0	0	0	0	0	0	0	0	0	0	0	0	0	0	0	0	0	0	0	0	0	0	0	0	0	0	0
LOC105378887	0	0	0	0	0	0	0	0	0	0	0	0	0	0	0	0	0	0	0	0	0	0	0	0	0	0	0	0	0	0	0	0	0	0	0	0	0	0	0	0	0	0	0	0	0	0	0	0	0
LINC01661	0	0	0	0	0	0	0	0	0	0	0	0	0	0	0	0	0	0	0	0	0	0	0	0	0	0	0	0	0	0	0	0	0	0	0	0	0	0	0	0	0	0	0	0	0	0	0	0	0
[truncated: 33,093 more rows]
[truncated: 30 more columns]

## Sheet: Fig6
Gene symbol	iPSC_WT_1	iPSC_KO#1_1	iPSC_KO#2_1	iPSC_WT_2	iPSC_KO#1_2	iPSC_KO#2_2	iMeLC_WT_1	iMeLC_KO#1_1	iMeLC_KO#2_1	iMeLC_WT_2	iMeLC_KO#1_2	iMeLC_KO#2_2	d6_WT_1	d6_KO#1_1	d6_KO#2_1	d6_WT_2	d6_KO#1_2	d6_KO#2_2	c12_WT_1	c12_KO#1_1	c12_KO#2_1	c12_WT_2	c12_KO#1_2	c12_KO#2_2	c32_WT_1	c32_WT_2	c32_KO#1_1	c32_KO#1_2	c32_KO#2_1	c32_KO#2_2	c42_WT_1	c42_KO#1_1	max value
[truncated: 34,635 more rows]
