# Supplementary material for: In vitro reconstitution of epigenetic reprogramming in the human germ line
Source: Nature. 2024 May 20;631(8019):170–8. doi: 10.1038/s41586-024-07526-6 (PMC11222161; doi:10.1038/s41586-024-07526-6)
Supplement: Supplementary file 4 — This file contains Supplementary Tables 1–12. [file 41586_2024_7526_MOESM4_ESM.zip › 2023-05-08623C-s4/2023-05-08623C-ST10_N_revised_v2.xlsx]

## Sheet: Sheet1
Supplementary Table 10. Information of cytokines, chemicals, and culture media.
Chemicals
Name	abbreviation	final concentration	unit	description	company	Catalog #
DMSO	DMSO	-	-	vehicle control	SIGMA	D8418
VO-OHpic	VO-OHpic	10	µM	PTEN inhhibior	Selleckchem	S8174
PS48	PS48	10	µM	PDK1 activator	SIGMA	P0022
MHY1485	MHY1485	5	µM	mTOR activator	SIGMA	SML0810
PD0325901	PD03	1	µM	MEK infibitor	Stemgent	04-0006
PD173074	PD17	1	µM	FGFR inhibitor	StemGent	04-0008
CHIR99021	CHIR	1	µM	GSK3 inhinitor	TOCRIS	4423
RA	RA	1	µM	RAR agonist	SIGMA	R2625
BMS 493	BMS	1	µM	RAR inverse agonist	SIGMA	B6688
WIN18,499	WIN	1	µM	ALDH1A2 inhibitor	Cayman Chemical	14018
SAG	SAG	1	µM	Smoothened Agonist	TOCRIS	4366
PGD2	PGD2	100	ng/mL	DP1/DP2 receptor ligand	Cayman Chemical	12010
Cytokines
Name	abbreviation	final concentration	unit	company	Catalog #
FGF4	FGF4	100	ng/mL	R&D SYSTEMS	235-F4-025
FGF9	FGF9	100	ng/mL	R&D SYSTEMS	7399-F9
FGF18	FGF18	100	ng/mL	R&D SYSTEMS	8988-F18
Wnt5a	Wnt5a	100	ng/mL	R&D SYSTEMS	645-WN
BMP2	BMP2	25	ng/mL	R&D SYSTEMS	355-BM-01M/CF
BMP4	BMP4	25	ng/mL	R&D SYSTEMS	314BP01M
BMP7	BMP7	100	ng/mL	R&D SYSTEMS	5666-BP-010
Nodal	NODAL	50	ng/mL	R&D SYSTEMS	1315-ND
InhibinA	InhA	10	ng/mL	R&D SYSTEMS	8346-IN
NOGGIN	NOG	50	ng/mL	proteintech	HZ-1118
Pleiotrophin	PTN	100	ng/mL	R&D SYSTEMS	252-PL-050
Midkine	MD	100	ng/mL	R&D SYSTEMS	9760-MD
Osteopontin	OPN	100	ng/mL	R&D SYSTEMS	441-OP
SDF-1a	SDF1a	100	ng/mL	R&D SYSTEMS	460-SD
IGF2	IGF2	100	ng/mL	R&D SYSTEMS	792-MG
Desert Hedgehog	Dhh	50	ng/mL	R&D SYSTEMS	733-DH
Jagged1	Jag1	100	ng/mL	R&D SYSTEMS	599-JG
culture media
Name	basal media	specific supplement	KSR	Glutamax	NEAA	Penicillin & Streptomycin	2-ME
DMEM	DMEM (GIBCO, 11054-020)	-	0.15	x100	x100	0.01	0.1mM
advRPMI	advanced RPMI (GIBCO, 12633-012)	-	0.15	x100	included	0.01	0.1mM
advMEM	advanced MEM (GIBCO, 12492-013)	-	0.15	x100	included	0.01	0.1mM
StemPro34	Stem Pro 34 (GIBCO, 10640-019)	supplement (2.5%)	0.15	x100	x100	0.01	0.1mM
StemPro MSC	Stem Pro MSC (GIBCO, A10333-01)	supplement(15%)	0.15	x100	x100	0.01	0.1mM
NeuroB27	Neurobasal (GIBCO, 12348-017)	B-27 (GIBCO, 12587-010, 2%)	0.15	x100	x100	0.01	0.1mM
