# Supplementary material for: In vitro reconstitution of epigenetic reprogramming in the human germ line
Source: Nature. 2024 May 20;631(8019):170–8. doi: 10.1038/s41586-024-07526-6 (PMC11222161; doi:10.1038/s41586-024-07526-6)
Supplement: Supplementary file 4 — This file contains Supplementary Tables 1–12. [file 41586_2024_7526_MOESM4_ESM.zip › 2023-05-08623C-s4/2023-05-08623C-ST11_N_revised.xlsx]

## Sheet: Sheet1
Supplementary Table 11. DNA oligonucleotides used in this study.
genotyping for reporter gene knock-in
target	forward primer sequence	reverse primer sequence
Randam integration (vector backborn)	CCGGATGAATGTCAGCTACTGGGCTATCTG	TTCGGGGCGAAAACTCTCAAGGATCTTACC
PGK-Puro	TTAGGGTGGAGCAAAAGAAAATGGCAAGGGAG	GAATGCCGGGCCTCCGGAGGACCT
PGK-Neo	GTCCCATTTCTCCTTTTAAGGCCTCTCA	TTTCTGCAGACTTACAGCGGATCCCCTC
DAZL-2A-tdTomato genotyping pair1	TGCCCAAAGTTCTGATGATTACATAGGTGTCT	GTTTGGCCCTTGAACTGCTCTGCTCATACA
TFAP2C-2A-EGFP genotyping pair 1	CCCTCCACAGTCCCGATGGCTCAACAAAGAA	CTAAGTGTGTGGGTCTGTTGGCCCAGGGAAT
TFAP2C-2A-EGFP genotyping pair 2	GCTCGCCCCAGTCTTGGAGACGAACATACA	TCAGGGCATTAACCAAGCCACAGTCAAGCC
DDX4-2A-tdTomato genotyping pair1	GGAAAGTGCCCAGTTCTTGTTG	CCATTGAGTACAGAGCTCCCATC
DDX4-2A-tdTomato genotyping pair2	AGGCTGAACACCGCCTTTAT	ACATGTCACTTTGGATTGTTTAGGT
homology arm cloning
TFAP2C homology arm 5'	TTAGGGTGGAGCAAAAGAAAATGGCAAGGGAG
TFAP2C homology arm 3'	TCAGCCCAACAGGAACGAGACAAAGTTATTGC
DAZL homology arm 5'	GGGAGACGAATCAGAAGTTGGCATCCTGTGG
DAZL homology arm 3'	AGTCACTGAAAGAAGGGCCAGAAAGCCGC
DDX4 homology arm 5'	CGAATTGGGCGTACTGGTCGTTGTGGGAATA
DDX4 homology arm 3'	TGTCTCCCCAGTATTTACACCTCACTGGGTC
guide RNA
gRNA_HsTET1_ex5_P1_A_sense	CACCG AGAGCTTTTCCCTTCTTTAC
gRNA_HsTET1_ex5_P1_A_antisense	AAAC GTAAAGAAGGGAAAAGCTCT C
gRNA_HsTET1_ex5_P1_B_sense	CACCG ATGGGTGTCCAATTGCTAAG
gRNA_HsTET1_ex5_P1_B_antisense	AAAC CTTAGCAATTGGACACCCAT C
genotyping for TET1 KO
TET1 KO genotyping forward	TTTTTAAAGAGTGATCTTTGAGGATAAGTGA
TET1 KO genotyping reverse	ATCACTCTGGCTATTGTAAATGTAT
M13 RV	CAGGAAACAGCTATGAC
M13 FW (-20)	GTAAAACGACGGCCAG
qPCR
target	forward primer sequence	reverse primer sequence
RPLP0	GAAACTCTGCATTCTCGCTTCC	ACTCGTTTGTACCCGTTGATGA
PPIA	TTGATCATTTGGTGTGTTGGGC	AAGACTGAGATGCACAAGTGGT
POU5F1	CTGTCTCCGTCACCACTCTG	AAACCCTGGCACAAACTCCA
NANOG	AGAGGTCTCGTATTTGCTGCAT	AAACACTCGGTGAAATCAGGGT
SOX2	TGAATCAGTCTGCCGAGAATCC	TCTCAAACTGTGCATAATGGAGT
PRDM1	AAACCAAAGCATCACGTTGACA	GGATGGATGGTGAGAGAAGCAA
TFAP2C	ATTAAGAGGATGCTGGGCTCTG	CACTGTACTGCACACTCACCTT
SOX17	ACACGTCAGGATAGTTGCAGT	TTCGTGTGCAAGCCTGAGAT
PRAME	TGGATCAGTTGCTCAGGCAC	CTTCCGAAAGCCGGCAGTTA
GTSF1	AGGCATGCGAGTTCCCAAAT	TCTAGGGTCTGGCATTTGATGAG
MEG3	AAGGGACCTCGAATGTGGGAC	GTGGGAATAGGTGCAGGGTGTC
DAZL	TTTTTGTCTTTGTTGGAGTGAAGCA	ACAGTATCAGCAATAGGCAGAAGCA
DDX4	ACTGATACAAATGGTGTTAACTGGGA	AAACATGTCTAAGCCCCCTAAAGAA
