# Supplementary material for: In vitro reconstitution of epigenetic reprogramming in the human germ line
Source: Nature. 2024 May 20;631(8019):170–8. doi: 10.1038/s41586-024-07526-6 (PMC11222161; doi:10.1038/s41586-024-07526-6)
Supplement: Supplementary file 4 — This file contains Supplementary Tables 1–12. [file 41586_2024_7526_MOESM4_ESM.zip › 2023-05-08623C-s4/2023-05-08623C-ST12_N_revised.xlsx]

## Sheet: sheet1
Supplementary Table 12. Information of parameters for quality filtering.
Sample information, sequence summary, quality control filters, and data summary.
in vivo						Low quality cells			Putative doublets / multiplets	Input	Analyzed
Sample name	Reference	GEO accession ID	Species	10X chemistry version	Sequencer	No. of detected genes (nGene)	No. of detected UMIs (nUMI)	Mitochondrial gene ratio (%Mt)	No. of detected UMIs (nUMI)		All cells	Germ cells
7 wpf	Chitiashvili et al., 2020	GSE143380	Homo sapiens	2	NovaSeq 6000	< 900	< 2,500	> 10	> 100,000	11201	8167	114
9 wpf	Chitiashvili et al., 2020	GSE143380	Homo sapiens	2	NovaSeq 6000	< 900	< 2,500	> 10	> 100,000	5499	4048	282
10 wpf	Chitiashvili et al., 2020	GSE143380	Homo sapiens	2	NovaSeq 6000	< 900	< 2,500	> 15	> 100,000	5577	4038	217
13 wpf	Chitiashvili et al., 2020	GSE143380	Homo sapiens	2	NovaSeq 6000	< 800	< 2,500	> 20	> 100,000	4969	3088	222
16 wpf	Chitiashvili et al., 2020	GSE143380	Homo sapiens	2	NovaSeq 6000	< 800	< 2,000	> 15	> 100,000	6680	5066	215
11 wpf	Mizuta et al., 2022	GSE194266	Homo sapiens	3.1	NovaSeq 6000	< 2,000	< 5,000	> 20	> 150,000	5153	4391	488
in vitro culture						Low quality cells			Putative doublets / multiplets	Input	Analyzed
Sample name	Reference	GEO accession ID	Species	10X chemistry version	Sequencer	No. of detected genes (nGene)	No. of detected UMIs (nUMI)	Mitochondrial gene ratio (%Mt)	No. of detected UMIs (nUMI)		All cells	Germ cells
c11	This study		Homo sapiens	3.1	NovaSeq 6000	-	< 130,000	> 11	> 75,000	1496	1370	1223
c56	This study		Homo sapiens	3.1	NovaSeq 6000	-	< 9,000	> 11	> 75,000	1691	1633	1623
c86	This study		Homo sapiens	3.1	NovaSeq 6000	-	< 9,000	> 11	> 75,000	1471	1243	925
c117	This study		Homo sapiens	3.1	NovaSeq 6000	-	< 8,000	> 11	> 75,000	1573	1412	1398
