# Supplementary material for: In vitro reconstitution of epigenetic reprogramming in the human germ line
Source: Nature. 2024 May 20;631(8019):170–8. doi: 10.1038/s41586-024-07526-6 (PMC11222161; doi:10.1038/s41586-024-07526-6)
Supplement: Supplementary file 4 — This file contains Supplementary Tables 1–12. [file 41586_2024_7526_MOESM4_ESM.zip › 2023-05-08623C-s4/2023-05-08623C-ST2_N_revised_v3.xlsx]

## Sheet: RNAseq
Supplementary Table 2. Overview of bulk RNA-seq, scRNA-seq, EM-seq, ONT long-read-seq samples used in this study.
Bulk RNAseq samples
Short name	Description	Sample name in GEO	Species	Cell line	Sex	Transgenes	Reference	Database_ID	Sample_ID	Library_strategy	Used in Extended Data Fig.1f	Used in Fig.3a,b, and Extended Data Fig.5c	Used in Extended Data Fig.5c	Used in Extended Data Fig.8g	Used in Fig. 5a, and Extended Data Fig10h
iPSC	NCLCN AGVT, iPSC	F1-AGVT iPSC_day6(MS356_047)	Human	NCLCN AGVT	XX	AGVT(TFAP2C-EGFP, DDX4-tdTomato)	This study	GSE232078	GSM7311485	SC3seq	no	yes	no	yes	no
hPGCLC	NCLCN AGVT, hPGCLC day6, replicate 1	F1-AGVT d6c0_AG+(MS356_048)	Human	NCLCN AGVT	XX	AGVT(TFAP2C-EGFP, DDX4-tdTomato)	This study	GSE232078	GSM7311486	SC3seq	no	yes	no	yes	no
hPGCLC	NCLCN AGVT, hPGCLC day6, replicate 2	F1-AGVT d8c0_AG+(MS356_059)	Human	NCLCN AGVT	XX	AGVT(TFAP2C-EGFP, DDX4-tdTomato)	This study	GSE232078	GSM7311487	SC3seq	no	yes	no	yes	no
c11AG	NCLCN AGVT, d6hPGCLC, expansion culture c11 BMP2(+) AG(+)	F1-AGVT d6c11_BMP2_AG+(MS356_045)	Human	NCLCN AGVT	XX	AGVT(TFAP2C-EGFP, DDX4-tdTomato)	This study	GSE232078	GSM7311488	SC3seq	no	yes	no	yes	no
c12AG	NCLCN AGVT, d8hPGCLC, expansion culture c12 BMP2(+) AG(+)	F1-AGVT d8c12_BMP2_AG+(MS356_060)	Human	NCLCN AGVT	XX	AGVT(TFAP2C-EGFP, DDX4-tdTomato)	This study	GSE232078	GSM7311489	SC3seq	no	yes	no	yes	no
c21AG	NCLCN AGVT, d6hPGCLC, expansion culture c21 BMP2(+) AG(+)	F1-AGVT d6c21_BMP2_AG+(MS356_046)	Human	NCLCN AGVT	XX	AGVT(TFAP2C-EGFP, DDX4-tdTomato)	This study	GSE232078	GSM7311490	SC3seq	no	yes	no	yes	no
c24AG	NCLCN AGVT, d8hPGCLC, expansion culture c24 BMP2(+) AG(+)	F1-AGVT d8c24_BMP2_AG+(MS356_061)	Human	NCLCN AGVT	XX	AGVT(TFAP2C-EGFP, DDX4-tdTomato)	This study	GSE232078	GSM7311491	SC3seq	no	yes	no	yes	no
c35AG	NCLCN AGVT, d8hPGCLC, expansion culture c35 BMP2(+) AG(+)	F1-AGVT d8c35_BMP2_AG+(MS356_062)	Human	NCLCN AGVT	XX	AGVT(TFAP2C-EGFP, DDX4-tdTomato)	This study	GSE232078	GSM7311492	SC3seq	no	yes	no	yes	no
c44AG	NCLCN AGVT, d6hPGCLC, expansion culture c44 BMP2(+) AG(+)	F1-AGVT d6c44_BMP2_AG+(MS356_049)	Human	NCLCN AGVT	XX	AGVT(TFAP2C-EGFP, DDX4-tdTomato)	This study	GSE232078	GSM7311493	SC3seq	no	yes	no	yes	no
c45AG	NCLCN AGVT, d8hPGCLC, expansion culture c45 BMP2(+) AG(+)	F1-AGVT d8c45_BMP2_AG+(MS356_063)	Human	NCLCN AGVT	XX	AGVT(TFAP2C-EGFP, DDX4-tdTomato)	This study	GSE232078	GSM7311494	SC3seq	no	yes	no	yes	no
c65AG	NCLCN AGVT, d6hPGCLC, expansion culture c65 BMP2(+) AG(+)	F1-AGVT d6c65_BMP2_AG+(MS356_051)	Human	NCLCN AGVT	XX	AGVT(TFAP2C-EGFP, DDX4-tdTomato)	This study	GSE232078	GSM7311495	SC3seq	no	yes	no	yes	no
c86AG	NCLCN AGVT, d6hPGCLC, expansion culture c86 BMP2(+) AG(+)	F1-AGVT d6c86_BMP2_AG+(MS356_053)	Human	NCLCN AGVT	XX	AGVT(TFAP2C-EGFP, DDX4-tdTomato)	This study	GSE232078	GSM7311496	SC3seq	no	yes	no	yes	no
c67AGVT	NCLCN AGVT, d8hPGCLC, expansion culture c67 BMP2(+) AG(+) VT(+)	F1-AGVT d8c67_BMP2_AG+VT+(MS356_065)	Human	NCLCN AGVT	XX	AGVT(TFAP2C-EGFP, DDX4-tdTomato)	This study	GSE232078	GSM7311497	SC3seq	no	yes	no	yes	no
c86AGVT	NCLCN AGVT, d6hPGCLC, expansion culture c86 BMP2(+) AG(+) VT(+)	F1-AGVT d6c86_BMP2_AG+VT+(MS356_054)	Human	NCLCN AGVT	XX	AGVT(TFAP2C-EGFP, DDX4-tdTomato)	This study	GSE232078	GSM7311498	SC3seq	no	yes	no	yes	no
c87AGVT	NCLCN AGVT, d8hPGCLC, expansion culture c87 BMP2(+) AG(+) VT(+)	F1-AGVT d8c87_BMP2_AG+VT+(MS356_067)	Human	NCLCN AGVT	XX	AGVT(TFAP2C-EGFP, DDX4-tdTomato)	This study	GSE232078	GSM7311499	SC3seq	no	yes	no	yes	no
c96AGVT	NCLCN AGVT, d6hPGCLC, expansion culture c96 BMP2(+) AG(+) VT(+)	F1-AGVT d6c96_BMP2_AG+VT+(MS356_055)	Human	NCLCN AGVT	XX	AGVT(TFAP2C-EGFP, DDX4-tdTomato)	This study	GSE232078	GSM7311500	SC3seq	no	yes	no	yes	no
c98AGVT	NCLCN AGVT, d8hPGCLC, expansion culture c97 BMP2(+) AG(+) VT(+)	F1-AGVT d8c97_BMP2_AG+VT+(MS356_068)	Human	NCLCN AGVT	XX	AGVT(TFAP2C-EGFP, DDX4-tdTomato)	This study	GSE232078	GSM7311501	SC3seq	no	yes	no	yes	no
c107AGVT	NCLCN AGVT, d6hPGCLC, expansion culture c107 BMP2(+) AG(+) VT(+)	F1-AGVT d6c107_BPM2_AG+VT+(MS356_056)	Human	NCLCN AGVT	XX	AGVT(TFAP2C-EGFP, DDX4-tdTomato)	This study	GSE232078	GSM7311502	SC3seq	no	yes	no	yes	no
c108AGVT	NCLCN AGVT, d8hPGCLC, expansion culture c108 BMP2(+) AG(+) VT(+)	F1-AGVT d8c108_BMP2_AG+VT+(MS356_069)	Human	NCLCN AGVT	XX	AGVT(TFAP2C-EGFP, DDX4-tdTomato)	This study	GSE232078	GSM7311503	SC3seq	no	yes	no	yes	no
c117AGVT	NCLCN AGVT, d6hPGCLC, expansion culture c117 BMP2(+) AG(+) VT(+)	F1-AGVT d6c117_BMP2_AG+VT+(MS356_058)	Human	NCLCN AGVT	XX	AGVT(TFAP2C-EGFP, DDX4-tdTomato)	This study	GSE232078	GSM7311504	SC3seq	no	yes	no	yes	no
c118AGVT	NCLCN AGVT, d8hPGCLC, expansion culture c118 BMP2(+) AG(+) VT(+)	F1-AGVT d8c118_BMP2_AG+VT+(MS356_070)	Human	NCLCN AGVT	XX	AGVT(TFAP2C-EGFP, DDX4-tdTomato)	This study	GSE232078	GSM7311505	SC3seq	no	yes	no	yes	no
c107VT	NCLCN AGVT, d6hPGCLC, expansion culture c107 BMP2(+) AG(+) VT(+)	F1-AGVT d6c107_BMP2_AG-VT+(MS356_057)	Human	NCLCN AGVT	XX	AGVT(TFAP2C-EGFP, DDX4-tdTomato)	This study	GSE232078	GSM7311506	SC3seq	no	yes	no	yes	no
ag120AGVT	1390G3 AGVT xrOvary, ag120 AG(+)VT(+)	ag120_AG+VT+	Human	1390G3 AGVT	XX	AGVT(TFAP2C-EGFP, DDX4-tdTomato)	Yamashiro et.al.	GSE117101	GSM3271291	SC3seq	yes	yes	no	no	no
ag120VT	1390G3 AGVT xrOvary, ag120 AG(-)VT(+)	ag120_AG-VT+	Human	1390G3 AGVT	XX	AGVT(TFAP2C-EGFP, DDX4-tdTomato)	Yamashiro et.al.	GSE117101	GSM3271292	SC3seq	yes	yes	no	no	no
iPSC	585B1 BTAG iPSC replicate 1	iPSC	Human	585B1 BTAG	XY	BTAG (BLIMP1-tdTomato, TFAP2C-EGFP)	Kojima et.al.	GSE99350	GSM2642699	SC3seq	yes	yes	no	yes	no
iPSC	585B1 BTAG iPSC replicate 2	iPSC	Human	585B1 BTAG	XY	BTAG (BLIMP1-tdTomato, TFAP2C-EGFP)	Kojima et.al.	GSE99350	GSM2642700	SC3seq	yes	yes	no	yes	no
iPSC	585B1 BTAG iPSC replicate 3	iPSC	Human	585B1 BTAG	XY	BTAG (BLIMP1-tdTomato, TFAP2C-EGFP)	Kojima et.al.	GSE99350	GSM2642701	SC3seq	yes	yes	no	yes	no
iMeLC	585B1 BTAG iMeLC replicate 1	iMeLC	Human	585B1 BTAG	XY	BTAG (BLIMP1-tdTomato, TFAP2C-EGFP)	Kojima et.al.	GSE99350	GSM2642707	SC3seq	yes	yes	no	yes	no
iMeLC	585B1 BTAG iMeLC replicate 2	iMeLC	Human	585B1 BTAG	XY	BTAG (BLIMP1-tdTomato, TFAP2C-EGFP)	Kojima et.al.	GSE99350	GSM2642708	SC3seq	yes	yes	no	yes	no
iMeLC	585B1 BTAG iMeLC replicate 3	iMeLC	Human	585B1 BTAG	XY	BTAG (BLIMP1-tdTomato, TFAP2C-EGFP)	Kojima et.al.	GSE99350	GSM2642709	SC3seq	yes	yes	no	yes	no
hPGCLC	585B1 BTAG d6hPGCLC BT(+) AG(+) replicate 1	d6PGCLC BT+AG+	Human	585B1 BTAG	XY	BTAG (BLIMP1-tdTomato, TFAP2C-EGFP)	Murase et al.	GSE147498	GSM4432248	SC3seq	yes	yes	no	yes	no
hPGCLC	585B1 BTAG d6hPGCLC BT(+) AG(+) replicate 2	d6PGCLC BT+AG+	Human	585B1 BTAG	XY	BTAG (BLIMP1-tdTomato, TFAP2C-EGFP)	Murase et al.	GSE147498	GSM4432249	SC3seq	yes	yes	no	yes	no
hPGCLC	585B1 BTAG d6hPGCLC BT(+) AG(+) replicate 3	d6PGCLC BT+AG+	Human	585B1 BTAG	XY	BTAG (BLIMP1-tdTomato, TFAP2C-EGFP)	Murase et al.	GSE147498	GSM4432250	SC3seq	yes	yes	no	yes	no
hPGCLC	585B1 AGDT d6hPGCLC AG(+) replicate 1	M1-AGDT d6PGCLC AG+(MS337_021)	Human	585B1 AGDT	XY	AGDT (TFAP2C-EGFP, DAZL-tdTomato)	This study	GSE232078	GSM7311507	SC3seq	no	yes	yes	yes	no
hPGCLC	585B1 AGDT d6hPGCLC AG(+) replicate 2	M1-AGDT d6PGCLC AG+(MS337_022)	Human	585B1 AGDT	XY	AGDT (TFAP2C-EGFP, DAZL-tdTomato)	This study	GSE232078	GSM7311508	SC3seq	no	yes	yes	yes	no
c12AG no BMP2	585B1 AGDT expansion culture c12 BMP2(-) AG(+) DT(-) replicate 1	M1-AGDT c12 noBMP2 AG+DT-(MS337_023)	Human	585B1 AGDT	XY	AGDT (TFAP2C-EGFP, DAZL-tdTomato)	This study	GSE232078	GSM7311509	SC3seq	no	yes	yes	yes	no
c12AG	585B1 AGDT expansion culture c12 BMP2(+) AG(+) DT(-) replicate 1	M1-AGDT c12 BMP2+ AG+DT-(MS337_024)	Human	585B1 AGDT	XY	AGDT (TFAP2C-EGFP, DAZL-tdTomato)	This study	GSE232078	GSM7311510	SC3seq	no	yes	yes	yes	yes
c12AG no BMP2	585B1 AGDT expansion culture c12 BMP2(-) AG(+) DT(-) replicate 2	M1-AGDT c12 noBMP2 AG+DT-(MS337_025)	Human	585B1 AGDT	XY	AGDT (TFAP2C-EGFP, DAZL-tdTomato)	This study	GSE232078	GSM7311511	SC3seq	no	yes	yes	yes	no
c12AG	585B1 AGDT expansion culture c12 BMP2(+) AG(+) DT(-) replicate 2	M1-AGDT c12 BMP2+ AG+DT-(MS337_026)	Human	585B1 AGDT	XY	AGDT (TFAP2C-EGFP, DAZL-tdTomato)	This study	GSE232078	GSM7311512	SC3seq	no	yes	yes	yes	yes
c22AG no BMP2	585B1 AGDT expansion culture c22 BMP2(-) AG(+) DT(-) replicate 1	M1-AGDT c22 noBMP2 AG+DT-(MS337_027)	Human	585B1 AGDT	XY	AGDT (TFAP2C-EGFP, DAZL-tdTomato)	This study	GSE232078	GSM7311513	SC3seq	no	yes	yes	yes	no
c22AG	585B1 AGDT expansion culture c22 BMP2(+) AG(+) DT(-) replicate 1	M1-AGDT c22 BMP2+ AG+DT-(MS337_028)	Human	585B1 AGDT	XY	AGDT (TFAP2C-EGFP, DAZL-tdTomato)	This study	GSE232078	GSM7311514	SC3seq	no	yes	yes	yes	yes
c22AG no BMP2	585B1 AGDT expansion culture c22 BMP2(-) AG(+) DT(-) replicate 2	M1-AGDT c22 noBMP2 AG+DT-(MS337_029)	Human	585B1 AGDT	XY	AGDT (TFAP2C-EGFP, DAZL-tdTomato)	This study	GSE232078	GSM7311515	SC3seq	no	yes	yes	yes	no
c22AG	585B1 AGDT expansion culture c22 BMP2(+) AG(+) DT(-) replicate 2	M1-AGDT c22 BMP2+ AG+DT-(MS337_030)	Human	585B1 AGDT	XY	AGDT (TFAP2C-EGFP, DAZL-tdTomato)	This study	GSE232078	GSM7311516	SC3seq	no	yes	yes	yes	yes
c32AG no BMP2	585B1 AGDT expansion culture c32 BMP2(-) AG(+) DT(-) replicate 1	M1-AGDT c32 noBMP2 AG+DT-(MS337_031)	Human	585B1 AGDT	XY	AGDT (TFAP2C-EGFP, DAZL-tdTomato)	This study	GSE232078	GSM7311517	SC3seq	no	yes	yes	yes	no
c32AG	585B1 AGDT expansion culture c32 BMP2(+) AG(+) DT(-) replicate 1	M1-AGDT c32 BMP2+ AG+DT-(MS337_032)	Human	585B1 AGDT	XY	AGDT (TFAP2C-EGFP, DAZL-tdTomato)	This study	GSE232078	GSM7311518	SC3seq	no	yes	yes	yes	yes
c32AG no BMP2	585B1 AGDT expansion culture c32 BMP2(-) AG(+) DT(-) replicate 2	M1-AGDT c32 noBMP2 AG+DT-(MS337_033)	Human	585B1 AGDT	XY	AGDT (TFAP2C-EGFP, DAZL-tdTomato)	This study	GSE232078	GSM7311519	SC3seq	no	yes	yes	yes	no
c32AG	585B1 AGDT expansion culture c32 BMP2(+) AG(+) DT(-) replicate 2	M1-AGDT c32 BMP2+ AG+DT-(MS337_034)	Human	585B1 AGDT	XY	AGDT (TFAP2C-EGFP, DAZL-tdTomato)	This study	GSE232078	GSM7311520	SC3seq	no	yes	yes	yes	yes
c42AG	585B1 AGDT expansion culture c42 BMP2(+) AG(+) DT(-) replicate 1	M1-AGDT c42 BMP2+ AG+DT-(MS337_064)	Human	585B1 AGDT	XY	AGDT (TFAP2C-EGFP, DAZL-tdTomato)	This study	GSE232078	GSM7311521	SC3seq	no	yes	yes	yes	yes
c42AG no BMP2	585B1 AGDT expansion culture c42 BMP2(-) AG(+) DT(-)	M1-AGDT c42 noBMP2 AG+DT-(MS337_065)	Human	585B1 AGDT	XY	AGDT (TFAP2C-EGFP, DAZL-tdTomato)	This study	GSE232078	GSM7311522	SC3seq	no	yes	yes	yes	no
c42AG	585B1 AGDT expansion culture c42 BMP2(+) AG(+) DT(-) replicate 2	M1-AGDT c42 BMP2+ AG+DT-(MS337_066)	Human	585B1 AGDT	XY	AGDT (TFAP2C-EGFP, DAZL-tdTomato)	This study	GSE232078	GSM7311523	SC3seq	no	yes	yes	yes	yes
c62AG	585B1 AGDT expansion culture c62 BMP2(+) AG(+) DT(-) replicate 1	M1-AGDT c62 BMP2+ AG+DT-(MS337_071)	Human	585B1 AGDT	XY	AGDT (TFAP2C-EGFP, DAZL-tdTomato)	This study	GSE232078	GSM7311524	SC3seq	no	yes	yes	yes	yes
c62AG	585B1 AGDT expansion culture c62 BMP2(+) AG(+) DT(-) replicate 2	M1-AGDT c62 BMP2+ AG+DT-(MS356_029)	Human	585B1 AGDT	XY	AGDT (TFAP2C-EGFP, DAZL-tdTomato)	This study	GSE232078	GSM7311525	SC3seq	no	yes	yes	yes	yes
c82AG	585B1 AGDT expansion culture c82 BMP2(+) AG(+) DT(-) replicate 1	M1-AGDT c82 BMP2+ AG+DT-(MS356_035)	Human	585B1 AGDT	XY	AGDT (TFAP2C-EGFP, DAZL-tdTomato)	This study	GSE232078	GSM7311526	SC3seq	no	yes	yes	yes	yes
c82AGDT	585B1 AGDT expansion culture c82 BMP2(+) AG(+) DT(+) replicate 1	M1-AGDT c82 BMP2+ AG+DT+(MS356_036)	Human	585B1 AGDT	XY	AGDT (TFAP2C-EGFP, DAZL-tdTomato)	This study	GSE232078	GSM7311527	SC3seq	no	yes	no	yes	yes
c82AG	585B1 AGDT expansion culture c82 BMP2(+) AG(+) DT(-) replicate 2	M1-AGDT c82 BMP2+ AG+DT-(MS356_037)	Human	585B1 AGDT	XY	AGDT (TFAP2C-EGFP, DAZL-tdTomato)	This study	GSE232078	GSM7311528	SC3seq	no	yes	yes	yes	yes
c82AGDT	585B1 AGDT expansion culture c82 BMP2(+) AG(+) DT(+) replicate 2	M1-AGDT c82 BMP2+ AG+DT+(MS356_038)	Human	585B1 AGDT	XY	AGDT (TFAP2C-EGFP, DAZL-tdTomato)	This study	GSE232078	GSM7311529	SC3seq	no	yes	no	yes	yes
c92AGDT	585B1 AGDT expansion culture c92 BMP2(+) AG(+) DT(+) replicate 1	M1-AGDT c92 BMP2+ AG+DT+(MS356_039)	Human	585B1 AGDT	XY	AGDT (TFAP2C-EGFP, DAZL-tdTomato)	This study	GSE232078	GSM7311530	SC3seq	no	yes	no	yes	yes
c92AGDT	585B1 AGDT expansion culture c92 BMP2(+) AG(+) DT(+) replicate 2	M1-AGDT c92 BMP2+ AG+DT+(MS356_040)	Human	585B1 AGDT	XY	AGDT (TFAP2C-EGFP, DAZL-tdTomato)	This study	GSE232078	GSM7311531	SC3seq	no	yes	no	yes	yes
c102AGDT	585B1 AGDT expansion culture c102 BMP2(+) AG(+) DT(+) replicate 1	M1-AGDT c102 BMP2+ AG+DT+(MS356_041)	Human	585B1 AGDT	XY	AGDT (TFAP2C-EGFP, DAZL-tdTomato)	This study	GSE232078	GSM7311532	SC3seq	no	yes	no	yes	yes
c102AGDT	585B1 AGDT expansion culture c102 BMP2(+) AG(+) DT(+) replicate 2	M1-AGDT c102 BMP2+ AG+DT+(MS356_042)	Human	585B1 AGDT	XY	AGDT (TFAP2C-EGFP, DAZL-tdTomato)	This study	GSE232078	GSM7311533	SC3seq	no	yes	no	yes	yes
c112AGDT	585B1 AGDT expansion culture c112 BMP2(+) AG(+) DT(+) replicate 1	M1-AGDT c112 BMP2+ AG+DT+(MS356_043)	Human	585B1 AGDT	XY	AGDT (TFAP2C-EGFP, DAZL-tdTomato)	This study	GSE232078	GSM7311534	SC3seq	no	yes	no	yes	yes
c122AGDT	585B1 AGDT expansion culture c112 BMP2(+) AG(+) DT(+) replicate 2	M1-AGDT c122 BMP2+ AG+DT+(MS356_044)	Human	585B1 AGDT	XY	AGDT (TFAP2C-EGFP, DAZL-tdTomato)	This study	GSE232078	GSM7311535	SC3seq	no	yes	no	yes	yes
ag7	585B1 BTAG xrOvary ag7 BT(+) AG(+) replicate 1	ag7 BT+AG+	Human	585B1 BTAG	XY	BTAG (BLIMP1-tdTomato, TFAP2C-EGFP)	Yamashiro et.al.	GSE117101	GSM3271275	SC3seq	yes	yes	no	no	no
ag7	585B1 BTAG xrOvary ag7 BT(+) AG(+) replicate 2	ag7 BT+AG+	Human	585B1 BTAG	XY	BTAG (BLIMP1-tdTomato, TFAP2C-EGFP)	Yamashiro et.al.	GSE117101	GSM3271276	SC3seq	yes	yes	no	no	no
ag21	585B1 BTAG xrOvary ag21 BT(+) AG(+) replicate 1	ag21 BT+AG+	Human	585B1 BTAG	XY	BTAG (BLIMP1-tdTomato, TFAP2C-EGFP)	Yamashiro et.al.	GSE117101	GSM3271277	SC3seq	yes	yes	no	no	no
ag21	585B1 BTAG xrOvary ag21 BT(+) AG(+) replicate 2	ag21 BT+AG+	Human	585B1 BTAG	XY	BTAG (BLIMP1-tdTomato, TFAP2C-EGFP)	Yamashiro et.al.	GSE117101	GSM3271278	SC3seq	yes	yes	no	no	no
ag35	585B1 BTAG xrOvary ag35 BT(+) AG(+) replicate 1	ag35 BT+AG+	Human	585B1 BTAG	XY	BTAG (BLIMP1-tdTomato, TFAP2C-EGFP)	Yamashiro et.al.	GSE117101	GSM3271279	SC3seq	yes	yes	no	no	no
ag35	585B1 BTAG xrOvary ag35 BT(+) AG(+) replicate 2	ag35 BT+AG+	Human	585B1 BTAG	XY	BTAG (BLIMP1-tdTomato, TFAP2C-EGFP)	Yamashiro et.al.	GSE117101	GSM3271280	SC3seq	yes	yes	no	no	no
ag49	585B1 BTAG xrOvary ag49 BT(+) AG(+)	ag49 BT+AG+	Human	585B1 BTAG	XY	BTAG (BLIMP1-tdTomato, TFAP2C-EGFP)	Yamashiro et.al.	GSE117101	GSM3271281	SC3seq	yes	yes	no	no	no
ag63	585B1 BTAG xrOvary ag63 BT(+) AG(+) replicate 1	ag63 BT+AG+	Human	585B1 BTAG	XY	BTAG (BLIMP1-tdTomato, TFAP2C-EGFP)	Yamashiro et.al.	GSE117101	GSM3271282	SC3seq	yes	yes	no	no	no
ag63	585B1 BTAG xrOvary ag63 BT(+) AG(+) replicate 2	ag63 BT+AG+	Human	585B1 BTAG	XY	BTAG (BLIMP1-tdTomato, TFAP2C-EGFP)	Yamashiro et.al.	GSE117101	GSM3271283	SC3seq	yes	yes	no	no	no
ag77	585B1 BTAG xrOvary ag77 BT(+) AG(+) replicate 1	ag77 BT+AG+	Human	585B1 BTAG	XY	BTAG (BLIMP1-tdTomato, TFAP2C-EGFP)	Yamashiro et.al.	GSE117101	GSM3271284	SC3seq	yes	yes	no	no	no
ag77	585B1 BTAG xrOvary ag77 BT(+) AG(+) replicate 2	ag77 BT+AG+	Human	585B1 BTAG	XY	BTAG (BLIMP1-tdTomato, TFAP2C-EGFP)	Yamashiro et.al.	GSE117101	GSM3271285	SC3seq	yes	yes	no	no	no
c62 AGVT	585B1 AGVT expansion culture c62 BMP2(+) AG(+) DT(+)	M1-AGVT c62_AGVT (MS462_002)	Human	585B1 AGVT	XY	AGVT(TFAP2C-EGFP, DDX4-tdTomato)	This study	GSE232078	GSM8012713	SC3seq	no	yes	no	no	no
c82 AGVT	585B1 AGVT expansion culture c82 BMP2(+) AG(+) DT(+)	M1-AGVT c82_AGVT (MS462_006)	Human	585B1 AGVT	XY	AGVT(TFAP2C-EGFP, DDX4-tdTomato)	This study	GSE232078	GSM8012714	SC3seq	no	yes	no	no	no
c76	1383D6 expansion culture c76 EpCAM(+) ITGA6(+)	M2 c76 (MS462_009)	Human	1383D6	XY		This study	GSE232078	GSM8012715	SC3seq	no	yes	no	no	no
c72	1383D6 expansion culture c72 EpCAM(+) ITGA6(+)	M2 c72 (MS462_010)	Human	1383D6	XY		This study	GSE232078	GSM8012716	SC3seq	no	yes	no	no	no
c68 AGVT	1390G3 AGVT expansion culture c68 BMP2(+) AG(+) DT(+)	F2-AGVT c68_AGVT (MS462_011)	Human	1390G3 AGVT	XX	AGVT(TFAP2C-EGFP, DDX4-tdTomato)	This study	GSE232078	GSM8012717	SC3seq	no	yes	no	no	no
c82 AGVT	1390G3 AGVT expansion culture c82 BMP2(+) AG(+) DT(+)	F2-AGVT c82_AGVT (MS462_012)	Human	1390G3 AGVT	XX	AGVT(TFAP2C-EGFP, DDX4-tdTomato)	This study	GSE232078	GSM8012718	SC3seq	no	yes	no	no	no
iPSC_WT	585B1-BTAG iPSC replicate 1	iPSC_WT_1(MS386_094)	Human	585B1 BTAG	XY	BTAG (BLIMP1-tdTomato, TFAP2C-EGFP)	This study	GSE232078	GSM7311536	SC3seq	no	no	no	no	yes
iPSC_KO#1	T1KO#1 iPSC replicate 1	iPSC_KO#1_1(MS386_096)	Human	585B1 BTAG	XY	BTAG (BLIMP1-tdTomato, TFAP2C-EGFP)	This study	GSE232078	GSM7311537	SC3seq	no	no	no	no	yes
iPSC_KO#2	T1KO#2 iPSC replicate 1	iPSC_KO#2_1(MS386_098)	Human	585B1 BTAG	XY	BTAG (BLIMP1-tdTomato, TFAP2C-EGFP)	This study	GSE232078	GSM7311538	SC3seq	no	no	no	no	yes
iPSC_WT	585B1-BTAG iPSC replicate 2	iPSC_WT_2(MS386_095)	Human	585B1 BTAG	XY	BTAG (BLIMP1-tdTomato, TFAP2C-EGFP)	This study	GSE232078	GSM7311539	SC3seq	no	no	no	no	yes
iPSC_KO#1	T1KO#1 iPSC replicate 2	iPSC_KO#1_2(MS386_097)	Human	585B1 BTAG	XY	BTAG (BLIMP1-tdTomato, TFAP2C-EGFP)	This study	GSE232078	GSM7311540	SC3seq	no	no	no	no	yes
iPSC_KO#2	T1KO#2 iPSC replicate 2	iPSC_KO#2_2(MS386_099)	Human	585B1 BTAG	XY	BTAG (BLIMP1-tdTomato, TFAP2C-EGFP)	This study	GSE232078	GSM7311541	SC3seq	no	no	no	no	yes
iMeLC_WT	585B1-BTAG iMeLC replicate 1	iMeLC_WT_1(MS386_100)	Human	585B1 BTAG	XY	BTAG (BLIMP1-tdTomato, TFAP2C-EGFP)	This study	GSE232078	GSM7311542	SC3seq	no	no	no	no	yes
iMeLC_KO#1	T1KO#1 iMeLC replicate 1	iMeLC_KO#1_1(MS386_102)	Human	585B1 BTAG	XY	BTAG (BLIMP1-tdTomato, TFAP2C-EGFP)	This study	GSE232078	GSM7311543	SC3seq	no	no	no	no	yes
iMeLC_KO#2	T1KO#2 iMeLC replicate 1	iMeLC_KO#2_1(MS386_104)	Human	585B1 BTAG	XY	BTAG (BLIMP1-tdTomato, TFAP2C-EGFP)	This study	GSE232078	GSM7311544	SC3seq	no	no	no	no	yes
iMeLC_WT	585B1-BTAG iMeLC replicate 2	iMeLC_WT_2(MS386_101)	Human	585B1 BTAG	XY	BTAG (BLIMP1-tdTomato, TFAP2C-EGFP)	This study	GSE232078	GSM7311545	SC3seq	no	no	no	no	yes
iMeLC_KO#1	T1KO#1 iMeLC replicate 2	iMeLC_KO#1_2(MS386_103)	Human	585B1 BTAG	XY	BTAG (BLIMP1-tdTomato, TFAP2C-EGFP)	This study	GSE232078	GSM7311546	SC3seq	no	no	no	no	yes
iMeLC_KO#2	T1KO#2 iMeLC replicate 2	iMeLC_KO#2_2(MS386_105)	Human	585B1 BTAG	XY	BTAG (BLIMP1-tdTomato, TFAP2C-EGFP)	This study	GSE232078	GSM7311547	SC3seq	no	no	no	no	yes
d6_WT	TET1KO WT d6hPGCLC replicate 1	d6_WT_1(MS337_006)	Human	585B1 BTAG	XY	BTAG (BLIMP1-tdTomato, TFAP2C-EGFP)	This study	GSE232078	GSM7311548	SC3seq	no	no	no	no	yes
d6_KO#1	TET1KO #1 d6hPGCLC replicate 1	d6_KO#1_1(MS337_008)	Human	585B1 BTAG	XY	BTAG (BLIMP1-tdTomato, TFAP2C-EGFP)	This study	GSE232078	GSM7311549	SC3seq	no	no	no	no	yes
d6_KO#2	TET1KO #2 d6hPGCLC replicate 1	d6_KO#2_1(MS337_009)	Human	585B1 BTAG	XY	BTAG (BLIMP1-tdTomato, TFAP2C-EGFP)	This study	GSE232078	GSM7311550	SC3seq	no	no	no	no	yes
d6_WT	TET1KO WT d6hPGCLC replicate 2	d6_WT_2(MS337_010)	Human	585B1 BTAG	XY	BTAG (BLIMP1-tdTomato, TFAP2C-EGFP)	This study	GSE232078	GSM7311551	SC3seq	no	no	no	no	yes
d6_KO#1	TET1KO #1 d6hPGCLC replicate 2	d6_KO#1_2(MS337_012)	Human	585B1 BTAG	XY	BTAG (BLIMP1-tdTomato, TFAP2C-EGFP)	This study	GSE232078	GSM7311552	SC3seq	no	no	no	no	yes
d6_KO#2	TET1KO #2 d6hPGCLC replicate 2	d6_KO#2_2(MS337_073)	Human	585B1 BTAG	XY	BTAG (BLIMP1-tdTomato, TFAP2C-EGFP)	This study	GSE232078	GSM7311553	SC3seq	no	no	no	no	yes
c12_WT	TET1KO WT c12 BT(+) AG(+) replicate 1	c12_WT_1(MS337_013)	Human	585B1 BTAG	XY	BTAG (BLIMP1-tdTomato, TFAP2C-EGFP)	This study	GSE232078	GSM7311554	SC3seq	no	no	no	no	yes
c12_KO#1	TET1KO #1 c12 BT(+) AG(+) replicate 1	c12_KO#1_1(MS337_015)	Human	585B1 BTAG	XY	BTAG (BLIMP1-tdTomato, TFAP2C-EGFP)	This study	GSE232078	GSM7311555	SC3seq	no	no	no	no	yes
c12_KO#2	TET1KO #2 c12 BT(+) AG(+) replicate 1	c12_KO#2_1(MS337_016)	Human	585B1 BTAG	XY	BTAG (BLIMP1-tdTomato, TFAP2C-EGFP)	This study	GSE232078	GSM7311556	SC3seq	no	no	no	no	yes
c12_WT	TET1KO WT c12 BT(+) AG(+) replicate 2	c12_WT_2(MS337_017)	Human	585B1 BTAG	XY	BTAG (BLIMP1-tdTomato, TFAP2C-EGFP)	This study	GSE232078	GSM7311557	SC3seq	no	no	no	no	yes
c12_KO#1	TET1KO #1 c12 BT(+) AG(+) replicate 2	c12_KO#1_2(MS337_019)	Human	585B1 BTAG	XY	BTAG (BLIMP1-tdTomato, TFAP2C-EGFP)	This study	GSE232078	GSM7311558	SC3seq	no	no	no	no	yes
c12_KO#2	TET1KO #2 c12 BT(+) AG(+) replicate 2	c12_KO#2_2(MS337_020)	Human	585B1 BTAG	XY	BTAG (BLIMP1-tdTomato, TFAP2C-EGFP)	This study	GSE232078	GSM7311559	SC3seq	no	no	no	no	yes
c32_WT	TET1KO WT c32 BT(+) AG(+) replicate 1	c32_WT_1(MS397_102)	Human	585B1 BTAG	XY	BTAG (BLIMP1-tdTomato, TFAP2C-EGFP)	This study	GSE232078	GSM7311560	SC3seq	no	no	no	no	yes
c32_WT	TET1KO WT c32 BT(+) AG(+) replicate 2	c32_WT_2(MS397_103)	Human	585B1 BTAG	XY	BTAG (BLIMP1-tdTomato, TFAP2C-EGFP)	This study	GSE232078	GSM7311561	SC3seq	no	no	no	no	yes
c32_KO#1	TET1KO #1 c32 BT(+) AG(+) replicate 1	c32_KO#1_1(MS397_104)	Human	585B1 BTAG	XY	BTAG (BLIMP1-tdTomato, TFAP2C-EGFP)	This study	GSE232078	GSM7311562	SC3seq	no	no	no	no	yes
c32_KO#1	TET1KO #1 c32 BT(+) AG(+) replicate 2	c32_KO#1_2(MS397_105)	Human	585B1 BTAG	XY	BTAG (BLIMP1-tdTomato, TFAP2C-EGFP)	This study	GSE232078	GSM7311563	SC3seq	no	no	no	no	yes
c32_KO#2	TET1KO #2 c32 BT(+) AG(+) replicate 1	c32_KO#2_1(MS397_106)	Human	585B1 BTAG	XY	BTAG (BLIMP1-tdTomato, TFAP2C-EGFP)	This study	GSE232078	GSM7311564	SC3seq	no	no	no	no	yes
c32_KO#2	TET1KO #2 c32 BT(+) AG(+) replicate 2	c32_KO#2_2(MS397_107)	Human	585B1 BTAG	XY	BTAG (BLIMP1-tdTomato, TFAP2C-EGFP)	This study	GSE232078	GSM7311565	SC3seq	no	no	no	no	yes
c42_WT	TET1KO WT c42 BT(+) AG(+) replicate 1	c42_WT_1(MS397_108)	Human	585B1 BTAG	XY	BTAG (BLIMP1-tdTomato, TFAP2C-EGFP)	This study	GSE232078	GSM7311566	SC3seq	no	no	no	no	yes
c42_KO#1	TET1KO #1 c42 BT(+) AG(+) replicate 1	c42_KO#1_1(MS397_109)	Human	585B1 BTAG	XY	BTAG (BLIMP1-tdTomato, TFAP2C-EGFP)	This study	GSE232078	GSM7311567	SC3seq	no	no	no	no	yes
F_hGC	hPGC_Wk9_F_#1	hPGC_Wk9_F_#1	Human		XX		Tang et.al.	SRP057098	SRR1777318	RNAseq	no	yes	no	no	no
F_hGC	hPGC_Wk9_F_#2	hPGC_Wk9_F_#2	Human		XX		Tang et.al.	SRP057098	SRR1777319	RNAseq	no	yes	no	no	no
M_hGC	hPGC_Wk9_M_#1	hPGC_Wk9_M_#1	Human		XY		Tang et.al.	SRP057098	SRR1777321	RNAseq	no	yes	no	no	no
M_hGC	hPGC_Wk9_M_#2	hPGC_Wk9_M_#2	Human		XY		Tang et.al.	SRP057098	SRR1777322	RNAseq	no	yes	no	no	no

## Sheet: scRNAseq
10X chromium samples
Sample_name	Sample_label in figures	Species	Cell line	Sex	Transgenes	CMO tag	10X chemistry version	Reference	Database_ID	Sample_ID
Human blastocyst	Mole et al. 2021	human					2	Mole et al. 2021	E-MTAB-8060
585B1 BTAG WT	WT	human	585B1 BTAG	male	BTAG (BLIMP1-tdTomato, TFAP2C-EGFP)	309	3.1	This study	GSE232078	GSM7304281
585B1 BTAG TET1 KO#1	KO#1	human	585B1 BTAG	male	BTAG (BLIMP1-tdTomato, TFAP2C-EGFP)	311	3.1	This study	GSE232078	GSM7304282
585B1 BTAG TET1 KO#2	KO#2	human	585B1 BTAG	male	BTAG (BLIMP1-tdTomato, TFAP2C-EGFP)	312	3.1	This study	GSE232078	GSM7304283
a PSC-based model of early human post-implantation development	Zheng_PGCLC/Zheng_AMLC/Zheng_MeLC	human	H9 hESCs	female			2	Zheng et al., 2019	GSE134571
7 wpf	7 wpf	human		female			2	Chitiashvili et al., 2020	GSE143380
9 wpf	9 wpf	human		female			2	Chitiashvili et al., 2020	GSE143380
10 wpf	10 wpf	human		female			2	Chitiashvili et al., 2020	GSE143380
13 wpf	13 wpf	human		female			2	Chitiashvili et al., 2020	GSE143380
16 wpf	16 wpf	human		female			2	Chitiashvili et al., 2020	GSE143380
11 wpf	11 wpf	human		female			3.1	Mizuta et al., 2022	GSE194266
NCLCN AGVT c11	c11	human	NCLCN AGVT	female	AGVT(TFAP2C-EGFP, DDX4-tdTomato)	303	3.1	This study	GSE232078	GSM7304284
NCLCN AGVT c56	c56	human	NCLCN AGVT	female	AGVT(TFAP2C-EGFP, DDX4-tdTomato)	301	3.1	This study	GSE232078	GSM7304285
NCLCN AGVT c86	c86	human	NCLCN AGVT	female	AGVT(TFAP2C-EGFP, DDX4-tdTomato)	305	3.1	This study	GSE232078	GSM7304286
NCLCN AGVT c117	c117	human	NCLCN AGVT	female	AGVT(TFAP2C-EGFP, DDX4-tdTomato)	306	3.1	This study	GSE232078	GSM7304287
Smart-seq2 samples	Sample_label in figures	Species	Sex	Reference	Database_ID
Human gastrula	Tyser et al. 2021	human	male	Tyser et al. 2021	E-MTAB-9388

## Sheet: Methylseq
PBAT/EM-seq samples
Sample_label in figure	Descriptions	Sample name in GEO	Species	Cell line	Sex	Transgenes	Reference	Database_ID	Sample_ID	Library_strategy
iPSC	585B1 BTAG, iPSC	M1-BTAG iPSC	Human	585B1 BTAG	XY	BTAG(Blimp1-tdTomato, TFAP2C-EGFP)	Yamashiro et.al.	DRA006618	SAMD00109171	PBAT
hPGCLC	585B1 BTAG, hPGCLC	M1-BTAG hPGCLC	Human	585B1 BTAG	XY	BTAG(Blimp1-tdTomato, TFAP2C-EGFP)	Yamashiro et.al.	DRA006618	SAMD00109176	PBAT
c32_1 AG no BMP2	585B1 AGDT expansion culture c32, AG(+),DT(-),BMP2(-), replicate 1	M1-AGDT c32_1 AG B-	Human	585B1 AGDT	XY	AGDT (TFAP2C-EGFP, DAZL-tdTomato)	This study	GSE232078	GSM7304288	EMseq
c32_2 AG no BMP2	585B1 AGDT expansion culture c32, AG(+),DT(-),BMP2(-), replicate 2	M1-AGDT c32_1 AG B-	Human	585B1 AGDT	XY	AGDT (TFAP2C-EGFP, DAZL-tdTomato)	This study	GSE232078	GSM7304289	EMseq
c32 AG	585B1 AGDT expansion culture c32, AG(+),DT(-),BMP2(+)	M1-AGDT c32AG	Human	585B1 AGDT	XY	AGDT (TFAP2C-EGFP, DAZL-tdTomato)	This study	GSE232078	GSM7304290	EMseq
c82_1 AG	585B1 AGDT expansion culture c82, AG(+),DT(-), replicate 1	M1-AGDT c82AG_1	Human	585B1 AGDT	XY	AGDT (TFAP2C-EGFP, DAZL-tdTomato)	This study	GSE232078	GSM7304291	EMseq
c82_2 AG	585B1 AGDT expansion culture c82, AG(+),DT(-), replicate 2	M1-AGDT c82AG_2	Human	585B1 AGDT	XY	AGDT (TFAP2C-EGFP, DAZL-tdTomato)	This study	GSE232078	GSM7304292	EMseq
c82 AGDT	585B1 AGDT expansion culture c82, AG(+),DT(+)	M1-AGDT c82AGDT	Human	585B1 AGDT	XY	AGDT (TFAP2C-EGFP, DAZL-tdTomato)	This study	GSE232078	GSM7304293	EMseq
c122 AGDT	585B1 AGDT expansion culture c122, AG(+),DT(+)	M1-AGDT c122AGDT	Human	585B1 AGDT	XY	AGDT (TFAP2C-EGFP, DAZL-tdTomato)	This study	GSE232078	GSM7304294	EMseq
c82 AGVT	585B1 AGVT expansion culture c82 BMP2(+) AG(+) DT(+)	M1-AGVT c82 AGVT	Human	585B1 AGVT	XY	AGVT(TFAP2C-EGFP, DDX4-tdTomato)	This study	GSE232078	GSM8012704	EMseq
c76	1383D6 expansion culture c76 EpCAM(+) ITGA6(+)	M2 c76	Human	1383D6	XY		This study	GSE232078	GSM8012705	EMseq
iPSC	NCLCN AGVT, iPSC	F1-AGVT iPSC	Human	NCLCN AGVT	XX	AGVT(TFAP2C-EGFP, DDX4-tdTomato)	This study	GSE232078	GSM7304295	EMseq
hPGCLC_1	NCLCN AGVT, hPGCLC, replicate 1	F1-AGVT hPGCLC_1	Human	NCLCN AGVT	XX	AGVT(TFAP2C-EGFP, DDX4-tdTomato)	This study	GSE232078	GSM7304296	EMseq
hPGCLC_2	NCLCN AGVT, hPGCLC, replicate 2	F1-AGVT hPGCLC_2	Human	NCLCN AGVT	XX	AGVT(TFAP2C-EGFP, DDX4-tdTomato)	This study	GSE232078	GSM7304297	EMseq
c72AG	NCLCN AGVT, expansion culture c72 AG(+), VT(-)	F1-AGVT c72AG	Human	NCLCN AGVT	XX	AGVT(TFAP2C-EGFP, DDX4-tdTomato)	This study	GSE232078	GSM7304298	EMseq
c72AGVT	NCLCN AGVT, expansion culture c72 AG(+), VT(+)	F1-AGVT c72AGVT	Human	NCLCN AGVT	XX	AGVT(TFAP2C-EGFP, DDX4-tdTomato)	This study	GSE232078	GSM7304299	EMseq
c86AGVT	NCLCN AGVT, expansion culture c86 AG(+), VT(+)	F1-AGVT c86AGVT	Human	NCLCN AGVT	XX	AGVT(TFAP2C-EGFP, DDX4-tdTomato)	This study	GSE232078	GSM7304300	EMseq
c127AGVT	NCLCN AGVT, expansion culture c127 AG(+), VT(+)	F1-AGVT c127AGVT	Human	NCLCN AGVT	XX	AGVT(TFAP2C-EGFP, DDX4-tdTomato)	This study	GSE232078	GSM7304301	EMseq
c68 AGVT	1390G3 AGVT expansion culture c68 BMP2(+) AG(+) DT(+)	F2-AGVT c68 AGVT	Human	1390G3 AGVT	XX	AGVT(TFAP2C-EGFP, DDX4-tdTomato)	This study	GSE232078	GSM8012706	EMseq
ag120AG	1390G3 AGVT xrOvary, ag120 AG(+)VT(-)	ag120_1390G3_AG	Human	1390G3 AGVT	XX	AGVT(TFAP2C-EGFP, DDX4-tdTomato)	Yamashiro et.al.	DRA007077	SAMD00131845	PBAT
ag120AGVT	1390G3 AGVT xrOvary, ag120 AG(+)VT(+)	ag120_1390G3_AGVT	Human	1390G3 AGVT	XX	AGVT(TFAP2C-EGFP, DDX4-tdTomato)	Yamashiro et.al.	DRA007077	SAMD00131846	PBAT
c12WT	585B1 BTAG T1KO-WT, expansion culture c12	M1-BTAG T1KO_WT_c12	Human	585B1 BTAG,TET1KO-WT	XY	BTAG(Blimp1-tdTomato, TFAP2C-EGFP)	This study	GSE232078	GSM7304302	EMseq
c12KO1	585B1 BTAG T1KO-KO1, expansion culture c12	M1-BTAG T1KO_KO1_c12	Human	585B1 BTAG,TET1KO1	XY	BTAG(Blimp1-tdTomato, TFAP2C-EGFP)	This study	GSE232078	GSM7304303	EMseq
c12KO2	585B1 BTAG T1KO-KO2, expansion culture c12	M1-BTAG T1KO_KO2_c12	Human	585B1 BTAG,TET1KO2	XY	BTAG(Blimp1-tdTomato, TFAP2C-EGFP)	This study	GSE232078	GSM7304304	EMseq
c42WT	585B1 BTAG T1KO-WT, expansion culture c42	M1-BTAG T1KO_WT_c42	Human	585B1 BTAG,TET1KO-WT	XY	BTAG(Blimp1-tdTomato, TFAP2C-EGFP)	This study	GSE232078	GSM7304305	EMseq
c42KO1	585B1 BTAG T1KO-KO1, expansion culture 42	M1-BTAG T1KO_KO1_c42	Human	585B1 BTAG,TET1KO1	XY	BTAG(Blimp1-tdTomato, TFAP2C-EGFP)	This study	GSE232078	GSM7304306	EMseq
c42KO2	585B1 BTAG T1KO-KO2, expansion culture 42	M1-BTAG T1KO_KO2_c42	Human	585B1 BTAG,TET1KO2	XY	BTAG(Blimp1-tdTomato, TFAP2C-EGFP)	This study	GSE232078	GSM7304307	EMseq
Sperm	Sperm		Human		XY		Okae et.al.	JGAS00000000006		PBAT
Oocyte	Oocyte		Human		XX		Okae et.al.	JGAS00000000006		PBAT
Blastocyst	Blastocyst		Human		-		Okae et.al.	JGAS00000000006		PBAT
hPGC_Wk9M	PGC 9Wk M		Human		XY		Tang et.al.	SRP057098		PBAT
hPGC_Wk9F	PGC 9Wk F		Human		XX		Tang et.al.	SRP057098		PBAT
hPGCLC_d12	hPGCLC d12		Human	H9 human ESCs	XX		von Meyenn et.al.	GSE86586		PBAT
c84_1	hPGCLC_A5_c84_rep1		Human	A5 hiPSCs	XY		Kobayashi et.al.	GSE174485		WGBS
d8DZPGCLC_1	TAPSb_d8DZPGCLC_1		Human	WIS2 hESCs	XY	DAZL-tdTomato reporter line bearing Dex-inducible SOX17/dox inducible DMRT1 transgenes	Irie et.al.	GSE223036		TAPSb

## Sheet: Nanopore
Nanopore samples
Sample_name	Sample_label in figure5	Species	Cell line	Sex	Transgenes	Reference	Database_ID	Library_strategy
NCLCN261_iPSC	iPSC_ONT	Human	NCLCN#261	XX	AGVT(TFAP2C-EGFP, DDX4-tdTomato)	This study	JGAS000690	R9.4.1, Ultra-long
1390G3_iPSC	-	Human	1390G3#526	XX	AGVT(TFAP2C-EGFP, DDX4-tdTomato)	Motani et.al.	JGAS000573	R9.4.1, Ultra-long
