# Supplementary material for: In vitro reconstitution of epigenetic reprogramming in the human germ line
Source: Nature. 2024 May 20;631(8019):170–8. doi: 10.1038/s41586-024-07526-6 (PMC11222161; doi:10.1038/s41586-024-07526-6)
Supplement: Supplementary file 4 — This file contains Supplementary Tables 1–12. [file 41586_2024_7526_MOESM4_ESM.zip › 2023-05-08623C-s4/2023-05-08623C-ST3_N_revised_v2.xlsx]

## Sheet: gene list
Supplementary Table 3. List of HVGs in AG+DT− cells cultured with or without BMP2, and of DEGs between BMP-driven and xrOvary-based hPGCLC differentiation, and associated GO terms
Extended Data Fig. 5c			Extended Data Fig. 5e,f
BMP-driven differentiation	xrOvary-based differentiation		BMP upregulated genes	BMP downregulated genes
Gene Symbol	Gene Symbol		Gene Symbol	Gene Symbol
ERBB4	KHDC3L		DAZL	MGP
TNFRSF10D	SMARCA2		LDOC1	SST
FOXF2	GIP		DDX4	STMN2
NLRP2	TP53I11		MAGEA12	RGS4
NDUFB3	TSPAN7		LOC107985433	RSPO2
FAM43A	LARGE2		LRRC61	GABRP
MIR34AHG	TMEM45B		MAGEC3	FOSB
LOC284581	GDPD2		SPANXA2-OT1	FLRT2
GREM1	DPPA5		LOC101928833	NPPB
ITGAV	VSX2		CTSF	PITX2
ADAM18	RGMA		DSCR8	HAND2
CRYGD	MAL2		CHCHD2	MMP12
SPIN4	RAB11FIP4		LOC101928688	TTR
S100A16	FGF18		TFPI2	DLX5
UNC5B	KDM5D		ANGPT1	FMOD
TRAF4	MAPK12		MAGEA3	AREG
RBPMS2	MAP2		ZNF492	DCN
PFDN2	PPP1R14C		MEG3	EGR2
PRPH	ETV1		MGAM	NPNT
TMSB10	COBL		FGA	HSPB8
ALOX5	DTX1		HAGLR	CXCL8
MX1	MANSC1		HOXD1	NTF3
LAMB1	TTC39A		ANKRD2	SNAI2
NFKBIA	FXYD6		IGFBP5	AR
SLC38A1	RIMKLA		LHX2	CAV1
EFNB1	CDCA7L		ADAM21	EGR3
RPS26	SYT16		SPESP1	EGFL6
CSF3R	S100A12		ADAMTS5	NRXN1
MAFF	CXCL12		CD34	LOC105373409
ST3GAL1	SPAG6		DLX1	MFAP4
NDUFS5	RPS4Y1		DNAJC6	ADAM12
DUSP4	COL9A1		MAGEB2	FIGN
EPHB4	RAB11FIP5		STEAP1	STC1
MSC	KIAA0319		LOC101926892	CDH11
DPP6	TRIM4		FAM182B	CAV2
WWC3	PHYH		EN2	MAL
CHCHD2	ATP6V0A4		KHDC1L	MSX1
PEG10	TSHZ1		GREM1	COL26A1
PFDN4	CEACAM6		CRYBB1	ANO9
GNAL	S100A8		ZNF534	ADAMTS9
LOC107986762	DDX3Y		DUSP4	GRHL2
TMEM65	MGAT4A		ADAM28	PYDC1
GLRX2	LRIG1		BHLHE22	COL3A1
KCNK13	BSPRY		DLX2	LINC00678
NANOS3	RGS7		CNTN4	SERPINB4
CETN3	ODC1		DUSP6	LINC01108
BICD1	SH3TC1		MAN1A1	TMEM30B
INAFM2	F12		TCIM	S100A9
NES	ALPPL2		TRPA1	CSF3R
LCP1	ACOXL		HNF1B	EDIL3
WNT5B	DOC2A		GREM2	RND3
MMD	UMODL1		NLRP2	COL6A3
PLA2G16	FAM46C		C9orf64	LUM
VCAN	EIF1AY		STK31	VSTM2B
SERPINB8	FGF9		A2M	CPZ
MAZ	PKD1L2		TMEM176A	OVOL1
FKBP9	GTF2IRD2		SH2D4B	MAFB
CPXM2	FIBCD1		TGFBI	LOC105373997
CPT1A	LRAT		JAM2	CGA
NDUFS2	NEIL1		GATA6	LPL
KIF5C	CNRIP1		NLRP7	DIO2
CYR61	CEBPA		GATA2	IRX2
DYNLT3	HORMAD1		BANCR	GAL
EDNRB	CYS1		GPC3	HMGA2
TRIP10	TTTY15		PIPOX	LOC107987174
ZNF560	PPP1R1A		SPATA22	PROM2
LINC00960	C2CD2		PDGFRB	LINC01164
PLEKHF1	ZNF521		GTSF1	WLS
AICDA	RAP1GAP2		TNFRSF11A	STC2
HS6ST1	RGS10		FOXL2NB	LRAT
SOWAHA	DDX25		TGM2	POSTN
CA13	EGR3		CUBN	IL1R1
ADAMTS9	GBX2		PRAME	SIRPA
TMEM86A	CAMKV		GRAMD1B	EPHA7
SNAI1	NRG1		CDK6	PAM
ANO2	OLFM1		DAB2	EBF2
ZHX2	DRD1		MAGEB1	FRZB
HPGD	ATP10A		NT5E	KHDC3L
COL15A1	ADAMTS17		RGS5	PKP3
DPYSL2	TXNIP		SPON2	DEFB1
CD70	USP9Y		EFNA1	CD44
LOC102724843	MCOLN3		SLC39A8	FGF18
HSPB8	PTPN13		TMEM176B	ATP10A
NDRG1	EGR2		LHX1	ACTA1
NID1	PYY		C5orf58	FREM1
ZNF486	PPM1N		MYO1G	TC2N
ARHGEF3	FXYD3		ANPEP	LOC101927668
LOC101928833	GAREM2		LIPH	CBFA2T3
ALDH2	UNC13A		IGFBP3	ANXA1
PLOD2	CDYL2		SPP1	HS6ST2
B3GNT7	WNT5A		NLRP9	LOC107985661
PTHLH	GNAZ		PYY	NECAB1
COL9A3	CBFA2T3		ID3	MT1H
S100A11	DPYS		GATA3	SOX11
IER3	TCTN2		TMEM65	TRPC6
SH2D4B	TBXT		SKAP2	CDH1
ACPP	NPTX2		PIWIL1	IRX6
LBH	CFAP300		COL15A1	FXYD3
SLC2A1	FAM189A1		CATSPER3	TACSTD2
CKS2	ZXDA		ASPA	TEK
OVOL1	CRYBG1		C4orf19	EFNB2
BCL11B	PCLO		LYZ	LOC100130417
PHC2	LINC00479		RFTN2	PCDH7
TRIM5	PRKAG2		LOC101928284	SLC40A1
GSTA2	KCNJ8		LOC105369746	ST14
BLACAT1	KLHL13		GPR176	NPFFR2
ERVW-1	WSCD1		SOCS3	CACNA1H
CDC42EP1	WNT2B		COL9A2	KCNK6
CALD1	STXBP6		TDRD12	RSPO3
NOTCH3	BTNL9		LOC105373323	STAT6
FOXL2	CITED2		NID1	CREB3L1
PROS1	ZBED5-AS1		NKX1-2	COL1A1
F3	STK33		LOC102723543	CACHD1
JAG1	ATP2B3		FN1	LARGE2
LRRN1	NRG3		IL13RA1	SHANK2
PLA2R1	BIN2		ID2	LOC112268445
LOC107984393	RAB3C		SEMA6D	LOC284454
ANXA3	ANKRD29		SLC49A3	FOXH1
SCARB1	ADAM8		PCSK9	SHC2
PRRX2	TJP3		LINC00261	EFEMP2
COL1A1	COL6A6		LOC105372310	DLK1
LRRC38	KHDRBS3		BRDT	GDPD2
IGFBP5	CYP4X1		HEY1	CD74
NOD1	SCG5		SOX13	NLGN4X
LHX1	NFIA		JUNB	RGL3
NFKB2	GPHA2		BCL3	LOC283731
EFNA1	FAM46A		ZFP42	TFAP2A
IL17RD	SLC38A11		SYTL5	SPON1
LOC107987276	ATP2A3		ZSWIM6	MARCKS
SPRY4	HS3ST3B1		GRAMD1C	SCNN1A
SRPX2	RASL10B		PDK4	TSPAN7
SERPINE1	FBXO15		SGMS1	ADAMTS2
SLC6A6	GJA4		ALKAL2	C5orf30
MRC2	PCDHB7		PLPP4	EPAS1
MYD88	NKAIN4		TCL1A	CYP1B1
KCNK5	SPDYC		FKBP9	RAB11FIP5
PHLDA3	PLEKHH1		TBX1	OBSCN
TDGF1	BATF3		CTHRC1	BMP4
ADAMTS5	AMER2		SRPX2	PHYH
PIPOX	RASL10A		NOVA1	SP6
DUSP6	SERPINF1		FBN1	CDHR1
PKDCC	DACH1		PGAP1	EPHB6
SEC61G	POPDC3		AOX1	COL5A2
OBSL1	MMP11		NECTIN3	HLA-DQB1
RASD1	EPS8		ZNF90	NR2F2
RCN1	TOX		AKR1C3	EFS
BEND4	THNSL1		MSX2	DOCK2
PLCD1	APBA2		DNAJC22	PTCH2
GPX7	KHDC1		PM20D2	FZD7
EMP1	PRPH2		SCARA5	MT1G
ENG	KCNQ3		TIMP3	KIFC2
TAGLN2	DUSP18		SGCE	PDGFC
FRZB	NSG1		HHEX	LINC00545
TUBB4A	ABCA3		TRIM17	TMPRSS11E
HMGA2	LOC100505501		HES1	HAPLN1
TBCA	NALCN		WNT5A	HAND1
PLPP3	SCNN1D		NAALAD2	CLDN6
PLCD4	FZD3		S100A6	PCOLCE
NTS	SEMA4G		NMB	KRT19
LOC107985433	NRN1L		CFLAR-AS1	LAD1
GRK5	MNX1		CD3D	PRSS8
LINC00545	MAP7D2		OXT	LDAH
SPANXA2-OT1	DPP10-AS1		LIN28B	ADGRD1
ANXA1	MGAT5		PROSER2	CCL26
ACADL	PAX8		PLEKHH2	MARVELD3
PTMS	WASF3		COL2A1	MAP2
PSTPIP2	TIMP4		BVES	TBXT
ERRFI1	ICA1		SLCO2A1	F12
CATSPER3	FBXL7		ANTXR2	NTS
MSX1	DMRT1		LINC02406	TMEM64
MAN1A1	PTPRT		SHB	ISG20
PLAC8	RPGRIP1		GRHL3	C1orf54
DCC	DIS3L		CCDC74B	FOLR1
SPON2	PBX1		LINC01410	KCTD12
ADAMTS1	PTPRM		WFDC2	NMNAT2
GADD45A	UGT3A2		SERPINI1	DCC
SLFN13	CCL26		HEG1	LINC01612
LOC105373323	GPR153		PLAC1	S100A14
MIAT	PRAME		AKAP3	F3
ZNF506	MYO6		IRX4	ARRDC2
LOC112268445	RBM47		LRRC4	HOOK1
PEA15	FAM213B		PLAU	MN1
TCIM	TMEM254-AS1		NOTCH2	VSNL1
TMEM176B	STRIP2		LONRF3	SERPINF1
P3H2-AS1	LOC105376689		RIPOR2	TP53I11
MFAP5	CNTNAP3B		TLL2	EDN1
PEG3	NENF		LINC00693	PLEKHG4B
SERPINE2	KCNN3		PHC2	MUC4
ARAP3	ZNF558		NBPF14	SCG3
FBLN5	SLC51A		FUT1	OLFM1
WWTR1	TAC3		ID1	MYL3
BCL3	TTLL6		LOC105372338	NEDD9
CGA	LINC00999		SUSD5	PSTPIP2
TMSB4X	DEPP1		DPPA2	MALAT1
BAMBI	COMMD3		TTC39B	CERS4
RPS27L	CYP4V2		EGLN3	BCL11B
ABCA4	TENM4		BACH2	ADM
COL26A1	CHST15		DMRT1	PTCH1
OXTR	SYN2		MXI1	LINC00479
DBI	FGGY		ICA1L	SLIT3
ZSWIM6	PSD3		PNMA2	HOPX
LOC105372699	MYO15B		SLC16A4	KALRN
CYTOR	ELF3		TBX3	LOC107984393
SLITRK2	NMRK2		FOS	ABCG2
SPARC	DPY19L2		CEACAM1	STEAP3
CD34	DPEP3		PPARG	TGFB1I1
CYP1B1	LAMA5		TNFRSF10D	PRLR
GRHL3	ARRDC4		C17orf51	BAIAP2L1
PDE4B	NODAL		PIWIL4	KDF1
FAM89A	PCGF5		LOC105374985	GIP
TFPI	PLEC		SYT14	CAMSAP3
KYNU	TAGLN3		BTG2	CEACAM6
CCND1	CD53		BAHCC1	CEBPA
LDOC1	S100Z		BEX1	CCDC80
TFPI2	TTLL1		IL22RA1	NCALD
EBF2	CADPS2		TMEM86A	ACOXL
LOC105372338	GPR4		TRIM61	MAP7
B2M	ACSL1		FJX1	AP1M2
FGF19	GNPTAB		S100Z	HSD17B14
EVX1	RSPO3		STARD4	COL6A1
OSMR	HLF		CIART	MARC2
GRAMD1B	CASC8		SVIL	SSC4D
PHGDH	CRYL1		LOC105374292	C9orf135
CSRP1	LRRC20		LOC100294145	ST6GALNAC5
FSCN1	NEB		NECTIN4	TMEM132D
CRYBB1	GATM		IL13RA2	CLDN4
SHISAL2B	KDF1		PDE3B	GNAZ
TSHZ3	RAD21L1		THBS2	ATP2B3
MT1E	TBPL2		SRPX	STAP2
SMAD6	NCAM2		TXNIP	SLC7A11
COL17A1	ANKRD36C		CDKN1A	FBP1
HTRA1	SVIL-AS1		UNC5B	CA8
COL18A1	ELOVL7		PEG10	MAPK13
LAMA4	PBX3		FBLN5	TMTC1
LINC01239	HOOK1		NXPE3	C2CD2
SHISA3	GFRA1		PON3	AGPAT3
HOXD1	RASEF		DPEP3	PCDHB2
CDKN1A	TTTY14		SRSF12	ATP6V0A4
SOX13	FAM53A		ZEB1	NACC2
BANCR	TNFRSF19		TDRD10	CA12
KDR	NR6A1		GNG12	LEFTY2
SOCS3	GOLGA6C		NTNG1	SPDYC
CD3D	MEG3		GDF15	SETBP1
TNFRSF10B	ARHGAP27		HTRA1	PALLD
RARRES2	HFM1		COCH	PGGHG
EGLN3	REEP2		NDRG2	KLRB1
POSTN	CCDC24		FMO5	CLDN3
RAB31	FAM149A		RAVER2	CXCL14
SEMA7A	MAGEA12		APLNR	CYR61
DLX1	ADAM22		MAF	LOC107985768
SAMD11	ADGRL2		LINC00960	KCNK1
LIPG	GGACT		CASC9	TNNT1
PLA2G2A	OLFML2A		HPGD	UMODL1
AKR1C3	ZNF233		SPHK1	CTGF
TMEM176A	HHIPL1		LOC102724880	ZFR2
NKX1-2	CDHR1		LMO2	DHRS3
IL13RA1	ADCY2		C12orf56	MID1
FUT1	COL22A1		B3GNT9	TAGLN3
COL6A3	TMEM56		CCL2	PCK2
GJA5	PRELP		RASGRP2	MAPK12
ID4	MEG8		ID4	NOTCH3
PRNP	VASH2		EXOG	LRRK1
TRIM17	SLC23A2		NAB1	CRYBG1
LOC100130417	ARID5A		PNLDC1	COTL1
ADAM19	ACAP3		PTHLH	INSR
WNT2	GRIN3A		ACVR2A	ADAMTS19
CCDC74B	LOC400684		PLEKHA4	ZSCAN10
NECTIN4	ACTA1		PRUNE2	DOK4
SLC39A8	ZMYND12		ZBED5-AS1	SMARCA2
FBN2	OC90		EPHA4	GJA5
GJA1	LOC105374339		AMOT	PLPP2
SLFN12	PRRT3		TCEA3	PPP1R14A
FN1	CDH5		LINC00467	ESRG
NAALAD2	SYK		SSH2	TAGLN2
XIST	ELAVL2		VCAN	PLP1
PRTG	CCDC92		PEA15	PPP1R14C
RHOBTB3	FZD8		RNF217	TFPI
HEY1	LOC283731		FOXA2	GBX2
NAV2	FOS		FBN2	SPATS2L
SLC2A3	UNC13D		DPPA3	EDA
S100A6	LNX1		PTN	IGDCC3
GATA6	PYROXD2		GPC4	MRC2
TF	GAS2L1		MAP7D2	LRRN1
GSTA3	NR4A1		PLEKHF1	RHOB
APLNR	KLHL35		STOX1	ALOX5
LIM2	PMAIP1		UGT3A2	CDKN1C
KLRB1	ACTG2		S100P	RAB40B
ACTC1	NFASC		HCAR2	SLC38A1
RGS5	SLCO3A1		DEF6	SYNDIG1
MAF	RNF207		SIPA1	ETV1
TMPRSS11E	SFI1		HACE1	ADAM19
RNASE1	FBXO4		LAMA2	DACT2
ITLN2	SOX11		NAV2	PPP3CA
IGFBP3	ZBTB20		GOLIM4	KCNMB1
NEDD9	ZNF799		COL14A1	FBXO2
LOC105369401	PCDHB13		CRNDE	RASL10B
PLPP4	EGR4		GK	KDELR3
BTG2	CTNND2		SDC4	COMT
COL9A2	EML1		RNASE1	METRNL
LINC02406	TRIB1		MS4A12	DOC2A
LUM	ROBO3		BMP6	SLC7A5
OCIAD2	HEATR5B		CDCP1	FAM196B
THBS2	PPP1R16A		PRTG	GFRA1
COL3A1	RTN1		COL17A1	MT1F
EN2	KCNMB1		SLCO5A1	TSHZ3
SYTL5	ZMAT1		LNCPRESS1	HRH2
DLX2	C14orf39		USP6	SGCG
BHLHE22	PAFAH1B3		NBPF20	IRS4
HAS2	NKD2		LOC102606465	LOC105374339
LIN28B	RAB33A		FKBP7	SYT6
COL2A1	ZIC1		WDR72	RIMKLA
CRHBP	SOWAHD		SELENOP	CHI3L2
CHI3L2	TNNI3		ITGA2	TEAD3
PITX1	ZNF727		PTPN3	NLGN2
HAND1	ARHGAP22		SPRY2	SLC18A2
PNMA2	EPHA10		WNT2B	MID2
METTL7A	FOXH1		PLCB1	FAM95C
SLCO2A1	PLEKHG4B		KIAA0895	RHPN1
HEG1			MEGF9	CNR1
DMRTA2			PCOLCE2	TST
GREM2			TOR4A	HOTS
MSX2			LRCH1	TJP3
ID1			TRIM36	IL32
PDK4			WIPI1	FAM46C
GATA3			OGFRL1	GABBR1
ID2			GAREM1	RHOU
GATA2			C7orf31	BDH1
ID3			CPEB1	TESMIN
			APELA	MYRF
			MAP1A	AMOTL1
			HSD17B6	CORO2A
			OLMALINC	SFRP1
			ZNF214	TNFSF10
			SPRY1	FZD10-AS1
			GNE	IGFBP4
			FNIP2	NFIB
			CHIC1	FXYD6
			ADTRP	SLFN12
				LINGO2
				NPY1R
				SPHK2
				PDE2A
				STK32B
				TRIM5
				COL1A2
				PDGFB
				MFAP3L
				CHST15
				DNMT3L
				INF2
				MFSD3
				TRMT9B
				CLDN7
				PWWP2B
				FAM83H
				ANKRD9
				MT1X
				FRMD4A
				MUM1L1
				COBL
				KDR
				CD53
				RAB11FIP4
				TRPV4
				PLSCR4
				WWTR1
				TSHZ1
				ARHGEF16
				NECTIN1
				HID1
				HTRA3
				KCNE3
				HOOK2
				FAR2
				MXRA8
				GCHFR
				ODC1
				TBC1D4
				CRMP1
				MATN2
				FAM20C
				TCF7L1
				ITLN2
				TGFBR3
				RPS6KA2
				TUBB2A
				SYN2
				NDRG1
				SH3BP2
				SNCA
				RASSF7
				C1RL
				RUNX3
				TUNAR
				TNFAIP8L1
				GPRC5A
				SH3TC1
				UBASH3B
				ALDH1A3
				MYMX
				IGFBPL1
				LGI2
				MFSD4A
				ANKRD37
				PGF
				B4GALNT4
				ZHX2
				UGT8
				VEGFA
				MCF2L
				CXCL12
				LOC105369360
				VASH2
				LEFTY1
				DNAAF4
				ZDHHC11
				CYYR1
				MELTF
				ACSL1
				RHBDF2
				ADAMTS12
				SLC43A3
				FABP7
				CMBL
				PRPH
				RHBDF1
				KIAA1217
				ATP2A3
				MYOF
				HEBP1
				NXN
				ST3GAL1
				SELENOM
				SYT2
				GOLGA6C
				TIMP2
				ABHD12B
				NODAL
				CD99
				MICA
				PAPSS2
				STARD10
				FAM20A
				NPFF
				TENM3
				LRIG1
				ACO1
				LOC642852
				COL6A6
				PTPN13
				SYTL3
				C1QTNF6
				IGFBP2
				BAIAP3
				ALDH1B1
				KRT7
				SHISAL2B
				TRPM4
				GPR161
				EMB
				C15orf65
				SH3BP5
				HRASLS5
				FCGRT
				BLACAT1
				NBEAL2
				TENM4
				FST
				FZD6
				SOWAHD
				FZD10
				CRYL1
				SPINT1
				COL18A1
				CNIH3
				DCLK1
				DLL1
				TAGLN
				ANO2
				SYNGR1
				PLCD3
				SDC3
				SERPINE2
				TCF7L2
				DMKN
				ESRP2
				RXRA
				FAM43A
				ERN1
				CNMD
				BLVRB
				JPH3
				GAA
				PTPRU
				SLC22A17
				ZC3H12A
				ARHGEF10L
				THBS3
				PATJ
				PBX3
				DYSF
				KLF7
				NTRK3
				SMOC2
				PLK2
				RAB17
				TENM1
				CDH4
				PALM3
				EPHX3
				BAZ1A
				ASS1
				ZNF395
				HPCAL1
				ARID3A
				BCL6B
				NACAD
				FBXL7
				FSD1
				ZNF185
				ADAMTS7
				SLC7A1
				DOCK9
				SAT2
				ZNF577
				C8orf58
				ISPD
				FAM9C
				ZFP36L1
				CA14
				HUNK
				ZHX3
				OXTR
				IL12B
				GYPC
				PBX1
				NKAIN4
				TPRN
				TRIM25
				ZNF276
				FZD3
				CD200
				CPNE2
				DGKQ
				HAS3
				ASL
				NFE2
				MYO6
				MANBA
				WNT2
				FAM71E1
				TMC6
				EMID1
				LRRC38
				TBC1D16
				HS6ST1
				TRH
				IFITM2
				SLC19A1
				ALDH6A1
				MARK4
				VWA1
				PLXNB2
				PYCARD-AS1
				TAC3
				PFKP
				ZNF358
				PIANP
				CPXM1
				SHD
				SYN3
				FGD1
				NCOR2
				AACS
				MLPH
				BTN2A2
				MANSC1
				SH3RF1
				ZADH2
				CGNL1
				SLCO4C1
				FBRSL1
				SLC6A8
				DOCK5
				PPP1R13L
				ZNF618
				MFAP5
				FAM46A
				CRABP1
				SFXN1
				NRBP2
				NQO2
				LRP11
				TTYH3
				HSBP1L1
				IFI27L2
				CAPN1
				VSIG10L
				FAM110A
				ATP6AP1
				SMIM10L2A
				MGAT3
				RCSD1
				TLDC1
				TSPAN17
				TSPAN3
				GAREM2
				MTM1
				NT5M
				ARG2
				FAM13A
				DUSP1
				MAPKAPK2
				HEXIM1
				MEGF8
				EPHA1
				ENO2
				NOL4L
				HIP1
				GJA1
				CERS6-AS1
				LMF1
				RAB25
				MYL9
				LOC105372233
				ARMCX1
				FAM83G
				TMEM62
				EEA1
				DBNDD1
				NEIL1
				FAM19A5
				BSPRY
				DEPP1
				KCNE5
				PPP1R26
				LRRC32
				SERPINB1
				CEBPD
				SEMA3G
				PNRC1
				TMEM139
				PDE9A
				ENO3
				ZNF784
				BFSP1
				TMEM37
				NGEF
				KDM4A
				GCNT2
				COLEC12
				ARRDC1
				MKNK2
				ZNF652
				ZNF747
				C5orf66
				PAXX
				FAM174B
				FXYD5
				FOXJ2
				ENPP1
				COL9A3

## Sheet: BMP-driven differentiation
Category	Term	Count	percent	PValue	Genes	List.Total	Pop.Hits	Pop.Total	Fold.Enrichment	Bonferroni	Benjamini	FDR
GOTERM_BP_DIRECT	GO:0030198~extracellular matrix organization	17	5.34591	2.88062e-08	COL17A1, COL18A1, POSTN, COL15A1, FOXF2, NFKB2, COL1A1, ADAMTS5, COL3A1, COL2A1, ADAMTS1, BCL3, ITGAV, COL9A3, SLC39A8, COL9A2, ADAMTS9	292	190	19462	5.96348	6.26227e-05	6.26246e-05	6.15876e-05
GOTERM_BP_DIRECT	GO:0001525~angiogenesis	19	5.97484	6.00865e-08	COL18A1, COL15A1, JAG1, UNC5B, SERPINE1, FN1, HS6ST1, EFNA1, SRPX2, HEY1, CALD1, GJA5, ID1, HAND1, KDR, APLNR, CYP1B1, ITGAV, EPHB4	292	255	19462	4.96613	0.00013062	6.5314e-05	6.42325e-05
GOTERM_BP_DIRECT	GO:0003161~cardiac conduction system development	6	1.88679	5.27444e-06	GJA1, HEY1, MSX2, GJA5, MSX1, MSC	292	18	19462	22.2169	0.0114012	0.00382221	0.00375892
GOTERM_BP_DIRECT	GO:0009653~anatomical structure morphogenesis	12	3.77358	1.11223e-05	FBN2, LHX1, ERVW-1, GATA6, SOX13, FOXL2, GATA3, SMAD6, PITX1, BICD1, IER3, PHLDA3	292	144	19462	5.55422	0.0238901	0.00588051	0.00578314
GOTERM_BP_DIRECT	GO:0003180~aortic valve morphogenesis	7	2.20126	1.41743e-05	EFNA1, ADAMTS5, JAG1, HEY1, SNAI1, GATA3, SMAD6	292	36	19462	12.9599	0.0303453	0.00588051	0.00578314
GOTERM_BP_DIRECT	GO:0001649~osteoblast differentiation	11	3.45912	2.29803e-05	COL1A1, MRC2, WWTR1, SEMA7A, VCAN, GJA1, IGFBP5, MSX2, IGFBP3, SNAI1, ID4	292	128	19462	5.72779	0.0487322	0.00588051	0.00578314
GOTERM_BP_DIRECT	GO:0000122~negative regulation of transcription from RNA polymerase II promoter	34	10.6918	2.36172e-05	DLX1, NOTCH3, DLX2, BTG2, MAZ, GATA6, GATA3, GATA2, EDNRB, CCND1, HEY1, WWC3, MSX1, MSC, WWTR1, ZNF560, ZHX2, MSX2, PEG3, GADD45A, SOX13, HMGA2, FOXL2, OVOL1, EFNA1, MAF, ID2, ID1, HAND1, MAFF, ID4, SNAI1, ID3, ENG	292	1015	19462	2.23263	0.0500485	0.00588051	0.00578314
GOTERM_BP_DIRECT	GO:0043066~negative regulation of apoptotic process	23	7.2327	2.41856e-05	PRNP, CDKN1A, ANXA1, MSX2, BCL11B, GATA6, HMGA2, SMAD6, PTMS, TNFRSF10D, PLAC8, GREM1, SOCS3, ACTC1, EDNRB, GRK5, TCIM, ERBB4, ID1, BCL3, KDR, MSX1, IER3	292	542	19462	2.82835	0.0512218	0.00588051	0.00578314
GOTERM_BP_DIRECT	GO:0045165~cell fate commitment	8	2.51572	2.43444e-05	WNT5B, ERBB4, GATA6, SOX13, KDR, GATA3, GATA2, WNT2	292	58	19462	9.1932	0.0515491	0.00588051	0.00578314
GOTERM_BP_DIRECT	GO:0045766~positive regulation of angiogenesis	12	3.77358	4.17894e-05	GREM1, ANXA3, SERPINE1, GATA6, APLNR, KDR, CYP1B1, HMGA2, GATA2, CD34, F3, ENG	292	166	19462	4.81812	0.0868473	0.00860642	0.00846391
GOTERM_BP_DIRECT	GO:0030195~negative regulation of blood coagulation	5	1.57233	4.35468e-05	SERPINE2, PROS1, SERPINE1, TFPI, CD34	292	14	19462	23.8038	0.0903294	0.00860642	0.00846391
GOTERM_BP_DIRECT	GO:0045892~negative regulation of transcription, DNA-templated	23	7.2327	8.93413e-05	ZHX2, PHC2, MSX2, TSHZ3, FOXF2, GATA6, SOX13, HMGA2, FOXL2, GATA3, GREM1, LBH, RASD1, HEY1, ID2, LHX1, ID1, HAND1, BCL3, ID4, ID3, PITX1, SAMD11	292	592	19462	2.58947	0.176537	0.0153341	0.0150802
GOTERM_BP_DIRECT	GO:0045944~positive regulation of transcription from RNA polymerase II promoter	37	11.6352	9.16944e-05	DLX1, NOTCH3, DLX2, GATA6, GATA3, BHLHE22, GATA2, PTMS, PLAC8, CHCHD2, HEY1, MSX1, CGA, WNT2, PITX1, WWTR1, JAG1, BCL11B, FOXF2, PEG3, LUM, EN2, EBF2, HMGA2, EVX1, FOXL2, GRHL3, NFKB2, GREM1, NFKBIA, MAF, HAND1, MAFF, BCL3, ID4, MYD88, ENG	292	1232	19462	2.00168	0.180739	0.0153341	0.0150802
GOTERM_BP_DIRECT	GO:0042060~wound healing	9	2.83019	0.000111496	COL1A1, SCARB1, COL3A1, CDKN1A, WNT5B, FN1, GRHL3, PLPP3, ENG	292	98	19462	6.12098	0.215263	0.0173138	0.0170271
GOTERM_BP_DIRECT	GO:0007507~heart development	13	4.08805	0.000129457	CDKN1A, OXTR, HEG1, FN1, COL3A1, GJA1, ERBB4, ID2, FGF19, GJA5, HAND1, APLNR, ID3	292	221	19462	3.92063	0.245317	0.0183376	0.0180339
GOTERM_BP_DIRECT	GO:0007155~cell adhesion	22	6.91824	0.000134959	COL18A1, SPON2, POSTN, COL15A1, CSF3R, LAMA4, FN1, NEDD9, LAMB1, THBS2, PRTG, COL1A1, ADAM18, EFNB1, VCAN, CYP1B1, COL6A3, ITGAV, NECTIN4, CD34, EPHB4, ENG	292	567	19462	2.58609	0.254292	0.0183376	0.0180339
GOTERM_BP_DIRECT	GO:0030199~collagen fibril organization	8	2.51572	0.000152908	GREM1, COL1A1, COL18A1, COL3A1, COL15A1, COL2A1, LUM, CYP1B1	292	77	19462	6.92475	0.282833	0.0195542	0.0192304
GOTERM_BP_DIRECT	GO:0006915~apoptotic process	23	7.2327	0.000171908	EGLN3, PLEKHF1, PEG3, GADD45A, UNC5B, DCC, IGFBP3, MX1, TNFRSF10B, EMP1, NOD1, GLRX2, TNFRSF10D, NFKBIA, GREM1, TRAF4, GRK5, TCIM, PEG10, PEA15, NLRP2, MYD88, IER3	292	620	19462	2.47253	0.311858	0.0207627	0.0204188
GOTERM_BP_DIRECT	GO:0030154~cell differentiation	25	7.86164	0.000246328	DLX1, DLX2, COL15A1, SEMA7A, PKDCC, SERPINE2, GATA6, GATA3, GATA2, FRZB, DPYSL2, PEG10, NKX1-2, TMEM176B, RARRES2, FOXL2, GLRX2, SMAD6, DUSP6, ADAM18, ID2, FGF19, ID1, ID4, ID3	292	725	19462	2.2983	0.414672	0.0281851	0.0277184
GOTERM_BP_DIRECT	GO:0045746~negative regulation of Notch signaling pathway	6	1.88679	0.000274137	NFKBIA, DLX1, DLX2, HEY1, TCIM, GATA2	292	39	19462	10.254	0.44902	0.0297987	0.0293053
GOTERM_BP_DIRECT	GO:0016477~cell migration	14	4.40252	0.00029873	RHOBTB3, NEDD9, LAMB1, EFNA1, BAMBI, ERBB4, PSTPIP2, FSCN1, WWC3, KDR, SNAI1, ITGAV, LCP1, ENG	292	278	19462	3.35651	0.477712	0.0309257	0.0304136
GOTERM_BP_DIRECT	GO:0010628~positive regulation of gene expression	20	6.28931	0.000325935	MAZ, FN1, HMGA2, GRHL3, GATA2, NTS, F3, ADAM19, GJA1, ACTC1, MAF, HEY1, ID2, FGF19, ID1, ID4, ID3, CD34, MYD88, ENG	292	519	19462	2.56843	0.507716	0.0322083	0.031675
GOTERM_BP_DIRECT	GO:0010595~positive regulation of endothelial cell migration	7	2.20126	0.00053394	SCARB1, SPARC, ANXA3, KDR, GATA3, PLPP3, FUT1	292	68	19462	6.8611	0.686857	0.0489817	0.0481706
GOTERM_BP_DIRECT	GO:0002088~lens development in camera-type eye	6	1.88679	0.000540736	CRYGD, LIM2, GJA1, CRYBB1, GATA3, WNT2	292	45	19462	8.88676	0.691452	0.0489817	0.0481706
GOTERM_BP_DIRECT	GO:0008284~positive regulation of cell proliferation	20	6.28931	0.00059005	WWTR1, MAZ, AKR1C3, FN1, OSMR, PTHLH, PLAC8, GREM1, EDNRB, GRK5, BAMBI, ERBB4, FGF19, ID4, KDR, HAS2, ITGAV, CGA, WNT2, IL13RA1	292	545	19462	2.4459	0.722837	0.0513108	0.0504611
GOTERM_BP_DIRECT	GO:0008285~negative regulation of cell proliferation	18	5.66038	0.000628013	COL18A1, CDKN1A, BTG2, MSX2, SERPINE2, BCL11B, IGFBP3, LDOC1, GATA3, SMAD6, NDRG1, PTHLH, ADAMTS1, ERBB4, FRZB, CYP1B1, MSX1, S100A11	292	462	19462	2.59678	0.744805	0.0525115	0.051642
GOTERM_BP_DIRECT	GO:0003198~epithelial to mesenchymal transition involved in endocardial cushion formation	4	1.25786	0.000658584	MSX2, SNAI1, MSX1, ENG	292	12	19462	22.2169	0.761225	0.0530282	0.0521501
GOTERM_BP_DIRECT	GO:0007411~axon guidance	11	3.45912	0.000730059	EFNA1, PRTG, NOTCH3, EFNB1, SEMA7A, UNC5B, KIF5C, DCC, DPYSL2, GATA3, EPHB4	292	195	19462	3.75978	0.795611	0.0566839	0.0557452
GOTERM_BP_DIRECT	GO:0001501~skeletal system development	9	2.83019	0.000930611	COL1A1, COL18A1, VCAN, COL2A1, PKDCC, FRZB, COL9A2, PITX1, PTHLH	292	134	19462	4.47654	0.867886	0.0697637	0.0686085
GOTERM_BP_DIRECT	GO:0070371~ERK1 and ERK2 cascade	6	1.88679	0.00125477	TF, OXTR, KDR, ITGAV, NOD1, DUSP6	292	54	19462	7.40563	0.934754	0.0909292	0.0894235
GOTERM_BP_DIRECT	GO:0008584~male gonad development	8	2.51572	0.00147953	ADAM18, GJA1, GATA6, RHOBTB3, AKR1C3, CYP1B1, COL9A3, GATA3	292	112	19462	4.76076	0.96	0.103758	0.10204
GOTERM_BP_DIRECT	GO:0045444~fat cell differentiation	7	2.20126	0.00162558	CCND1, WNT5B, GRK5, ID4, HMGA2, GATA2, SMAD6	292	84	19462	5.55422	0.970896	0.110438	0.108609
GOTERM_BP_DIRECT	GO:0042475~odontogenesis of dentin-containing tooth	6	1.88679	0.00173202	DLX1, DLX2, BCL11B, HAND1, GATA6, MSX1	292	58	19462	6.8949	0.976917	0.112796	0.110929
GOTERM_BP_DIRECT	GO:0043065~positive regulation of apoptotic process	14	4.40252	0.00176407	HPGD, GADD45A, IGFBP3, HTRA1, TNFRSF10B, HMGA2, NOD1, FOXL2, PNMA2, DUSP6, FRZB, ID3, CYP1B1, PHLDA3	292	337	19462	2.76887	0.978473	0.112796	0.110929
GOTERM_BP_DIRECT	GO:0007565~female pregnancy	7	2.20126	0.00183421	CRHBP, SLC38A1, OXTR, HPGD, IGFBP5, SLC2A1, PTHLH	292	86	19462	5.42506	0.981523	0.113931	0.112044
GOTERM_BP_DIRECT	GO:0051897~positive regulation of protein kinase B signaling	10	3.14465	0.00191111	IGFBP5, UNC5B, MAZ, AKR1C3, KDR, FN1, GATA3, NTS, F3, ENG	292	185	19462	3.60274	0.984373	0.11541	0.113499
GOTERM_BP_DIRECT	GO:0060536~cartilage morphogenesis	3	0.943396	0.00216267	HAND1, SNAI1, MSX1	292	5	19462	39.9904	0.990966	0.124066	0.122012
GOTERM_BP_DIRECT	GO:0045599~negative regulation of fat cell differentiation	6	1.88679	0.00216859	WWTR1, JAG1, MSX2, ID4, GATA3, GATA2	292	61	19462	6.55581	0.991082	0.124066	0.122012
GOTERM_BP_DIRECT	GO:0030335~positive regulation of cell migration	12	3.77358	0.00234448	COL1A1, SEMA7A, WNT5B, MAZ, SNAI1, KDR, NEDD9, HAS2, ITGAV, LAMB1, CGA, F3	292	267	19462	2.99554	0.993921	0.13069	0.128526
GOTERM_BP_DIRECT	GO:0001570~vasculogenesis	6	1.88679	0.00250096	HEG1, APLNR, KDR, HAS2, ITGAV, ENG	292	63	19462	6.34768	0.995677	0.135927	0.133677
GOTERM_BP_DIRECT	GO:0007249~I-kappaB kinase/NF-kappaB signaling	6	1.88679	0.00268033	NFKBIA, EDNRB, BCL3, NOD1, MYD88, NFKB2	292	64	19462	6.2485	0.997076	0.142123	0.139769
GOTERM_BP_DIRECT	GO:0060021~palate development	6	1.88679	0.00306674	COL2A1, PKDCC, FOXF2, SNAI1, MSX1, MSC	292	66	19462	6.05915	0.998741	0.154337	0.151781
GOTERM_BP_DIRECT	GO:0014070~response to organic cyclic compound	6	1.88679	0.00306674	BTG2, CPT1A, EDNRB, FGF19, MYD88, DUSP6	292	66	19462	6.05915	0.998741	0.154337	0.151781
GOTERM_BP_DIRECT	GO:0003184~pulmonary valve morphogenesis	4	1.25786	0.00312365	ADAMTS5, JAG1, HEY1, SMAD6	292	20	19462	13.3301	0.998888	0.154337	0.151781
GOTERM_BP_DIRECT	GO:0048286~lung alveolus development	5	1.57233	0.00320875	ERRFI1, PKDCC, IGFBP5, KDR, HS6ST1	292	41	19462	8.12813	0.999076	0.155018	0.152451
GOTERM_BP_DIRECT	GO:0032355~response to estradiol	7	2.20126	0.00410773	COL1A1, POSTN, OXTR, ANXA1, HPGD, CCND1, CYP1B1	292	101	19462	4.61935	0.99987	0.190516	0.187361
GOTERM_BP_DIRECT	GO:0001709~cell fate determination	4	1.25786	0.00412768	JAG1, EBF2, GATA3, GATA2	292	22	19462	12.1183	0.999876	0.190516	0.187361
GOTERM_BP_DIRECT	GO:0030514~negative regulation of BMP signaling pathway	6	1.88679	0.00420642	GREM1, DLX1, BAMBI, HTRA1, RBPMS2, SMAD6	292	71	19462	5.63245	0.999895	0.190516	0.187361
GOTERM_BP_DIRECT	GO:0014016~neuroblast differentiation	3	0.943396	0.0044525	DLX1, NOTCH3, DLX2	292	7	19462	28.5646	0.999939	0.197546	0.194275
GOTERM_BP_DIRECT	GO:0014911~positive regulation of smooth muscle cell migration	4	1.25786	0.00469487	POSTN, CYP1B1, HAS2, S100A11	292	23	19462	11.5914	0.999964	0.20013	0.196816
GOTERM_BP_DIRECT	GO:0001894~tissue homeostasis	4	1.25786	0.00469487	WWTR1, COL3A1, COL2A1, CD34	292	23	19462	11.5914	0.999964	0.20013	0.196816
GOTERM_BP_DIRECT	GO:0030513~positive regulation of BMP signaling pathway	5	1.57233	0.00487806	MSX2, GATA6, KDR, MSX1, ENG	292	46	19462	7.24464	0.999976	0.200489	0.197169
GOTERM_BP_DIRECT	GO:0030182~neuron differentiation	9	2.83019	0.00488771	CCND1, WNT5B, HOXD1, LHX1, ID1, EN2, ID3, BHLHE22, WNT2	292	175	19462	3.42775	0.999976	0.200489	0.197169
GOTERM_BP_DIRECT	GO:0048260~positive regulation of receptor-mediated endocytosis	4	1.25786	0.00530687	TF, SERPINE1, B2M, BICD1	292	24	19462	11.1084	0.999991	0.213651	0.210113
GOTERM_BP_DIRECT	GO:0009887~animal organ morphogenesis	8	2.51572	0.00556969	GREM1, GREM2, COL18A1, FOXF2, LHX1, FGF19, TMEM176B, LAMB1	292	142	19462	3.75497	0.999995	0.219781	0.216142
GOTERM_BP_DIRECT	GO:0001755~neural crest cell migration	5	1.57233	0.00568288	EFNB1, SEMA7A, EDNRB, ERBB4, FGF19	292	48	19462	6.94278	0.999996	0.219781	0.216142
GOTERM_BP_DIRECT	GO:0060346~bone trabecula formation	3	0.943396	0.00587825	FBN2, COL1A1, MSX2	292	8	19462	24.994	0.999997	0.219781	0.216142
GOTERM_BP_DIRECT	GO:0007160~cell-matrix adhesion	7	2.20126	0.00594776	COL17A1, COL3A1, FN1, ITGAV, NID1, CD34, FBLN5	292	109	19462	4.28032	0.999998	0.219781	0.216142
GOTERM_BP_DIRECT	GO:0060907~positive regulation of macrophage cytokine production	4	1.25786	0.00596462	SPON2, SEMA7A, NOD1, MYD88	292	25	19462	10.6641	0.999998	0.219781	0.216142
GOTERM_BP_DIRECT	GO:0071260~cellular response to mechanical stimulus	6	1.88679	0.00626964	COL1A1, GADD45A, SLC2A1, TNFRSF10B, MYD88, ENG	292	78	19462	5.12698	0.999999	0.22717	0.223408
GOTERM_BP_DIRECT	GO:0003148~outflow tract septum morphogenesis	4	1.25786	0.00666897	MSX2, GATA6, SMAD6, ENG	292	26	19462	10.254	1	0.237678	0.233742
GOTERM_BP_DIRECT	GO:0007229~integrin-mediated signaling pathway	7	2.20126	0.0070648	COL3A1, SEMA7A, ADAMTS1, FN1, NEDD9, ITGAV, PLPP3	292	113	19462	4.1288	1	0.244695	0.240643
GOTERM_BP_DIRECT	GO:0001934~positive regulation of protein phosphorylation	10	3.14465	0.00709099	EFNA1, CDKN1A, SEMA7A, EDNRB, CCND1, ERBB4, FGF19, RARRES2, KDR, ENG	292	226	19462	2.94915	1	0.244695	0.240643
GOTERM_BP_DIRECT	GO:0061042~vascular wound healing	3	0.943396	0.00748347	KDR, GATA2, CD34	292	9	19462	22.2169	1	0.250293	0.246149
GOTERM_BP_DIRECT	GO:0003158~endothelium development	3	0.943396	0.00748347	GJA5, KDR, CD34	292	9	19462	22.2169	1	0.250293	0.246149
GOTERM_BP_DIRECT	GO:0007165~signal transduction	32	10.0629	0.00780237	FBN2, COL15A1, CSF3R, NEDD9, NOD1, GATA3, NTS, NDRG1, CRHBP, GJA1, RASD1, GRK5, ERBB4, DPYSL2, PDE4B, CD34, S100A11, ANXA1, IGFBP5, CD70, MX1, TNFRSF10B, ARAP3, TNFRSF10D, NFKB2, GREM1, GNAL, TRAF4, S100A6, TRIP10, PLPP3, MYD88	292	1310	19462	1.62811	1	0.257005	0.25275
GOTERM_BP_DIRECT	GO:0001933~negative regulation of protein phosphorylation	6	1.88679	0.00895685	WWTR1, PRNP, CDKN1A, IGFBP3, PLPP3, DUSP6	292	85	19462	4.70475	1	0.29063	0.285817
GOTERM_BP_DIRECT	GO:0048048~embryonic eye morphogenesis	3	0.943396	0.00926252	FBN2, MFAP5, FOXL2	292	10	19462	19.9952	1	0.296128	0.291224
GOTERM_BP_DIRECT	GO:0006644~phospholipid metabolic process	5	1.57233	0.00977687	PLPP4, PLA2G2A, GATA6, PLPP3, PLCD1	292	56	19462	5.95095	1	0.308042	0.302941
GOTERM_BP_DIRECT	GO:0035987~endodermal cell differentiation	4	1.25786	0.010915	FN1, HMGA2, ITGAV, LAMB1	292	31	19462	8.60009	1	0.338987	0.333374
GOTERM_BP_DIRECT	GO:0051965~positive regulation of synapse assembly	5	1.57233	0.012394	OXTR, SRPX2, SLITRK2, LRRN1, THBS2	292	60	19462	5.55422	1	0.3795	0.373216
GOTERM_BP_DIRECT	GO:0042771~intrinsic apoptotic signaling pathway in response to DNA damage by p53 class mediator	4	1.25786	0.0129621	CDKN1A, BCL3, RPS27L, PHLDA3	292	33	19462	8.07887	1	0.380805	0.3745
GOTERM_BP_DIRECT	GO:0071773~cellular response to BMP stimulus	4	1.25786	0.0129621	DLX1, COL2A1, GATA6, GATA3	292	33	19462	8.07887	1	0.380805	0.3745
GOTERM_BP_DIRECT	GO:0003281~ventricular septum development	4	1.25786	0.0129621	HEG1, GJA5, GATA3, SMAD6	292	33	19462	8.07887	1	0.380805	0.3745
GOTERM_BP_DIRECT	GO:0030903~notochord development	3	0.943396	0.0133201	COL18A1, COL2A1, ID3	292	12	19462	16.6627	1	0.385008	0.378633
GOTERM_BP_DIRECT	GO:0007596~blood coagulation	6	1.88679	0.0134593	SERPINE2, PROS1, TFPI2, GATA6, TFPI, F3	292	94	19462	4.2543	1	0.385008	0.378633
GOTERM_BP_DIRECT	GO:2000379~positive regulation of reactive oxygen species metabolic process	4	1.25786	0.0140622	CDKN1A, GADD45A, AKR1C3, CYP1B1	292	34	19462	7.84126	1	0.397028	0.390454
GOTERM_BP_DIRECT	GO:0050873~brown fat cell differentiation	4	1.25786	0.0152137	PLAC8, LAMA4, EBF2, GATA2	292	35	19462	7.61722	1	0.403433	0.396752
GOTERM_BP_DIRECT	GO:0090050~positive regulation of cell migration involved in sprouting angiogenesis	4	1.25786	0.0152137	SRPX2, ANXA1, KDR, GATA2	292	35	19462	7.61722	1	0.403433	0.396752
GOTERM_BP_DIRECT	GO:0022008~neurogenesis	5	1.57233	0.0154212	ERBB4, NDUFS2, NAV2, BHLHE22, WNT2	292	64	19462	5.20708	1	0.403433	0.396752
GOTERM_BP_DIRECT	GO:0060394~negative regulation of pathway-restricted SMAD protein phosphorylation	3	0.943396	0.015588	GREM1, SMAD6, ENG	292	13	19462	15.3809	1	0.403433	0.396752
GOTERM_BP_DIRECT	GO:0014912~negative regulation of smooth muscle cell migration	3	0.943396	0.015588	IGFBP5, IGFBP3, SERPINE1	292	13	19462	15.3809	1	0.403433	0.396752
GOTERM_BP_DIRECT	GO:0043534~blood vessel endothelial cell migration	3	0.943396	0.015588	SCARB1, ID1, CYP1B1	292	13	19462	15.3809	1	0.403433	0.396752
GOTERM_BP_DIRECT	GO:0010463~mesenchymal cell proliferation	3	0.943396	0.015588	KDR, MSX1, WNT2	292	13	19462	15.3809	1	0.403433	0.396752
GOTERM_BP_DIRECT	GO:0042127~regulation of cell proliferation	8	2.51572	0.0167778	NFKBIA, EGLN3, JAG1, ANXA1, ERBB4, NDRG1, S100A11, ENG	292	176	19462	3.02958	1	0.425546	0.418499
GOTERM_BP_DIRECT	GO:0045665~negative regulation of neuron differentiation	5	1.57233	0.0170944	NOTCH3, ZHX2, JAG1, HEY1, ID4	292	66	19462	5.04929	1	0.425546	0.418499
GOTERM_BP_DIRECT	GO:0051017~actin filament bundle assembly	4	1.25786	0.0176719	CALD1, FSCN1, NEDD9, LCP1	292	37	19462	7.20548	1	0.425546	0.418499
GOTERM_BP_DIRECT	GO:2000352~negative regulation of endothelial cell apoptotic process	4	1.25786	0.0176719	SERPINE1, KDR, GATA3, GATA2	292	37	19462	7.20548	1	0.425546	0.418499
GOTERM_BP_DIRECT	GO:0045668~negative regulation of osteoblast differentiation	5	1.57233	0.0179719	GREM1, IGFBP5, BAMBI, ID3, SMAD6	292	67	19462	4.97393	1	0.425546	0.418499
GOTERM_BP_DIRECT	GO:0060411~cardiac septum morphogenesis	3	0.943396	0.0180084	JAG1, HEY1, HAND1	292	14	19462	14.2823	1	0.425546	0.418499
GOTERM_BP_DIRECT	GO:0048715~negative regulation of oligodendrocyte differentiation	3	0.943396	0.0180084	DLX1, DLX2, ID4	292	14	19462	14.2823	1	0.425546	0.418499
GOTERM_BP_DIRECT	GO:0061314~Notch signaling involved in heart development	3	0.943396	0.0180084	JAG1, HEY1, SNAI1	292	14	19462	14.2823	1	0.425546	0.418499
GOTERM_BP_DIRECT	GO:0060070~canonical Wnt signaling pathway	6	1.88679	0.0185663	EDNRB, WNT5B, FRZB, PLPP3, NID1, WNT2	292	102	19462	3.92063	1	0.434013	0.426826
GOTERM_BP_DIRECT	GO:0071356~cellular response to tumor necrosis factor	7	2.20126	0.0188551	NFKBIA, COL1A1, CRHBP, POSTN, CYP1B1, HAS2, GATA3	292	140	19462	3.33253	1	0.436075	0.428854
GOTERM_BP_DIRECT	GO:0007179~transforming growth factor beta receptor signaling pathway	6	1.88679	0.0192829	COL3A1, HPGD, BAMBI, ID1, SMAD6, ENG	292	103	19462	3.88256	1	0.436677	0.429446
GOTERM_BP_DIRECT	GO:0050727~regulation of inflammatory response	6	1.88679	0.0192829	SEMA7A, ANXA1, ALOX5, TMSB4X, NLRP2, MYD88	292	103	19462	3.88256	1	0.436677	0.429446
GOTERM_BP_DIRECT	GO:0060707~trophoblast giant cell differentiation	3	0.943396	0.0205762	SOCS3, HAND1, SNAI1	292	15	19462	13.3301	1	0.451845	0.444363
GOTERM_BP_DIRECT	GO:2000678~negative regulation of transcription regulatory region DNA binding	3	0.943396	0.0205762	HEY1, MSX2, MSX1	292	15	19462	13.3301	1	0.451845	0.444363
GOTERM_BP_DIRECT	GO:0001886~endothelial cell morphogenesis	3	0.943396	0.0205762	COL18A1, COL15A1, HEG1	292	15	19462	13.3301	1	0.451845	0.444363
GOTERM_BP_DIRECT	GO:0007275~multicellular organism development	7	2.20126	0.0213317	VCAN, ERBB4, EN2, KDR, ID3, ADAMTS9, EPHB4	292	144	19462	3.23996	1	0.463751	0.456071
GOTERM_BP_DIRECT	GO:0010629~negative regulation of gene expression	11	3.45912	0.0222887	CDKN1A, GJA1, ID2, FGF19, APLNR, KDR, ID3, GATA2, NTS, CD34, ENG	292	319	19462	2.2983	1	0.479758	0.471814
GOTERM_BP_DIRECT	GO:0007405~neuroblast proliferation	4	1.25786	0.0232136	DMRTA2, BTG2, ID4, GATA2	292	41	19462	6.50251	1	0.482143	0.474159
GOTERM_BP_DIRECT	GO:0070848~response to growth factor	3	0.943396	0.0232866	ANXA3, GATA6, DUSP6	292	16	19462	12.497	1	0.482143	0.474159
GOTERM_BP_DIRECT	GO:0090399~replicative senescence	3	0.943396	0.0232866	CDKN1A, SERPINE1, PLA2R1	292	16	19462	12.497	1	0.482143	0.474159
GOTERM_BP_DIRECT	GO:0048566~embryonic digestive tract development	3	0.943396	0.0232866	PKDCC, FOXF2, RARRES2	292	16	19462	12.497	1	0.482143	0.474159
GOTERM_BP_DIRECT	GO:0009410~response to xenobiotic stimulus	10	3.14465	0.0239718	COL1A1, COL18A1, CDKN1A, OXTR, CPT1A, CCND1, GATA6, GATA3, DUSP6, ENG	292	277	19462	2.40616	1	0.491647	0.483506
GOTERM_BP_DIRECT	GO:0007267~cell-cell signaling	9	2.83019	0.0247258	EFNA1, GREM1, EFNB1, GJA1, CD70, LHX1, GJA5, WNT2, PTHLH	292	234	19462	2.56349	1	0.497799	0.489556
GOTERM_BP_DIRECT	GO:0043588~skin development	4	1.25786	0.0247297	COL1A1, COL3A1, OVOL1, MYD88	292	42	19462	6.34768	1	0.497799	0.489556
GOTERM_BP_DIRECT	GO:0045471~response to ethanol	6	1.88679	0.0274594	CPT1A, HPGD, CCND1, FGF19, GATA3, MYD88	292	113	19462	3.53897	1	0.524617	0.515929
GOTERM_BP_DIRECT	GO:0006357~regulation of transcription from RNA polymerase II promoter	37	11.6352	0.0280753	DLX1, DLX2, TSHZ3, HOXD1, MAZ, GATA6, BHLHE22, HEY1, ZNF506, NKX1-2, MSX1, MSC, PITX1, ZNF486, ZNF560, ZHX2, MSX2, BCL11B, FOXF2, PEG3, PRRX2, EN2, SOX13, EBF2, EVX1, FOXL2, GRHL3, OVOL1, SMAD6, NFKB2, DMRTA2, MAF, LHX1, HAND1, MAFF, CKS2, SNAI1	292	1736	19462	1.42055	1	0.524617	0.515929
GOTERM_BP_DIRECT	GO:0098609~cell-cell adhesion	8	2.51572	0.028168	PRTG, SRPX2, ANXA1, DCC, CDC42EP1, ITGAV, CD34, S100A11	292	196	19462	2.72044	1	0.524617	0.515929
GOTERM_BP_DIRECT	GO:0030334~regulation of cell migration	6	1.88679	0.0283811	SERPINE2, ERBB4, LAMA4, TMSB4X, FGF19, TMSB10	292	114	19462	3.50793	1	0.524617	0.515929
GOTERM_BP_DIRECT	GO:0030512~negative regulation of transforming growth factor beta receptor signaling pathway	6	1.88679	0.0283811	BAMBI, PEG10, HTRA1, IL17RD, SMAD6, ENG	292	114	19462	3.50793	1	0.524617	0.515929
GOTERM_BP_DIRECT	GO:0060065~uterus development	3	0.943396	0.0291158	LHX1, FOXL2, GATA3	292	18	19462	11.1084	1	0.524617	0.515929
GOTERM_BP_DIRECT	GO:0044849~estrous cycle	3	0.943396	0.0291158	OXTR, CYP1B1, HAS2	292	18	19462	11.1084	1	0.524617	0.515929
GOTERM_BP_DIRECT	GO:0060749~mammary gland alveolus development	3	0.943396	0.0291158	CCND1, ERBB4, ID2	292	18	19462	11.1084	1	0.524617	0.515929
GOTERM_BP_DIRECT	GO:1901222~regulation of NIK/NF-kappaB signaling	3	0.943396	0.0291158	NFKBIA, TMSB4X, BCL3	292	18	19462	11.1084	1	0.524617	0.515929
GOTERM_BP_DIRECT	GO:0007015~actin filament organization	7	2.20126	0.0292518	TF, ACTC1, TMSB4X, FSCN1, RHOBTB3, TAGLN2, TMSB10	292	155	19462	3.01003	1	0.524617	0.515929
GOTERM_BP_DIRECT	GO:0071222~cellular response to lipopolysaccharide	8	2.51572	0.0294965	SPON2, EDNRB, SERPINE1, PDE4B, LDOC1, B2M, AICDA, MYD88	292	198	19462	2.69296	1	0.524617	0.515929
GOTERM_BP_DIRECT	GO:0048863~stem cell differentiation	4	1.25786	0.0295905	MSX2, GATA6, HMGA2, MSX1	292	45	19462	5.92451	1	0.524617	0.515929
GOTERM_BP_DIRECT	GO:0002268~follicular dendritic cell differentiation	2	0.628931	0.0296816	BCL3, NFKB2	292	2	19462	66.6507	1	0.524617	0.515929
GOTERM_BP_DIRECT	GO:0061311~cell surface receptor signaling pathway involved in heart development	2	0.628931	0.0296816	MSX2, MSX1	292	2	19462	66.6507	1	0.524617	0.515929
GOTERM_BP_DIRECT	GO:0021893~cerebral cortex GABAergic interneuron fate commitment	2	0.628931	0.0296816	DLX1, DLX2	292	2	19462	66.6507	1	0.524617	0.515929
GOTERM_BP_DIRECT	GO:0014068~positive regulation of phosphatidylinositol 3-kinase signaling	5	1.57233	0.0307037	UNC5B, ERBB4, MAZ, KDR, FN1	292	79	19462	4.2184	1	0.538305	0.529391
GOTERM_BP_DIRECT	GO:0072089~stem cell proliferation	4	1.25786	0.0313146	KDR, OVOL1, CD34, NES	292	46	19462	5.79571	1	0.544624	0.535605
GOTERM_BP_DIRECT	GO:0042574~retinal metabolic process	3	0.943396	0.0322253	ABCA4, AKR1C3, CYP1B1	292	19	19462	10.5238	1	0.556014	0.546807
GOTERM_BP_DIRECT	GO:0048870~cell motility	4	1.25786	0.0330904	SRPX2, FSCN1, CD34, ENG	292	47	19462	5.6724	1	0.560902	0.551613
GOTERM_BP_DIRECT	GO:0007219~Notch signaling pathway	6	1.88679	0.0332826	NFKBIA, DLX1, NOTCH3, DLX2, JAG1, HEY1	292	119	19462	3.36054	1	0.560902	0.551613
GOTERM_BP_DIRECT	GO:0001822~kidney development	6	1.88679	0.0332826	HPGD, ADAMTS1, LHX1, HAS2, GATA3, OVOL1	292	119	19462	3.36054	1	0.560902	0.551613
GOTERM_BP_DIRECT	GO:0001568~blood vessel development	4	1.25786	0.0349175	COL1A1, LAMA4, APLNR, PLPP3	292	48	19462	5.55422	1	0.57528	0.565753
GOTERM_BP_DIRECT	GO:0071364~cellular response to epidermal growth factor stimulus	4	1.25786	0.0349175	COL1A1, ERRFI1, ERBB4, ID1	292	48	19462	5.55422	1	0.57528	0.565753
GOTERM_BP_DIRECT	GO:0060716~labyrinthine layer blood vessel development	3	0.943396	0.0354588	HEY1, WNT2, HS6ST1	292	20	19462	9.9976	1	0.57528	0.565753
GOTERM_BP_DIRECT	GO:0010165~response to X-ray	3	0.943396	0.0354588	CDKN1A, ANXA1, CCND1	292	20	19462	9.9976	1	0.57528	0.565753
GOTERM_BP_DIRECT	GO:0048514~blood vessel morphogenesis	3	0.943396	0.0354588	GJA1, ID1, CYP1B1	292	20	19462	9.9976	1	0.57528	0.565753
GOTERM_BP_DIRECT	GO:0043524~negative regulation of neuron apoptotic process	7	2.20126	0.0358709	DLX1, BTG2, CCND1, UNC5B, EN2, KDR, NES	292	163	19462	2.8623	1	0.577654	0.568089
GOTERM_BP_DIRECT	GO:0034097~response to cytokine	4	1.25786	0.0367958	COL3A1, OXTR, OSMR, NFKB2	292	49	19462	5.44087	1	0.588192	0.578452
GOTERM_BP_DIRECT	GO:0003203~endocardial cushion morphogenesis	3	0.943396	0.0388119	ADAMTS5, HEY1, ENG	292	21	19462	9.52153	1	0.611429	0.601304
GOTERM_BP_DIRECT	GO:0021772~olfactory bulb development	3	0.943396	0.0388119	DLX2, ID2, FUT1	292	21	19462	9.52153	1	0.611429	0.601304
GOTERM_BP_DIRECT	GO:0030308~negative regulation of cell growth	6	1.88679	0.0409806	GREM1, CDKN1A, GJA1, SERPINE2, FRZB, MSX1	292	126	19462	3.17384	1	0.640949	0.630335
GOTERM_BP_DIRECT	GO:0002042~cell migration involved in sprouting angiogenesis	3	0.943396	0.0422804	GREM1, KDR, EPHB4	292	22	19462	9.08873	1	0.656554	0.645681
GOTERM_BP_DIRECT	GO:0021544~subpallium development	2	0.628931	0.0441915	DLX1, DLX2	292	3	19462	44.4338	1	0.65803	0.647133
GOTERM_BP_DIRECT	GO:1902871~positive regulation of amacrine cell differentiation	2	0.628931	0.0441915	DLX1, DLX2	292	3	19462	44.4338	1	0.65803	0.647133
GOTERM_BP_DIRECT	GO:0014707~branchiomeric skeletal muscle development	2	0.628931	0.0441915	MSC, PITX1	292	3	19462	44.4338	1	0.65803	0.647133
GOTERM_BP_DIRECT	GO:0010643~cell communication by chemical coupling	2	0.628931	0.0441915	GJA1, GJA5	292	3	19462	44.4338	1	0.65803	0.647133
GOTERM_BP_DIRECT	GO:2001055~positive regulation of mesenchymal cell apoptotic process	2	0.628931	0.0441915	MSX2, MSX1	292	3	19462	44.4338	1	0.65803	0.647133
GOTERM_BP_DIRECT	GO:0034756~regulation of iron ion transport	2	0.628931	0.0441915	TF, B2M	292	3	19462	44.4338	1	0.65803	0.647133
GOTERM_BP_DIRECT	GO:0001837~epithelial to mesenchymal transition	4	1.25786	0.0448147	FOXF2, SNAI1, HMGA2, ENG	292	53	19462	5.03024	1	0.66277	0.651795
GOTERM_BP_DIRECT	GO:0001701~in utero embryonic development	8	2.51572	0.0457217	COL3A1, RCN1, GJA1, HEG1, MAFF, GATA6, GATA3, MSX1	292	218	19462	2.4459	1	0.671615	0.660494
GOTERM_BP_DIRECT	GO:0043434~response to peptide hormone	4	1.25786	0.0469441	COL1A1, BTG2, OXTR, ANXA1	292	54	19462	4.93709	1	0.684942	0.6736
GOTERM_BP_DIRECT	GO:0010718~positive regulation of epithelial to mesenchymal transition	4	1.25786	0.0491225	COL1A1, WWTR1, BAMBI, SNAI1	292	55	19462	4.84732	1	0.704015	0.692357
GOTERM_BP_DIRECT	GO:1904707~positive regulation of vascular smooth muscle cell proliferation	4	1.25786	0.0491225	GJA1, HPGD, IGFBP5, ADAMTS1	292	55	19462	4.84732	1	0.704015	0.692357
GOTERM_BP_DIRECT	GO:0043433~negative regulation of sequence-specific DNA binding transcription factor activity	5	1.57233	0.0492501	PRNP, ID2, ID1, HAND1, ID3	292	92	19462	3.62232	1	0.704015	0.692357
GOTERM_BP_DIRECT	GO:0048663~neuron fate commitment	3	0.943396	0.0495466	NOTCH3, ID2, BHLHE22	292	24	19462	8.33134	1	0.704015	0.692357
GOTERM_BP_DIRECT	GO:0002062~chondrocyte differentiation	4	1.25786	0.0513496	COL3A1, COL2A1, WNT5B, HMGA2	292	56	19462	4.76076	1	0.72022	0.708294
GOTERM_BP_DIRECT	GO:0048146~positive regulation of fibroblast proliferation	4	1.25786	0.0513496	CDKN1A, S100A6, FN1, WNT2	292	56	19462	4.76076	1	0.72022	0.708294
GOTERM_BP_DIRECT	GO:0032088~negative regulation of NF-kappaB transcription factor activity	5	1.57233	0.0525473	NFKBIA, TMSB4X, BCL3, NLRP2, CYP1B1	292	94	19462	3.54525	1	0.732294	0.720167
GOTERM_BP_DIRECT	GO:0048844~artery morphogenesis	3	0.943396	0.0533363	NOTCH3, GJA5, ENG	292	25	19462	7.99808	1	0.737852	0.725634
GOTERM_BP_DIRECT	GO:0022900~electron transport chain	4	1.25786	0.053625	ALDH2, NDUFB3, PHGDH, GLRX2	292	57	19462	4.67724	1	0.737852	0.725634
GOTERM_BP_DIRECT	GO:0009954~proximal/distal pattern formation	3	0.943396	0.0572252	GREM1, DLX1, DLX2	292	26	19462	7.69046	1	0.752348	0.739889
GOTERM_BP_DIRECT	GO:0009952~anterior/posterior pattern specification	5	1.57233	0.0577132	BTG2, HEY1, MSX2, LHX1, MSX1	292	97	19462	3.4356	1	0.752348	0.739889
GOTERM_BP_DIRECT	GO:0050830~defense response to Gram-positive bacterium	6	1.88679	0.0579238	RARRES2, PLA2G2A, NOD1, RNASE1, B2M, MYD88	292	139	19462	2.87701	1	0.752348	0.739889
GOTERM_BP_DIRECT	GO:0048661~positive regulation of smooth muscle cell proliferation	4	1.25786	0.0583183	NOTCH3, ID2, RBPMS2, MYD88	292	59	19462	4.51869	1	0.752348	0.739889
GOTERM_BP_DIRECT	GO:0045597~positive regulation of cell differentiation	4	1.25786	0.0583183	DLX1, SLC6A6, SOCS3, DLX2	292	59	19462	4.51869	1	0.752348	0.739889
GOTERM_BP_DIRECT	GO:0038098~sequestering of BMP from receptor via BMP binding	2	0.628931	0.0584852	GREM1, GREM2	292	4	19462	33.3253	1	0.752348	0.739889
GOTERM_BP_DIRECT	GO:0090427~activation of meiosis	2	0.628931	0.0584852	MSX2, MSX1	292	4	19462	33.3253	1	0.752348	0.739889
GOTERM_BP_DIRECT	GO:0050878~regulation of body fluid levels	2	0.628931	0.0584852	HEG1, APLNR	292	4	19462	33.3253	1	0.752348	0.739889
GOTERM_BP_DIRECT	GO:1900138~negative regulation of phospholipase A2 activity	2	0.628931	0.0584852	ANXA1, PLA2R1	292	4	19462	33.3253	1	0.752348	0.739889
GOTERM_BP_DIRECT	GO:0021773~striatal medium spiny neuron differentiation	2	0.628931	0.0584852	BCL11B, ZSWIM6	292	4	19462	33.3253	1	0.752348	0.739889
GOTERM_BP_DIRECT	GO:0035880~embryonic nail plate morphogenesis	2	0.628931	0.0584852	MSX2, MSX1	292	4	19462	33.3253	1	0.752348	0.739889
GOTERM_BP_DIRECT	GO:0034446~substrate adhesion-dependent cell spreading	4	1.25786	0.0607354	EFNA1, FN1, ITGAV, LAMB1	292	60	19462	4.44338	1	0.776699	0.763837
GOTERM_BP_DIRECT	GO:0046330~positive regulation of JNK cascade	5	1.57233	0.0613028	TRAF4, GADD45A, FGF19, NOD1, MYD88	292	99	19462	3.3662	1	0.77937	0.766464
GOTERM_BP_DIRECT	GO:0030855~epithelial cell differentiation	5	1.57233	0.0650079	CPT1A, GSTA2, GATA6, ID3, TAGLN2	292	101	19462	3.29954	1	0.815696	0.802189
GOTERM_BP_DIRECT	GO:0035116~embryonic hindlimb morphogenesis	3	0.943396	0.0652857	MSX2, MSX1, PITX1	292	28	19462	7.14114	1	0.815696	0.802189
GOTERM_BP_DIRECT	GO:0032703~negative regulation of interleukin-2 production	3	0.943396	0.0652857	PRNP, GATA3, CD34	292	28	19462	7.14114	1	0.815696	0.802189
GOTERM_BP_DIRECT	GO:0043627~response to estrogen	4	1.25786	0.0682619	CCND1, GATA6, GATA3, SMAD6	292	63	19462	4.23179	1	0.825958	0.812281
GOTERM_BP_DIRECT	GO:0061098~positive regulation of protein tyrosine kinase activity	3	0.943396	0.0694499	EFNA1, PRNP, NEDD9	292	29	19462	6.8949	1	0.825958	0.812281
GOTERM_BP_DIRECT	GO:0018149~peptide cross-linking	3	0.943396	0.0694499	COL3A1, ANXA1, FN1	292	29	19462	6.8949	1	0.825958	0.812281
GOTERM_BP_DIRECT	GO:0009880~embryonic pattern specification	3	0.943396	0.0694499	EFNB1, ERBB4, LHX1	292	29	19462	6.8949	1	0.825958	0.812281
GOTERM_BP_DIRECT	GO:0006366~transcription from RNA polymerase II promoter	8	2.51572	0.0702518	PLAC8, MAF, BCL11B, LHX1, GRHL3, GATA3, MSX1, GATA2	292	241	19462	2.21247	1	0.825958	0.812281
GOTERM_BP_DIRECT	GO:0007417~central nervous system development	6	1.88679	0.0716828	VCAN, COL2A1, SLC2A1, ID3, GRHL3, NES	292	148	19462	2.70205	1	0.825958	0.812281
GOTERM_BP_DIRECT	GO:0042482~positive regulation of odontogenesis	2	0.628931	0.0725658	MSX1, CD34	292	5	19462	26.6603	1	0.825958	0.812281
GOTERM_BP_DIRECT	GO:0072178~nephric duct morphogenesis	2	0.628931	0.0725658	LHX1, GATA3	292	5	19462	26.6603	1	0.825958	0.812281
GOTERM_BP_DIRECT	GO:0071599~otic vesicle development	2	0.628931	0.0725658	COL2A1, GATA3	292	5	19462	26.6603	1	0.825958	0.812281
GOTERM_BP_DIRECT	GO:0031960~response to corticosteroid	2	0.628931	0.0725658	COL1A1, ENG	292	5	19462	26.6603	1	0.825958	0.812281
GOTERM_BP_DIRECT	GO:0060406~positive regulation of penile erection	2	0.628931	0.0725658	OXTR, EDNRB	292	5	19462	26.6603	1	0.825958	0.812281
GOTERM_BP_DIRECT	GO:0070427~nucleotide-binding oligomerization domain containing 1 signaling pathway	2	0.628931	0.0725658	NFKBIA, NOD1	292	5	19462	26.6603	1	0.825958	0.812281
GOTERM_BP_DIRECT	GO:0060676~ureteric bud formation	2	0.628931	0.0725658	GREM1, GATA3	292	5	19462	26.6603	1	0.825958	0.812281
GOTERM_BP_DIRECT	GO:0003209~cardiac atrium morphogenesis	2	0.628931	0.0725658	HEG1, ENG	292	5	19462	26.6603	1	0.825958	0.812281
GOTERM_BP_DIRECT	GO:0060137~maternal process involved in parturition	2	0.628931	0.0725658	OXTR, LDOC1	292	5	19462	26.6603	1	0.825958	0.812281
GOTERM_BP_DIRECT	GO:0033564~anterior/posterior axon guidance	2	0.628931	0.0725658	UNC5B, DCC	292	5	19462	26.6603	1	0.825958	0.812281
GOTERM_BP_DIRECT	GO:0098708~glucose import across plasma membrane	2	0.628931	0.0725658	SLC2A1, SLC2A3	292	5	19462	26.6603	1	0.825958	0.812281
GOTERM_BP_DIRECT	GO:0032757~positive regulation of interleukin-8 production	4	1.25786	0.0735033	SERPINE1, NOD1, F3, MYD88	292	65	19462	4.10158	1	0.832272	0.81849
GOTERM_BP_DIRECT	GO:0051216~cartilage development	4	1.25786	0.0761894	DLX2, COL2A1, GATA3, PITX1	292	66	19462	4.03944	1	0.858217	0.844005
GOTERM_BP_DIRECT	GO:0008360~regulation of cell shape	6	1.88679	0.0766347	ANXA1, BAMBI, RHOBTB3, KDR, FN1, CDC42EP1	292	151	19462	2.64837	1	0.858782	0.844561
GOTERM_BP_DIRECT	GO:0060045~positive regulation of cardiac muscle cell proliferation	3	0.943396	0.0780286	ERBB4, GATA6, WNT2	292	31	19462	6.45007	1	0.869918	0.855513
GOTERM_BP_DIRECT	GO:0030216~keratinocyte differentiation	4	1.25786	0.0789184	CDKN1A, JAG1, ANXA1, AKR1C3	292	67	19462	3.97915	1	0.87535	0.860855
GOTERM_BP_DIRECT	GO:0007611~learning or memory	4	1.25786	0.0816895	CRHBP, PRNP, NEDD9, B2M	292	68	19462	3.92063	1	0.895549	0.880719
GOTERM_BP_DIRECT	GO:0048706~embryonic skeletal system development	3	0.943396	0.0824363	COL1A1, DLX1, HOXD1	292	32	19462	6.2485	1	0.895549	0.880719
GOTERM_BP_DIRECT	GO:0045664~regulation of neuron differentiation	3	0.943396	0.0824363	BCL11B, DPYSL2, ID2	292	32	19462	6.2485	1	0.895549	0.880719
GOTERM_BP_DIRECT	GO:0043392~negative regulation of DNA binding	3	0.943396	0.0824363	NFKBIA, ID1, HMGA2	292	32	19462	6.2485	1	0.895549	0.880719
GOTERM_BP_DIRECT	GO:2001199~negative regulation of dendritic cell differentiation	2	0.628931	0.0864366	TMEM176B, TMEM176A	292	6	19462	22.2169	1	0.895549	0.880719
GOTERM_BP_DIRECT	GO:0097187~dentinogenesis	2	0.628931	0.0864366	SERPINE1, HTRA1	292	6	19462	22.2169	1	0.895549	0.880719
GOTERM_BP_DIRECT	GO:0008298~intracellular mRNA localization	2	0.628931	0.0864366	KIF5C, BICD1	292	6	19462	22.2169	1	0.895549	0.880719
GOTERM_BP_DIRECT	GO:0048845~venous blood vessel morphogenesis	2	0.628931	0.0864366	HEG1, ENG	292	6	19462	22.2169	1	0.895549	0.880719
GOTERM_BP_DIRECT	GO:0046533~negative regulation of photoreceptor cell differentiation	2	0.628931	0.0864366	DLX1, DLX2	292	6	19462	22.2169	1	0.895549	0.880719
GOTERM_BP_DIRECT	GO:0048263~determination of dorsal identity	2	0.628931	0.0864366	GREM1, GREM2	292	6	19462	22.2169	1	0.895549	0.880719
GOTERM_BP_DIRECT	GO:0055009~atrial cardiac muscle tissue morphogenesis	2	0.628931	0.0864366	WNT2, ENG	292	6	19462	22.2169	1	0.895549	0.880719
GOTERM_BP_DIRECT	GO:0021879~forebrain neuron differentiation	2	0.628931	0.0864366	DLX1, DLX2	292	6	19462	22.2169	1	0.895549	0.880719
GOTERM_BP_DIRECT	GO:0090402~oncogene-induced cell senescence	2	0.628931	0.0864366	CDKN1A, HMGA2	292	6	19462	22.2169	1	0.895549	0.880719
GOTERM_BP_DIRECT	GO:0001523~retinoid metabolic process	3	0.943396	0.0869185	RARRES2, ABCA4, AKR1C3	292	33	19462	6.05915	1	0.895549	0.880719
GOTERM_BP_DIRECT	GO:0044344~cellular response to fibroblast growth factor stimulus	3	0.943396	0.0869185	COL1A1, POSTN, LHX1	292	33	19462	6.05915	1	0.895549	0.880719
GOTERM_BP_DIRECT	GO:0071560~cellular response to transforming growth factor beta stimulus	4	1.25786	0.0873559	COL1A1, DLX1, POSTN, WNT2	292	70	19462	3.80861	1	0.89581	0.880976
GOTERM_BP_DIRECT	GO:0006909~phagocytosis	4	1.25786	0.0902499	ANXA1, ANXA3, GATA2, MYD88	292	71	19462	3.75497	1	0.916838	0.901655
GOTERM_BP_DIRECT	GO:0032922~circadian regulation of gene expression	4	1.25786	0.0902499	ID2, ID1, ID4, ID3	292	71	19462	3.75497	1	0.916838	0.901655
GOTERM_BP_DIRECT	GO:0019221~cytokine-mediated signaling pathway	6	1.88679	0.0925645	GREM2, CSF3R, IL17RD, OSMR, F3, IL13RA1	292	160	19462	2.4994	1	0.935978	0.920479
GOTERM_BP_DIRECT	GO:0001947~heart looping	4	1.25786	0.0931835	GJA1, HAND1, APLNR, ENG	292	72	19462	3.70282	1	0.937875	0.922344
GOTERM_BP_DIRECT	GO:0042742~defense response to bacterium	8	2.51572	0.09698	PLAC8, ADAMTS5, ANXA3, BCL3, NOD1, MIAT, AICDA, MYD88	292	261	19462	2.04293	1	0.9503	0.934563
GOTERM_BP_DIRECT	GO:0021766~hippocampus development	4	1.25786	0.0991671	DLX1, DLX2, ANXA3, ID4	292	74	19462	3.60274	1	0.9503	0.934563

## Sheet: xrOvary-based differentiation
Category	Term	Count	percent	PValue	Genes	List.Total	Pop.Hits	Pop.Total	Fold.Enrichment	Bonferroni	Benjamini	FDR
GOTERM_BP_DIRECT	GO:0035914~skeletal muscle cell differentiation	6	1.93548	0.00052962	NR4A1, EGR2, HLF, CITED2, SOX11, FOS	272	48	19462	8.94393	0.584749	0.476318	0.476318
GOTERM_BP_DIRECT	GO:1900164~nodal signaling pathway involved in determination of lateral mesoderm left/right asymmetry	3	0.967742	0.000574223	CITED2, FOXH1, NODAL	272	3	19462	71.5515	0.614383	0.476318	0.476318
GOTERM_BP_DIRECT	GO:0042472~inner ear morphogenesis	6	1.93548	0.00107941	FZD3, PAX8, GBX2, FGF9, MYO6, ZIC1	272	56	19462	7.66623	0.833323	0.513669	0.513669
GOTERM_BP_DIRECT	GO:0007420~brain development	12	3.87097	0.0012385	EGR2, NFASC, RTN1, ZIC1, PBX3, EML1, PAFAH1B3, ADGRL2, NODAL, PBX1, RGS7, DPEP3	272	264	19462	3.25234	0.872029	0.513669	0.513669
GOTERM_BP_DIRECT	GO:0007411~axon guidance	10	3.22581	0.00169462	LAMA5, ROBO3, NFASC, CXCL12, EPHA10, GBX2, WNT5A, PLEKHG4B, ETV1, SEMA4G	272	195	19462	3.66931	0.940021	0.562275	0.562275
GOTERM_BP_DIRECT	GO:0019226~transmission of nerve impulse	4	1.29032	0.00338025	NFASC, KCNJ8, DRD1, PLEC	272	22	19462	13.0094	0.996366	0.934638	0.934638
GOTERM_BP_DIRECT	GO:0001938~positive regulation of endothelial cell proliferation	6	1.93548	0.00465895	NR4A1, CXCL12, EGR3, WNT5A, VASH2, CCL26	272	78	19462	5.50396	0.999568	0.952805	0.952805
GOTERM_BP_DIRECT	GO:0008344~adult locomotory behavior	5	1.6129	0.00589403	EPS8, CXCL12, ADAM22, PBX3, GIP	272	52	19462	6.87995	0.999945	0.952805	0.952805
GOTERM_BP_DIRECT	GO:0030324~lung development	6	1.93548	0.00605906	LAMA5, CEBPA, FGF9, ABCA3, FGF18, WNT5A	272	83	19462	5.1724	0.999958	0.952805	0.952805
GOTERM_BP_DIRECT	GO:0001822~kidney development	7	2.25806	0.00645871	KCNJ8, PAX8, SERPINF1, WNT5A, ODC1, GFRA1, SOX11	272	119	19462	4.20891	0.999979	0.952805	0.952805
GOTERM_BP_DIRECT	GO:0007399~nervous system development	14	4.51613	0.00683617	DOC2A, SOX11, NRG1, GFRA1, PCDHB13, FOS, SMARCA2, OLFM1, NRN1L, GBX2, NRG3, APBA2, PAFAH1B3, PCDHB7	272	425	19462	2.35699	0.999989	0.952805	0.952805
GOTERM_BP_DIRECT	GO:0045944~positive regulation of transcription from RNA polymerase II promoter	29	9.35484	0.00740319	CEBPA, HLF, CITED2, TBXT, GBX2, MYO6, ZIC1, ZNF521, EGR2, EGR3, DMRT1, EGR4, PCGF5, FOXH1, WNT5A, PBX3, ARID5A, ETV1, SOX11, FOS, SMARCA2, PBX1, RGMA, NR4A1, NR6A1, ELF3, NFIA, PAX8, NODAL	272	1232	19462	1.68425	0.999996	0.952805	0.952805
GOTERM_BP_DIRECT	GO:0007422~peripheral nervous system development	4	1.29032	0.00746622	EGR2, NFASC, EGR3, CITED2	272	29	19462	9.86917	0.999996	0.952805	0.952805
GOTERM_BP_DIRECT	GO:0090009~primitive streak formation	3	0.967742	0.00977958	WNT5A, TBXT, NODAL	272	11	19462	19.514	1	1	1
GOTERM_BP_DIRECT	GO:0048706~embryonic skeletal system development	4	1.29032	0.00982958	FGF9, WNT5A, TBXT, PBX1	272	32	19462	8.94393	1	1	1
GOTERM_BP_DIRECT	GO:0007156~homophilic cell adhesion via plasma membrane adhesion molecules	8	2.58065	0.0111503	PTPRT, CDH5, ROBO3, CEACAM6, CDHR1, PTPRM, PCDHB13, PCDHB7	272	174	19462	3.28972	1	1	1
GOTERM_BP_DIRECT	GO:0043114~regulation of vascular permeability	3	0.967742	0.0136175	CDH5, GPR4, PLEC	272	13	19462	16.5119	1	1	1
GOTERM_BP_DIRECT	GO:0060070~canonical Wnt signaling pathway	6	1.93548	0.0140676	FZD3, WNT2B, FGF9, WNT5A, FZD8, RSPO3	272	102	19462	4.20891	1	1	1
GOTERM_BP_DIRECT	GO:0000902~cell morphogenesis	6	1.93548	0.0146223	CDH5, DMRT1, NFIA, ADAM8, NRG1, PLEC	272	103	19462	4.16805	1	1	1
GOTERM_BP_DIRECT	GO:0009887~animal organ morphogenesis	7	2.25806	0.0146537	LAMA5, SYK, FGF9, FGF18, COL9A1, PBX3, PBX1	272	142	19462	3.52719	1	1	1
GOTERM_BP_DIRECT	GO:0010447~response to acidic pH	3	0.967742	0.0157425	SERPINF1, GPR4, GIP	272	14	19462	15.3325	1	1	1
GOTERM_BP_DIRECT	GO:0030851~granulocyte differentiation	3	0.967742	0.0157425	CEBPA, CITED2, CBFA2T3	272	14	19462	15.3325	1	1	1
GOTERM_BP_DIRECT	GO:0009410~response to xenobiotic stimulus	10	3.22581	0.0159178	FZD3, KCNJ8, ABCA3, MYO6, TXNIP, PTPRM, FOS, DRD1, TIMP4, GIP	272	277	19462	2.58309	1	1	1
GOTERM_BP_DIRECT	GO:0006606~protein import into nucleus	6	1.93548	0.0163737	SYK, FGF9, KCNQ3, TXNIP, FAM53A, DRD1	272	106	19462	4.05008	1	1	1
GOTERM_BP_DIRECT	GO:0007417~central nervous system development	7	2.25806	0.0176257	PAX8, CITED2, ZIC1, ADAM22, TAGLN3, MNX1, TIMP4	272	148	19462	3.38419	1	1	1
GOTERM_BP_DIRECT	GO:0010818~T cell chemotaxis	3	0.967742	0.0179993	CXCL12, CCL26, PLEC	272	15	19462	14.3103	1	1	1
GOTERM_BP_DIRECT	GO:0007416~synapse assembly	5	1.6129	0.0189098	PCLO, NRG3, PCDHB13, NRG1, DRD1	272	73	19462	4.90079	1	1	1
GOTERM_BP_DIRECT	GO:0098609~cell-cell adhesion	8	2.58065	0.0201823	LAMA5, CDH5, NFASC, CDHR1, CTNND2, ADAM8, STXBP6, TJP3	272	196	19462	2.92047	1	1	1
GOTERM_BP_DIRECT	GO:0006874~cellular calcium ion homeostasis	6	1.93548	0.0217107	CDH5, CXCL12, ATP2A3, ATP2B3, TNNI3, DRD1	272	114	19462	3.76587	1	1	1
GOTERM_BP_DIRECT	GO:0001658~branching involved in ureteric bud morphogenesis	4	1.29032	0.0232405	HS3ST3B1, LAMA5, PAX8, PBX1	272	44	19462	6.50468	1	1	1
GOTERM_BP_DIRECT	GO:0031643~positive regulation of myelination	3	0.967742	0.0255205	EGR2, TENM4, WASF3	272	18	19462	11.9252	1	1	1
GOTERM_BP_DIRECT	GO:0001944~vasculature development	3	0.967742	0.0255205	CDH5, NODAL, UNC13D	272	18	19462	11.9252	1	1	1
GOTERM_BP_DIRECT	GO:0070588~calcium ion transmembrane transport	6	1.93548	0.02638	MCOLN3, GRIN3A, KCNJ8, ATP2A3, PKD1L2, NALCN	272	120	19462	3.57757	1	1	1
GOTERM_BP_DIRECT	GO:0001843~neural tube closure	5	1.6129	0.026541	FZD3, CITED2, COBL, TBXT, RGMA	272	81	19462	4.41676	1	1	1
GOTERM_BP_DIRECT	GO:0021842~chemorepulsion involved in interneuron migration from the subpallium to the cortex	2	0.645161	0.027656	NRG3, NRG1	272	2	19462	71.5515	1	1	1
GOTERM_BP_DIRECT	GO:0007155~cell adhesion	15	4.83871	0.028171	PTPRT, SLC23A2, CTNND2, FIBCD1, ADAM22, PTPRM, PCDHB13, NFASC, CXCL12, PRPH2, CNTNAP3B, CDHR1, COL6A6, NCAM2, PCDHB7	272	567	19462	1.8929	1	1	1
GOTERM_BP_DIRECT	GO:0036342~post-anal tail morphogenesis	3	0.967742	0.0311216	FZD3, WNT5A, TBXT	272	20	19462	10.7327	1	1	1
GOTERM_BP_DIRECT	GO:0001892~embryonic placenta development	3	0.967742	0.0311216	CEBPA, CITED2, NODAL	272	20	19462	10.7327	1	1	1
GOTERM_BP_DIRECT	GO:0006814~sodium ion transport	5	1.6129	0.0370477	SLC23A2, SCNN1D, FXYD3, COMMD3, SLC38A11	272	90	19462	3.97508	1	1	1
GOTERM_BP_DIRECT	GO:0016079~synaptic vesicle exocytosis	3	0.967742	0.0371578	CADPS2, PCLO, DOC2A	272	22	19462	9.75702	1	1	1
GOTERM_BP_DIRECT	GO:0007189~adenylate cyclase-activating G-protein coupled receptor signaling pathway	6	1.93548	0.0385683	ADCY2, GPR4, DRD1, GPHA2, ADGRL2, GIP	272	133	19462	3.22789	1	1	1
GOTERM_BP_DIRECT	GO:0035567~non-canonical Wnt signaling pathway	3	0.967742	0.0403302	FZD3, WNT5A, FZD8	272	23	19462	9.3328	1	1	1
GOTERM_BP_DIRECT	GO:1904938~planar cell polarity pathway involved in axon guidance	2	0.645161	0.0411968	FZD3, WNT5A	272	3	19462	47.701	1	1	1
GOTERM_BP_DIRECT	GO:0060638~mesenchymal-epithelial cell signaling	2	0.645161	0.0411968	WNT2B, WNT5A	272	3	19462	47.701	1	1	1
GOTERM_BP_DIRECT	GO:0038130~ERBB4 signaling pathway	2	0.645161	0.0411968	NRG3, NRG1	272	3	19462	47.701	1	1	1
GOTERM_BP_DIRECT	GO:0001661~conditioned taste aversion	2	0.645161	0.0411968	FOS, DRD1	272	3	19462	47.701	1	1	1
GOTERM_BP_DIRECT	GO:0006357~regulation of transcription from RNA polymerase II promoter	34	10.9677	0.0414445	CEBPA, HLF, TSHZ1, ZBTB20, TBXT, ZXDA, DACH1, GBX2, ZNF727, ZIC1, ZNF521, BATF3, EGR2, EGR3, DMRT1, EGR4, GTF2IRD2, PCGF5, PBX3, ARID5A, ETV1, FOS, SMARCA2, PBX1, NR4A1, NR6A1, ELF3, NFIA, PAX8, ZNF558, ZNF799, TOX, ZNF233, VSX2	272	1736	19462	1.40135	1	1	1
GOTERM_BP_DIRECT	GO:0071425~hematopoietic stem cell proliferation	3	0.967742	0.0436009	CEBPA, WNT2B, WNT5A	272	24	19462	8.94393	1	1	1
GOTERM_BP_DIRECT	GO:0030509~BMP signaling pathway	5	1.6129	0.0437809	NFIA, USP9Y, WNT5A, NODAL, RGMA	272	95	19462	3.76587	1	1	1
GOTERM_BP_DIRECT	GO:0046835~carbohydrate phosphorylation	3	0.967742	0.0469666	FGGY, GNPTAB, HOOK1	272	25	19462	8.58618	1	1	1
GOTERM_BP_DIRECT	GO:0010467~gene expression	6	1.93548	0.0475297	EGR2, KCNJ8, NFIA, ZIC1, KCNQ3, PLEC	272	141	19462	3.04474	1	1	1
GOTERM_BP_DIRECT	GO:0030198~extracellular matrix organization	7	2.25806	0.0502978	MMP11, ELF3, COL22A1, ADAMTS17, COL9A1, COL6A6, OLFML2A	272	190	19462	2.63611	1	1	1
GOTERM_BP_DIRECT	GO:0007517~muscle organ development	5	1.6129	0.0542847	LAMA5, EGR3, ETV1, NEB, MAPK12	272	102	19462	3.50743	1	1	1
GOTERM_BP_DIRECT	GO:0030832~regulation of actin filament length	2	0.645161	0.0545498	EPS8, NEB	272	4	19462	35.7757	1	1	1
GOTERM_BP_DIRECT	GO:0007568~aging	6	1.93548	0.0549957	KCNMB1, SERPINF1, FBXO4, GFRA1, FOS, DPEP3	272	147	19462	2.92047	1	1	1
GOTERM_BP_DIRECT	GO:0007179~transforming growth factor beta receptor signaling pathway	5	1.6129	0.0558872	CDH5, CITED2, USP9Y, FOXH1, FOS	272	103	19462	3.47337	1	1	1
GOTERM_BP_DIRECT	GO:0032496~response to lipopolysaccharide	6	1.93548	0.0576268	NR4A1, KCNJ8, FOS, TRIB1, S100A8, TIMP4	272	149	19462	2.88127	1	1	1
GOTERM_BP_DIRECT	GO:0010628~positive regulation of gene expression	13	4.19355	0.0602639	CEBPA, CITED2, WNT5A, SOX11, NRG1, ACTG2, OLFM1, CDH5, ACTA1, FGF9, RNF207, FGF18, DRD1	272	519	19462	1.79223	1	1	1
GOTERM_BP_DIRECT	GO:0035335~peptidyl-tyrosine dephosphorylation	3	0.967742	0.065108	PTPRT, DUSP18, PTPN13	272	30	19462	7.15515	1	1	1
GOTERM_BP_DIRECT	GO:0070245~positive regulation of thymocyte apoptotic process	2	0.645161	0.0677175	WNT5A, ADAM8	272	5	19462	28.6206	1	1	1
GOTERM_BP_DIRECT	GO:0090131~mesenchyme migration	2	0.645161	0.0677175	ACTA1, ACTG2	272	5	19462	28.6206	1	1	1
GOTERM_BP_DIRECT	GO:0060023~soft palate development	2	0.645161	0.0677175	TSHZ1, SOX11	272	5	19462	28.6206	1	1	1
GOTERM_BP_DIRECT	GO:0008584~male gonad development	5	1.6129	0.0714382	WNT2B, FGF9, CITED2, WNT5A, GFRA1	272	112	19462	3.19426	1	1	1
GOTERM_BP_DIRECT	GO:0050769~positive regulation of neurogenesis	3	0.967742	0.0729208	KHDC3L, SERPINF1, SOX11	272	32	19462	6.70795	1	1	1
GOTERM_BP_DIRECT	GO:0000122~negative regulation of transcription from RNA polymerase II promoter	21	6.77419	0.0739584	CEBPA, BATF3, MAGEA12, DMRT1, CITED2, FOXH1, ARID5A, ZBTB20, SOX11, SMARCA2, TBXT, DACH1, NR6A1, FGF9, TXNIP, ZNF558, TAGLN3, MNX1, NODAL, VSX2, DPEP3	272	1015	19462	1.48038	1	1	1
GOTERM_BP_DIRECT	GO:0050729~positive regulation of inflammatory response	5	1.6129	0.0751651	CEBPA, WNT5A, S100A12, GPR4, S100A8	272	114	19462	3.13822	1	1	1
GOTERM_BP_DIRECT	GO:0001578~microtubule bundle formation	3	0.967742	0.0769349	TTLL6, MAP2, GAS2L1	272	33	19462	6.50468	1	1	1
GOTERM_BP_DIRECT	GO:0006887~exocytosis	5	1.6129	0.0789885	CADPS2, DOC2A, SYT16, STXBP6, NKD2	272	116	19462	3.08412	1	1	1
GOTERM_BP_DIRECT	GO:0001947~heart looping	4	1.29032	0.0791337	CITED2, FOXH1, WNT5A, NODAL	272	72	19462	3.97508	1	1	1
GOTERM_BP_DIRECT	GO:0038138~ERBB4-ERBB4 signaling pathway	2	0.645161	0.0807025	NRG3, NRG1	272	6	19462	23.8505	1	1	1
GOTERM_BP_DIRECT	GO:0048568~embryonic organ development	3	0.967742	0.0851647	PBX3, PBX1, DPEP3	272	35	19462	6.13298	1	1	1
GOTERM_BP_DIRECT	GO:0001975~response to amphetamine	3	0.967742	0.0893752	NR4A1, DRD1, RGS7	272	36	19462	5.96262	1	1	1
GOTERM_BP_DIRECT	GO:0032927~positive regulation of activin receptor signaling pathway	2	0.645161	0.0935072	FGF9, NODAL	272	7	19462	20.4433	1	1	1
GOTERM_BP_DIRECT	GO:2000052~positive regulation of non-canonical Wnt signaling pathway	2	0.645161	0.0935072	WNT5A, RSPO3	272	7	19462	20.4433	1	1	1
GOTERM_BP_DIRECT	GO:0060136~embryonic process involved in female pregnancy	2	0.645161	0.0935072	CITED2, NODAL	272	7	19462	20.4433	1	1	1
GOTERM_BP_DIRECT	GO:0030182~neuron differentiation	6	1.93548	0.0979525	FZD3, WNT2B, RTN1, WNT5A, FZD8, SOX11	272	175	19462	2.45319	1	1	1

## Sheet: BMP upregulated group
Category	Term	Count	percent	PValue	Genes	List.Total	Pop.Hits	Pop.Total	Fold.Enrichment	Bonferroni	Benjamini	FDR
GOTERM_BP_DIRECT	GO:0001525~angiogenesis	19	5.75758	3.46555e-08	PDGFRB, TBX1, COL15A1, ANGPT1, UNC5B, PDE3B, FN1, SHB, AMOT, EFNA1, APELA, CEACAM1, SRPX2, HEY1, ANPEP, ID1, APLNR, CCL2, TGFBI	282	253	19333	5.14853	7.3363e-05	7.33657e-05	7.2222e-05
GOTERM_BP_DIRECT	GO:0000122~negative regulation of transcription from RNA polymerase II promoter	36	10.9091	7.2904e-07	NOTCH2, DLX1, DLX2, BTG2, MAGEA12, GATA6, GATA3, GATA2, BACH2, HHEX, HEY1, MXI1, MAGEC3, HES1, ANKRD2, FNIP2, MAGEA3, MSX2, DMRT1, SOX13, HNF1B, BMP6, TBX3, EFNA1, DAB2, ZEB1, CDK6, MAF, ID2, ID1, ID4, MAGEB2, TXNIP, ID3, PPARG, MAGEB1	282	973	19333	2.53653	0.00154219	0.000771688	0.000759659
GOTERM_BP_DIRECT	GO:0030154~cell differentiation	28	8.48485	2.60592e-06	DLX1, PIWIL4, DLX2, DDX4, BEX1, NDRG2, SHB, SOCS3, HHEX, ANPEP, PEG10, NKX1-2, PRAME, ANGPT1, SEMA6D, TMEM176B, DUSP6, ZEB1, ID2, ID1, ID4, TDRD12, ID3, TLL2, PPARG, GTSF1, FOXA2, BRDT	282	682	19333	2.81465	0.00550155	0.00183891	0.00181025
GOTERM_BP_DIRECT	GO:0034587~piRNA metabolic process	6	1.81818	1.69963e-05	PIWIL1, PIWIL4, DDX4, PNLDC1, TDRD12, TDRD10	282	23	19333	17.8844	0.0353419	0.00716924	0.00705749
GOTERM_BP_DIRECT	GO:0045165~cell fate commitment	8	2.42424	1.80659e-05	WNT2B, WNT5A, GATA6, SOX13, SPRY2, PPARG, GATA3, GATA2	282	57	19333	9.622	0.0375237	0.00716924	0.00705749
GOTERM_BP_DIRECT	GO:0007507~heart development	14	4.24242	2.03191e-05	TBX1, CDKN1A, HEG1, IRX4, FN1, OXT, PTN, APELA, ID2, APLNR, ID3, PPARG, BVES, FBN1	282	219	19333	4.38262	0.0421038	0.00716924	0.00705749
GOTERM_BP_DIRECT	GO:0009887~animal organ morphogenesis	11	3.33333	3.45668e-05	NOTCH2, NTNG1, GREM1, GREM2, LAMA2, LHX1, ITGA2, TMEM176B, CCL2, TBX3, MEGF9	282	138	19333	5.46467	0.0705658	0.010454	0.010291
GOTERM_BP_DIRECT	GO:0030182~neuron differentiation	12	3.63636	5.25331e-05	WNT2B, LHX2, HOXD1, LHX1, WNT5A, IRX4, ID1, EN2, ID3, PCSK9, BHLHE22, BMP6	282	175	19333	4.70103	0.105254	0.0134152	0.0132061
GOTERM_BP_DIRECT	GO:0045892~negative regulation of transcription, DNA-templated	23	6.9697	5.70321e-05	PHC2, MSX2, NAB1, WNT5A, GATA6, SOX13, GATA3, TBX3, CIART, GREM1, HHEX, ZEB1, HEY1, ID2, LHX1, ID1, BCL3, ID4, ID3, PRAME, HES1, PPARG, PLCB1	282	591	19333	2.66803	0.113736	0.0134152	0.0132061
GOTERM_BP_DIRECT	GO:0007155~cell adhesion	22	6.66667	6.65279e-05	SPON2, RIPOR2, SRPX, EPHA4, COL15A1, LAMA2, ITGA2, FN1, THBS2, PRTG, VCAN, CEACAM1, SPP1, CCL2, HES1, TGFBI, CNTN4, SUSD5, NECTIN4, CD34, NECTIN3, GNE	282	555	19333	2.71756	0.131375	0.0140839	0.0138644
GOTERM_BP_DIRECT	GO:0009952~anterior/posterior pattern specification	9	2.72727	7.34623e-05	TBX1, BTG2, HHEX, HEY1, MSX2, LHX1, HES1, HNF1B, ACVR2A	282	95	19333	6.49485	0.144035	0.0141382	0.0139178
GOTERM_BP_DIRECT	GO:0010628~positive regulation of gene expression	21	6.36364	9.05856e-05	ANGPT1, SGMS1, WNT5A, FN1, HNF1B, GRHL3, GATA2, BMP6, CDK6, MAF, HEY1, ID2, ID1, ID4, ID3, SPRY2, HES1, PPARG, ADTRP, CD34, STOX1	282	525	19333	2.74227	0.17451	0.0159808	0.0157317
GOTERM_BP_DIRECT	GO:0071773~cellular response to BMP stimulus	6	1.81818	0.000106444	DLX1, COL2A1, GATA6, GATA3, ACVR2A, BMP6	282	33	19333	12.4649	0.201766	0.017334	0.0170638
GOTERM_BP_DIRECT	GO:0048146~positive regulation of fibroblast proliferation	7	2.12121	0.00019191	PDGFRB, CDKN1A, CDK6, SPHK1, WNT5A, S100A6, FN1	282	58	19333	8.27409	0.333899	0.0290196	0.0285672
GOTERM_BP_DIRECT	GO:0010719~negative regulation of epithelial to mesenchymal transition	6	1.81818	0.000271613	EFNA1, EPHA4, SPRY2, SPRY1, GATA3, FOXA2	282	40	19333	10.2835	0.437342	0.0369574	0.0363813
GOTERM_BP_DIRECT	GO:0070373~negative regulation of ERK1 and ERK2 cascade	8	2.42424	0.000295859	DUSP4, EPHA4, DAB2, TIMP3, SPRY2, SPRY1, NDRG2, DUSP6	282	88	19333	6.23243	0.465502	0.0369574	0.0363813
GOTERM_BP_DIRECT	GO:0043066~negative regulation of apoptotic process	20	6.06061	0.000296776	PDGFRB, NOTCH2, CDKN1A, MSX2, ANGPT1, SPHK1, WNT5A, GATA6, TBX3, TNFRSF10D, GREM1, SOCS3, DAB2, TCL1A, TCIM, ID1, BCL3, SPRY2, PRAME, TGM2	282	530	19333	2.58705	0.466539	0.0369574	0.0363813
GOTERM_BP_DIRECT	GO:0007411~axon guidance	11	3.33333	0.000356592	NOTCH2, EFNA1, PRTG, EPHA4, LAMA2, UNC5B, LHX2, SEMA6D, WNT5A, GATA3, CNTN4	282	183	19333	4.1209	0.530008	0.0419392	0.0412855
GOTERM_BP_DIRECT	GO:0001649~osteoblast differentiation	9	2.72727	0.000489057	VCAN, IGFBP5, MSX2, IGFBP3, SPP1, ID4, JUNB, BMP6, CTHRC1	282	125	19333	4.93609	0.644982	0.0537198	0.0528824
GOTERM_BP_DIRECT	GO:0090103~cochlea morphogenesis	5	1.51515	0.000507508	TBX1, ZEB1, WNT5A, GRHL3, CTHRC1	282	26	19333	13.184	0.658589	0.0537198	0.0528824
GOTERM_BP_DIRECT	GO:0007162~negative regulation of cell adhesion	6	1.81818	0.00093098	RIPOR2, EPHA4, ANGPT1, PDE3B, TGFBI, SIPA1	282	52	19333	7.91039	0.860794	0.0903866	0.0889776
GOTERM_BP_DIRECT	GO:0007160~cell-matrix adhesion	8	2.42424	0.000962286	COL17A1, SGCE, FGA, ITGA2, FN1, NID1, CD34, FBLN5	282	107	19333	5.12574	0.869729	0.0903866	0.0889776
GOTERM_BP_DIRECT	GO:0048715~negative regulation of oligodendrocyte differentiation	4	1.21212	0.000981998	DLX1, DLX2, ID4, HES1	282	14	19333	19.5876	0.875059	0.0903866	0.0889776
GOTERM_BP_DIRECT	GO:0008584~male gonad development	8	2.42424	0.00113193	PDGFRB, WNT2B, WNT5A, ZFP42, GATA6, AKR1C3, ADAM21, GATA3	282	110	19333	4.98594	0.909069	0.0998458	0.0982894
GOTERM_BP_DIRECT	GO:0021871~forebrain regionalization	3	0.909091	0.00123893	PGAP1, WNT2B, LHX1	282	4	19333	51.4176	0.92752	0.104473	0.102844
GOTERM_BP_DIRECT	GO:0008284~positive regulation of cell proliferation	19	5.75758	0.00128309	PDGFRB, TBX1, EPHA4, NMB, SPHK1, AKR1C3, FN1, PTN, TNFRSF11A, BMP6, TBX3, PTHLH, GREM1, TCL1A, GAREM1, PRAME, HES1, STOX1, IL13RA1	282	553	19333	2.35548	0.933996	0.104473	0.102844
GOTERM_BP_DIRECT	GO:0040019~positive regulation of embryonic development	4	1.21212	0.00147861	LHX1, PLCB1, FOXA2, AMOT	282	16	19333	17.1392	0.956393	0.115934	0.114127
GOTERM_BP_DIRECT	GO:0045944~positive regulation of transcription from RNA polymerase II promoter	32	9.69697	0.00155876	DLX1, DLX2, BEX1, GATA6, GATA3, GATA2, CHCHD2, HHEX, HEY1, HES1, JUNB, STOX1, TBX1, DMRT1, LMO2, WNT5A, EN2, HNF1B, GRHL3, FOS, BMP6, TBX3, ACVR2A, GREM1, DAB2, ZEB1, MAF, LHX2, BCL3, ID4, PPARG, FOXA2	282	1210	19333	1.81307	0.963208	0.116537	0.11472
GOTERM_BP_DIRECT	GO:0007219~Notch signaling pathway	8	2.42424	0.00161924	NOTCH2, DLX1, DLX2, CDK6, HEY1, HES1, HNF1B, SUSD5	282	117	19333	4.68764	0.967636	0.116537	0.11472
GOTERM_BP_DIRECT	GO:0045785~positive regulation of cell adhesion	6	1.81818	0.00165144	EPHA4, LAMA2, ANGPT1, ITGA2, NID1, TGM2	282	59	19333	6.97187	0.969772	0.116537	0.11472
GOTERM_BP_DIRECT	GO:0030509~BMP signaling pathway	7	2.12121	0.00178848	NOTCH2, GDF15, WNT5A, HES1, PPARG, ACVR2A, BMP6	282	88	19333	5.45338	0.977395	0.122136	0.120232
GOTERM_BP_DIRECT	GO:0048752~semicircular canal morphogenesis	3	0.909091	0.00204506	TBX1, ZEB1, TBX3	282	5	19333	41.134	0.986883	0.131194	0.129149
GOTERM_BP_DIRECT	GO:0072178~nephric duct morphogenesis	3	0.909091	0.00204506	EPHA4, LHX1, GATA3	282	5	19333	41.134	0.986883	0.131194	0.129149
GOTERM_BP_DIRECT	GO:0045746~negative regulation of Notch signaling pathway	5	1.51515	0.00218582	DLX1, DLX2, HEY1, TCIM, GATA2	282	38	19333	9.02062	0.990269	0.136099	0.133978
GOTERM_BP_DIRECT	GO:0001709~cell fate determination	4	1.21212	0.00247741	NOTCH2, HES1, GATA3, GATA2	282	19	19333	14.433	0.994759	0.149848	0.147512
GOTERM_BP_DIRECT	GO:0030198~extracellular matrix organization	9	2.72727	0.00290305	COL17A1, ADAMTS5, COL15A1, COL2A1, COL14A1, BCL3, SLC39A8, COL9A2, TGFBI	282	165	19333	3.73946	0.997876	0.170715	0.168054
GOTERM_BP_DIRECT	GO:0030513~positive regulation of BMP signaling pathway	5	1.51515	0.0031675	NOTCH2, MSX2, GATA6, GPC3, HES1	282	42	19333	8.16152	0.998789	0.181232	0.178407
GOTERM_BP_DIRECT	GO:0021772~olfactory bulb development	4	1.21212	0.00332825	DLX2, LHX2, ID2, FUT1	282	21	19333	13.0584	0.999139	0.185419	0.182528
GOTERM_BP_DIRECT	GO:0014070~response to organic cyclic compound	6	1.81818	0.00350876	BTG2, TRPA1, HES1, HNF1B, TNFRSF11A, DUSP6	282	70	19333	5.87629	0.999413	0.190319	0.187353
GOTERM_BP_DIRECT	GO:0043065~positive regulation of apoptotic process	13	3.93939	0.00359602	PDGFRB, NOTCH2, HPGD, IGFBP3, HTRA1, PTN, PNMA2, DUSP6, TXNIP, ID3, SPRY1, PPARG, TGM2	282	332	19333	2.68445	0.999513	0.190319	0.187353
GOTERM_BP_DIRECT	GO:0032922~circadian regulation of gene expression	6	1.81818	0.00373062	ID2, ID1, ID4, ID3, HNF1B, CIART	282	71	19333	5.79353	0.999634	0.192627	0.189625
GOTERM_BP_DIRECT	GO:0050679~positive regulation of epithelial cell proliferation	6	1.81818	0.00396236	TBX1, WNT5A, ID1, HTRA1, STOX1, BMP6	282	72	19333	5.71306	0.999776	0.196092	0.193036
GOTERM_BP_DIRECT	GO:0001568~blood vessel development	5	1.51515	0.00407561	TBX1, CEACAM1, SPHK1, APLNR, TBX3	282	45	19333	7.61742	0.999824	0.196092	0.193036
GOTERM_BP_DIRECT	GO:0031047~gene silencing by RNA	5	1.51515	0.00407561	PIWIL1, LIN28B, PIWIL4, DDX4, TDRD12	282	45	19333	7.61742	0.999824	0.196092	0.193036
GOTERM_BP_DIRECT	GO:0071425~hematopoietic stem cell proliferation	4	1.21212	0.00490495	WNT2B, WNT5A, SHB, CD34	282	24	19333	11.4261	0.99997	0.230751	0.227154
GOTERM_BP_DIRECT	GO:0010862~positive regulation of pathway-restricted SMAD protein phosphorylation	5	1.51515	0.00638787	DAB2, GDF15, PPARG, ACVR2A, BMP6	282	51	19333	6.72125	0.999999	0.293981	0.289398
GOTERM_BP_DIRECT	GO:2000096~positive regulation of Wnt signaling pathway, planar cell polarity pathway	3	0.909091	0.00708439	DAB2, GPC3, PLEKHA4	282	9	19333	22.8522	1	0.319099	0.314125
GOTERM_BP_DIRECT	GO:0010033~response to organic substance	4	1.21212	0.00839514	TRPA1, WNT5A, TIMP3, S100P	282	29	19333	9.4561	1	0.369126	0.363372
GOTERM_BP_DIRECT	GO:0001822~kidney development	7	2.12121	0.00854377	HPGD, LHX1, WNT5A, PCSK9, HNF1B, GATA3, BMP6	282	121	19333	3.96609	1	0.369126	0.363372
GOTERM_BP_DIRECT	GO:0042472~inner ear morphogenesis	5	1.51515	0.00887448	TBX1, COL2A1, SPRY2, GATA3, GATA2	282	56	19333	6.12114	1	0.375745	0.369888
GOTERM_BP_DIRECT	GO:0034446~substrate adhesion-dependent cell spreading	5	1.51515	0.0100233	NTNG1, EFNA1, FN1, BVES, MEGF9	282	58	19333	5.91006	1	0.384626	0.378631
GOTERM_BP_DIRECT	GO:0014823~response to activity	5	1.51515	0.0100233	ZEB1, OXT, FOS, PTN, BMP6	282	58	19333	5.91006	1	0.384626	0.378631
GOTERM_BP_DIRECT	GO:0045766~positive regulation of angiogenesis	8	2.42424	0.0102488	GREM1, APELA, SPHK1, WNT5A, GATA6, APLNR, GATA2, CD34	282	164	19333	3.34423	1	0.384626	0.378631
GOTERM_BP_DIRECT	GO:0033138~positive regulation of peptidyl-serine phosphorylation	6	1.81818	0.010552	TCL1A, ANGPT1, WNT5A, SPRY2, FNIP2, STOX1	282	91	19333	4.52022	1	0.384626	0.378631
GOTERM_BP_DIRECT	GO:0090009~primitive streak formation	3	0.909091	0.0106179	LHX1, WNT5A, FOXA2	282	11	19333	18.6973	1	0.384626	0.378631
GOTERM_BP_DIRECT	GO:0060674~placenta blood vessel development	3	0.909091	0.0106179	NOTCH2, SOCS3, APELA	282	11	19333	18.6973	1	0.384626	0.378631
GOTERM_BP_DIRECT	GO:0045599~negative regulation of fat cell differentiation	5	1.51515	0.0106322	MSX2, WNT5A, ID4, GATA3, GATA2	282	59	19333	5.80989	1	0.384626	0.378631
GOTERM_BP_DIRECT	GO:0042493~response to drug	11	3.33333	0.0109211	CDKN1A, TRPA1, ITGA2, GATA6, TXNIP, HNF1B, PPARG, GATA3, FOS, PTN, DUSP6	282	293	19333	2.5738	1	0.384626	0.378631
GOTERM_BP_DIRECT	GO:0048706~embryonic skeletal system development	4	1.21212	0.0110378	DLX1, HOXD1, WNT5A, ACVR2A	282	32	19333	8.56959	1	0.384626	0.378631
GOTERM_BP_DIRECT	GO:0090102~cochlea development	4	1.21212	0.0110378	EPHA4, HES1, GATA3, GATA2	282	32	19333	8.56959	1	0.384626	0.378631
GOTERM_BP_DIRECT	GO:0016525~negative regulation of angiogenesis	7	2.12121	0.011093	HHEX, PDE3B, SPRY2, PPARG, PTN, THBS2, AMOT	282	128	19333	3.7492	1	0.384626	0.378631
GOTERM_BP_DIRECT	GO:0042475~odontogenesis of dentin-containing tooth	5	1.51515	0.0112644	TBX1, DLX1, DLX2, GATA6, ACVR2A	282	60	19333	5.71306	1	0.384626	0.378631
GOTERM_BP_DIRECT	GO:0051897~positive regulation of protein kinase B signaling	7	2.12121	0.0114966	IGFBP5, ANGPT1, GDF15, AKR1C3, SPRY2, GATA3, STOX1	282	129	19333	3.72013	1	0.385338	0.379331
GOTERM_BP_DIRECT	GO:0051216~cartilage development	5	1.51515	0.0119204	DLX2, COL2A1, ZEB1, WNT5A, BMP6	282	61	19333	5.6194	1	0.385338	0.379331
GOTERM_BP_DIRECT	GO:0007389~pattern specification process	4	1.21212	0.0120134	TBX1, ZEB1, LHX1, GRHL3	282	33	19333	8.30991	1	0.385338	0.379331
GOTERM_BP_DIRECT	GO:0060071~Wnt signaling pathway, planar cell polarity pathway	4	1.21212	0.0120134	WNT5A, GPC3, GPC4, CTHRC1	282	33	19333	8.30991	1	0.385338	0.379331
GOTERM_BP_DIRECT	GO:0045668~negative regulation of osteoblast differentiation	5	1.51515	0.0126004	GREM1, CDK6, IGFBP5, ID3, PPARG	282	62	19333	5.52877	1	0.398135	0.391929
GOTERM_BP_DIRECT	GO:0007565~female pregnancy	6	1.81818	0.0130871	HPGD, IGFBP5, ITGA2, OXT, FOS, PTHLH	282	96	19333	4.2848	1	0.407434	0.401082
GOTERM_BP_DIRECT	GO:0001570~vasculogenesis	5	1.51515	0.0133047	APELA, HEG1, APLNR, JUNB, AMOT	282	63	19333	5.44101	1	0.408203	0.40184
GOTERM_BP_DIRECT	GO:0009653~anatomical structure morphogenesis	7	2.12121	0.0146166	FBN2, LHX1, SOX13, GPC3, GATA3, FOXA2, FBN1	282	136	19333	3.52866	1	0.429866	0.423165
GOTERM_BP_DIRECT	GO:0060100~positive regulation of phagocytosis, engulfment	3	0.909091	0.014773	ITGA2, PPARG, GATA2	282	13	19333	15.8208	1	0.429866	0.423165
GOTERM_BP_DIRECT	GO:0001501~skeletal system development	7	2.12121	0.0151059	VCAN, COL2A1, COL9A2, PTHLH, BMP6, TBX3, FBN1	282	137	19333	3.5029	1	0.429866	0.423165
GOTERM_BP_DIRECT	GO:2000352~negative regulation of endothelial cell apoptotic process	4	1.21212	0.0152291	FGA, ANGPT1, GATA3, GATA2	282	36	19333	7.61742	1	0.429866	0.423165
GOTERM_BP_DIRECT	GO:0048469~cell maturation	4	1.21212	0.0152291	HES1, PPARG, GATA3, GATA2	282	36	19333	7.61742	1	0.429866	0.423165
GOTERM_BP_DIRECT	GO:0048662~negative regulation of smooth muscle cell proliferation	4	1.21212	0.0152291	IGFBP5, IGFBP3, PPARG, NDRG2	282	36	19333	7.61742	1	0.429866	0.423165
GOTERM_BP_DIRECT	GO:0007517~muscle organ development	6	1.81818	0.0160047	TBX1, SGCE, LAMA2, ID3, ANKRD2, BVES	282	101	19333	4.07268	1	0.440563	0.433696
GOTERM_BP_DIRECT	GO:0032570~response to progesterone	4	1.21212	0.0163983	TXNIP, OXT, FOS, PTN	282	37	19333	7.41154	1	0.440563	0.433696
GOTERM_BP_DIRECT	GO:0060412~ventricular septum morphogenesis	4	1.21212	0.0163983	HEY1, APLNR, HES1, TBX3	282	37	19333	7.41154	1	0.440563	0.433696
GOTERM_BP_DIRECT	GO:0006915~apoptotic process	17	5.15152	0.0164405	NOTCH2, EGLN3, PLEKHF1, SGMS1, UNC5B, IGFBP3, PRUNE2, PCSK9, SHB, TNFRSF10D, GREM1, DAB2, TCIM, PEG10, PEA15, NLRP2, PRAME	282	607	19333	1.92004	1	0.440563	0.433696
GOTERM_BP_DIRECT	GO:2000678~negative regulation of transcription regulatory region DNA binding	3	0.909091	0.0170715	HEY1, MSX2, LHX2	282	14	19333	14.6907	1	0.44084	0.433968
GOTERM_BP_DIRECT	GO:0003323~type B pancreatic cell development	3	0.909091	0.0170715	CDK6, WNT5A, BMP6	282	14	19333	14.6907	1	0.44084	0.433968
GOTERM_BP_DIRECT	GO:0006357~regulation of transcription from RNA polymerase II promoter	37	11.2121	0.0172098	DLX1, DLX2, ZNF492, HOXD1, GATA6, GATA3, BHLHE22, GATA2, BACH2, HHEX, HEY1, MXI1, NKX1-2, HES1, ANKRD2, JUNB, STOX1, TBX1, MSX2, DMRT1, IRX4, EN2, SOX13, HNF1B, GRHL3, FOS, TBX3, ZNF90, ZEB1, MAF, LHX2, LHX1, ZFP42, PPARG, ZNF534, ZNF214, FOXA2	282	1723	19333	1.4722	1	0.44084	0.433968
GOTERM_BP_DIRECT	GO:0042060~wound healing	6	1.81818	0.0172838	NOTCH2, PDGFRB, CDKN1A, SDC4, WNT5A, GRHL3	282	103	19333	3.9936	1	0.44084	0.433968
GOTERM_BP_DIRECT	GO:0016477~cell migration	10	3.0303	0.0179913	NTNG1, EFNA1, PDGFRB, CEACAM1, SDC4, GPC3, HES1, GPC4, MEGF9, CTHRC1	282	271	19333	2.52977	1	0.441123	0.434247
GOTERM_BP_DIRECT	GO:0071560~cellular response to transforming growth factor beta stimulus	5	1.51515	0.0180557	DLX1, DAB2, ZEB1, WNT5A, FBN1	282	69	19333	4.96788	1	0.441123	0.434247
GOTERM_BP_DIRECT	GO:0050680~negative regulation of epithelial cell proliferation	5	1.51515	0.0180557	DAB2, CDK6, WNT5A, GPC3, PTN	282	69	19333	4.96788	1	0.441123	0.434247
GOTERM_BP_DIRECT	GO:0007165~signal transduction	29	8.78788	0.0181283	COL15A1, BEX1, PDE3B, OXT, GATA3, TNFRSF11A, NDRG2, RASGRP2, SHB, PLAU, ANPEP, SPP1, CCL2, ALKAL2, CD34, PDGFRB, NMB, IGFBP5, GDF15, GNG12, TNFRSF10D, GREM1, CEACAM1, S100A6, PPARG, PLCB1, SIPA1, FBN1, SKAP2	282	1268	19333	1.56794	1	0.441123	0.434247
GOTERM_BP_DIRECT	GO:0007399~nervous system development	13	3.93939	0.0187688	NOTCH2, BEX1, SEMA6D, FN1, PTN, NAV2, FOS, NDRG2, ZEB1, NOVA1, LHX1, HES1, CNTN4	282	415	19333	2.14756	1	0.444139	0.437216
GOTERM_BP_DIRECT	GO:0034260~negative regulation of GTPase activity	4	1.21212	0.0188838	LRCH1, SPRY2, SPRY1, AMOT	282	39	19333	7.03146	1	0.444139	0.437216
GOTERM_BP_DIRECT	GO:0030514~negative regulation of BMP signaling pathway	5	1.51515	0.0189374	GREM1, DLX1, WNT5A, HTRA1, PPARG	282	70	19333	4.89691	1	0.444139	0.437216
GOTERM_BP_DIRECT	GO:0070374~positive regulation of ERK1 and ERK2 cascade	9	2.72727	0.019166	NOTCH2, PDGFRB, FGA, APELA, GAREM1, ANGPT1, CCL2, SPRY2, ALKAL2	282	229	19333	2.69437	1	0.444139	0.437216
GOTERM_BP_DIRECT	GO:0045778~positive regulation of ossification	3	0.909091	0.0195111	WNT5A, OXT, PTN	282	15	19333	13.7113	1	0.444139	0.437216
GOTERM_BP_DIRECT	GO:0014912~negative regulation of smooth muscle cell migration	3	0.909091	0.0195111	IGFBP5, SEMA6D, IGFBP3	282	15	19333	13.7113	1	0.444139	0.437216
GOTERM_BP_DIRECT	GO:0030316~osteoclast differentiation	4	1.21212	0.0215664	GPC3, FOS, TNFRSF11A, JUNB	282	41	19333	6.68846	1	0.485703	0.478132
GOTERM_BP_DIRECT	GO:0070166~enamel mineralization	3	0.909091	0.0220871	TBX1, MSX2, WDR72	282	16	19333	12.8544	1	0.492195	0.484522
GOTERM_BP_DIRECT	GO:0007417~central nervous system development	7	2.12121	0.0225326	VCAN, COL2A1, ZEB1, ID3, GRHL3, SERPINI1, TBX3	282	150	19333	3.19931	1	0.49689	0.489145
GOTERM_BP_DIRECT	GO:0030501~positive regulation of bone mineralization	4	1.21212	0.0244464	FBN2, PTN, ACVR2A, BMP6	282	43	19333	6.37737	1	0.524916	0.516733
GOTERM_BP_DIRECT	GO:0009267~cellular response to starvation	5	1.51515	0.0247843	WNT2B, AKR1C3, PDK4, PCSK9, WIPI1	282	76	19333	4.51031	1	0.524916	0.516733
GOTERM_BP_DIRECT	GO:0001702~gastrulation with mouth forming second	3	0.909091	0.0247953	LHX1, ACVR2A, AMOT	282	17	19333	12.0982	1	0.524916	0.516733
GOTERM_BP_DIRECT	GO:0043116~negative regulation of vascular permeability	3	0.909091	0.0247953	CEACAM1, ANGPT1, AMOT	282	17	19333	12.0982	1	0.524916	0.516733
GOTERM_BP_DIRECT	GO:0045669~positive regulation of osteoblast differentiation	5	1.51515	0.0258532	FBN2, MSX2, ACVR2A, BMP6, CTHRC1	282	77	19333	4.45174	1	0.538804	0.530405
GOTERM_BP_DIRECT	GO:0002088~lens development in camera-type eye	4	1.21212	0.0259603	WNT2B, CRYBB1, WNT5A, GATA3	282	44	19333	6.23243	1	0.538804	0.530405
GOTERM_BP_DIRECT	GO:0043523~regulation of neuron apoptotic process	3	0.909091	0.0276311	EGLN3, PCSK9, GATA3	282	18	19333	11.4261	1	0.562452	0.553684
GOTERM_BP_DIRECT	GO:0060065~uterus development	3	0.909091	0.0276311	LHX1, WNT5A, GATA3	282	18	19333	11.4261	1	0.562452	0.553684
GOTERM_BP_DIRECT	GO:0060067~cervix development	2	0.606061	0.0288589	LHX1, WNT5A	282	2	19333	68.5567	1	0.565877	0.557056
GOTERM_BP_DIRECT	GO:0061017~hepatoblast differentiation	2	0.606061	0.0288589	HNF1B, TBX3	282	2	19333	68.5567	1	0.565877	0.557056
GOTERM_BP_DIRECT	GO:0021893~cerebral cortex GABAergic interneuron fate commitment	2	0.606061	0.0288589	DLX1, DLX2	282	2	19333	68.5567	1	0.565877	0.557056
GOTERM_BP_DIRECT	GO:0007605~sensory perception of sound	7	2.12121	0.0289131	TBX1, RIPOR2, COL2A1, PGAP1, SPRY2, NAV2, COCH	282	159	19333	3.01822	1	0.565877	0.557056
GOTERM_BP_DIRECT	GO:0061098~positive regulation of protein tyrosine kinase activity	4	1.21212	0.0291358	EFNA1, GREM1, EPHA4, ALKAL2	282	46	19333	5.96146	1	0.565877	0.557056
GOTERM_BP_DIRECT	GO:0001558~regulation of cell growth	5	1.51515	0.030403	CEACAM1, IGFBP5, IGFBP3, RASGRP2, FBLN5	282	81	19333	4.2319	1	0.573095	0.564162
GOTERM_BP_DIRECT	GO:0009948~anterior/posterior axis specification	3	0.909091	0.0305903	PGAP1, LHX1, GPC3	282	19	19333	10.8247	1	0.573095	0.564162
GOTERM_BP_DIRECT	GO:0007340~acrosome reaction	3	0.909091	0.0305903	SPESP1, TRIM36, AKAP3	282	19	19333	10.8247	1	0.573095	0.564162
GOTERM_BP_DIRECT	GO:0090190~positive regulation of branching involved in ureteric bud morphogenesis	3	0.909091	0.0305903	GREM1, WNT2B, LHX1	282	19	19333	10.8247	1	0.573095	0.564162
GOTERM_BP_DIRECT	GO:0071364~cellular response to epidermal growth factor stimulus	4	1.21212	0.0325073	DAB2, GAREM1, ID1, FOS	282	48	19333	5.71306	1	0.598966	0.58963
GOTERM_BP_DIRECT	GO:0010468~regulation of gene expression	9	2.72727	0.0332828	TRIM61, COL2A1, CDK6, TRIM17, NOVA1, LHX1, APLNR, PTHLH, STOX1	282	255	19333	2.41965	1	0.598966	0.58963
GOTERM_BP_DIRECT	GO:0043046~DNA methylation involved in gamete generation	3	0.909091	0.0336689	PIWIL4, DDX4, TDRD12	282	20	19333	10.2835	1	0.598966	0.58963
GOTERM_BP_DIRECT	GO:0060391~positive regulation of SMAD protein import into nucleus	3	0.909091	0.0336689	DAB2, PPARG, BMP6	282	20	19333	10.2835	1	0.598966	0.58963
GOTERM_BP_DIRECT	GO:0060122~inner ear receptor stereocilium organization	3	0.909091	0.0336689	SDC4, HES1, CTHRC1	282	20	19333	10.2835	1	0.598966	0.58963
GOTERM_BP_DIRECT	GO:0060716~labyrinthine layer blood vessel development	3	0.909091	0.0336689	HEY1, HES1, JUNB	282	20	19333	10.2835	1	0.598966	0.58963
GOTERM_BP_DIRECT	GO:0007283~spermatogenesis	13	3.93939	0.0358689	PIWIL1, PIWIL4, PHC2, DDX4, DMRT1, WFDC2, ACVR2A, DAZL, ADAM28, PNLDC1, TDRD12, GTSF1, BRDT	282	457	19333	1.95019	1	0.632788	0.622924
GOTERM_BP_DIRECT	GO:0031589~cell-substrate adhesion	3	0.909091	0.0368626	ANGPT1, ITGA2, MYO1G	282	21	19333	9.79382	1	0.633057	0.623189
GOTERM_BP_DIRECT	GO:0030308~negative regulation of cell growth	6	1.81818	0.0391798	MEG3, GREM1, DAB2, CDKN1A, PPARG, SIPA1	282	128	19333	3.2136	1	0.633057	0.623189
GOTERM_BP_DIRECT	GO:0009636~response to toxic substance	5	1.51515	0.0394346	PDGFRB, PON3, CDKN1A, GATA6, FOS	282	88	19333	3.89527	1	0.633057	0.623189
GOTERM_BP_DIRECT	GO:0007275~multicellular organism development	8	2.42424	0.0396975	NOTCH2, PDGFRB, EPHA4, TCL1A, VCAN, LMO2, EN2, ID3	282	217	19333	2.52744	1	0.633057	0.623189
GOTERM_BP_DIRECT	GO:0009566~fertilization	4	1.21212	0.0398318	SPATA22, SPESP1, TDRD12, NECTIN3	282	52	19333	5.2736	1	0.633057	0.623189
GOTERM_BP_DIRECT	GO:1902895~positive regulation of pri-miRNA transcription from RNA polymerase II promoter	4	1.21212	0.0398318	PPARG, GATA3, FOS, GATA2	282	52	19333	5.2736	1	0.633057	0.623189
GOTERM_BP_DIRECT	GO:0001894~tissue homeostasis	3	0.909091	0.0401676	CUBN, COL2A1, CD34	282	22	19333	9.34865	1	0.633057	0.623189
GOTERM_BP_DIRECT	GO:0040037~negative regulation of fibroblast growth factor receptor signaling pathway	3	0.909091	0.0401676	WNT5A, SPRY2, SPRY1	282	22	19333	9.34865	1	0.633057	0.623189
GOTERM_BP_DIRECT	GO:1903589~positive regulation of blood vessel endothelial cell proliferation involved in sprouting angiogenesis	3	0.909091	0.0401676	APELA, APLNR, GATA2	282	22	19333	9.34865	1	0.633057	0.623189
GOTERM_BP_DIRECT	GO:0032526~response to retinoic acid	4	1.21212	0.0417826	PDGFRB, GATA6, OXT, BMP6	282	53	19333	5.17409	1	0.633057	0.623189
GOTERM_BP_DIRECT	GO:0010629~negative regulation of gene expression	10	3.0303	0.0423801	NOTCH2, CDKN1A, ID2, APLNR, ID3, HES1, PPARG, GATA2, CD34, STOX1	282	316	19333	2.16952	1	0.633057	0.623189
GOTERM_BP_DIRECT	GO:0032349~positive regulation of aldosterone biosynthetic process	2	0.606061	0.0429757	DAB2, BMP6	282	3	19333	45.7045	1	0.633057	0.623189
GOTERM_BP_DIRECT	GO:0072049~comma-shaped body morphogenesis	2	0.606061	0.0429757	LHX1, HES1	282	3	19333	45.7045	1	0.633057	0.623189
GOTERM_BP_DIRECT	GO:1903051~negative regulation of proteolysis involved in cellular protein catabolic process	2	0.606061	0.0429757	EFNA1, EPHA4	282	3	19333	45.7045	1	0.633057	0.623189
GOTERM_BP_DIRECT	GO:0060638~mesenchymal-epithelial cell signaling	2	0.606061	0.0429757	WNT2B, WNT5A	282	3	19333	45.7045	1	0.633057	0.623189
GOTERM_BP_DIRECT	GO:2000860~positive regulation of aldosterone secretion	2	0.606061	0.0429757	DAB2, BMP6	282	3	19333	45.7045	1	0.633057	0.623189
GOTERM_BP_DIRECT	GO:0060183~apelin receptor signaling pathway	2	0.606061	0.0429757	APELA, APLNR	282	3	19333	45.7045	1	0.633057	0.623189
GOTERM_BP_DIRECT	GO:0021544~subpallium development	2	0.606061	0.0429757	DLX1, DLX2	282	3	19333	45.7045	1	0.633057	0.623189
GOTERM_BP_DIRECT	GO:1900038~negative regulation of cellular response to hypoxia	2	0.606061	0.0429757	EPHA4, CD34	282	3	19333	45.7045	1	0.633057	0.623189
GOTERM_BP_DIRECT	GO:1901536~negative regulation of DNA demethylation	2	0.606061	0.0429757	DPPA3, GATA3	282	3	19333	45.7045	1	0.633057	0.623189
GOTERM_BP_DIRECT	GO:0070165~positive regulation of adiponectin secretion	2	0.606061	0.0429757	HCAR2, PPARG	282	3	19333	45.7045	1	0.633057	0.623189
GOTERM_BP_DIRECT	GO:0072278~metanephric comma-shaped body morphogenesis	2	0.606061	0.0429757	PDGFRB, LHX1	282	3	19333	45.7045	1	0.633057	0.623189
GOTERM_BP_DIRECT	GO:1902871~positive regulation of amacrine cell differentiation	2	0.606061	0.0429757	DLX1, DLX2	282	3	19333	45.7045	1	0.633057	0.623189
GOTERM_BP_DIRECT	GO:0006508~proteolysis	12	3.63636	0.043061	ADAMTS5, PM20D2, ADAM28, PLAU, ANPEP, HTRA1, NAALAD2, ADAM21, CTSF, WFDC2, DPEP3, TGM2	282	418	19333	1.96814	1	0.633057	0.623189
GOTERM_BP_DIRECT	GO:0045807~positive regulation of endocytosis	3	0.909091	0.04358	DAB2, WNT5A, GPC3	282	23	19333	8.94218	1	0.634012	0.624129
GOTERM_BP_DIRECT	GO:0030324~lung development	5	1.51515	0.043725	HEG1, WNT5A, GPC3, HES1, PTN	282	91	19333	3.76685	1	0.634012	0.624129
GOTERM_BP_DIRECT	GO:0001889~liver development	5	1.51515	0.0452111	GATA6, PCSK9, HES1, HNF1B, PTN	282	92	19333	3.72591	1	0.651102	0.640952
GOTERM_BP_DIRECT	GO:0071277~cellular response to calcium ion	5	1.51515	0.0467253	WNT5A, AKR1C3, FOS, RASGRP2, JUNB	282	93	19333	3.68585	1	0.66468	0.654318
GOTERM_BP_DIRECT	GO:0010529~negative regulation of transposition	3	0.909091	0.0470959	PIWIL1, PIWIL4, DDX4	282	24	19333	8.56959	1	0.66468	0.654318
GOTERM_BP_DIRECT	GO:0014911~positive regulation of smooth muscle cell migration	3	0.909091	0.0470959	PDGFRB, ITGA2, SEMA6D	282	24	19333	8.56959	1	0.66468	0.654318
GOTERM_BP_DIRECT	GO:0051726~regulation of cell cycle	10	3.0303	0.0479031	NOTCH2, RIPOR2, CDKN1A, CDK6, ID2, GATA6, TRIM36, ID3, PLCB1, JUNB	282	324	19333	2.11595	1	0.671595	0.661126
GOTERM_BP_DIRECT	GO:0043433~negative regulation of sequence-specific DNA binding transcription factor activity	5	1.51515	0.0482673	ID2, ID1, ID3, HES1, FOXA2	282	94	19333	3.64663	1	0.67225	0.661771
GOTERM_BP_DIRECT	GO:0045786~negative regulation of cell cycle	4	1.21212	0.050055	CDK6, HPGD, GATA3, SIPA1	282	57	19333	4.811	1	0.688183	0.677455
GOTERM_BP_DIRECT	GO:0007140~male meiosis	3	0.909091	0.0507116	DDX4, TDRD12, BRDT	282	25	19333	8.22681	1	0.688183	0.677455
GOTERM_BP_DIRECT	GO:0003148~outflow tract septum morphogenesis	3	0.909091	0.0507116	TBX1, MSX2, GATA6	282	25	19333	8.22681	1	0.688183	0.677455
GOTERM_BP_DIRECT	GO:0060976~coronary vasculature development	3	0.909091	0.0507116	APELA, APLNR, GPC3	282	25	19333	8.22681	1	0.688183	0.677455
GOTERM_BP_DIRECT	GO:0007267~cell-cell signaling	8	2.42424	0.0514388	EFNA1, GREM1, NMB, GDF15, LHX1, TNFRSF11A, FJX1, PTHLH	282	230	19333	2.38458	1	0.693604	0.682792
GOTERM_BP_DIRECT	GO:0048714~positive regulation of oligodendrocyte differentiation	3	0.909091	0.0544236	PPARG, PTN, ASPA	282	26	19333	7.91039	1	0.704279	0.693301
GOTERM_BP_DIRECT	GO:0009954~proximal/distal pattern formation	3	0.909091	0.0544236	GREM1, DLX1, DLX2	282	26	19333	7.91039	1	0.704279	0.693301
GOTERM_BP_DIRECT	GO:0002092~positive regulation of receptor internalization	3	0.909091	0.0544236	GREM1, ANGPT1, PCSK9	282	26	19333	7.91039	1	0.704279	0.693301
GOTERM_BP_DIRECT	GO:0030199~collagen fibril organization	4	1.21212	0.0567413	GREM1, COL2A1, COL14A1, TLL2	282	60	19333	4.57045	1	0.704279	0.693301
GOTERM_BP_DIRECT	GO:0051387~negative regulation of neurotrophin TRK receptor signaling pathway	2	0.606061	0.0568879	SPRY2, SPRY1	282	4	19333	34.2784	1	0.704279	0.693301
GOTERM_BP_DIRECT	GO:0050878~regulation of body fluid levels	2	0.606061	0.0568879	HEG1, APLNR	282	4	19333	34.2784	1	0.704279	0.693301
GOTERM_BP_DIRECT	GO:0060437~lung growth	2	0.606061	0.0568879	PDGFRB, SPRY2	282	4	19333	34.2784	1	0.704279	0.693301
GOTERM_BP_DIRECT	GO:1904031~positive regulation of cyclin-dependent protein kinase activity	2	0.606061	0.0568879	CDKN1A, STOX1	282	4	19333	34.2784	1	0.704279	0.693301
GOTERM_BP_DIRECT	GO:0072050~S-shaped body morphogenesis	2	0.606061	0.0568879	LHX1, HES1	282	4	19333	34.2784	1	0.704279	0.693301
GOTERM_BP_DIRECT	GO:0072012~glomerulus vasculature development	2	0.606061	0.0568879	ANGPT1, HES1	282	4	19333	34.2784	1	0.704279	0.693301
GOTERM_BP_DIRECT	GO:0071228~cellular response to tumor cell	2	0.606061	0.0568879	NOTCH2, TXNIP	282	4	19333	34.2784	1	0.704279	0.693301
GOTERM_BP_DIRECT	GO:0038098~sequestering of BMP from receptor via BMP binding	2	0.606061	0.0568879	GREM1, GREM2	282	4	19333	34.2784	1	0.704279	0.693301
GOTERM_BP_DIRECT	GO:0010621~negative regulation of transcription by transcription factor localization	2	0.606061	0.0568879	HHEX, ID1	282	4	19333	34.2784	1	0.704279	0.693301
GOTERM_BP_DIRECT	GO:0035583~sequestering of TGFbeta in extracellular matrix	2	0.606061	0.0568879	FBN2, FBN1	282	4	19333	34.2784	1	0.704279	0.693301
GOTERM_BP_DIRECT	GO:0071456~cellular response to hypoxia	6	1.81818	0.0579501	CPEB1, EGLN3, GATA6, PPARG, FOS, PTN	282	143	19333	2.87651	1	0.708444	0.697401
GOTERM_BP_DIRECT	GO:0030512~negative regulation of transforming growth factor beta receptor signaling pathway	5	1.51515	0.0581037	PEG10, HTRA1, SPRY2, SPRY1, PPARG	282	100	19333	3.42784	1	0.708444	0.697401
GOTERM_BP_DIRECT	GO:0045662~negative regulation of myoblast differentiation	3	0.909091	0.0582283	ID3, ANKRD2, TBX3	282	27	19333	7.61742	1	0.708444	0.697401
GOTERM_BP_DIRECT	GO:0045597~positive regulation of cell differentiation	4	1.21212	0.0590597	DLX1, SOCS3, DLX2, JUNB	282	61	19333	4.49552	1	0.714453	0.703316
GOTERM_BP_DIRECT	GO:0090090~negative regulation of canonical Wnt signaling pathway	6	1.81818	0.0607822	GREM1, DAB2, WNT5A, SOX13, GPC3, CTHRC1	282	145	19333	2.83683	1	0.72382	0.712537
GOTERM_BP_DIRECT	GO:0045665~negative regulation of neuron differentiation	4	1.21212	0.061422	HEY1, ID4, HES1, CNTN4	282	62	19333	4.42302	1	0.72382	0.712537
GOTERM_BP_DIRECT	GO:0030155~regulation of cell adhesion	4	1.21212	0.061422	LAMA2, PLAU, SERPINI1, FUT1	282	62	19333	4.42302	1	0.72382	0.712537
GOTERM_BP_DIRECT	GO:0099560~synaptic membrane adhesion	3	0.909091	0.0621222	NTNG1, LRRC4, GPC4	282	28	19333	7.34536	1	0.72382	0.712537
GOTERM_BP_DIRECT	GO:0035116~embryonic hindlimb morphogenesis	3	0.909091	0.0621222	MSX2, GPC3, TBX3	282	28	19333	7.34536	1	0.72382	0.712537
GOTERM_BP_DIRECT	GO:0071356~cellular response to tumor necrosis factor	6	1.81818	0.0622273	TCL1A, SGMS1, CCL2, HES1, GATA3, FOS	282	146	19333	2.8174	1	0.72382	0.712537
GOTERM_BP_DIRECT	GO:0010951~negative regulation of endopeptidase activity	6	1.81818	0.0622273	NLRP7, TFPI2, TIMP3, SERPINI1, A2M, WFDC2	282	146	19333	2.8174	1	0.72382	0.712537
GOTERM_BP_DIRECT	GO:0009410~response to xenobiotic stimulus	8	2.42424	0.0642575	TRPA1, ITGA2, GATA6, TXNIP, HNF1B, GATA3, FOS, DUSP6	282	242	19333	2.26634	1	0.743351	0.731763
GOTERM_BP_DIRECT	GO:0046697~decidualization	3	0.909091	0.066102	SPP1, PTN, JUNB	282	29	19333	7.09208	1	0.754835	0.743069
GOTERM_BP_DIRECT	GO:0001656~metanephros development	3	0.909091	0.066102	ID3, SPRY1, FBN1	282	29	19333	7.09208	1	0.754835	0.743069
GOTERM_BP_DIRECT	GO:0001958~endochondral ossification	3	0.909091	0.0701644	COL2A1, NAB1, BMP6	282	30	19333	6.85567	1	0.754835	0.743069
GOTERM_BP_DIRECT	GO:0007498~mesoderm development	3	0.909091	0.0701644	TBX1, LHX2, ACVR2A	282	30	19333	6.85567	1	0.754835	0.743069
GOTERM_BP_DIRECT	GO:0010800~positive regulation of peptidyl-threonine phosphorylation	3	0.909091	0.0701644	SPHK1, WNT5A, STOX1	282	30	19333	6.85567	1	0.754835	0.743069
GOTERM_BP_DIRECT	GO:0045840~positive regulation of mitotic nuclear division	3	0.909091	0.0701644	PDGFRB, DMRT1, SPHK1	282	30	19333	6.85567	1	0.754835	0.743069
GOTERM_BP_DIRECT	GO:0043932~ossification involved in bone remodeling	2	0.606061	0.0705987	PTN, CTHRC1	282	5	19333	27.4227	1	0.754835	0.743069
GOTERM_BP_DIRECT	GO:0060676~ureteric bud formation	2	0.606061	0.0705987	GREM1, GATA3	282	5	19333	27.4227	1	0.754835	0.743069
GOTERM_BP_DIRECT	GO:2000405~negative regulation of T cell migration	2	0.606061	0.0705987	RIPOR2, LRCH1	282	5	19333	27.4227	1	0.754835	0.743069
GOTERM_BP_DIRECT	GO:0072284~metanephric S-shaped body morphogenesis	2	0.606061	0.0705987	PDGFRB, LHX1	282	5	19333	27.4227	1	0.754835	0.743069
GOTERM_BP_DIRECT	GO:0006710~androgen catabolic process	2	0.606061	0.0705987	SPP1, HSD17B6	282	5	19333	27.4227	1	0.754835	0.743069
GOTERM_BP_DIRECT	GO:0032366~intracellular sterol transport	2	0.606061	0.0705987	GRAMD1C, GRAMD1B	282	5	19333	27.4227	1	0.754835	0.743069
GOTERM_BP_DIRECT	GO:1903845~negative regulation of cellular response to transforming growth factor beta stimulus	2	0.606061	0.0705987	DLX1, PPARG	282	5	19333	27.4227	1	0.754835	0.743069
GOTERM_BP_DIRECT	GO:0071599~otic vesicle development	2	0.606061	0.0705987	COL2A1, GATA3	282	5	19333	27.4227	1	0.754835	0.743069
GOTERM_BP_DIRECT	GO:0060931~sinoatrial node cell development	2	0.606061	0.0705987	BVES, TBX3	282	5	19333	27.4227	1	0.754835	0.743069
GOTERM_BP_DIRECT	GO:0030097~hemopoiesis	4	1.21212	0.0713016	NOTCH2, ANGPT1, GATA2, CD34	282	66	19333	4.15495	1	0.75852	0.746696
GOTERM_BP_DIRECT	GO:0001947~heart looping	4	1.21212	0.0738765	NOTCH2, WNT5A, APLNR, TBX3	282	67	19333	4.09294	1	0.778093	0.765964
GOTERM_BP_DIRECT	GO:0009612~response to mechanical stimulus	4	1.21212	0.0738765	BTG2, TXNIP, PPARG, TNFRSF11A	282	67	19333	4.09294	1	0.778093	0.765964
GOTERM_BP_DIRECT	GO:0032869~cellular response to insulin stimulus	5	1.51515	0.0747036	CEACAM1, CPEB1, PDE3B, PCSK9, PPARG	282	109	19333	3.1448	1	0.782909	0.770705
GOTERM_BP_DIRECT	GO:0010595~positive regulation of endothelial cell migration	4	1.21212	0.0764924	ANGPT1, WNT5A, GATA3, FUT1	282	68	19333	4.03275	1	0.78787	0.775588
GOTERM_BP_DIRECT	GO:0008285~negative regulation of cell proliferation	12	3.63636	0.0772844	CDKN1A, BTG2, ZEB1, CDK6, MSX2, IGFBP3, SPRY2, LDOC1, SPRY1, GATA3, PTHLH, SKAP2	282	464	19333	1.77302	1	0.78787	0.775588
GOTERM_BP_DIRECT	GO:0019221~cytokine-mediated signaling pathway	6	1.81818	0.0777361	IL22RA1, GREM2, CCL2, IL13RA2, TGM2, IL13RA1	282	156	19333	2.6368	1	0.78787	0.775588
GOTERM_BP_DIRECT	GO:0003180~aortic valve morphogenesis	3	0.909091	0.0785239	EFNA1, HEY1, GATA3	282	32	19333	6.42719	1	0.78787	0.775588
GOTERM_BP_DIRECT	GO:0043627~response to estrogen	4	1.21212	0.0791486	PDGFRB, GATA6, PPARG, GATA3	282	69	19333	3.9743	1	0.78787	0.775588
GOTERM_BP_DIRECT	GO:0032355~response to estradiol	5	1.51515	0.0807158	PDGFRB, HPGD, TXNIP, OXT, PTN	282	112	19333	3.06057	1	0.78787	0.775588
GOTERM_BP_DIRECT	GO:0048661~positive regulation of smooth muscle cell proliferation	4	1.21212	0.0818446	PDGFRB, ID2, ITGA2, TGM2	282	70	19333	3.91753	1	0.78787	0.775588
GOTERM_BP_DIRECT	GO:0043524~negative regulation of neuron apoptotic process	6	1.81818	0.0827596	DLX1, BTG2, ANGPT1, UNC5B, EN2, CCL2	282	159	19333	2.58705	1	0.78787	0.775588
GOTERM_BP_DIRECT	GO:0044344~cellular response to fibroblast growth factor stimulus	3	0.909091	0.0828149	TBX1, LHX1, CCL2	282	33	19333	6.23243	1	0.78787	0.775588
GOTERM_BP_DIRECT	GO:0003281~ventricular septum development	3	0.909091	0.0828149	HEG1, HES1, GATA3	282	33	19333	6.23243	1	0.78787	0.775588
GOTERM_BP_DIRECT	GO:0043388~positive regulation of DNA binding	3	0.909091	0.0828149	ITGA2, HES1, PPARG	282	33	19333	6.23243	1	0.78787	0.775588
GOTERM_BP_DIRECT	GO:0003162~atrioventricular node development	2	0.606061	0.0841108	NOTCH2, GATA6	282	6	19333	22.8522	1	0.78787	0.775588
GOTERM_BP_DIRECT	GO:0042713~sperm ejaculation	2	0.606061	0.0841108	OXT, ACVR2A	282	6	19333	22.8522	1	0.78787	0.775588
GOTERM_BP_DIRECT	GO:0072197~ureter morphogenesis	2	0.606061	0.0841108	LHX1, GATA3	282	6	19333	22.8522	1	0.78787	0.775588
GOTERM_BP_DIRECT	GO:2001199~negative regulation of dendritic cell differentiation	2	0.606061	0.0841108	TMEM176B, TMEM176A	282	6	19333	22.8522	1	0.78787	0.775588
GOTERM_BP_DIRECT	GO:0046533~negative regulation of photoreceptor cell differentiation	2	0.606061	0.0841108	DLX1, DLX2	282	6	19333	22.8522	1	0.78787	0.775588
GOTERM_BP_DIRECT	GO:0048263~determination of dorsal identity	2	0.606061	0.0841108	GREM1, GREM2	282	6	19333	22.8522	1	0.78787	0.775588
GOTERM_BP_DIRECT	GO:0043152~induction of bacterial agglutination	2	0.606061	0.0841108	SPON2, FGA	282	6	19333	22.8522	1	0.78787	0.775588
GOTERM_BP_DIRECT	GO:1902747~negative regulation of lens fiber cell differentiation	2	0.606061	0.0841108	SPRY2, SPRY1	282	6	19333	22.8522	1	0.78787	0.775588
GOTERM_BP_DIRECT	GO:0021879~forebrain neuron differentiation	2	0.606061	0.0841108	DLX1, DLX2	282	6	19333	22.8522	1	0.78787	0.775588
GOTERM_BP_DIRECT	GO:0072201~negative regulation of mesenchymal cell proliferation	2	0.606061	0.0841108	WNT5A, PTN	282	6	19333	22.8522	1	0.78787	0.775588
GOTERM_BP_DIRECT	GO:0048793~pronephros development	2	0.606061	0.0841108	LHX1, HNF1B	282	6	19333	22.8522	1	0.78787	0.775588
GOTERM_BP_DIRECT	GO:1905475~regulation of protein localization to membrane	2	0.606061	0.0841108	GPC3, GPC4	282	6	19333	22.8522	1	0.78787	0.775588
GOTERM_BP_DIRECT	GO:0009791~post-embryonic development	4	1.21212	0.0845799	HEG1, LHX1, SELENOP, GATA3	282	71	19333	3.86235	1	0.78787	0.775588
GOTERM_BP_DIRECT	GO:0090502~RNA phosphodiester bond hydrolysis, endonucleolytic	4	1.21212	0.0845799	PIWIL1, PIWIL4, EXOG, RNASE1	282	71	19333	3.86235	1	0.78787	0.775588
GOTERM_BP_DIRECT	GO:0042593~glucose homeostasis	5	1.51515	0.0848532	NMB, IGFBP5, PDK4, PPARG, FBN1	282	114	19333	3.00687	1	0.78787	0.775588
GOTERM_BP_DIRECT	GO:0001934~positive regulation of protein phosphorylation	7	2.12121	0.0897303	TBX1, EFNA1, DAB2, CDKN1A, ANGPT1, ADTRP, ACVR2A	282	212	19333	2.26367	1	0.829516	0.816585
GOTERM_BP_DIRECT	GO:0030335~positive regulation of cell migration	8	2.42424	0.091489	PDGFRB, EPHA4, DAB2, PLAU, SPHK1, SEMA6D, SPRY2, SSH2	282	264	19333	2.07748	1	0.832303	0.819329
GOTERM_BP_DIRECT	GO:0001708~cell fate specification	3	0.909091	0.0916044	TBX1, TBX3, FOXA2	282	35	19333	5.87629	1	0.832303	0.819329
GOTERM_BP_DIRECT	GO:2000379~positive regulation of reactive oxygen species metabolic process	3	0.909091	0.0916044	PDGFRB, CDKN1A, AKR1C3	282	35	19333	5.87629	1	0.832303	0.819329
GOTERM_BP_DIRECT	GO:0009888~tissue development	3	0.909091	0.0916044	NTNG1, LAMA2, MEGF9	282	35	19333	5.87629	1	0.832303	0.819329
GOTERM_BP_DIRECT	GO:0001701~in utero embryonic development	7	2.12121	0.0928196	NOTCH2, ANGPT1, HEG1, GATA6, GATA3, TBX3, AMOT	282	214	19333	2.24251	1	0.83974	0.82665
GOTERM_BP_DIRECT	GO:0001657~ureteric bud development	3	0.909091	0.0960971	SDC4, LHX1, SPRY1	282	36	19333	5.71306	1	0.8453	0.832123
GOTERM_BP_DIRECT	GO:0072378~blood coagulation, fibrin clot formation	2	0.606061	0.0974271	FGA, FN1	282	7	19333	19.5876	1	0.8453	0.832123
GOTERM_BP_DIRECT	GO:0003310~pancreatic A cell differentiation	2	0.606061	0.0974271	GATA6, HES1	282	7	19333	19.5876	1	0.8453	0.832123
GOTERM_BP_DIRECT	GO:0045064~T-helper 2 cell differentiation	2	0.606061	0.0974271	BCL3, GATA3	282	7	19333	19.5876	1	0.8453	0.832123
GOTERM_BP_DIRECT	GO:0014037~Schwann cell differentiation	2	0.606061	0.0974271	LAMA2, NAB1	282	7	19333	19.5876	1	0.8453	0.832123
GOTERM_BP_DIRECT	GO:1900020~positive regulation of protein kinase C activity	2	0.606061	0.0974271	TCIM, WNT5A	282	7	19333	19.5876	1	0.8453	0.832123
GOTERM_BP_DIRECT	GO:0014016~neuroblast differentiation	2	0.606061	0.0974271	DLX1, DLX2	282	7	19333	19.5876	1	0.8453	0.832123
GOTERM_BP_DIRECT	GO:0060017~parathyroid gland development	2	0.606061	0.0974271	TBX1, GATA3	282	7	19333	19.5876	1	0.8453	0.832123
GOTERM_BP_DIRECT	GO:0060449~bud elongation involved in lung branching	2	0.606061	0.0974271	SPRY2, SPRY1	282	7	19333	19.5876	1	0.8453	0.832123
GOTERM_BP_DIRECT	GO:2000543~positive regulation of gastrulation	2	0.606061	0.0974271	LHX1, FOXA2	282	7	19333	19.5876	1	0.8453	0.832123

## Sheet: BMP downregulated group
Category	Term	Count	percent	PValue	Genes	List.Total	Pop.Hits	Pop.Total	Fold.Enrichment	Bonferroni	Benjamini	FDR
GOTERM_BP_DIRECT	GO:0007155~cell adhesion	45	7.07547	4.16071e-09	COL18A1, PTPRU, SPON1, NLGN2, CSF3R, TGFB1I1, NEDD9, SLC7A11, RND3, HAPLN1, THBS3, EFNB2, CDH4, EFS, CYP1B1, SIRPA, EMB, EDIL3, IL32, POSTN, NLGN4X, EGFL6, PCDH7, NPNT, GRHL2, RHOB, CLDN6, COL1A1, MFAP4, CLDN4, OBSCN, CLDN3, CXCL12, PCDHB2, CDHR1, COL6A1, CLDN7, ADAM12, CDH11, MXRA8, COL6A3, COL6A6, FOLR1, CD44, NECTIN1	578	555	19333	2.71201	1.35888e-05	1.35889e-05	1.34141e-05
GOTERM_BP_DIRECT	GO:0030198~extracellular matrix organization	21	3.30189	1.11892e-07	COL18A1, POSTN, EGFL6, ADAMTS12, NPNT, MMP12, COL1A1, SMOC2, COL3A1, ADAMTS2, CCDC80, COL1A2, SPINT1, ADAMTS19, COL5A2, VWA1, COL6A6, COL9A3, ADAMTS9, ADAMTS7, MATN2	578	165	19333	4.25703	0.000365372	0.000182719	0.00018037
GOTERM_BP_DIRECT	GO:0007411~axon guidance	21	3.30189	6.09037e-07	EPHB6, NOTCH3, EPHA7, DCC, NRXN1, SEMA3G, CRMP1, ETV1, SLC7A11, KALRN, EFNB2, KLF7, CDH4, CXCL12, GBX2, FLRT2, PALLD, SLIT3, EMB, EPHA1, NECTIN1	578	183	19333	3.83831	0.00198714	0.000663038	0.000654512
GOTERM_BP_DIRECT	GO:0032355~response to estradiol	16	2.51572	1.20468e-06	POSTN, OXTR, ANXA1, DUSP1, PTCH1, IGFBP2, NR2F2, ENO2, TFPI, AREG, ASS1, NCOR2, COL1A1, GJA1, CYP1B1, PAM	578	112	19333	4.7783	0.00392677	0.000913009	0.000901268
GOTERM_BP_DIRECT	GO:0030335~positive regulation of cell migration	25	3.93082	1.39775e-06	SEMA3G, PDGFB, NEDD9, FAM83H, PPP3CA, PDGFC, NTF3, KDR, GCNT2, CGA, EDN1, CAV1, NTRK3, INSR, F3, VEGFA, COL1A1, CLDN4, CLDN3, CXCL12, CEACAM6, PLP1, SNAI2, EPHA1, CCL26	578	264	19333	3.16743	0.00455464	0.000913009	0.000901268
GOTERM_BP_DIRECT	GO:0001938~positive regulation of endothelial cell proliferation	13	2.04403	2.79282e-06	EGR3, CAV2, PDGFB, VASH2, F3, PGF, VEGFA, BMP4, CXCL12, KDR, TEK, WNT2, CCL26	578	77	19333	5.64708	0.00907988	0.00152022	0.00150067
GOTERM_BP_DIRECT	GO:0003382~epithelial cell morphogenesis	7	1.10063	4.27223e-06	AR, CLDN3, BCL11B, RAB25, PALLD, DACT2, GRHL2	578	16	19333	14.6335	0.0138562	0.0019933	0.00196767
GOTERM_BP_DIRECT	GO:0010628~positive regulation of gene expression	35	5.50314	2.13843e-05	CEBPA, EDA, CXCL8, DLX5, NRXN1, PDGFB, LRRC32, NTS, DLL1, PPP3CA, GJA1, RPS6KA2, ZC3H12A, IL32, TFAP2A, CD74, KDM4A, CAV1, NTRK3, PDE2A, HMGA2, SOX11, F3, VEGFA, BMP4, ADAM19, OLFM1, AR, ACTA1, CLDN3, DGKQ, HAND2, FGF18, PLP1, PKP3	578	525	19333	2.22987	0.0674588	0.00772466	0.00762533
GOTERM_BP_DIRECT	GO:0042493~response to drug	24	3.77358	2.57419e-05	COL18A1, FZD3, OXTR, ANXA1, ACSL1, PTCH1, IGFBP2, LPL, COMT, ENO3, AACS, PGF, ASS1, GIP, COL1A1, SFRP1, GAL, CDH1, SST, MYO6, TIMP2, FOSB, PAM, SNCA	578	293	19333	2.73978	0.0806368	0.00772466	0.00762533
GOTERM_BP_DIRECT	GO:0008284~positive regulation of cell proliferation	36	5.66038	2.61969e-05	NLGN2, ODC1, PDGFB, ADM, TBXT, DLL1, AREG, EFNB2, RAB25, PDGFC, NTF3, KDR, GCNT2, CAPN1, CGA, WNT2, TRPM4, WWTR1, EDN1, SPHK2, NTRK3, INSR, SOX11, SMARCA2, PRLR, PBX1, PGF, VEGFA, BMP4, AR, SFRP1, CEACAM6, CLDN7, FGF18, EPHA1, SHANK2	578	553	19333	2.17745	0.082002	0.00772466	0.00762533
GOTERM_BP_DIRECT	GO:0008285~negative regulation of cell proliferation	32	5.03145	2.72865e-05	TENM1, COL18A1, CEBPA, PTPRU, CXCL8, SERPINE2, TGFB1I1, ADM, NDRG1, DLL1, FRZB, NACC2, RPS6KA2, TIMP2, CYP1B1, SLIT3, MSX1, TP53I11, TFAP2A, GABBR1, BCL11B, DUSP1, FBXO2, SMARCA2, CBFA2T3, BMP4, AR, SFRP1, CLDN3, SST, FABP7, CD200	578	464	19333	2.30677	0.0852633	0.00772466	0.00762533
GOTERM_BP_DIRECT	GO:0007565~female pregnancy	13	2.04403	2.83821e-05	SLC38A1, OXTR, SPHK2, IGFBP2, ADM, COMT, PGF, GIP, CLDN4, FOSB, TAC3, SLC19A1, TEAD3	578	96	19333	4.52943	0.0885306	0.00772466	0.00762533
GOTERM_BP_DIRECT	GO:0045766~positive regulation of angiogenesis	17	2.67296	3.3536e-05	CXCL8, VASH2, HMGA2, ADM, F3, PGF, RHOB, VEGFA, SMOC2, ADAM12, FGF18, ZC3H12A, KDR, CYP1B1, TEK, EPHA1, NODAL	578	164	19333	3.46718	0.103745	0.0081572	0.0080523
GOTERM_BP_DIRECT	GO:0060070~canonical Wnt signaling pathway	13	2.04403	3.49666e-05	TCF7L2, FZD3, TCF7L1, EDN1, EDA, FZD7, FZD6, FZD10, SFRP1, FRZB, RSPO2, RSPO3, WNT2	578	98	19333	4.43699	0.107923	0.0081572	0.0080523
GOTERM_BP_DIRECT	GO:0043434~response to peptide hormone	10	1.57233	3.82645e-05	COL1A1, GJA1, OXTR, CXCL12, ANXA1, STC2, STAT6, TEK, AREG, GIP	578	56	19333	5.97287	0.11748	0.00833145	0.00822431
GOTERM_BP_DIRECT	GO:0044344~cellular response to fibroblast growth factor stimulus	8	1.25786	4.42189e-05	COL1A1, SFRP1, POSTN, CXCL8, EGR3, CD44, ZFP36L1, SNCA	578	33	19333	8.10863	0.134478	0.00902619	0.00891011
GOTERM_BP_DIRECT	GO:0030199~collagen fibril organization	10	1.57233	6.71644e-05	COL1A1, COL3A1, ADAMTS2, COL1A2, LUM, COL5A2, CYP1B1, ADAMTS12, FMOD, ADAMTS7	578	60	19333	5.57468	0.196973	0.0129035	0.0127375
GOTERM_BP_DIRECT	GO:0045669~positive regulation of osteoblast differentiation	11	1.72956	9.42999e-05	BMP4, WWTR1, CEBPA, PPP3CA, ZHX3, ATP6AP1, CEBPD, GDPD2, FAM20C, SOX11, NPNT	578	77	19333	4.7783	0.265083	0.0171102	0.0168902
GOTERM_BP_DIRECT	GO:0071356~cellular response to tumor necrosis factor	15	2.35849	0.000123504	CEBPA, POSTN, EDN1, CXCL8, ADAMTS12, NPNT, ASS1, ZFP36L1, COL1A1, SFRP1, ZC3H12A, CYP1B1, ADAMTS7, CCL26, PCK2	578	146	19333	3.43645	0.331948	0.0212297	0.0209567
GOTERM_BP_DIRECT	GO:0001843~neural tube closure	11	1.72956	0.000160972	BMP4, ST14, FZD3, SPINT1, PTCH1, FZD6, PLXNB2, COBL, ADM, GRHL2, TBXT	578	82	19333	4.48694	0.408903	0.0251099	0.024787
GOTERM_BP_DIRECT	GO:0009612~response to mechanical stimulus	10	1.57233	0.000161454	COL1A1, ACTA1, COL3A1, POSTN, TRPV4, PTCH1, IGFBP2, FOSB, DCN, LRP11	578	67	19333	4.99225	0.409833	0.0251099	0.024787
GOTERM_BP_DIRECT	GO:0003007~heart morphogenesis	8	1.25786	0.000221335	TGFBR3, LEFTY1, FLRT2, GAA, INSR, PTCH1, TBXT, VEGFA	578	42	19333	6.37107	0.514686	0.0307221	0.030327
GOTERM_BP_DIRECT	GO:0032870~cellular response to hormone stimulus	7	1.10063	0.000221897	DUSP1, IGFBP2, FOSB, SLIT3, CGA, CACNA1H, PGF	578	30	19333	7.80456	0.515577	0.0307221	0.030327
GOTERM_BP_DIRECT	GO:0001525~angiogenesis	20	3.14465	0.000225759	COL18A1, CXCL8, EPAS1, NRXN1, CAV1, HS6ST1, RHOB, VEGFA, TGFBR3, GJA5, HAND2, HAND1, FGF18, ZC3H12A, KDR, CYP1B1, TEK, AMOTL1, PLCD3, EPHA1	578	253	19333	2.64412	0.52165	0.0307221	0.030327
GOTERM_BP_DIRECT	GO:0045600~positive regulation of fat cell differentiation	9	1.41509	0.000241097	CEBPA, SFRP1, FRZB, ZC3H12A, LPL, SNAI2, TMEM64, ZFP36L1, TRPM4	578	56	19333	5.37559	0.545028	0.031497	0.0310919
GOTERM_BP_DIRECT	GO:0060536~cartilage morphogenesis	4	0.628931	0.000252864	HAND2, HAND1, SNAI2, MSX1	578	5	19333	26.7585	0.562185	0.0317636	0.0313552
GOTERM_BP_DIRECT	GO:0007275~multicellular organism development	18	2.83019	0.000290995	EPHB6, NFE2, EPHA7, FST, NTRK3, INSR, CRABP1, HUNK, HMGA2, PCOLCE, FGD1, CDH11, KDR, GCNT2, TEK, EPHA1, LEFTY2, ADAMTS9	578	217	19333	2.7745	0.613463	0.0351996	0.0347469
GOTERM_BP_DIRECT	GO:0043410~positive regulation of MAPK cascade	15	2.35849	0.000322512	CD74, SHC2, CAV2, IGFBP4, NTRK3, INSR, PDGFB, VEGFA, BMP4, AR, DOK4, TRIM5, TIMP2, KDR, TEK	578	160	19333	3.13576	0.651282	0.0376187	0.0371349
GOTERM_BP_DIRECT	GO:0035567~non-canonical Wnt signaling pathway	6	0.943396	0.000402029	SFRP1, FZD3, FRZB, FZD7, FZD6, FZD10	578	22	19333	9.12221	0.731066	0.0452768	0.0446945
GOTERM_BP_DIRECT	GO:0035924~cellular response to vascular endothelial growth factor stimulus	7	1.10063	0.000454228	ERN1, EGR3, ANXA1, MAPKAPK2, KDR, MT1G, VEGFA	578	34	19333	6.88637	0.773236	0.0494503	0.0488144
GOTERM_BP_DIRECT	GO:0070374~positive regulation of ERK1 and ERK2 cascade	18	2.83019	0.000541646	CD74, NQO2, ATP6AP1, NRXN1, PDGFB, NPNT, VEGFA, BMP4, TRPV4, HAND2, PDGFC, FGF18, KDR, GCNT2, TEK, CD44, NODAL, CCL26	578	229	19333	2.62911	0.829581	0.057065	0.0563312
GOTERM_BP_DIRECT	GO:0010629~negative regulation of gene expression	22	3.45912	0.000562428	KDM4A, EDN1, CXCL8, NRXN1, SERPINF1, PDGFB, SOX11, NTS, VEGFA, BMP4, OLFM1, SLC7A5, PPP3CA, SFRP1, CLDN3, STC2, DGKQ, CREB3L1, HAND2, ZC3H12A, KDR, SLIT3	578	316	19333	2.32866	0.84077	0.0574028	0.0566646
GOTERM_BP_DIRECT	GO:0000122~negative regulation of transcription from RNA polymerase II promoter	48	7.54717	0.000812148	CDKN1C, CEBPA, NOTCH3, TBXT, RXRA, PPP1R13L, NACC2, CREB3L1, STAT6, MSX1, PITX2, SNCA, TFAP2A, HEXIM1, WWTR1, TCF7L2, IRX2, LEFTY1, ZHX2, EDN1, CAV1, PTCH1, FST, PDE2A, FOXH1, HMGA2, SOX11, NR2F2, OVOL1, SMARCA2, RUNX3, HOPX, VEGFA, NCOR2, BMP4, MMP12, KLF7, AR, MAFB, NFIB, BCL6B, TRPV4, HAND1, FOSB, SNAI2, TAGLN3, FBP1, NODAL	578	973	19333	1.65006	0.929599	0.074693	0.0737325
GOTERM_BP_DIRECT	GO:0050930~induction of positive chemotaxis	5	0.786164	0.000824442	CXCL12, CXCL8, NTF3, PGF, VEGFA	578	15	19333	11.1494	0.932372	0.074693	0.0737325
GOTERM_BP_DIRECT	GO:0001501~skeletal system development	13	2.04403	0.000837574	CDKN1C, DLX5, FST, SOX11, PAPSS2, HAPLN1, COL1A1, COL3A1, COL1A2, FRZB, COL5A2, CDH11, CNMD	578	137	19333	3.17391	0.935214	0.074693	0.0737325
GOTERM_BP_DIRECT	GO:0043588~skin development	7	1.10063	0.00084286	COL1A1, COL3A1, ADAMTS2, PTCH2, COL5A2, DACT2, OVOL1	578	38	19333	6.16149	0.936324	0.074693	0.0737325
GOTERM_BP_DIRECT	GO:0003253~cardiac neural crest cell migration involved in outflow tract morphogenesis	4	0.628931	0.000846186	EDN1, HAND2, PITX2, FOLR1	578	7	19333	19.1132	0.937012	0.074693	0.0737325
GOTERM_BP_DIRECT	GO:0009410~response to xenobiotic stimulus	18	2.83019	0.00100384	FZD3, OXTR, PTCH1, IGFBP2, LPL, ENO2, PGF, ASS1, GIP, COL1A1, SFRP1, GAL, CDH1, SST, FOSB, PAM, SHANK2, SNCA	578	242	19333	2.48787	0.962379	0.0862777	0.0851682
GOTERM_BP_DIRECT	GO:0045944~positive regulation of transcription from RNA polymerase II promoter	56	8.80503	0.00123948	SLC40A1, PPP3CA, CREB3L1, ZC3H12A, PITX2, TEAD3, EDN1, FOXH1, EBF2, SOX11, ETV1, NPNT, DCN, MMP12, AR, GAL, HAND2, HAND1, CEBPA, NOTCH3, ZNF395, CEBPD, EPAS1, TBXT, DLL1, RXRA, GBX2, MYO6, STAT6, MSX1, CGA, WNT2, ZNF784, TFAP2A, TCF7L2, WWTR1, EGR2, EGR3, BCL11B, IRX6, LUM, FOXJ2, PBX3, HMGA2, ARID3A, NR2F2, SMARCA2, GRHL2, PBX1, VEGFA, BMP4, KLF7, MAFB, NFIB, FOSB, NODAL	578	1210	19333	1.54801	0.982589	0.0985727	0.0973051
GOTERM_BP_DIRECT	GO:0030509~BMP signaling pathway	10	1.57233	0.00124164	TGFBR3, BMP4, FAM83G, SFRP1, LEFTY1, DLX5, FST, MEGF8, LEFTY2, NODAL	578	88	19333	3.80092	0.982712	0.0985727	0.0973051
GOTERM_BP_DIRECT	GO:0001649~osteoblast differentiation	12	1.88679	0.0013105	BMP4, COL1A1, MRC2, WWTR1, SFRP1, GABBR1, DLX5, CREB3L1, HAND2, COL6A1, RSPO2, SNAI2	578	125	19333	3.21102	0.986198	0.0985727	0.0973051
GOTERM_BP_DIRECT	GO:1903426~regulation of reactive oxygen species biosynthetic process	4	0.628931	0.00132392	ARG2, SPHK2, ALOX5, SNCA	578	8	19333	16.724	0.98679	0.0985727	0.0973051
GOTERM_BP_DIRECT	GO:0045606~positive regulation of epidermal cell differentiation	4	0.628931	0.00132392	BMP4, PTCH1, PTCH2, KDF1	578	8	19333	16.724	0.98679	0.0985727	0.0973051
GOTERM_BP_DIRECT	GO:0042472~inner ear morphogenesis	8	1.25786	0.00132799	TFAP2A, ALDH1A3, FZD3, MAFB, GBX2, DLX5, FZD6, MYO6	578	56	19333	4.7783	0.986965	0.0985727	0.0973051
GOTERM_BP_DIRECT	GO:0071347~cellular response to interleukin-1	10	1.57233	0.00145644	EDN1, SFRP1, CXCL8, ZC3H12A, SIRPA, ADAMTS12, TFPI, MAPK13, ADAMTS7, CCL26	578	90	19333	3.71646	0.991436	0.104088	0.10275
GOTERM_BP_DIRECT	GO:0033674~positive regulation of kinase activity	9	1.41509	0.00146603	EPHB6, CD74, EPHA7, NTRK3, INSR, KDR, TEK, EPHA1, CD44	578	73	19333	4.12374	0.991701	0.104088	0.10275
GOTERM_BP_DIRECT	GO:0007520~myoblast fusion	6	0.943396	0.00152608	DOCK5, MYMX, ADAM12, MYOF, DOCK2, CACNA1H	578	29	19333	6.9203	0.993181	0.104936	0.103587
GOTERM_BP_DIRECT	GO:0007267~cell-cell signaling	17	2.67296	0.00154224	EDN1, TRH, CXCL14, AREG, PGF, EFNB2, AR, GJA1, SST, GJA5, NTF3, FGF18, TNFSF10, TEK, S100A9, WNT2, CCL26	578	230	19333	2.47225	0.993532	0.104936	0.103587
GOTERM_BP_DIRECT	GO:0070301~cellular response to hydrogen peroxide	9	1.41509	0.00160168	ERN1, EDN1, TRPC6, ANXA1, SIRPA, CYP1B1, STAT6, MAPK13, RHOB	578	74	19333	4.06801	0.994675	0.106757	0.105384
GOTERM_BP_DIRECT	GO:0003158~endothelium development	4	0.628931	0.00194199	GJA1, GJA5, SLC40A1, KDR	578	9	19333	14.8658	0.998251	0.126851	0.125219
GOTERM_BP_DIRECT	GO:0042475~odontogenesis of dentin-containing tooth	8	1.25786	0.00199643	BMP4, EDA, BCL11B, FST, HAND2, HAND1, ADM, MSX1	578	60	19333	4.45975	0.998536	0.12785	0.126206
GOTERM_BP_DIRECT	GO:0007169~transmembrane receptor protein tyrosine kinase signaling pathway	12	1.88679	0.00215578	EPHB6, EPHA7, SHC2, EFS, DOK4, NTRK3, INSR, NTF3, KDR, NEDD9, TEK, EPHA1	578	133	19333	3.01787	0.999131	0.135399	0.133658
GOTERM_BP_DIRECT	GO:0007507~heart development	16	2.51572	0.00248203	HEXIM1, EDN1, OXTR, NTRK3, PDGFB, ADM, DNAAF4, ZFP36L1, COL3A1, GJA1, GJA5, RPS6KA2, HAND2, HAND1, TEK, PAM	578	219	19333	2.4437	0.999701	0.148137	0.146232
GOTERM_BP_DIRECT	GO:0051056~regulation of small GTPase mediated signal transduction	11	1.72956	0.00249432	OBSCN, INF2, MCF2L, FAM13A, PLEKHG4B, RHOU, ARHGEF10L, DOCK2, KALRN, FGD1, NGEF	578	116	19333	3.1718	0.999713	0.148137	0.146232
GOTERM_BP_DIRECT	GO:0035556~intracellular signal transduction	26	4.08805	0.00249466	SHC2, PATJ, CXCL8, LRRK1, KALRN, NRBP2, RAB40B, EFS, MCF2L, RPS6KA2, MKNK2, SH3BP5, MARK4, STK32B, EDN1, DUSP1, HUNK, HMGA2, CORO2A, MAPK12, DCLK1, MAPK13, TGFBR3, DGKQ, MAPKAPK2, PLCD3	578	453	19333	1.91976	0.999713	0.148137	0.146232
GOTERM_BP_DIRECT	GO:0043406~positive regulation of MAP kinase activity	9	1.41509	0.00263746	TENM1, EDN1, NTRK3, INSR, FGF18, PDGFC, NTF3, PDGFB, VEGFA	578	80	19333	3.76291	0.99982	0.15382	0.151842
GOTERM_BP_DIRECT	GO:0071773~cellular response to BMP stimulus	6	0.943396	0.00276519	BMP4, SFRP1, SPINT1, DLX5, ADAMTS12, ADAMTS7	578	33	19333	6.08147	0.999882	0.15844	0.156403
GOTERM_BP_DIRECT	GO:0032496~response to lipopolysaccharide	13	2.04403	0.00282968	EDN1, PALM3, DIO2, ADM, COMT, DCN, GJA1, CNR1, MAPKAPK2, S100A14, S100A9, PCK2, SNCA	578	158	19333	2.75206	0.999904	0.15934	0.157291
GOTERM_BP_DIRECT	GO:0003151~outflow tract morphogenesis	7	1.10063	0.00291405	TGFBR3, GJA5, FOXH1, NPY1R, SOX11, DHRS3, VEGFA	578	48	19333	4.87785	0.999927	0.16131	0.159235
GOTERM_BP_DIRECT	GO:0016485~protein processing	9	1.41509	0.00307954	ADAM19, SPON1, ADAMTS2, MAFB, F12, PTCH1, CPXM1, CPZ, F3	578	82	19333	3.67113	0.999958	0.16763	0.165474
GOTERM_BP_DIRECT	GO:0007179~transforming growth factor beta receptor signaling pathway	10	1.57233	0.00323018	TGFBR3, COL3A1, LEFTY1, COL1A2, CAV2, FOXH1, GCNT2, LRRC32, NPNT, LEFTY2	578	101	19333	3.31169	0.999974	0.172947	0.170723
GOTERM_BP_DIRECT	GO:0016477~cell migration	18	2.83019	0.00332332	RHBDF1, DOCK5, SDC3, NEDD9, GFRA1, ADAMTS12, RND3, RHOB, TGFBR3, EFS, PALLD, PSTPIP2, KDR, IL12B, SIRPA, RHOU, DOCK2, CD44	578	271	19333	2.22164	0.999981	0.175064	0.172813
GOTERM_BP_DIRECT	GO:0001822~kidney development	11	1.72956	0.00339164	CDKN1C, BMP4, TFAP2A, SERPINF1, ODC1, GFRA1, SOX11, OVOL1, DCN, ASS1, VEGFA	578	121	19333	3.04074	0.999985	0.175827	0.173566
GOTERM_BP_DIRECT	GO:0007165~signal transduction	56	8.80503	0.00347754	TENM1, CSF3R, TENM3, CXCL8, TENM4, FAM13A, LRRK1, IRS4, ADM, TRH, METRNL, CXCL14, GJA1, RPS6KA2, TNFSF10, CD53, ANXA1, IGFBP4, IGFBP2, HUNK, PGF, GIP, OLFM1, AR, GPRC5A, CEACAM6, PLPP2, PDE9A, EPAS1, NRXN1, CRABP1, NEDD9, STC1, NTS, NDRG1, KALRN, TBXT, FGD1, FAM83H, FAM83G, TTR, NTF3, SH3BP2, RHPN1, SH3BP5, STAT6, IL32, GABRP, RASL10B, PDE2A, RASSF7, MAPK12, CXCL12, FGF18, TEK, CCL26	578	1268	19333	1.4772	0.999989	0.177463	0.175181
GOTERM_BP_DIRECT	GO:0042476~odontogenesis	6	0.943396	0.00360181	BMP4, SLC7A5, COL1A2, SP6, PITX2, PAM	578	35	19333	5.73396	0.999992	0.177837	0.17555
GOTERM_BP_DIRECT	GO:0097091~synaptic vesicle clustering	4	0.628931	0.00364822	NRXN1, SYNDIG1, SYN3, SYN2	578	11	19333	12.1629	0.999993	0.177837	0.17555
GOTERM_BP_DIRECT	GO:0071679~commissural neuron axon guidance	4	0.628931	0.00364822	FZD3, NFIB, PTCH1, VEGFA	578	11	19333	12.1629	0.999993	0.177837	0.17555
GOTERM_BP_DIRECT	GO:0032024~positive regulation of insulin secretion	7	1.10063	0.00396726	TCF7L2, GJA1, NLGN2, TRH, AACS, PCK2, GIP	578	51	19333	4.59092	0.999998	0.187784	0.185369
GOTERM_BP_DIRECT	GO:0048013~ephrin receptor signaling pathway	7	1.10063	0.00396726	EPHB6, EFNB2, EPHA7, NTRK3, EPHA1, KALRN, NGEF	578	51	19333	4.59092	0.999998	0.187784	0.185369
GOTERM_BP_DIRECT	GO:0010595~positive regulation of endothelial cell migration	8	1.25786	0.00408678	BMP4, SMOC2, EDN1, ZC3H12A, KDR, TEK, RHOB, VEGFA	578	68	19333	3.93507	0.999998	0.190677	0.188225
GOTERM_BP_DIRECT	GO:0007157~heterophilic cell-cell adhesion via plasma membrane cell adhesion molecules	7	1.10063	0.00437402	TENM1, CDH4, TENM3, TENM4, CEACAM6, NRXN1, NECTIN1	578	52	19333	4.50263	0.999999	0.193085	0.190602
GOTERM_BP_DIRECT	GO:0046597~negative regulation of viral entry into host cell	5	0.786164	0.00442649	CD74, IFITM2, TRIM5, TRIM25, MID2	578	23	19333	7.27133	0.999999	0.193085	0.190602
GOTERM_BP_DIRECT	GO:0050709~negative regulation of protein secretion	5	0.786164	0.00442649	RHBDF1, ANXA1, RHBDF2, IL12B, FRMD4A	578	23	19333	7.27133	0.999999	0.193085	0.190602
GOTERM_BP_DIRECT	GO:0050680~negative regulation of epithelial cell proliferation	8	1.25786	0.00443397	CDKN1C, TGFBR3, BMP4, AR, SFRP1, PTCH1, MARVELD3, RUNX3	578	69	19333	3.87804	1	0.193085	0.190602
GOTERM_BP_DIRECT	GO:0071560~cellular response to transforming growth factor beta stimulus	8	1.25786	0.00443397	COL1A1, EDN1, SFRP1, POSTN, CAV1, PDE2A, WNT2, ZFP36L1	578	69	19333	3.87804	1	0.193085	0.190602
GOTERM_BP_DIRECT	GO:0045907~positive regulation of vasoconstriction	6	0.943396	0.00460593	GJA1, OXTR, HRH2, CAV1, GJA5, TRPM4	578	37	19333	5.42402	1	0.193973	0.191479
GOTERM_BP_DIRECT	GO:0030154~cell differentiation	34	5.34591	0.00464736	PTPRU, HIP1, EDA, SERPINE2, DLX5, NXN, DLL1, RXRA, FRZB, ZC3H12A, CNMD, ZHX3, SYT2, EGFL6, CAV2, CAV1, FST, NTRK3, FOXJ2, ETV1, SOX11, NR2F2, DLK1, PGF, RHOB, VEGFA, SFRP1, MGP, SLCO4C1, FGF18, MXRA8, MAL, TESMIN, NGEF	578	682	19333	1.6675	1	0.193973	0.191479
GOTERM_BP_DIRECT	GO:0050927~positive regulation of positive chemotaxis	4	0.628931	0.00475726	NTRK3, KDR, F3, VEGFA	578	12	19333	11.1494	1	0.193973	0.191479
GOTERM_BP_DIRECT	GO:0000050~urea cycle	4	0.628931	0.00475726	CEBPA, ARG2, ASL, ASS1	578	12	19333	11.1494	1	0.193973	0.191479
GOTERM_BP_DIRECT	GO:0014070~response to organic cyclic compound	8	1.25786	0.00480297	SFRP1, ACSL1, LUM, IGFBP4, FST, SLC7A11, COMT, GIP	578	70	19333	3.82264	1	0.193973	0.191479
GOTERM_BP_DIRECT	GO:0002062~chondrocyte differentiation	7	1.10063	0.00481073	BMP4, COL3A1, NFIB, HMGA2, ADAMTS12, RUNX3, ADAMTS7	578	53	19333	4.41767	1	0.193973	0.191479
GOTERM_BP_DIRECT	GO:0098609~cell-cell adhesion	14	2.20126	0.00494467	ANXA1, NLGN2, DCC, OBSCN, BAIAP2L1, CDH1, CDHR1, IGDCC3, CDH11, PKP3, CD44, CD200, TJP3, NECTIN1	578	191	19333	2.45169	1	0.196943	0.19441
GOTERM_BP_DIRECT	GO:0030308~negative regulation of cell growth	11	1.72956	0.00505919	NPPB, SFRP1, GJA1, SERPINE2, SPHK2, FRZB, ENPP1, SLIT3, MSX1, SMARCA2, FBP1	578	128	19333	2.87445	1	0.199076	0.196516
GOTERM_BP_DIRECT	GO:0043616~keratinocyte proliferation	5	0.786164	0.00518825	EFNB2, FST, PTCH1, KDF1, OVOL1	578	24	19333	6.96835	1	0.199351	0.196787
GOTERM_BP_DIRECT	GO:0010839~negative regulation of keratinocyte proliferation	5	0.786164	0.00518825	EFNB2, PTCH1, KDF1, SNAI2, OVOL1	578	24	19333	6.96835	1	0.199351	0.196787
GOTERM_BP_DIRECT	GO:0090263~positive regulation of canonical Wnt signaling pathway	10	1.57233	0.0056813	COL1A1, SFRP1, EDA, DLX5, CAV1, LRRK1, RSPO2, RSPO3, WLS, TRPM4	578	110	19333	3.04074	1	0.215757	0.212983
GOTERM_BP_DIRECT	GO:0010811~positive regulation of cell-substrate adhesion	6	0.943396	0.00579444	COL26A1, EGFL6, CCDC80, PDGFB, NPNT, EDIL3	578	39	19333	5.14586	1	0.217524	0.214727
GOTERM_BP_DIRECT	GO:0007568~aging	14	2.20126	0.00586868	CDKN1C, TRPC6, SERPINF1, IGFBP2, ADM, GFRA1, ENO3, DCN, ASS1, PPP3CA, CNR1, KCNMB1, TIMP2, SNCA	578	195	19333	2.4014	1	0.217808	0.215007
GOTERM_BP_DIRECT	GO:0010596~negative regulation of endothelial cell migration	5	0.786164	0.006033	SERPINF1, STC1, NR2F2, ADAMTS9, DCN	578	25	19333	6.68962	1	0.219496	0.216674
GOTERM_BP_DIRECT	GO:0010463~mesenchymal cell proliferation	4	0.628931	0.00604858	HAND2, KDR, MSX1, WNT2	578	13	19333	10.2917	1	0.219496	0.216674
GOTERM_BP_DIRECT	GO:0001937~negative regulation of endothelial cell proliferation	6	0.943396	0.00646303	GJA1, CAV2, ALOX5, CAV1, NR2F2, CNMD	578	40	19333	5.01721	1	0.228758	0.225817
GOTERM_BP_DIRECT	GO:0048286~lung alveolus development	6	0.943396	0.00646303	MMP12, BMP4, KDR, SLC7A11, HS6ST1, HOPX	578	40	19333	5.01721	1	0.228758	0.225817
GOTERM_BP_DIRECT	GO:0071300~cellular response to retinoic acid	8	1.25786	0.00651394	COL1A1, FZD7, NTRK3, SERPINF1, HAND2, FZD10, WNT2, TBXT	578	74	19333	3.61601	1	0.228758	0.225817
GOTERM_BP_DIRECT	GO:0045444~fat cell differentiation	8	1.25786	0.00806757	TCF7L2, CEBPA, EGR2, MAFB, CEBPD, TGFB1I1, HMGA2, METRNL	578	77	19333	3.47513	1	0.276606	0.273049
GOTERM_BP_DIRECT	GO:0007584~response to nutrient	8	1.25786	0.00806757	ACSL1, CNR1, SST, IGFBP2, CYP1B1, AACS, SHANK2, ASS1	578	77	19333	3.47513	1	0.276606	0.273049
GOTERM_BP_DIRECT	GO:0071230~cellular response to amino acid stimulus	7	1.10063	0.0081305	COL1A1, COL3A1, COL1A2, PDGFC, COL5A2, COL6A1, ASS1	578	59	19333	3.96842	1	0.276606	0.273049
GOTERM_BP_DIRECT	GO:0060137~maternal process involved in parturition	3	0.471698	0.00837514	EDN1, OXTR, NODAL	578	5	19333	20.0689	1	0.279114	0.275525
GOTERM_BP_DIRECT	GO:0048609~multicellular organismal reproductive process	3	0.471698	0.00837514	COMT, ENO2, UMODL1	578	5	19333	20.0689	1	0.279114	0.275525
GOTERM_BP_DIRECT	GO:0009409~response to cold	6	0.943396	0.00879026	DIO2, LPL, ADM, TRH, METRNL, LRP11	578	43	19333	4.66718	1	0.28999	0.286261
GOTERM_BP_DIRECT	GO:0001666~response to hypoxia	13	2.04403	0.00900665	POSTN, EPAS1, CAV1, ADM, TRH, CBFA2T3, PGF, VEGFA, TGFBR3, CXCL12, CLDN3, TEK, PAM	578	183	19333	2.37609	1	0.291897	0.288143
GOTERM_BP_DIRECT	GO:0060766~negative regulation of androgen receptor signaling pathway	4	0.628931	0.00920556	NCOR2, SFRP1, FOXH1, NODAL	578	15	19333	8.91949	1	0.291897	0.288143
GOTERM_BP_DIRECT	GO:0097435~supramolecular fiber organization	4	0.628931	0.00920556	MFAP5, MFAP4, COL3A1, SNCA	578	15	19333	8.91949	1	0.291897	0.288143
GOTERM_BP_DIRECT	GO:0003073~regulation of systemic arterial blood pressure	4	0.628931	0.00920556	AR, POSTN, ADM, NCALD	578	15	19333	8.91949	1	0.291897	0.288143
GOTERM_BP_DIRECT	GO:0001764~neuron migration	10	1.57233	0.00936909	COL3A1, FZD3, TUBB2A, CXCL12, DCC, NTRK3, NR2F2, DNAAF4, DCLK1, SH3RF1	578	119	19333	2.81076	1	0.294226	0.290442
GOTERM_BP_DIRECT	GO:0051965~positive regulation of synapse assembly	7	1.10063	0.0102962	LINGO2, OXTR, NLGN2, FLRT2, NRXN1, SYNDIG1, LRRN1	578	62	19333	3.7764	1	0.317147	0.313069
GOTERM_BP_DIRECT	GO:0071280~cellular response to copper ion	5	0.786164	0.0103135	MT1F, MT1G, MT1H, MT1X, SNCA	578	29	19333	5.76691	1	0.317147	0.313069
GOTERM_BP_DIRECT	GO:0009617~response to bacterium	10	1.57233	0.0103903	BAIAP2L1, CCDC80, NFIB, CAV1, LPL, DEFB1, LRAT, FAM20A, PRLR, ADAMTS9	578	121	19333	2.76431	1	0.317147	0.313069
GOTERM_BP_DIRECT	GO:0071456~cellular response to hypoxia	11	1.72956	0.010755	EDN1, SFRP1, TRPC6, EPAS1, KCNMB1, STC2, STC1, MALAT1, NDRG1, ZFP36L1, VEGFA	578	143	19333	2.57293	1	0.323717	0.319554
GOTERM_BP_DIRECT	GO:0045893~positive regulation of transcription, DNA-templated	34	5.34591	0.0109004	CDKN1C, MYRF, DLX5, TGFB1I1, PDGFB, RXRA, CDH1, TRIM5, HAS3, TRIM25, TFAP2A, CD74, NFE2, EGR2, IRX6, FZD7, PTCH1, INSR, FOXH1, FOXJ2, HMGA2, SOX11, NR2F2, SMARCA2, RUNX3, MID2, BMP4, COL1A1, KLF7, AR, SFRP1, MAFB, NFIB, HAND2	578	724	19333	1.57077	1	0.323717	0.319554
GOTERM_BP_DIRECT	GO:0010273~detoxification of copper ion	4	0.628931	0.0110822	MT1F, MT1G, MT1H, MT1X	578	16	19333	8.36202	1	0.323717	0.319554
GOTERM_BP_DIRECT	GO:0032228~regulation of synaptic transmission, GABAergic	4	0.628931	0.0110822	SLC38A1, CNR1, SYN3, BAIAP3	578	16	19333	8.36202	1	0.323717	0.319554
GOTERM_BP_DIRECT	GO:0001570~vasculogenesis	7	1.10063	0.0111011	TGFBR3, CAV1, KDR, ADM, TBXT, ZFP36L1, VEGFA	578	63	19333	3.71646	1	0.323717	0.319554
GOTERM_BP_DIRECT	GO:0048010~vascular endothelial growth factor receptor signaling pathway	5	0.786164	0.0116253	FGF18, MAPKAPK2, KDR, PGF, VEGFA	578	30	19333	5.57468	1	0.330574	0.326323
GOTERM_BP_DIRECT	GO:0001958~endochondral ossification	5	0.786164	0.0116253	BMP4, COL1A1, DLX5, FGF18, TEK	578	30	19333	5.57468	1	0.330574	0.326323
GOTERM_BP_DIRECT	GO:0072089~stem cell proliferation	6	0.943396	0.0116399	NFIB, PTCH1, KDF1, KDR, OVOL1, PBX1	578	46	19333	4.3628	1	0.330574	0.326323
GOTERM_BP_DIRECT	GO:0090090~negative regulation of canonical Wnt signaling pathway	11	1.72956	0.0117824	WWTR1, TCF7L2, PTPRU, SFRP1, FRZB, IGFBP4, CAV1, FZD6, IGFBP2, SNAI2, TMEM64	578	145	19333	2.53744	1	0.331735	0.327469
GOTERM_BP_DIRECT	GO:0014068~positive regulation of phosphatidylinositol 3-kinase signaling	8	1.25786	0.011969	NTRK3, INSR, PDGFC, PDGFB, KDR, TEK, DCN, VEGFA	578	83	19333	3.22391	1	0.334108	0.329811
GOTERM_BP_DIRECT	GO:0033278~cell proliferation in midbrain	3	0.471698	0.0123155	FZD3, FZD6, WNT2	578	6	19333	16.724	1	0.340867	0.336484
GOTERM_BP_DIRECT	GO:0051591~response to cAMP	6	0.943396	0.0127144	COL1A1, DUSP1, DGKQ, FOSB, TEK, AREG	578	47	19333	4.26997	1	0.346043	0.341593
GOTERM_BP_DIRECT	GO:0007595~lactation	6	0.943396	0.0127144	NCOR2, OXTR, CAV1, PRLR, PAM, VEGFA	578	47	19333	4.26997	1	0.346043	0.341593
GOTERM_BP_DIRECT	GO:0090280~positive regulation of calcium ion import	4	0.628931	0.0131632	CXCL12, SPHK2, PDGFB, STC1	578	17	19333	7.87014	1	0.355298	0.350729
GOTERM_BP_DIRECT	GO:0050885~neuromuscular process controlling balance	6	0.943396	0.013854	ALDH1A3, NLGN2, JPH3, NRXN1, GAA, IGDCC3	578	48	19333	4.18101	1	0.370878	0.366108
GOTERM_BP_DIRECT	GO:0007156~homophilic cell adhesion via plasma membrane adhesion molecules	12	1.88679	0.0143751	CDH4, TENM3, PCDHB2, CDH1, CEACAM6, PALLD, CDHR1, PCDH7, CDH11, PLXNB2, EMB, NECTIN1	578	172	19333	2.33359	1	0.3817	0.376791
GOTERM_BP_DIRECT	GO:0048706~embryonic skeletal system development	5	0.786164	0.0145589	KIAA1217, COL1A1, HAND2, TBXT, PBX1	578	32	19333	5.22627	1	0.383463	0.378532
GOTERM_BP_DIRECT	GO:0071711~basement membrane organization	4	0.628931	0.0154516	COL3A1, FLRT2, CAV2, CAV1	578	18	19333	7.43291	1	0.400515	0.395364
GOTERM_BP_DIRECT	GO:0060749~mammary gland alveolus development	4	0.628931	0.0154516	AR, PRLR, AREG, VEGFA	578	18	19333	7.43291	1	0.400515	0.395364
GOTERM_BP_DIRECT	GO:0007613~memory	8	1.25786	0.0161348	NQO2, OXTR, JPH3, CNR1, PLK2, INSR, NTF3, GIP	578	88	19333	3.04074	1	0.414932	0.409596
GOTERM_BP_DIRECT	GO:0043627~response to estrogen	7	1.10063	0.0168832	KRT19, GAL, CAV1, IGFBP2, TRIM25, TEK, COMT	578	69	19333	3.39329	1	0.415766	0.41042
GOTERM_BP_DIRECT	GO:0048842~positive regulation of axon extension involved in axon guidance	3	0.471698	0.0169032	CXCL12, MEGF8, VEGFA	578	7	19333	14.3349	1	0.415766	0.41042
GOTERM_BP_DIRECT	GO:0003357~noradrenergic neuron differentiation	3	0.471698	0.0169032	EDN1, HAND2, SOX11	578	7	19333	14.3349	1	0.415766	0.41042
GOTERM_BP_DIRECT	GO:0001957~intramembranous ossification	3	0.471698	0.0169032	COL1A1, MN1, FGF18	578	7	19333	14.3349	1	0.415766	0.41042
GOTERM_BP_DIRECT	GO:0035264~multicellular organism growth	8	1.25786	0.0170773	CDKN1C, WWTR1, AR, COL3A1, SELENOM, PPP1R13L, GRHL2, ZFP36L1	578	89	19333	3.00657	1	0.415766	0.41042
GOTERM_BP_DIRECT	GO:0010718~positive regulation of epithelial to mesenchymal transition	6	0.943396	0.0176791	BMP4, COL1A1, WWTR1, OLFM1, TGFB1I1, GCNT2	578	51	19333	3.93507	1	0.415766	0.41042
GOTERM_BP_DIRECT	GO:0070830~bicellular tight junction assembly	6	0.943396	0.0176791	CLDN6, CLDN4, CLDN3, CLDN7, MARVELD3, GRHL2	578	51	19333	3.93507	1	0.415766	0.41042
GOTERM_BP_DIRECT	GO:0050873~brown fat cell differentiation	5	0.786164	0.0179219	CEBPA, ALDH6A1, DIO2, EBF2, METRNL	578	34	19333	4.91884	1	0.415766	0.41042
GOTERM_BP_DIRECT	GO:0048568~embryonic organ development	5	0.786164	0.0179219	PTCH1, PDGFC, PBX3, PBX1, TEAD3	578	34	19333	4.91884	1	0.415766	0.41042
GOTERM_BP_DIRECT	GO:0001709~cell fate determination	4	0.628931	0.0179495	PTCH1, PTCH2, EBF2, DLL1	578	19	19333	7.0417	1	0.415766	0.41042
GOTERM_BP_DIRECT	GO:2000573~positive regulation of DNA biosynthetic process	4	0.628931	0.0179495	SMOC2, PDGFB, CYP1B1, VEGFA	578	19	19333	7.0417	1	0.415766	0.41042
GOTERM_BP_DIRECT	GO:0045926~negative regulation of growth	4	0.628931	0.0179495	MT1F, MT1G, MT1H, MT1X	578	19	19333	7.0417	1	0.415766	0.41042
GOTERM_BP_DIRECT	GO:0030224~monocyte differentiation	4	0.628931	0.0179495	BMP4, PDE2A, MT1G, VEGFA	578	19	19333	7.0417	1	0.415766	0.41042
GOTERM_BP_DIRECT	GO:0003161~cardiac conduction system development	4	0.628931	0.0179495	NPPB, GJA1, GJA5, MSX1	578	19	19333	7.0417	1	0.415766	0.41042
GOTERM_BP_DIRECT	GO:0033138~positive regulation of peptidyl-serine phosphorylation	8	1.25786	0.0190775	TENM1, NRXN1, NTRK3, CAV1, NTF3, CD44, VEGFA, SNCA	578	91	19333	2.94049	1	0.438784	0.433141
GOTERM_BP_DIRECT	GO:0055074~calcium ion homeostasis	5	0.786164	0.0197696	CAV1, KDR, ADM, FAM20A, S100A14	578	35	19333	4.7783	1	0.446822	0.441076
GOTERM_BP_DIRECT	GO:0007268~chemical synaptic transmission	15	2.35849	0.0200855	GABRP, NLGN2, NLGN4X, DOC2A, NRXN1, NPFF, SYN2, PCDHB2, HRH2, SST, KCNMB1, RPS6KA2, PLP1, SLC18A2, SNCA	578	253	19333	1.98309	1	0.446822	0.441076
GOTERM_BP_DIRECT	GO:0050679~positive regulation of epithelial cell proliferation	7	1.10063	0.0204346	BMP4, TCF7L2, SFRP1, ESRP2, DLX5, NODAL, VEGFA	578	72	19333	3.2519	1	0.446822	0.441076
GOTERM_BP_DIRECT	GO:0032526~response to retinoic acid	6	0.943396	0.0205825	GJA1, RXRA, DUSP1, PTCH1, IGFBP2, LRAT	578	53	19333	3.78658	1	0.446822	0.441076
GOTERM_BP_DIRECT	GO:0060716~labyrinthine layer blood vessel development	4	0.628931	0.0206583	VASH2, PLCD3, WNT2, HS6ST1	578	20	19333	6.68962	1	0.446822	0.441076
GOTERM_BP_DIRECT	GO:0044849~estrous cycle	4	0.628931	0.0206583	NCOR2, OXTR, ANXA1, CYP1B1	578	20	19333	6.68962	1	0.446822	0.441076
GOTERM_BP_DIRECT	GO:0001892~embryonic placenta development	4	0.628931	0.0206583	CEBPA, EPAS1, PDGFB, NODAL	578	20	19333	6.68962	1	0.446822	0.441076
GOTERM_BP_DIRECT	GO:2000251~positive regulation of actin cytoskeleton reorganization	4	0.628931	0.0206583	BAIAP2L1, NTRK3, NTF3, TEK	578	20	19333	6.68962	1	0.446822	0.441076
GOTERM_BP_DIRECT	GO:2000647~negative regulation of stem cell proliferation	4	0.628931	0.0206583	NFIB, PTCH1, KDF1, OVOL1	578	20	19333	6.68962	1	0.446822	0.441076
GOTERM_BP_DIRECT	GO:0019933~cAMP-mediated signaling	5	0.786164	0.0217306	GAL, DGKQ, PDE2A, ADM, DEFB1	578	36	19333	4.64557	1	0.466922	0.460918
GOTERM_BP_DIRECT	GO:0060346~bone trabecula formation	3	0.471698	0.0220963	COL1A1, SFRP1, THBS3	578	8	19333	12.543	1	0.471676	0.46561
GOTERM_BP_DIRECT	GO:0043433~negative regulation of sequence-specific DNA binding transcription factor activity	8	1.25786	0.0223769	TCF7L2, HAND2, PTCH1, FOXH1, FZD6, HAND1, TBXT, PBX1	578	94	19333	2.84665	1	0.474565	0.468462
GOTERM_BP_DIRECT	GO:0009887~animal organ morphogenesis	10	1.57233	0.0227351	EFNB2, COL18A1, PTCH1, FGF18, PDGFC, PBX3, MEGF8, DCN, FGD1, PBX1	578	138	19333	2.42378	1	0.479051	0.472891
GOTERM_BP_DIRECT	GO:0050731~positive regulation of peptidyl-tyrosine phosphorylation	8	1.25786	0.0235591	CD74, DGKQ, LRRK1, NTF3, PDGFB, GFRA1, CD44, VEGFA	578	95	19333	2.81668	1	0.479429	0.473263
GOTERM_BP_DIRECT	GO:0007171~activation of transmembrane receptor protein tyrosine kinase activity	4	0.628931	0.0235787	DGKQ, PDGFC, PRLR, AREG	578	21	19333	6.37107	1	0.479429	0.473263
GOTERM_BP_DIRECT	GO:0008585~female gonad development	4	0.628931	0.0235787	SFRP1, FST, COL9A3, NR2F2	578	21	19333	6.37107	1	0.479429	0.473263
GOTERM_BP_DIRECT	GO:0016338~calcium-independent cell-cell adhesion via plasma membrane cell-adhesion molecules	4	0.628931	0.0235787	CLDN6, CLDN4, CLDN3, CLDN7	578	21	19333	6.37107	1	0.479429	0.473263
GOTERM_BP_DIRECT	GO:0002042~cell migration involved in sprouting angiogenesis	4	0.628931	0.0235787	EFNB2, EGR3, KDR, VEGFA	578	21	19333	6.37107	1	0.479429	0.473263
GOTERM_BP_DIRECT	GO:0070371~ERK1 and ERK2 cascade	6	0.943396	0.0237806	EDN1, OXTR, BTN2A2, FGF18, KDR, ZFP36L1	578	55	19333	3.64888	1	0.479429	0.473263
GOTERM_BP_DIRECT	GO:0019233~sensory perception of pain	6	0.943396	0.0237806	EDN1, NLGN2, CNR1, NPY1R, IL12B, GIP	578	55	19333	3.64888	1	0.479429	0.473263
GOTERM_BP_DIRECT	GO:0002244~hematopoietic progenitor cell differentiation	7	1.10063	0.0244614	BMP4, SFRP1, CEBPD, FST, DACT2, KDR, ZNF784	578	75	19333	3.12182	1	0.490128	0.483825
GOTERM_BP_DIRECT	GO:0007399~nervous system development	21	3.30189	0.024885	TENM1, DOC2A, DLX5, NTRK3, CRMP1, GFRA1, DNAAF4, SMARCA2, KALRN, DCLK1, VEGFA, OLFM1, DOK4, PCDHB2, GBX2, FABP7, NTF3, ZC3H12A, SLIT3, MARK4, NGEF	578	415	19333	1.69255	1	0.495575	0.489202
GOTERM_BP_DIRECT	GO:1904707~positive regulation of vascular smooth muscle cell proliferation	6	0.943396	0.0254931	ERN1, EDN1, NQO2, GJA1, FOXJ2, PDGFB	578	56	19333	3.58372	1	0.504609	0.49812
GOTERM_BP_DIRECT	GO:0001934~positive regulation of protein phosphorylation	13	2.04403	0.0256811	CD74, EPHA7, NTRK3, INSR, PGF, VEGFA, BMP4, CLDN3, FGF18, KDR, TEK, FAM20A, PROM2	578	212	19333	2.05106	1	0.505269	0.498771
GOTERM_BP_DIRECT	GO:0006809~nitric oxide biosynthetic process	4	0.628931	0.0267105	GCHFR, ARG2, CAV1, CYP1B1	578	22	19333	6.08147	1	0.522374	0.515656
GOTERM_BP_DIRECT	GO:0002070~epithelial cell maturation	3	0.471698	0.0278546	CEBPA, EPAS1, KDR	578	9	19333	11.1494	1	0.532007	0.525166
GOTERM_BP_DIRECT	GO:0010038~response to metal ion	3	0.471698	0.0278546	TESMIN, MT1X, NDRG1	578	9	19333	11.1494	1	0.532007	0.525166
GOTERM_BP_DIRECT	GO:0043269~regulation of ion transport	3	0.471698	0.0278546	FXYD3, FXYD6, FXYD5	578	9	19333	11.1494	1	0.532007	0.525166
GOTERM_BP_DIRECT	GO:0001945~lymph vessel development	3	0.471698	0.0278546	EFNB2, KDR, NR2F2	578	9	19333	11.1494	1	0.532007	0.525166
GOTERM_BP_DIRECT	GO:2000648~positive regulation of stem cell proliferation	5	0.786164	0.0283071	GJA1, KDR, HMGA2, SOX11, PBX1	578	39	19333	4.28822	1	0.537506	0.530594
GOTERM_BP_DIRECT	GO:0048666~neuron development	6	0.943396	0.02915	TENM1, TENM3, TENM4, PBX3, HS6ST1, PBX1	578	58	19333	3.46015	1	0.550312	0.543235
GOTERM_BP_DIRECT	GO:0035094~response to nicotine	5	0.786164	0.0307343	EDN1, GABBR1, CNR1, SLC7A11, KCNK1	578	40	19333	4.18101	1	0.576885	0.569467
GOTERM_BP_DIRECT	GO:0007517~muscle organ development	8	1.25786	0.0315622	TAGLN, EGR3, COL6A3, ETV1, MSX1, CACNA1H, MAPK12, SGCG	578	101	19333	2.64935	1	0.589041	0.581466
GOTERM_BP_DIRECT	GO:0050804~modulation of synaptic transmission	7	1.10063	0.0322898	PPP3CA, EPHA7, NLGN2, NLGN4X, CDH11, NTF3, SLC7A11	578	80	19333	2.92671	1	0.593092	0.585465
GOTERM_BP_DIRECT	GO:0071320~cellular response to cAMP	6	0.943396	0.0331221	PDE2A, CYP1B1, STC1, FBP1, ASS1, ZFP36L1	578	60	19333	3.34481	1	0.593092	0.585465
GOTERM_BP_DIRECT	GO:0001975~response to amphetamine	5	0.786164	0.0332802	RGS4, PPP3CA, EDN1, OXTR, SLC18A2	578	41	19333	4.07904	1	0.593092	0.585465
GOTERM_BP_DIRECT	GO:0051480~regulation of cytosolic calcium ion concentration	5	0.786164	0.0332802	TRPC6, CAV2, CAV1, ATP2B3, TMEM64	578	41	19333	4.07904	1	0.593092	0.585465
GOTERM_BP_DIRECT	GO:0032331~negative regulation of chondrocyte differentiation	4	0.628931	0.0336052	BMP4, SNAI2, ADAMTS12, ADAMTS7	578	24	19333	5.57468	1	0.593092	0.585465
GOTERM_BP_DIRECT	GO:0045672~positive regulation of osteoclast differentiation	4	0.628931	0.0336052	PPP3CA, NEDD9, IL12B, TMEM64	578	24	19333	5.57468	1	0.593092	0.585465
GOTERM_BP_DIRECT	GO:1902894~negative regulation of pri-miRNA transcription from RNA polymerase II promoter	4	0.628931	0.0336052	NCOR2, BMP4, NFIB, PDGFB	578	24	19333	5.57468	1	0.593092	0.585465
GOTERM_BP_DIRECT	GO:0097104~postsynaptic membrane assembly	3	0.471698	0.03414	NLGN2, NLGN4X, NRXN1	578	10	19333	10.0344	1	0.593092	0.585465
GOTERM_BP_DIRECT	GO:0060670~branching involved in labyrinthine layer morphogenesis	3	0.471698	0.03414	SPINT1, RSPO3, ADM	578	10	19333	10.0344	1	0.593092	0.585465
GOTERM_BP_DIRECT	GO:0061626~pharyngeal arch artery morphogenesis	3	0.471698	0.03414	BMP4, EDN1, FOLR1	578	10	19333	10.0344	1	0.593092	0.585465
GOTERM_BP_DIRECT	GO:1901380~negative regulation of potassium ion transmembrane transport	3	0.471698	0.03414	RGS4, CAV1, KCNE5	578	10	19333	10.0344	1	0.593092	0.585465
GOTERM_BP_DIRECT	GO:0090527~actin filament reorganization	3	0.471698	0.03414	EFS, NEDD9, GDPD2	578	10	19333	10.0344	1	0.593092	0.585465
GOTERM_BP_DIRECT	GO:0003334~keratinocyte development	3	0.471698	0.03414	BCL11B, PALLD, KDF1	578	10	19333	10.0344	1	0.593092	0.585465
GOTERM_BP_DIRECT	GO:0042594~response to starvation	5	0.786164	0.0359456	ADM, AACS, PCK2, GIP, LRP11	578	42	19333	3.98192	1	0.621156	0.613168
GOTERM_BP_DIRECT	GO:0007417~central nervous system development	10	1.57233	0.0361828	UGT8, MARCKS, PDGFC, TIMP2, MAL, TAGLN3, KALRN, PAM, DCLK1, HAPLN1	578	150	19333	2.22987	1	0.621964	0.613965
GOTERM_BP_DIRECT	GO:0031954~positive regulation of protein autophosphorylation	4	0.628931	0.0373651	PDGFC, PDGFB, PRLR, VEGFA	578	25	19333	5.3517	1	0.624908	0.616872
GOTERM_BP_DIRECT	GO:0010460~positive regulation of heart rate	4	0.628931	0.0373651	RGS4, EDN1, ADM, TRPM4	578	25	19333	5.3517	1	0.624908	0.616872
GOTERM_BP_DIRECT	GO:0071294~cellular response to zinc ion	4	0.628931	0.0373651	MT1F, MT1G, MT1H, MT1X	578	25	19333	5.3517	1	0.624908	0.616872
GOTERM_BP_DIRECT	GO:0045668~negative regulation of osteoblast differentiation	6	0.943396	0.0374153	SFRP1, HAND2, PTCH1, TMEM64, AREG, TRPM4	578	62	19333	3.23691	1	0.624908	0.616872
GOTERM_BP_DIRECT	GO:0007612~learning	6	0.943396	0.0374153	JPH3, NLGN4X, NRXN1, INSR, COMT, SHANK2	578	62	19333	3.23691	1	0.624908	0.616872
GOTERM_BP_DIRECT	GO:0030182~neuron differentiation	11	1.72956	0.0375021	NRBP2, IRX2, FZD3, TRPC6, NLGN4X, IRX6, FZD7, SOX11, FZD10, WNT2, RUNX3	578	175	19333	2.10245	1	0.624908	0.616872
GOTERM_BP_DIRECT	GO:0030501~positive regulation of bone mineralization	5	0.786164	0.0387308	BMP4, TFAP2A, RXRA, ALOX5, FAM20C	578	43	19333	3.88931	1	0.642106	0.633848
GOTERM_BP_DIRECT	GO:0051897~positive regulation of protein kinase B signaling	9	1.41509	0.0396531	TCF7L2, HIP1, NRXN1, INSR, GCNT2, TEK, NTS, F3, VEGFA	578	129	19333	2.33359	1	0.651188	0.642813
GOTERM_BP_DIRECT	GO:1903799~negative regulation of production of miRNAs involved in gene silencing by miRNA	3	0.471698	0.040916	NCOR2, PPP3CA, ZC3H12A	578	11	19333	9.12221	1	0.651188	0.642813
GOTERM_BP_DIRECT	GO:0048935~peripheral nervous system neuron development	3	0.471698	0.040916	HAND2, ETV1, RUNX3	578	11	19333	9.12221	1	0.651188	0.642813
GOTERM_BP_DIRECT	GO:0097105~presynaptic membrane assembly	3	0.471698	0.040916	NLGN2, NLGN4X, NRXN1	578	11	19333	9.12221	1	0.651188	0.642813
GOTERM_BP_DIRECT	GO:0007160~cell-matrix adhesion	8	1.25786	0.0412092	COL3A1, EDA, ADAMTS12, NPNT, FREM1, MUC4, CD44, THBS3	578	107	19333	2.50079	1	0.651188	0.642813
GOTERM_BP_DIRECT	GO:0046716~muscle cell cellular homeostasis	4	0.628931	0.0413303	GAA, CAV1, LARGE2, MTM1	578	26	19333	5.14586	1	0.651188	0.642813
GOTERM_BP_DIRECT	GO:0001935~endothelial cell proliferation	4	0.628931	0.0413303	ERN1, CAV2, CAV1, TEK	578	26	19333	5.14586	1	0.651188	0.642813
GOTERM_BP_DIRECT	GO:0030325~adrenal gland development	4	0.628931	0.0413303	CDKN1C, INSR, CYP1B1, PBX1	578	26	19333	5.14586	1	0.651188	0.642813
GOTERM_BP_DIRECT	GO:0032868~response to insulin	7	1.10063	0.0415883	COL1A1, EGR2, GAL, TRPV4, IGFBP2, TNFSF10, ADM	578	85	19333	2.75455	1	0.651188	0.642813
GOTERM_BP_DIRECT	GO:0001503~ossification	7	1.10063	0.0415883	COL1A1, MGP, CDH11, COL5A2, STC1, ATP6V0A4, RUNX3	578	85	19333	2.75455	1	0.651188	0.642813
GOTERM_BP_DIRECT	GO:0050918~positive chemotaxis	5	0.786164	0.0416359	BMP4, NTF3, PDGFB, PGF, VEGFA	578	44	19333	3.80092	1	0.651188	0.642813
GOTERM_BP_DIRECT	GO:0008360~regulation of cell shape	10	1.57233	0.0416712	ANXA1, PALM3, KDR, PLXNB2, RHOU, ATP10A, RND3, FGD1, RHOB, VEGFA	578	154	19333	2.17195	1	0.651188	0.642813
GOTERM_BP_DIRECT	GO:0031100~animal organ regeneration	5	0.786164	0.044661	TGFBR3, PTPRU, CXCL12, ADM, PGF	578	45	19333	3.71646	1	0.693557	0.684638
GOTERM_BP_DIRECT	GO:0061844~antimicrobial humoral immune response mediated by antimicrobial peptide	8	1.25786	0.0448072	NPPB, CXCL12, CXCL8, ADM, DEFB1, NTS, S100A9, CXCL14	578	109	19333	2.45491	1	0.693557	0.684638
GOTERM_BP_DIRECT	GO:0071385~cellular response to glucocorticoid stimulus	4	0.628931	0.0454984	EDN1, ANXA1, STC1, ZFP36L1	578	27	19333	4.95527	1	0.697642	0.68867
GOTERM_BP_DIRECT	GO:0045879~negative regulation of smoothened signaling pathway	4	0.628931	0.0454984	SERPINE2, PTCH1, PTCH2, MEGF8	578	27	19333	4.95527	1	0.697642	0.68867
GOTERM_BP_DIRECT	GO:0030334~regulation of cell migration	8	1.25786	0.0466796	CAMSAP3, SERPINE2, SST, FGF18, MGAT3, PLXNB2, AMOTL1, RHOB	578	110	19333	2.43259	1	0.712409	0.703248
GOTERM_BP_DIRECT	GO:0043117~positive regulation of vascular permeability	3	0.471698	0.0481477	TRPV4, PDE2A, VEGFA	578	12	19333	8.36202	1	0.728011	0.718649
GOTERM_BP_DIRECT	GO:0048251~elastic fiber assembly	3	0.471698	0.0481477	MFAP4, COL3A1, EFEMP2	578	12	19333	8.36202	1	0.728011	0.718649
GOTERM_BP_DIRECT	GO:0050729~positive regulation of inflammatory response	8	1.25786	0.0486013	CEBPA, TRPV4, PDE2A, LPL, IL12B, S100A9, MAPK13, SNCA	578	111	19333	2.41067	1	0.728127	0.718764
GOTERM_BP_DIRECT	GO:0006874~cellular calcium ion homeostasis	8	1.25786	0.0486013	EDN1, CXCL12, STC2, CAV1, TRPV4, ATP2A3, ATP2B3, STC1	578	111	19333	2.41067	1	0.728127	0.718764
GOTERM_BP_DIRECT	GO:0051384~response to glucocorticoid	6	0.943396	0.0495799	PTPRU, DUSP1, IGFBP2, ADM, AREG, PAM	578	67	19333	2.99535	1	0.730324	0.720933
GOTERM_BP_DIRECT	GO:0060291~long-term synaptic potentiation	6	0.943396	0.0495799	TSHZ3, SERPINE2, PLK2, SHANK2, GIP, SNCA	578	67	19333	2.99535	1	0.730324	0.720933
GOTERM_BP_DIRECT	GO:0001947~heart looping	6	0.943396	0.0495799	HAND2, FOXH1, HAND1, DLL1, FOLR1, NODAL	578	67	19333	2.99535	1	0.730324	0.720933
GOTERM_BP_DIRECT	GO:0031214~biomineral tissue development	4	0.628931	0.049866	FAM83H, ENPP1, FAM20C, FAM20A	578	28	19333	4.7783	1	0.730324	0.720933
GOTERM_BP_DIRECT	GO:0051894~positive regulation of focal adhesion assembly	4	0.628931	0.049866	SFRP1, KDR, TEK, VEGFA	578	28	19333	4.7783	1	0.730324	0.720933
GOTERM_BP_DIRECT	GO:0007218~neuropeptide signaling pathway	8	1.25786	0.0505725	NPFFR2, NPPB, TENM1, GAL, NPFF, NPY1R, TAC3, NTS	578	112	19333	2.38915	1	0.737365	0.727883
GOTERM_BP_DIRECT	GO:0008283~cell proliferation	11	1.72956	0.0512783	RHBDF1, CD74, SPHK2, DLX5, FGF18, ODC1, IL12B, ADM, GRHL2, NODAL, ZFP36L1	578	185	19333	1.98881	1	0.744333	0.734761
GOTERM_BP_DIRECT	GO:0034220~ion transmembrane transport	9	1.41509	0.053161	GABRP, GJA1, TTYH3, ATP2A3, ATP2B3, ANO9, ATP10A, TMC6, ANO2	578	137	19333	2.19732	1	0.765755	0.755908
GOTERM_BP_DIRECT	GO:0030336~negative regulation of cell migration	11	1.72956	0.0543899	PTPRU, CD74, SFRP1, CLDN3, CDH1, CDH11, NEDD9, CYP1B1, STC1, EPHA1, RHOB	578	187	19333	1.96754	1	0.765755	0.755908
GOTERM_BP_DIRECT	GO:0048565~digestive tract development	4	0.628931	0.0544297	COL3A1, OXTR, PDGFC, COBL	578	29	19333	4.61353	1	0.765755	0.755908
GOTERM_BP_DIRECT	GO:0007422~peripheral nervous system development	4	0.628931	0.0544297	UGT8, EGR2, EGR3, NTF3	578	29	19333	4.61353	1	0.765755	0.755908
GOTERM_BP_DIRECT	GO:0007269~neurotransmitter secretion	4	0.628931	0.0544297	SYT2, NRXN1, SYN3, SYN2	578	29	19333	4.61353	1	0.765755	0.755908
GOTERM_BP_DIRECT	GO:0042593~glucose homeostasis	8	1.25786	0.0546646	KLF7, TCF7L2, CEBPA, CNR1, ALOX5, INSR, TRPV4, PTCH1	578	114	19333	2.34723	1	0.765755	0.755908
GOTERM_BP_DIRECT	GO:0030324~lung development	7	1.10063	0.0547722	CEBPA, COL3A1, ADAMTS2, EPAS1, FGF18, WNT2, VEGFA	578	91	19333	2.57293	1	0.765755	0.755908
GOTERM_BP_DIRECT	GO:0002087~regulation of respiratory gaseous exchange by neurological system process	3	0.471698	0.0558021	NLGN2, TSHZ3, PBX3	578	13	19333	7.71879	1	0.765755	0.755908
GOTERM_BP_DIRECT	GO:0043931~ossification involved in bone maturation	3	0.471698	0.0558021	ADAMTS12, THBS3, ADAMTS7	578	13	19333	7.71879	1	0.765755	0.755908
GOTERM_BP_DIRECT	GO:2000343~positive regulation of chemokine (C-X-C motif) ligand 2 production	3	0.471698	0.0558021	CD74, POSTN, LPL	578	13	19333	7.71879	1	0.765755	0.755908
GOTERM_BP_DIRECT	GO:0001886~endothelial cell morphogenesis	3	0.471698	0.0558021	COL18A1, STC1, CNMD	578	13	19333	7.71879	1	0.765755	0.755908
GOTERM_BP_DIRECT	GO:0031115~negative regulation of microtubule polymerization	3	0.471698	0.0558021	MAP2, STMN2, SNCA	578	13	19333	7.71879	1	0.765755	0.755908
GOTERM_BP_DIRECT	GO:0050732~negative regulation of peptidyl-tyrosine phosphorylation	3	0.471698	0.0558021	SFRP1, LRRK1, NTF3	578	13	19333	7.71879	1	0.765755	0.755908
GOTERM_BP_DIRECT	GO:0006469~negative regulation of protein kinase activity	6	0.943396	0.0578715	WWTR1, DBNDD1, UBASH3B, PYDC1, EPHA1, SNCA	578	70	19333	2.86698	1	0.783859	0.773779
GOTERM_BP_DIRECT	GO:0010721~negative regulation of cell development	2	0.314465	0.0588014	FRZB, NODAL	578	2	19333	33.4481	1	0.783859	0.773779
GOTERM_BP_DIRECT	GO:1905403~negative regulation of activated CD8-positive, alpha-beta T cell apoptotic process	2	0.314465	0.0588014	ARG2, ST3GAL1	578	2	19333	33.4481	1	0.783859	0.773779
GOTERM_BP_DIRECT	GO:0090191~negative regulation of branching involved in ureteric bud morphogenesis	2	0.314465	0.0588014	BMP4, TACSTD2	578	2	19333	33.4481	1	0.783859	0.773779
GOTERM_BP_DIRECT	GO:0061325~cell proliferation involved in outflow tract morphogenesis	2	0.314465	0.0588014	HAND2, PITX2	578	2	19333	33.4481	1	0.783859	0.773779
GOTERM_BP_DIRECT	GO:0097403~cellular response to raffinose	2	0.314465	0.0588014	FBP1, ZFP36L1	578	2	19333	33.4481	1	0.783859	0.773779
GOTERM_BP_DIRECT	GO:0010652~positive regulation of cell communication by chemical coupling	2	0.314465	0.0588014	GJA1, GJA5	578	2	19333	33.4481	1	0.783859	0.773779
GOTERM_BP_DIRECT	GO:0048839~inner ear development	5	0.786164	0.0615742	CEBPA, CEBPD, MAPKAPK2, DLL1, CXCL14	578	50	19333	3.34481	1	0.805572	0.795212
GOTERM_BP_DIRECT	GO:0030855~epithelial cell differentiation	7	1.10063	0.0622107	KRT19, TAGLN, TST, DLX5, TGFB1I1, TAGLN2, VEGFA	578	94	19333	2.49082	1	0.805572	0.795212
GOTERM_BP_DIRECT	GO:0070588~calcium ion transmembrane transport	8	1.25786	0.0634527	TMEM37, EDN1, TRPC6, TRPV4, CACHD1, ATP2A3, CACNA1H, TRPM4	578	118	19333	2.26767	1	0.805572	0.795212
GOTERM_BP_DIRECT	GO:0010447~response to acidic pH	3	0.471698	0.0638476	SST, SERPINF1, GIP	578	14	19333	7.16745	1	0.805572	0.795212
GOTERM_BP_DIRECT	GO:1900025~negative regulation of substrate adhesion-dependent cell spreading	3	0.471698	0.0638476	POSTN, TACSTD2, MELTF	578	14	19333	7.16745	1	0.805572	0.795212
GOTERM_BP_DIRECT	GO:0006518~peptide metabolic process	3	0.471698	0.0638476	CPXM1, CPZ, PAM	578	14	19333	7.16745	1	0.805572	0.795212
GOTERM_BP_DIRECT	GO:0006516~glycoprotein catabolic process	3	0.471698	0.0638476	MANBA, FBXO2, ADAMTS9	578	14	19333	7.16745	1	0.805572	0.795212
GOTERM_BP_DIRECT	GO:0060317~cardiac epithelial to mesenchymal transition	3	0.471698	0.0638476	TGFBR3, OLFM1, WNT2	578	14	19333	7.16745	1	0.805572	0.795212
GOTERM_BP_DIRECT	GO:0030195~negative regulation of blood coagulation	3	0.471698	0.0638476	EDN1, SERPINE2, TFPI	578	14	19333	7.16745	1	0.805572	0.795212
GOTERM_BP_DIRECT	GO:1902187~negative regulation of viral release from host cell	3	0.471698	0.0638476	TRIM5, TRIM25, MID2	578	14	19333	7.16745	1	0.805572	0.795212
GOTERM_BP_DIRECT	GO:0048701~embryonic cranial skeleton morphogenesis	4	0.628931	0.06413	BMP4, TFAP2A, GRHL2, NODAL	578	31	19333	4.31588	1	0.805572	0.795212
GOTERM_BP_DIRECT	GO:0030534~adult behavior	4	0.628931	0.06413	NLGN4X, NRXN1, SLC7A11, SHANK2	578	31	19333	4.31588	1	0.805572	0.795212
GOTERM_BP_DIRECT	GO:0015908~fatty acid transport	4	0.628931	0.06413	ACSL1, SLC43A3, FABP7, CRABP1	578	31	19333	4.31588	1	0.805572	0.795212
GOTERM_BP_DIRECT	GO:0032148~activation of protein kinase B activity	4	0.628931	0.06413	NTRK3, INSR, NTF3, PDGFB	578	31	19333	4.31588	1	0.805572	0.795212
GOTERM_BP_DIRECT	GO:0060349~bone morphogenesis	4	0.628931	0.06413	TFAP2A, MSX1, TBXT, DHRS3	578	31	19333	4.31588	1	0.805572	0.795212
GOTERM_BP_DIRECT	GO:0018108~peptidyl-tyrosine phosphorylation	9	1.41509	0.0650221	EPHB6, EPHA7, NTRK3, INSR, LRRK1, PDGFB, KDR, TEK, EPHA1	578	143	19333	2.10512	1	0.813648	0.803184
GOTERM_BP_DIRECT	GO:0051091~positive regulation of sequence-specific DNA binding transcription factor activity	8	1.25786	0.0657763	PPP3CA, EDN1, TRIM5, TRIM25, HMGA2, WNT2, MID2, NODAL	578	119	19333	2.24861	1	0.819944	0.8094
GOTERM_BP_DIRECT	GO:0007420~brain development	14	2.20126	0.0680694	EGR2, EPHA7, NLGN2, SPHK2, PTCH1, PBX3, GRHL2, PBX1, RGS4, PPP3CA, NFIB, PLXNB2, NODAL, SHANK2	578	274	19333	1.70903	1	0.840881	0.830067
GOTERM_BP_DIRECT	GO:0008344~adult locomotory behavior	5	0.786164	0.0691613	CXCL12, PBX3, SHANK2, GIP, SNCA	578	52	19333	3.21616	1	0.840881	0.830067
GOTERM_BP_DIRECT	GO:0031623~receptor internalization	5	0.786164	0.0691613	CXCL8, CAV1, INSR, ADM, SNCA	578	52	19333	3.21616	1	0.840881	0.830067
GOTERM_BP_DIRECT	GO:0035115~embryonic forelimb morphogenesis	4	0.628931	0.0692581	TFAP2A, RSPO2, ZNF358, MSX1	578	32	19333	4.18101	1	0.840881	0.830067
GOTERM_BP_DIRECT	GO:0001569~branching involved in blood vessel morphogenesis	4	0.628931	0.0692581	EDN1, GBX2, KDR, VEGFA	578	32	19333	4.18101	1	0.840881	0.830067
GOTERM_BP_DIRECT	GO:0021915~neural tube development	4	0.628931	0.0692581	MARCKS, ZNF358, GRHL2, ZFP36L1	578	32	19333	4.18101	1	0.840881	0.830067
GOTERM_BP_DIRECT	GO:1900745~positive regulation of p38MAPK cascade	4	0.628931	0.0692581	BMP4, HAND2, ZC3H12A, VEGFA	578	32	19333	4.18101	1	0.840881	0.830067
GOTERM_BP_DIRECT	GO:0016055~Wnt signaling pathway	11	1.72956	0.0718028	TCF7L2, SFRP1, FRZB, NXN, TGFB1I1, RSPO2, RSPO3, AMOTL1, CPZ, WNT2, WLS	578	197	19333	1.86766	1	0.861247	0.850172
GOTERM_BP_DIRECT	GO:0043518~negative regulation of DNA damage response, signal transduction by p53 class mediator	3	0.471698	0.072254	CD74, SNAI2, CD44	578	15	19333	6.68962	1	0.861247	0.850172
GOTERM_BP_DIRECT	GO:0010952~positive regulation of peptidase activity	3	0.471698	0.072254	CAV1, PCOLCE, MAPK12	578	15	19333	6.68962	1	0.861247	0.850172
GOTERM_BP_DIRECT	GO:0022010~central nervous system myelination	3	0.471698	0.072254	MYRF, PLP1, MAL	578	15	19333	6.68962	1	0.861247	0.850172
GOTERM_BP_DIRECT	GO:0099054~presynapse assembly	3	0.471698	0.072254	EFNB2, NLGN2, NLGN4X	578	15	19333	6.68962	1	0.861247	0.850172
GOTERM_BP_DIRECT	GO:0043065~positive regulation of apoptotic process	16	2.51572	0.0737302	SPHK2, DUSP1, HMGA2, ADM, RHOB, BMP4, OLFM1, ALDH1A3, SFRP1, GAL, CNR1, FRZB, RPS6KA2, TNFSF10, CYP1B1, SNCA	578	332	19333	1.61196	1	0.872869	0.861644
GOTERM_BP_DIRECT	GO:0045736~negative regulation of cyclin-dependent protein serine/threonine kinase activity	4	0.628931	0.0745653	CDKN1C, HEXIM1, CEBPA, NR2F2	578	33	19333	4.05431	1	0.872869	0.861644
GOTERM_BP_DIRECT	GO:0051968~positive regulation of synaptic transmission, glutamatergic	4	0.628931	0.0745653	OXTR, NLGN2, TSHZ3, NRXN1	578	33	19333	4.05431	1	0.872869	0.861644
GOTERM_BP_DIRECT	GO:0050769~positive regulation of neurogenesis	4	0.628931	0.0745653	KHDC3L, SERPINF1, SOX11, WNT2	578	33	19333	4.05431	1	0.872869	0.861644
GOTERM_BP_DIRECT	GO:0002040~sprouting angiogenesis	4	0.628931	0.0745653	RSPO3, TEK, PGF, VEGFA	578	33	19333	4.05431	1	0.872869	0.861644
GOTERM_BP_DIRECT	GO:0031122~cytoplasmic microtubule organization	5	0.786164	0.0772055	CAMSAP3, HOOK2, HOOK1, FIGN, FSD1	578	54	19333	3.09705	1	0.88689	0.875485
GOTERM_BP_DIRECT	GO:0035176~social behavior	5	0.786164	0.0772055	OXTR, NLGN2, NLGN4X, NRXN1, SHANK2	578	54	19333	3.09705	1	0.88689	0.875485
GOTERM_BP_DIRECT	GO:0009408~response to heat	5	0.786164	0.0772055	CXCL12, SST, TGFB1I1, MICA, LRP11	578	54	19333	3.09705	1	0.88689	0.875485
GOTERM_BP_DIRECT	GO:0042572~retinol metabolic process	5	0.786164	0.0772055	ALDH1A3, TTR, CYP1B1, LRAT, DHRS3	578	54	19333	3.09705	1	0.88689	0.875485
GOTERM_BP_DIRECT	GO:0060612~adipose tissue development	4	0.628931	0.0800469	SELENOM, EBF2, AACS, UMODL1	578	34	19333	3.93507	1	0.88689	0.875485
GOTERM_BP_DIRECT	GO:0038084~vascular endothelial growth factor signaling pathway	3	0.471698	0.0809929	KDR, PGF, VEGFA	578	16	19333	6.27152	1	0.88689	0.875485
GOTERM_BP_DIRECT	GO:0070166~enamel mineralization	3	0.471698	0.0809929	FAM20C, FAM20A, NECTIN1	578	16	19333	6.27152	1	0.88689	0.875485
GOTERM_BP_DIRECT	GO:0071625~vocalization behavior	3	0.471698	0.0809929	NLGN4X, NRXN1, SHANK2	578	16	19333	6.27152	1	0.88689	0.875485
GOTERM_BP_DIRECT	GO:0061053~somite development	3	0.471698	0.0809929	FRZB, PTCH1, SOX11	578	16	19333	6.27152	1	0.88689	0.875485
GOTERM_BP_DIRECT	GO:0061621~canonical glycolysis	3	0.471698	0.0809929	ENO2, ENO3, PFKP	578	16	19333	6.27152	1	0.88689	0.875485
GOTERM_BP_DIRECT	GO:0034116~positive regulation of heterotypic cell-cell adhesion	3	0.471698	0.0809929	CEACAM6, GCNT2, CD44	578	16	19333	6.27152	1	0.88689	0.875485
GOTERM_BP_DIRECT	GO:0070365~hepatocyte differentiation	3	0.471698	0.0809929	ANXA1, FRZB, PCK2	578	16	19333	6.27152	1	0.88689	0.875485
GOTERM_BP_DIRECT	GO:0042491~auditory receptor cell differentiation	3	0.471698	0.0809929	BMP4, MYO6, DLL1	578	16	19333	6.27152	1	0.88689	0.875485
GOTERM_BP_DIRECT	GO:0007193~adenylate cyclase-inhibiting G-protein coupled receptor signaling pathway	5	0.786164	0.0813957	GNAZ, EDN1, GABBR1, PDE2A, NPY1R	578	55	19333	3.04074	1	0.88689	0.875485
GOTERM_BP_DIRECT	GO:0032092~positive regulation of protein binding	6	0.943396	0.0836071	EPHB6, BMP4, TCF7L2, SPON1, PLK2, CAV1	578	78	19333	2.57293	1	0.88689	0.875485
GOTERM_BP_DIRECT	GO:0030511~positive regulation of transforming growth factor beta receptor signaling pathway	4	0.628931	0.0856979	CDKN1C, TGFBR3, TGFB1I1, NPNT	578	35	19333	3.82264	1	0.88689	0.875485
GOTERM_BP_DIRECT	GO:0090050~positive regulation of cell migration involved in sprouting angiogenesis	4	0.628931	0.0856979	ANXA1, PLK2, KDR, VEGFA	578	35	19333	3.82264	1	0.88689	0.875485
GOTERM_BP_DIRECT	GO:2000379~positive regulation of reactive oxygen species metabolic process	4	0.628931	0.0856979	NQO2, ZC3H12A, PDGFB, CYP1B1	578	35	19333	3.82264	1	0.88689	0.875485
GOTERM_BP_DIRECT	GO:0006526~arginine biosynthetic process	2	0.314465	0.0868947	ASL, ASS1	578	3	19333	22.2987	1	0.88689	0.875485
GOTERM_BP_DIRECT	GO:0035284~brain segmentation	2	0.314465	0.0868947	EGR2, MAFB	578	3	19333	22.2987	1	0.88689	0.875485
GOTERM_BP_DIRECT	GO:0035993~deltoid tuberosity development	2	0.314465	0.0868947	BMP4, PITX2	578	3	19333	22.2987	1	0.88689	0.875485
GOTERM_BP_DIRECT	GO:0061713~anterior neural tube closure	2	0.314465	0.0868947	GRHL2, FOLR1	578	3	19333	22.2987	1	0.88689	0.875485
GOTERM_BP_DIRECT	GO:0001766~membrane raft polarization	2	0.314465	0.0868947	MAL, DOCK2	578	3	19333	22.2987	1	0.88689	0.875485
GOTERM_BP_DIRECT	GO:0071641~negative regulation of macrophage inflammatory protein 1 alpha production	2	0.314465	0.0868947	ARG2, SIRPA	578	3	19333	22.2987	1	0.88689	0.875485
GOTERM_BP_DIRECT	GO:1900164~nodal signaling pathway involved in determination of lateral mesoderm left/right asymmetry	2	0.314465	0.0868947	FOXH1, NODAL	578	3	19333	22.2987	1	0.88689	0.875485
GOTERM_BP_DIRECT	GO:0035880~embryonic nail plate morphogenesis	2	0.314465	0.0868947	FZD6, MSX1	578	3	19333	22.2987	1	0.88689	0.875485
GOTERM_BP_DIRECT	GO:0060672~epithelial cell morphogenesis involved in placental branching	2	0.314465	0.0868947	ST14, GRHL2	578	3	19333	22.2987	1	0.88689	0.875485
GOTERM_BP_DIRECT	GO:0007181~transforming growth factor beta receptor complex assembly	2	0.314465	0.0868947	TGFBR3, FMOD	578	3	19333	22.2987	1	0.88689	0.875485
GOTERM_BP_DIRECT	GO:0034201~response to oleic acid	2	0.314465	0.0868947	ACSL1, AACS	578	3	19333	22.2987	1	0.88689	0.875485
GOTERM_BP_DIRECT	GO:1904693~midbrain morphogenesis	2	0.314465	0.0868947	FZD3, FZD6	578	3	19333	22.2987	1	0.88689	0.875485
GOTERM_BP_DIRECT	GO:1901142~insulin metabolic process	2	0.314465	0.0868947	ERN1, NLGN2	578	3	19333	22.2987	1	0.88689	0.875485
GOTERM_BP_DIRECT	GO:1903765~negative regulation of potassium ion export across plasma membrane	2	0.314465	0.0868947	KCNE3, KCNE5	578	3	19333	22.2987	1	0.88689	0.875485
GOTERM_BP_DIRECT	GO:0048625~myoblast fate commitment	2	0.314465	0.0868947	TCF7L2, EPAS1	578	3	19333	22.2987	1	0.88689	0.875485
GOTERM_BP_DIRECT	GO:0038179~neurotrophin signaling pathway	2	0.314465	0.0868947	NTRK3, GFRA1	578	3	19333	22.2987	1	0.88689	0.875485
GOTERM_BP_DIRECT	GO:0071477~cellular hypotonic salinity response	2	0.314465	0.0868947	TRPV4, FBP1	578	3	19333	22.2987	1	0.88689	0.875485
GOTERM_BP_DIRECT	GO:0052547~regulation of peptidase activity	2	0.314465	0.0868947	CAV1, UMODL1	578	3	19333	22.2987	1	0.88689	0.875485
GOTERM_BP_DIRECT	GO:0060166~olfactory pit development	2	0.314465	0.0868947	ALDH1A3, DLX5	578	3	19333	22.2987	1	0.88689	0.875485
GOTERM_BP_DIRECT	GO:0072104~glomerular capillary formation	2	0.314465	0.0868947	BMP4, NOTCH3	578	3	19333	22.2987	1	0.88689	0.875485
GOTERM_BP_DIRECT	GO:0003229~ventricular cardiac muscle tissue development	2	0.314465	0.0868947	PPP1R13L, ADAMTS9	578	3	19333	22.2987	1	0.88689	0.875485
GOTERM_BP_DIRECT	GO:0090630~activation of GTPase activity	8	1.25786	0.0889724	TBC1D4, NTRK3, ARHGEF16, NTF3, NEDD9, EPHA1, NGEF, TBC1D16	578	128	19333	2.09051	1	0.88689	0.875485
GOTERM_BP_DIRECT	GO:0016525~negative regulation of angiogenesis	8	1.25786	0.0889724	NPPB, ALOX5, PLK2, SERPINF1, FOXJ2, TEK, CNMD, DCN	578	128	19333	2.09051	1	0.88689	0.875485
GOTERM_BP_DIRECT	GO:0060216~definitive hemopoiesis	3	0.471698	0.0900368	TGFBR3, MFAP5, TEK	578	17	19333	5.90261	1	0.88689	0.875485
GOTERM_BP_DIRECT	GO:0050708~regulation of protein secretion	3	0.471698	0.0900368	RHBDF1, RHBDF2, PAM	578	17	19333	5.90261	1	0.88689	0.875485
GOTERM_BP_DIRECT	GO:0050872~white fat cell differentiation	3	0.471698	0.0900368	CEBPA, SNAI2, AACS	578	17	19333	5.90261	1	0.88689	0.875485
GOTERM_BP_DIRECT	GO:0043129~surfactant homeostasis	3	0.471698	0.0900368	EPAS1, KDR, VEGFA	578	17	19333	5.90261	1	0.88689	0.875485
GOTERM_BP_DIRECT	GO:0060441~epithelial tube branching involved in lung morphogenesis	3	0.471698	0.0900368	BMP4, ESRP2, RSPO2	578	17	19333	5.90261	1	0.88689	0.875485
GOTERM_BP_DIRECT	GO:0007158~neuron cell-cell adhesion	3	0.471698	0.0900368	NLGN2, NLGN4X, NRXN1	578	17	19333	5.90261	1	0.88689	0.875485
GOTERM_BP_DIRECT	GO:1990869~cellular response to chemokine	3	0.471698	0.0900368	CXCL12, DUSP1, ZC3H12A	578	17	19333	5.90261	1	0.88689	0.875485
GOTERM_BP_DIRECT	GO:0030857~negative regulation of epithelial cell differentiation	3	0.471698	0.0900368	FST, CAV1, DLL1	578	17	19333	5.90261	1	0.88689	0.875485
GOTERM_BP_DIRECT	GO:0044790~negative regulation by host of viral release from host cell	3	0.471698	0.0900368	TRIM5, TRIM25, MID2	578	17	19333	5.90261	1	0.88689	0.875485
GOTERM_BP_DIRECT	GO:0030278~regulation of ossification	3	0.471698	0.0900368	EGR2, DHRS3, PBX1	578	17	19333	5.90261	1	0.88689	0.875485
GOTERM_BP_DIRECT	GO:0045786~negative regulation of cell cycle	5	0.786164	0.0901044	BMP4, RPS6KA2, RUNX3, MAPK12, RHOB	578	57	19333	2.93404	1	0.88689	0.875485
GOTERM_BP_DIRECT	GO:0008217~regulation of blood pressure	6	0.943396	0.090848	NPPB, EDN1, COL1A2, SCNN1A, NPY1R, DLL1	578	80	19333	2.50861	1	0.88689	0.875485
GOTERM_BP_DIRECT	GO:1905606~regulation of presynapse assembly	4	0.628931	0.0915132	NLGN2, NRXN1, NTRK3, SNCA	578	36	19333	3.71646	1	0.88689	0.875485
GOTERM_BP_DIRECT	GO:0001657~ureteric bud development	4	0.628931	0.0915132	BMP4, ARG2, SFRP1, NPNT	578	36	19333	3.71646	1	0.88689	0.875485
GOTERM_BP_DIRECT	GO:0048469~cell maturation	4	0.628931	0.0915132	CEBPA, BFSP1, EPAS1, VEGFA	578	36	19333	3.71646	1	0.88689	0.875485
GOTERM_BP_DIRECT	GO:0006730~one-carbon metabolic process	4	0.628931	0.0915132	CA12, SFXN1, CA8, CA14	578	36	19333	3.71646	1	0.88689	0.875485
GOTERM_BP_DIRECT	GO:0070507~regulation of microtubule cytoskeleton organization	4	0.628931	0.0915132	CAMSAP3, PATJ, RASSF7, MID1	578	36	19333	3.71646	1	0.88689	0.875485
GOTERM_BP_DIRECT	GO:0031175~neuron projection development	8	1.25786	0.0946819	CAMSAP3, MAP2, CDH1, NRXN1, STMN2, PLP1, GFRA1, AREG	578	130	19333	2.05834	1	0.914885	0.90312
GOTERM_BP_DIRECT	GO:0018105~peptidyl-serine phosphorylation	10	1.57233	0.0957426	PLK2, RPS6KA2, DGKQ, MKNK2, MAPKAPK2, PDGFB, STK32B, DCLK1, MAPK12, MAPK13	578	182	19333	1.83781	1	0.921595	0.909743
GOTERM_BP_DIRECT	GO:0019221~cytokine-mediated signaling pathway	9	1.41509	0.0959407	CEBPA, CSF3R, EDA, CAV1, IL12B, STAT6, PRLR, F3, CD44	578	156	19333	1.9297	1	0.921595	0.909743
GOTERM_BP_DIRECT	GO:2001237~negative regulation of extrinsic apoptotic signaling pathway	4	0.628931	0.0974873	BMP4, TCF7L2, AR, SH3RF1	578	37	19333	3.61601	1	0.925562	0.91366
GOTERM_BP_DIRECT	GO:0006882~cellular zinc ion homeostasis	4	0.628931	0.0974873	MT1F, MT1G, MT1H, MT1X	578	37	19333	3.61601	1	0.925562	0.91366
GOTERM_BP_DIRECT	GO:0060173~limb development	4	0.628931	0.0974873	RSPO2, NR2F2, SLC7A11, PAM	578	37	19333	3.61601	1	0.925562	0.91366
GOTERM_BP_DIRECT	GO:0032570~response to progesterone	4	0.628931	0.0974873	CLDN4, OXTR, CAV1, FOSB	578	37	19333	3.61601	1	0.925562	0.91366
GOTERM_BP_DIRECT	GO:0002026~regulation of the force of heart contraction	3	0.471698	0.09936	GAA, MYL3, ADM	578	18	19333	5.57468	1	0.929827	0.91787
GOTERM_BP_DIRECT	GO:0043403~skeletal muscle tissue regeneration	3	0.471698	0.09936	PPP3CA, MYMX, ENO3	578	18	19333	5.57468	1	0.929827	0.91787
GOTERM_BP_DIRECT	GO:0014002~astrocyte development	3	0.471698	0.09936	PLP1, DLL1, S100A9	578	18	19333	5.57468	1	0.929827	0.91787
GOTERM_BP_DIRECT	GO:0071548~response to dexamethasone	3	0.471698	0.09936	EDN1, CYP1B1, PCK2	578	18	19333	5.57468	1	0.929827	0.91787
GOTERM_BP_DIRECT	GO:0033280~response to vitamin D	3	0.471698	0.09936	STC2, TRIM25, STC1	578	18	19333	5.57468	1	0.929827	0.91787
