# Supplementary material for: In vitro reconstitution of epigenetic reprogramming in the human germ line
Source: Nature. 2024 May 20;631(8019):170–8. doi: 10.1038/s41586-024-07526-6 (PMC11222161; doi:10.1038/s41586-024-07526-6)
Supplement: Supplementary file 4 — This file contains Supplementary Tables 1–12. [file 41586_2024_7526_MOESM4_ESM.zip › 2023-05-08623C-s4/2023-05-08623C-ST4_N_revised.xlsx]

## Sheet: DEGs
Supplementary Table 4. Lists of DEGs between germ cells in vivo and in vitro in EM, M or PLL stages, and associated GO terms.
[Sheet 1] The list of DEGs between in vivo and in vitro (Early mitotic, 474 genes; Mitotic, 220 genes; Pre-leptotene/Leptotene(PLL), 425 genes; PLL1, 269 genes; PLL1 in vivo vs PLL2 in vitro, 464 genes), their expression values [log2(normalized read counts+1)], and log2FC differences.
DEGs were defined as the genes with log2FC>1.5 expression differences between in vivo and in vitro. Each expression value denotes the cluster average of the gene expression level.
EM					M					PLL					PLL1					PLL1 in vivo vs PLL2 in vitro
GRCh38.p12_gene_symbol	in vivo	in vitro	log2FC		GRCh38.p12_gene_symbol	in vivo	in vitro	log2FC		GRCh38.p12_gene_symbol	in vivo	in vitro	log2FC		GRCh38.p12_gene_symbol	in vivo	in vitro	log2FC		GRCh38.p12_gene_symbol	PLL1 in vivo	PLL2 in vitro	log2FC
KHDC3L	4.08194	1.46089	3.78137		HBG2	2.7682	0.214845	3.68371		SMC1B	3.74158	1.16203	3.7215		REC8	3.52523	0.871032	3.8292		SMC1B	3.74158	1.06682	3.85887
DPPA5	3.06196	0.465742	3.74555		RPL36A	5.07207	2.69821	3.42477		REC8	3.52523	1.29525	3.21718		TUBB2B	3.51228	1.00336	3.6196		KLHL35	3.00869	0.781689	3.21289
RPL36A	5.39383	2.89035	3.61176		KHDC3L	3.66	1.28635	3.42445		STRA8	2.61213	0.467779	3.09364		SMC1B	3.74158	1.49579	3.23999		ZGLP1	3.32803	1.12403	3.17971
SNHG5	4.02929	1.6073	3.49419		SNHG5	3.67846	1.36218	3.34168		ZGLP1	3.32803	1.23832	3.01482		STRA8	2.61213	0.464005	3.09909		REC8	3.52523	1.37152	3.10715
GPHA2	2.78867	0.736246	2.96102		DPPA5	2.88756	0.575732	3.33526		KLHL35	3.00869	0.928668	3.00084		THRA1/BTR	2.44213	0.581138	2.68484		ANHX	3.73393	1.58723	3.09702
RPL17	5.40378	3.45969	2.80473		GPHA2	2.80008	0.621634	3.14283		THRA1/BTR	2.44213	0.403759	2.94075		HBG2	2.08017	0.272474	2.60796		STRA8	2.61213	0.468642	3.0924
RPL13A	6.77268	4.83253	2.79904		HBA2	2.35317	0.227102	3.06727		ANHX	3.73393	1.71364	2.91466		CDKN2D	2.843	1.08488	2.53642		TUBA3D	3.07762	0.966392	3.04586
HBG2	2.1219	0.194694	2.78037		MALAT1	5.02761	3.07488	2.81719		TUBA3D	3.07762	1.06999	2.8964		ZGLP1	3.32803	1.62435	2.45789		THRA1/BTR	2.44213	0.358246	3.00641
RPL31	5.85664	3.95206	2.74772		RPL17	5.11127	3.24687	2.68976		SAP25	3.50115	1.60078	2.74166		AAMDC	3.35327	1.6859	2.4055		SAP25	3.50115	1.50463	2.88038
HBA2	2.16631	0.270228	2.73547		HBG1	1.84755	0.133838	2.47236		ZCWPW1	3.38432	1.54534	2.6531		TUBA3D	3.07762	1.42719	2.38108		ELAVL2	3.50231	1.54886	2.81823
MALAT1	4.353	2.49543	2.67991		RPL13A	6.41163	4.73231	2.42275		HBG2	2.08017	0.258997	2.6274		KLHL35	3.00869	1.39633	2.32615		ZCWPW1	3.38432	1.45319	2.78604
FOXH1	2.18443	0.38135	2.6013		FOXH1	1.96778	0.29492	2.41342		ELAVL2	3.50231	1.70672	2.59048		ANHX	3.73393	2.13101	2.31251		HBG2	2.08017	0.255882	2.63189
MT1X	2.49556	0.738167	2.53538		GDPD2	1.87911	0.214373	2.40171		CDKN2D	2.843	1.05294	2.58251		CYP26A1	1.89819	0.305623	2.29759		CDKN2D	2.843	1.04547	2.59328
HBE1	2.30221	0.550176	2.52764		RPL31	5.44023	3.81182	2.34929		TPTE	2.01768	0.328338	2.43721		PAX6	1.89278	0.311165	2.28179		MAP7D2	3.77725	2.02018	2.53491
MEG3	3.37548	1.69499	2.42443		GIP	2.4263	0.82659	2.30789		TUBB2B	3.51228	1.84782	2.4013		SAP25	3.50115	1.93718	2.25634		TPTE	2.01768	0.281913	2.50418
MT1G	2.23814	0.573369	2.40176		HBA1	1.73251	0.216889	2.18658		SNHG5	2.97747	1.32052	2.39046		HBA2	2.02701	0.486799	2.22205		CDCA7L	3.14304	1.42206	2.48284
HBZ	2.01392	0.395626	2.33471		PYY	2.61234	1.13867	2.12607		HBA2	2.02701	0.387507	2.3653		RBP4	1.80511	0.277058	2.20451		SNHG5	2.97747	1.28349	2.4439
AK5	1.87059	0.283699	2.2894		LITAF	2.06788	0.60802	2.10613		PAX6	1.89278	0.265493	2.34768		ZCWPW1	3.38432	1.87032	2.18425		AK5	2.57724	0.884991	2.4414
HBA1	1.71931	0.185987	2.21212		MT1X	2.13226	0.69093	2.07941		SLC25A31	1.94809	0.342858	2.31586		SNHG5	2.97747	1.46774	2.17807		NSG1	2.55726	0.890152	2.40512
CLDN6	2.22439	0.712017	2.18189		MAP7D2	3.23816	1.87218	1.9707		OOEP	2.29693	0.692792	2.31428		TPTE	2.01768	0.508899	2.17671		HBA2	2.02701	0.363286	2.40025
LGALS1	3.82676	2.34593	2.13638		MEG3	3.75244	2.39296	1.96132		NSG1	2.55726	0.958685	2.30625		FST	1.95613	0.449879	2.17307		OOEP	2.29693	0.642514	2.38682
OOEP	1.74477	0.268752	2.12944		SMARCA2	1.87924	0.528439	1.9488		MAP7D2	3.77725	2.19108	2.28836		RPL36A	4.1396	2.64414	2.15749		SLC25A31	1.94809	0.300436	2.37706
IFITM3	2.84254	1.38483	2.10303		CDCA7L	2.85606	1.50584	1.94796		AK5	2.57724	1.00949	2.26178		RAB40B	1.80437	0.334367	2.12077		PAX6	1.89278	0.254722	2.36322
FXYD6	1.99392	0.553749	2.07773		XIST	2.87194	1.52794	1.93898		RPL36A	4.1396	2.5854	2.24223		SLC25A31	1.94809	0.509374	2.07562		DDX25	2.0827	0.477794	2.31538
SYCP3	2.24501	0.812349	2.06689		AK5	1.98354	0.651058	1.92237		CDCA7L	3.14304	1.60499	2.21893		RPL17	4.6079	3.1919	2.04286		ESX1	2.27095	0.681555	2.29301
GDPD2	1.61181	0.193952	2.04554		PGK1	4.06722	2.74666	1.90517		DDX25	2.0827	0.550398	2.21064		OOEP	2.29693	0.886633	2.03463		TEX14	1.86574	0.295349	2.2656
GIP	2.21521	0.799357	2.04264		ALPPL2	1.50391	0.18489	1.90294		FOXR1	1.86739	0.352433	2.18563		PGK1	4.13031	2.72921	2.02137		RPL36A	4.1396	2.57144	2.26238
RPS20	5.97565	4.56798	2.03084		SPINT1	1.79626	0.492229	1.88132		TCEAL4	3.4332	1.93281	2.1646		TSPYL2	2.90278	1.5091	2.01067		FOXR1	1.86739	0.308941	2.24837
HBG1	1.493	0.109918	1.99536		RGS10	2.41915	1.12216	1.87116		CETN2	3.15799	1.67801	2.13516		TCEAL4	3.4332	2.06417	1.97509		TUBB2B	3.51228	1.97067	2.22406
CDCA7L	2.39162	1.02083	1.97764		IGFBP6	2.38175	1.08655	1.86858		TEX14	1.86574	0.389244	2.13014		RPL13A	5.63304	4.28067	1.95105		TCEAL4	3.4332	1.9001	2.21179
MAP7D2	2.74094	1.38178	1.96085		OOEP	1.78735	0.494979	1.8645		DMRTB1	2.21248	0.755552	2.1019		NSG1	2.55726	1.2125	1.94007		CETN2	3.15799	1.63053	2.20366
SPRR2F	1.57919	0.225759	1.95258		HPD	1.44773	0.162407	1.85432		AAMDC	3.35327	1.90149	2.09448		FOXR1	1.86739	0.522726	1.93995		ZMAT1	1.9429	0.424219	2.19099
SAP25	2.46872	1.13074	1.9303		NSG1	2.03272	0.778426	1.80956		RBP4	1.80511	0.36313	2.08033		DERL3	2.48871	1.15385	1.92581		DMRTB1	2.21248	0.70351	2.17698
PIM2	3.38771	2.08143	1.88457		QSOX1	2.24399	1.00928	1.7813		RAB40B	1.80437	0.36396	2.07807		ELAVL2	3.50231	2.1996	1.87941		TEX15	1.89615	0.399568	2.15912
IGFBP6	2.34755	1.04448	1.87994		ZMAT1	1.58471	0.370155	1.75223		ZMAT1	1.9429	0.509912	2.06736		CPE	1.65015	0.347963	1.87866		HAUS7	2.70209	1.22228	2.13491
LUZP4	1.80071	0.511084	1.86054		COX3	6.38719	5.17317	1.75146		TSPYL2	2.90278	1.47126	2.06525		CETN2	3.15799	1.86223	1.86938		ASB9	2.26985	0.816209	2.09716
BSPRY	2.07717	0.791054	1.85547		TNNT1	2.35858	1.14754	1.74716		ESX1	2.27095	0.853967	2.04427		EIF4A2	4.11482	2.83556	1.84558		BAIAP2L1	1.78189	0.331158	2.09296
PYY	2.3021	1.02554	1.8417		ACP5	1.51279	0.303996	1.74392		RPL17	4.6079	3.19935	2.03211		LY6K	1.98751	0.708284	1.84554		NPW	2.07244	0.624799	2.08851
TNNT1	2.13732	0.869436	1.82917		SMS	3.01181	1.80455	1.74171		EIF4A2	4.11482	2.7162	2.01777		DDX25	2.0827	0.816974	1.82605		YY2	1.93542	0.491361	2.08334
ACTG2	4.15959	2.89477	1.82474		SLC35A2	1.91309	0.707208	1.73971		BAIAP2L1	1.78189	0.387471	2.01172		DMRTB1	2.21248	0.955396	1.81359		TSPYL2	2.90278	1.46238	2.07806
RPS17	6.29473	5.04215	1.8071		ATP6V1B1	1.32158	0.120873	1.73225		NPW	2.07244	0.681398	2.00685		P4HA2	2.81073	1.62795	1.70639		FAM216A	2.23907	0.803932	2.07046
RPL38	5.73531	4.48457	1.80444		DDIT4	3.27735	2.07717	1.73149		FAM216A	2.23907	0.872224	1.97193		GIP	1.61063	0.430028	1.70324		RAB40B	1.80437	0.370623	2.06846
C6orf48	2.85825	1.60941	1.8017		SAP25	2.54543	1.34696	1.72903		HAUS7	2.70209	1.33595	1.97092		BAIAP2L1	1.78189	0.601661	1.70271		TEX30	3.80473	2.37519	2.06239
PGK1	4.0201	2.78758	1.77816		FXYD6	1.82231	0.623973	1.72884		TEX15	1.89615	0.530189	1.97067		NNAT	1.77506	0.595583	1.70163		TDRD1	1.91564	0.486676	2.06156
RPL37A	6.58158	5.35359	1.77161		TNNI3	1.32601	0.129812	1.72575		SYCP2	1.77005	0.408002	1.96503		NPW	2.07244	0.896543	1.69646		EIF4A2	4.11482	2.68671	2.06032
BST2	1.51239	0.291003	1.76209		KLHL35	1.73246	0.542636	1.71656		YY2	1.93542	0.590083	1.94092		MDK	4.33288	3.15739	1.69588		RBP4	1.80511	0.381859	2.05331
NDUFA1	3.94681	2.75927	1.71325		TJP3	1.59945	0.410243	1.71566		P4HA2	2.81073	1.46736	1.93807		STAG3	2.05776	0.883374	1.69428		SYCP2	1.77005	0.357055	2.03853
LITAF	1.75866	0.573729	1.70949		ESRP1	1.73834	0.578147	1.67381		ASB9	2.26985	0.943693	1.91324		SYCP2	1.77005	0.604122	1.68209		AAMDC	3.35327	1.94498	2.03173
PPM1N	2.79693	1.61225	1.70913		RPL37A	6.40782	5.2565	1.66101		TEX30	3.80473	2.48264	1.90737		NDUFA1	3.8494	2.69015	1.67245		RPL17	4.6079	3.20106	2.02965
ALPPL2	1.33854	0.155345	1.70699		NDUFA1	3.71177	2.56375	1.65624		INCA1	1.9908	0.668886	1.90712		SMS	4.21871	3.06163	1.66932		DDX4	3.00163	1.60304	2.01774
KCNV2	1.71825	0.539785	1.70017		CLDN6	1.86883	0.721425	1.65536		TDRD1	1.91564	0.597	1.9024		AK5	2.57724	1.42204	1.6666		P4HA2	2.81073	1.42661	1.99687
SLC35A2	1.95111	0.783123	1.68505		PMAIP1	2.74607	1.60065	1.6525		STAG3	2.05776	0.740775	1.90001		MEIS2	1.74083	0.589507	1.66102		CHGB	1.65917	0.279266	1.99078
CXCL12	1.46123	0.297782	1.67851		BNIP3	3.77499	2.65562	1.61491		PYY	1.92702	0.613446	1.89509		UPF3B	2.89345	1.7458	1.6557		INCA1	1.9908	0.611823	1.98944
ACP5	1.45075	0.292728	1.67068		RPS20	5.74469	4.63086	1.60693		CHGB	1.65917	0.34769	1.89206		KBTBD13	1.29671	0.149376	1.65526		LIN7B	2.57087	1.20844	1.96557
TSPAN3	1.58175	0.426637	1.66647		MDK	3.67539	2.56444	1.60277		LIN7B	2.57087	1.26688	1.88125		TEX14	1.86574	0.719229	1.65407		PYY	1.92702	0.569942	1.95786
MRPL24	2.43986	1.28713	1.66304		PPM1N	2.52441	1.41667	1.59813		TCTN1	2.24299	0.94428	1.87365		PYY	1.92702	0.783785	1.64935		SPINK2	3.10332	1.74938	1.95332
NPY	1.58161	0.433506	1.65637		RPL38	5.46844	4.3647	1.59237		SMS	4.21871	2.92094	1.8723		ND1	5.91346	4.77085	1.64844		STAG3	2.05776	0.705008	1.95161
RGS10	2.37609	1.2297	1.65388		TUBB2B	2.01016	0.916132	1.57835		ACTL8	1.47819	0.181608	1.87057		NOVA1	2.03053	0.888511	1.64758		TCTN1	2.24299	0.895985	1.94332
PQBP1	2.98012	1.84022	1.64452		BSPRY	2.15673	1.06281	1.57818		LY6K	1.98751	0.693967	1.86619		HBG1	1.32833	0.190191	1.64199		OXCT1	1.6436	0.300311	1.93796
HDGFL1	1.50728	0.374981	1.63356		IFITM3	2.33002	1.24027	1.57217		NOVA1	2.03053	0.740329	1.86136		ZMAT1	1.9429	0.816102	1.62562		REXO5	1.91284	0.56956	1.93794
TNNI3	1.27428	0.14673	1.62672		ELAVL2	2.65387	1.56534	1.57042		OXCT1	1.6436	0.358155	1.85451		ACTL8	1.47819	0.354328	1.62139		ACTL8	1.47819	0.137426	1.93431
QSOX1	1.9893	0.864261	1.62309		PTGDS	1.24671	0.159344	1.56874		PGK1	4.13031	2.85206	1.84413		HSD17B10	3.5558	2.43303	1.61981		SMS	4.21871	2.88569	1.92314
MT1F	1.35239	0.23464	1.61257		MAP4K1	1.50607	0.42847	1.55464		UPF3B	2.89345	1.64572	1.8001		FAM216A	2.23907	1.12529	1.60684		NOVA1	2.03053	0.703026	1.91518
SLC25A39	2.9897	1.87274	1.61143		NLRP7	2.18973	1.11536	1.55		REXO5	1.91284	0.665716	1.79922		TCTN1	2.24299	1.13131	1.60382		LUZP4	2.70262	1.38659	1.89863
DDIT4	3.16558	2.06919	1.58175		ZNF727	1.19335	0.119869	1.5487		DDX4	3.00163	1.75652	1.79632		INCA1	1.9908	0.88557	1.59451		SYCP3	3.53121	2.22641	1.88242
BNIP3	3.76291	2.66728	1.58066		PQBP1	2.87091	1.81297	1.52628		SYCP3	3.53121	2.2897	1.79112		MORF4L2	3.42371	2.32118	1.59062		LY6K	1.98751	0.690656	1.87097
MT1H	1.42154	0.352423	1.54242		C6orf48	2.59721	1.55012	1.51064		SPINK2	3.10331	1.86212	1.79066		SSR4	3.20262	2.10079	1.58961		WDR34	3.02911	1.73458	1.8676
LSR	1.82097	0.752924	1.54086		ANKRD37	1.99399	0.947085	1.51036		CYP26A1	1.89819	0.668384	1.77424		TAF9B	2.64458	1.54875	1.58094		CPEB1	2.75808	1.48486	1.83687
RPS29	6.23473	5.16892	1.53764		SLC25A39	3.00224	1.95663	1.50849		LUZP4	2.70262	1.47326	1.77359		COX3	6.91653	5.8245	1.57546		UPF3B	2.89345	1.62129	1.83534
MAP4K1	1.62983	0.564199	1.53738		COL4A2	1.98604	3.0259	-1.5002		HSPA1A	1.95461	0.74621	1.74335		HSPA1A	1.95461	0.862739	1.57523		CCDC112	2.7317	1.46323	1.83002
ATP6V1B1	1.18311	0.128196	1.52192		SPHK1	0.700719	1.74115	-1.50103		RAMP2	2.82719	1.62104	1.74011		COX1	7.0968	6.00631	1.57323		RAMP2	2.82719	1.5661	1.81936
SMS	2.66921	1.61515	1.52069		CRHBP	1.10033	2.14212	-1.50298		TAF9B	2.64458	1.44043	1.73721		LIN7B	2.57087	1.48814	1.56205		PGK1	4.13031	2.87822	1.80639
EIF4A2	3.79261	2.74155	1.51636		PLS3	1.26852	2.31054	-1.5033		TNNI3	1.48463	0.300239	1.70871		SYCE2	1.52301	0.445151	1.55502		FBXO15	1.91318	0.673269	1.78882
RPLP2	6.22862	5.18586	1.50439		ADD3	1.78217	2.82779	-1.50851		KBTBD13	1.29671	0.11798	1.70055		RUNDC3B	1.35267	0.282676	1.54368		HSPA1A	1.95461	0.717468	1.78481
RPL27A	6.03043	4.99013	1.50083		FRMD6	1.46231	2.50838	-1.50917		CXorf67	2.07575	0.897164	1.70034		OXCT1	1.6436	0.577427	1.53817		TNNI3	1.48463	0.24756	1.78471
ND6	0.961388	2.00232	-1.50175		COL23A1	0.755258	1.80255	-1.51093		SYCE2	1.52301	0.347268	1.69623		MAP7D2	3.77725	2.71299	1.5354		TAF9B	2.64458	1.41386	1.77555
GTF2H3	0.687694	1.72878	-1.50197		BICD1	0.609871	1.65877	-1.51325		PNMA5	1.78987	0.620701	1.68676		HBA1	1.49339	0.434968	1.52698		CXorf67	2.07575	0.84518	1.77534
NIPBL	1.40627	2.44771	-1.50248		HRAS	0.977959	2.02886	-1.51612		CCDC112	2.7317	1.57303	1.67161		CHGB	1.65917	0.601167	1.52637		HSPA4L	1.65262	0.43317	1.7593
GTF2I	2.63448	3.67605	-1.50267		LRP4	0.690629	1.74549	-1.52184		WDR34	3.02911	1.87101	1.67078		HBQ1	1.30326	0.248801	1.52126		SCML2	2.3432	1.12906	1.75163
SHISA3	0.0987318	1.14051	-1.50297		RAB7A	2.71219	3.7683	-1.52365		SIGMAR1	2.06906	0.918	1.66063		ND4	6.64405	5.58993	1.52077		PNMA5	1.78987	0.577267	1.74942
GALNT1	1.03082	2.07263	-1.50301		GRK5	0.433077	1.49059	-1.52566		FBXO15	1.91318	0.767431	1.65297		SIGMAR1	2.06906	1.02118	1.51177		PLD6	1.7028	0.499895	1.73543
HIST1H3B	0.0978554	1.14047	-1.50418		TBC1D1	2.03548	3.09446	-1.52779		ND1	5.91346	4.76799	1.65256		ZNF503	1.37268	0.327713	1.50757		SYCE2	1.52301	0.323413	1.73065
KMT2C	0.906741	1.94937	-1.5042		VAX1	0.133841	1.19636	-1.5329		CPEB1	2.75808	1.61389	1.65072		SH3PXD2A	0.801278	1.84337	-1.50341		MAP7D3	3.1415	1.95068	1.71799
FBXO45	1.26766	2.31103	-1.50527		ZNF66	1.02799	2.09143	-1.53421		RUNDC3B	1.35267	0.217112	1.63827		PPIC	1.96601	3.00931	-1.50517		KBTBD13	1.29671	0.110642	1.71114
CRYM	1.45706	2.50046	-1.5053		YBX1	3.72134	4.7857	-1.53555		HBA1	1.49339	0.358306	1.63758		RAB11FIP1	0.610401	1.65535	-1.50755		GYG1	3.04429	1.85909	1.70989
RNF19B	0.271551	1.31515	-1.5056		RNASET2	2.24355	3.30978	-1.53824		BCAP31	3.87994	2.74805	1.63297		BARD1	2.12078	3.16655	-1.50873		SOD1	5.33171	4.14989	1.705
HAGLROS	0.732086	1.77615	-1.50627		CCDC71L	0.858145	1.93179	-1.54894		HBG1	1.32833	0.196485	1.63291		NUSAP1	2.34812	3.3975	-1.51392		SIGMAR1	2.06906	0.892766	1.69704
TTF2	0.688907	1.73391	-1.50763		PNP	1.23793	2.31348	-1.5517		GYG1	3.04429	1.91346	1.63145		RAB34	0.942117	1.99518	-1.51925		PPIL6	1.4723	0.296279	1.69664
FAM102B	0.386858	1.43213	-1.50801		SEMA6A	0.997233	2.07296	-1.55195		PLD6	1.7028	0.577755	1.6231		EID1	2.28368	3.34036	-1.52447		ZFAND2A	2.01792	0.844425	1.693
DICER1	0.690825	1.73856	-1.51156		MAGEA6	0.189958	1.26847	-1.55597		MORF4L2	3.42371	2.30019	1.6209		MAGEA4	2.00232	3.06391	-1.53155		BCAP31	3.87994	2.7079	1.69089
BRCA2	0.532822	1.58271	-1.51467		SAMHD1	1.14388	2.22335	-1.55735		PPIL6	1.4723	0.353935	1.61346		HOXA10-AS	0.117172	1.18124	-1.53512		CYP26A1	1.89819	0.735805	1.67697
DDX23	1.05414	2.10408	-1.51474		GLRX5	2.12949	3.21329	-1.56359		ZFAND2A	2.01792	0.902209	1.60963		RASSF2	0.49734	1.56328	-1.53782		HBA1	1.49339	0.339872	1.66417
CHD1L	1.76697	2.81703	-1.51492		AMOTL2	0.81752	1.90146	-1.56379		SCML2	2.3432	1.2301	1.60587		PRRC2B	1.43561	2.50259	-1.53932		RUNDC3B	1.35267	0.201456	1.66086
KDM6A	0.442921	1.493	-1.51494		LOC105375817	0.155858	1.24009	-1.56422		COX3	6.91653	5.80515	1.60339		PHKA1	0.501827	1.5706	-1.54191		RAD9B	1.39555	0.246373	1.65791
TCF3	0.942959	1.99634	-1.5197		PPFIBP2	0.780859	1.8661	-1.56567		RPL13A	5.63304	4.52209	1.60276		VCX3B	0.954434	2.02416	-1.54329		BTNL9	1.40011	0.251843	1.6566
CHD8	0.939211	1.99342	-1.52091		GRAMD1B	0.222647	1.31014	-1.56892		MAP7D3	3.1415	2.03606	1.59481		HDAC7	0.635528	1.70555	-1.54371		ND1	5.91346	4.76733	1.65351
AHNAK	1.16771	2.22279	-1.52216		TUSC1	0.683141	1.77134	-1.56994		HBQ1	1.30326	0.199214	1.5928		PTMS	2.65517	3.72677	-1.54598		DPP10-AS1	1.32037	0.177446	1.64889
DNMT1	1.29485	2.35001	-1.52227		ZC3HAV1	1.04725	2.13761	-1.57306		SPR	1.47866	0.37472	1.59265		MAFG	1.58688	2.66712	-1.55846		APOO	3.2181	2.0876	1.63096
YWHAG	1.71453	2.77009	-1.52286		UHRF2	1.21781	2.30907	-1.57436		DPP10-AS1	1.32037	0.220891	1.58621		DLX1	0.18282	1.26552	-1.56201		HBG1	1.32833	0.197922	1.63084
GNG12	0.934314	1.99033	-1.52351		EXOSC6	1.43422	2.52727	-1.57693		TJP3	1.50001	0.402035	1.58404		LINC01578	1.3091	2.3936	-1.5646		TJP3	1.50001	0.370643	1.62933
PNPT1	1.43979	2.49732	-1.52569		SOCS4	1.6504	2.74469	-1.57872		HSPA4L	1.65262	0.555014	1.58351		PTPN11	0.776855	1.86357	-1.5678		SERPINI1	1.98898	0.860029	1.62873
HLA-C	1.17689	2.23508	-1.52665		CD81	3.10284	4.19963	-1.58233		SULT2B1	1.21606	0.12031	1.58083		EXOSC6	1.16994	2.25763	-1.5692		MORF4L2	3.42371	2.29531	1.62793
LIN28B	0.6308	1.68901	-1.52668		TPM4	2.9012	3.99977	-1.5849		PUDP	2.40376	1.30918	1.57915		USP28	1.26417	2.35257	-1.57023		SPR	1.47866	0.351609	1.62599
WNK2	0.350913	1.40926	-1.52687		CDC14B	1.29593	2.39718	-1.58877		HSD17B10	3.5558	2.46172	1.57842		RERE	2.23502	3.32422	-1.57139		MTHFD2	3.00783	1.88519	1.61962
ABR	0.581413	1.63987	-1.52703		STON2	1.29628	2.40659	-1.60184		SOD1	5.33171	4.24351	1.56993		ID2	1.5878	2.67739	-1.57194		TERF2IP	3.47236	2.35499	1.61203
NRCAM	0.533141	1.59181	-1.52734		SHE	1.01715	2.12847	-1.6033		RFX6	1.24106	0.155214	1.56655		ELK3	0.998549	2.08997	-1.57459		TSACC	2.0828	0.965619	1.61175
FSCN1	1.54489	2.60418	-1.52823		RHOBTB3	1.69373	2.80646	-1.60533		BTNL9	1.40011	0.316644	1.56311		MGST3	2.63708	3.72859	-1.57471		PUDP	2.40376	1.28704	1.61109
CAMK2N1	0.260836	1.32262	-1.53183		CDK2AP1	2.80485	3.91948	-1.60808		MLF1	3.11129	2.03018	1.55971		RAB15	0.391002	1.48337	-1.57595		COX3	6.91653	5.80066	1.60986
KPNA4	0.86585	1.92789	-1.53219		MAGEB1	0.71334	1.82829	-1.60853		RAD9B	1.39555	0.323832	1.54616		PLPP1	1.23716	2.33164	-1.579		HBQ1	1.30326	0.187492	1.60971
ANKRD55	0.161071	1.22377	-1.53315		WASL	1.3548	2.47167	-1.6113		TERF2IP	3.47236	2.40339	1.54219		PKDCC	0.41452	1.51087	-1.5817		MLF1	3.11129	1.99616	1.60879
MYCN	0.859011	1.92189	-1.53341		PRRX2	0.641556	1.76059	-1.61442		APOO	3.2181	2.1539	1.53531		LOC105378179	0.518061	1.61492	-1.58244		SULT2B1	1.21606	0.103303	1.60537
ZHX1	0.764679	1.82783	-1.53381		ABCC4	0.893851	2.0171	-1.62051		RPS20	5.6191	4.55567	1.5342		PPP1R14B	2.06864	3.16848	-1.58672		NEFH	2.25628	1.15212	1.59297
SPHK1	0.369364	1.43484	-1.53716		DMRTA2	0.309924	1.43626	-1.62495		MTHFD2	3.00783	1.94704	1.5304		ROCK2	1.2821	2.38308	-1.58839		RFX6	1.24106	0.142543	1.58483
TACC3	0.428617	1.49499	-1.53845		LOC101929767	0.488969	1.61603	-1.626		HSPA1B	1.58323	0.52685	1.52404		PTPN12	2.33625	3.44106	-1.59391		SIGIRR	2.92071	1.82736	1.57737
TOPBP1	0.788294	1.85581	-1.5401		LOC107987206	0.330501	1.45966	-1.62904		NDUFA1	3.8494	2.79961	1.51452		MGAT4B	0.890929	1.99892	-1.59849		MYOM2	1.53402	0.442318	1.575
NSD1	1.42046	2.4889	-1.54144		SMAD6	0.575954	1.70569	-1.62986		LOC100506922	1.28653	0.236756	1.5145		KIF14	1.23436	2.34246	-1.59865		HSD17B10	3.5558	2.46819	1.56909
FGFRL1	0.393198	1.46339	-1.54396		UBLCP1	1.20338	2.33719	-1.63574		TSACC	2.0828	1.03641	1.50963		LIN28B	1.16164	2.27095	-1.60039		HRASLS	1.91673	0.831032	1.56633
TET1	2.01958	3.0916	-1.54659		GTPBP8	1.31951	2.457	-1.64104		SERPINI1	1.98898	0.943533	1.50826		TMC7	0.415334	1.52575	-1.60199		HSPA1B	1.58323	0.499194	1.56394
MCMBP	1.17249	2.24478	-1.54699		PALB2	1.03998	2.17797	-1.64177		SLC25A14	2.06794	1.02605	1.50313		SLC25A16	0.56965	1.68122	-1.60365		RPS20	5.6191	4.53663	1.56167
VENTX	0.586569	1.65939	-1.54775		ACTN1	2.24389	3.38619	-1.64799		MRPL24	2.13755	1.09621	1.50234		TXNDC12	1.54679	2.65858	-1.60398		LOC100506922	1.28653	0.207232	1.5571
ARHGAP28	1.18603	2.2595	-1.54869		GABRA3	0.452563	1.59551	-1.64892		NEFH	2.25628	1.21511	1.50209		SYNE2	2.37381	3.48654	-1.60532		CCNO	2.00977	0.937457	1.54702
LOC107986113	0.443521	1.51869	-1.55114		HIST1H1A	1.85267	3.00038	-1.6558		FKBP6	1.38598	0.345195	1.50154		ANGPTL4	0.78534	1.90063	-1.60903		SLC25A14	2.06794	0.99862	1.54271
ZNF124	0.672897	1.74868	-1.55203		NAALAD2	0.315392	1.46799	-1.66284		PTPN11	0.776855	1.81875	-1.50314		LARP6	1.10999	2.22901	-1.61441		IFI30	1.38501	0.318577	1.53854
ROCK2	0.589547	1.66695	-1.55436		PXDN	1.59463	2.74742	-1.66314		TCL1B	1.40073	2.44291	-1.50355		UPP1	1.77365	2.89765	-1.62158		MRPL24	2.13755	1.07127	1.53831
TACC2	0.43068	1.50849	-1.55494		THY1	2.66465	3.82167	-1.66923		LOC100506358	0.0546308	1.09692	-1.50371		LIMA1	0.955754	2.08105	-1.62347		GDI1	2.92001	1.85506	1.53641
MPRIP	0.559735	1.63862	-1.55651		LOC107986113	0.643736	1.80173	-1.67063		RBM24	0.83951	1.88187	-1.5038		TOP1	1.55238	2.67942	-1.62597		RPL13A	5.63304	4.57009	1.53351
SMIM13	0.412798	1.49197	-1.55692		ID2	0.634139	1.79305	-1.67196		ALG5	0.987466	2.03074	-1.50512		MMD	0.820502	1.94791	-1.62651		CENPT	2.10501	1.04229	1.53318
HIST1H2AC	0.124871	1.20486	-1.5581		ANGPTL4	0.746075	1.90535	-1.67249		ACTN4	1.25354	2.29818	-1.5071		CENPA	2.27902	3.40764	-1.62825		FKBP6	1.38598	0.325519	1.52992
FAM13B	0.649327	1.72963	-1.55855		BCOR	0.752861	1.91313	-1.67391		BASP1	0.988062	2.03379	-1.50866		C8orf76	1.4593	2.58982	-1.63099		CASP7	1.95314	0.898608	1.52137
PDXP	0.481078	1.56229	-1.55985		H2AFZ	3.73272	4.89662	-1.67915		CHN2	0.236442	1.2823	-1.50885		HMGN1	3.20317	4.33402	-1.63146		SYT14	1.50021	0.44752	1.51871
STK31	0.749378	1.83064	-1.55993		GSTA2	0.518797	1.68688	-1.68518		ERVH48-1	0.109795	1.15821	-1.51254		ANXA3	1.03688	2.16941	-1.6339		TLE4	2.3562	1.30794	1.51233
DPYSL2	1.51812	2.59968	-1.56035		ARPC5	2.57679	3.74874	-1.69077		AP2S1	2.15145	3.20316	-1.51731		ZNF138	1.34076	2.47646	-1.63847		C5orf47	2.0067	0.963142	1.50554
SETX	0.784338	1.86623	-1.56083		ASRGL1	2.89751	4.07015	-1.69176		QPRT	2.21942	3.27128	-1.51751		IFI16	2.79194	3.9324	-1.64534		CCDC73	1.3433	0.300018	1.50514
TRIM28	2.37052	3.45242	-1.56085		WNT3	1.09943	2.27285	-1.69289		ABCC4	1.09549	2.14775	-1.5181		ETV5	1.47156	2.61322	-1.64708		DPCD	2.85231	1.81041	1.50315
TEAD1	0.411054	1.49306	-1.561		ABCA1	1.02691	2.20822	-1.70428		PHACTR2	1.22184	2.27595	-1.52076		CLIC1	1.88923	3.03216	-1.6489		C6orf136	1.94959	0.909145	1.50104
CTU1	0.650146	1.7325	-1.5615		PAK3	0.40854	1.5947	-1.71127		LOC105373323	0.253034	1.3072	-1.52085		TCL1B	1.40073	2.5489	-1.65646		CMTM7	1.60677	0.566472	1.50083
PDK4	0.194087	1.27976	-1.5663		LMO2	1.55534	2.74273	-1.71304		PPFIBP1	0.876768	1.93119	-1.52121		WNT3	0.754096	1.90476	-1.66006		SLFN5	0.56818	1.60866	-1.5011
CEP170	0.718199	1.80507	-1.56802		CENPV	2.12582	3.3144	-1.71476		SLC25A16	0.56965	1.62696	-1.52538		CDC14B	0.854309	2.00609	-1.66167		NPAS1	0.34545	1.38639	-1.50176
ASRGL1	3.09543	4.18242	-1.56819		MAGEA3	0.214602	1.40542	-1.71799		SMAD7	0.634966	1.69351	-1.52716		ADAMTS5	0.287818	1.44494	-1.66937		TOP2B	1.14587	2.18779	-1.50318
PRKCI	0.628886	1.71652	-1.56912		CEBPZ	2.52507	3.71822	-1.72135		SAMD11	2.44873	3.51065	-1.53202		NFE2L3	0.880554	2.03953	-1.67205		SUCO	1.42736	2.47098	-1.50562
PPP4R3B	0.545728	1.63522	-1.57181		SLC16A2	0.312827	1.50608	-1.72149		TXN	2.49717	3.56089	-1.53462		PTBP3	1.79586	2.95551	-1.67303		SLC25A16	0.56965	1.6141	-1.50683
SPATA6	1.09804	2.18809	-1.57262		CTSK	0.498706	1.69316	-1.72323		MSI2	0.703129	1.76832	-1.53675		ITGA2	0.36938	1.52996	-1.67436		PRDX2	2.16037	3.20575	-1.50817
FYTTD1	1.43206	2.52294	-1.57381		PTHLH	0.552493	1.75368	-1.73294		SHD	0.95622	2.02205	-1.53766		LOC101060400	0.350317	1.51255	-1.67674		RBM24	0.83951	1.88526	-1.50869
TRIM33	0.594024	1.68548	-1.57464		FBLIM1	1.57614	2.78137	-1.73878		CECR2	1.14855	2.21514	-1.53876		DMD	1.77935	2.94208	-1.67746		SPANXA2-OT1	0.680073	1.72712	-1.51057
SVIL	0.510019	1.60149	-1.57467		S100A13	2.94517	4.15704	-1.74836		GNAI2	1.59504	2.66301	-1.54075		ACTN1	1.14987	2.31823	-1.68559		KDR	0.260306	1.30819	-1.51178
UBAC1	1.31294	2.40452	-1.57481		SPATA22	0.736691	1.95339	-1.75532		PPP2R5E	0.983963	2.05198	-1.54083		ARHGAP42	0.884254	2.05606	-1.69055		ALG5	0.987466	2.03546	-1.51194
TJP1	1.36884	2.46066	-1.57517		HIST1H1B	2.10692	3.32536	-1.75783		MRPL11	1.86472	2.93381	-1.54237		MANEA	0.77807	1.95579	-1.6991		TSPAN2	0.123432	1.17191	-1.51263
PRSS12	0.589881	1.6825	-1.57632		PHKA1	0.847727	2.0687	-1.76148		CDC14B	0.854309	1.92535	-1.54518		SLC35D2	1.21729	2.39787	-1.70321		ZNF614	0.586723	1.63791	-1.51654
EPHB4	1.50485	2.59763	-1.57655		MSN	1.51091	2.73291	-1.76299		C8orf76	1.4593	2.53343	-1.54964		PPP1R3B	0.739227	1.92855	-1.71584		CDC14B	0.854309	1.90588	-1.5171
NPEPPS	1.19803	2.2916	-1.57769		MMD	0.676475	1.90617	-1.77408		MPZL1	1.37761	2.45563	-1.55525		SHISA3	0.285768	1.47966	-1.72243		PREX1	0.970732	2.0224	-1.51724
PRKDC	1.90805	3.00238	-1.57879		ARHGAP28	1.14547	2.37558	-1.77468		RERE	2.23502	3.31317	-1.55545		NT5C3B	1.40807	2.60705	-1.72976		MCC	0.949849	2.0086	-1.52745
CD2AP	0.514159	1.60882	-1.57926		CDV3	2.42851	3.66208	-1.77967		ITGA6	2.15781	3.23707	-1.55705		45180	1.82591	3.02509	-1.73004		ARID3A	0.979586	2.03874	-1.52804
PLAC8	0.666829	1.76315	-1.58165		CCDC144NL-AS1	0.191415	1.42664	-1.78205		BAX	2.03491	3.11472	-1.55783		PREX1	0.970732	2.17084	-1.7314		ACTN4	1.25354	2.31288	-1.52831
PARD3	0.668396	1.76513	-1.58225		H1FX	2.32071	3.56085	-1.78914		MKRN1	2.85119	3.93145	-1.55849		YES1	0.954578	2.15537	-1.73238		C8orf76	1.4593	2.52004	-1.53032
GATAD2A	1.15116	2.24861	-1.58329		METTL9	2.33768	3.58459	-1.79892		PREX1	0.970732	2.05181	-1.55967		GAGE2A	1.44625	2.65093	-1.73798		TAF11	1.34005	2.40485	-1.53618
FAF1	0.827101	1.92497	-1.5839		PPP1R3B	1.48423	2.73172	-1.79975		PRRC2B	1.43561	2.51766	-1.56108		WNT5B	0.358763	1.56411	-1.73894		MRS2	1.3847	2.44982	-1.53666
FAM169A	0.239673	1.33759	-1.58397		FGFRL1	0.591649	1.83956	-1.80035		ZNF138	1.34076	2.42298	-1.56131		NANOS3	2.26101	3.46653	-1.7392		FLNB	1.23421	2.30063	-1.53852
H2AFZ	3.81696	4.91494	-1.58405		SPATA6	1.21533	2.46561	-1.80377		SOX4	3.36305	4.44744	-1.56445		TNRC6C	1.91155	3.12481	-1.75036		FAM210B	1.21864	2.28689	-1.54115
TRIP11	1.13865	2.24039	-1.58947		CHI3L2	0.567381	1.81863	-1.80517		LINC00540	0.554168	1.64088	-1.5678		LOC105369205	0.982386	2.19799	-1.75374		ZNF790-AS1	0.379279	1.44863	-1.54274
WAC	1.52622	2.62877	-1.59064		FBLN5	0.872595	2.12612	-1.80845		GATA3-AS1	0.10121	1.18828	-1.56831		WASL	1.35898	2.57535	-1.75486		ZNF138	1.34076	2.4103	-1.54302
HLA-DQB1	1.26227	2.36902	-1.5967		IER5	1.12322	2.38346	-1.81814		PRSS12	1.11528	2.20244	-1.56845		HIST1H1B	2.20761	3.42691	-1.75909		PSME4	0.722156	1.79675	-1.55031
DDHD1	0.872451	1.97939	-1.59697		IFI16	2.81581	4.08231	-1.82716		MAP2K2	1.94209	3.02982	-1.56927		YBX1	3.51853	4.74567	-1.77038		AP2S1	2.15145	3.22649	-1.55096
PAXIP1	0.286549	1.39513	-1.59934		COL17A1	0.625036	1.89335	-1.82978		GSTA1	0.273027	1.36487	-1.5752		IGSF3	0.949334	2.18268	-1.77934		RERE	2.23502	3.31062	-1.55177
FANCI	0.541663	1.65058	-1.59983		GNPDA1	1.34163	2.61312	-1.83437		HPSE	0.266446	1.35843	-1.5754		CNTN4	0.486507	1.72441	-1.78592		PRAG1	0.157335	1.23569	-1.55573
ECT2	0.367175	1.47635	-1.6002		PHTF2	1.73201	3.00541	-1.83713		GSTO1	1.80528	2.90553	-1.58733		EPHB4	0.796796	2.03669	-1.7888		MRPL11	1.86472	2.94709	-1.56153
CTNNAL1	1.36154	2.47206	-1.60213		PYCARD	1.74804	3.02268	-1.83892		HOXB6	0.791407	1.89451	-1.59144		ANXA6	1.55416	2.79549	-1.79086		SAT1	2.48612	3.57075	-1.56478
ZNF486	0.564942	1.67591	-1.60279		MVB12B	1.26995	2.54866	-1.8448		SLC25A24	0.565073	1.66934	-1.59312		ZMIZ1	0.822123	2.0647	-1.79266		PDK4	0.458183	1.54288	-1.56489
CDC42BPB	0.385572	1.49685	-1.60324		MX1	0.504495	1.78836	-1.85223		STON2	0.987295	2.0939	-1.59649		CCNG2	1.113	2.35985	-1.79883		ABCC4	1.09549	2.18092	-1.56595
ZNF518B	0.659709	1.7712	-1.60354		FAM124B	0.859057	2.1434	-1.85292		ZC3HAV1	0.553838	1.66127	-1.59769		CRYM	1.17719	2.42558	-1.80105		PRRC2B	1.43561	2.52109	-1.56602
SETD2	0.596497	1.7083	-1.60399		EPHB4	1.51399	2.81064	-1.87068		CNN3	2.45122	3.56043	-1.60025		FCER1G	0.587965	1.83875	-1.8045		CECR2	1.14855	2.23729	-1.57072
BPTF	1.76398	2.87605	-1.60439		FRAT2	1.67384	2.97226	-1.87322		KRAS	2.05043	3.16582	-1.60917		LIN28A	0.944032	2.19972	-1.81157		SAMD11	2.44873	3.54151	-1.57655
LTN1	0.627939	1.74023	-1.60469		WDHD1	1.44576	2.75774	-1.89278		MEX3A	0.811836	1.93377	-1.61861		JUP	0.849019	2.1104	-1.81978		WDHD1	1.40374	2.49666	-1.57675
TIAM1	0.500689	1.61313	-1.60491		S100A11	1.37419	2.69537	-1.90606		SGK1	0.643386	1.76717	-1.62128		PRCP	1.30723	2.57121	-1.82353		CHN2	0.236442	1.32959	-1.57708
ERBB3	1.00604	2.1192	-1.60595		CALD1	1.9191	3.24257	-1.90937		ABCC1	0.497156	1.62132	-1.62183		FGFRL1	0.469182	1.73649	-1.82834		GNAI2	1.59504	2.68873	-1.57787
ZNRF1	1.1404	2.25552	-1.60877		VIM	3.13698	4.466	-1.91737		PTMS	2.65517	3.77967	-1.6223		H1FX	2.43597	3.70641	-1.83286		SERPINH1	1.42062	2.51518	-1.57912
FAM107B	0.381602	1.49722	-1.6095		PPP1R14B	2.05538	3.40801	-1.95144		ENAH	1.99905	3.12445	-1.62361		LOC107987206	0.315245	1.58569	-1.83287		PHACTR2	1.22184	2.31654	-1.57931
R3HDM1	1.01346	2.12928	-1.60979		HOXA10	0.592997	1.95112	-1.95936		NOP10	2.03205	3.16012	-1.62746		GYPC	0.825137	2.09655	-1.83426		ART5	0.963503	2.06072	-1.58296
MAST2	0.824546	1.94097	-1.61066		LCP1	0.718795	2.08088	-1.96507		GCNT1	0.686285	1.81569	-1.62939		ARHGAP28	0.73918	2.01266	-1.83724		ITGAV	0.377576	1.47674	-1.58576
CACNA2D2	0.784941	1.90155	-1.61093		PRTG	0.825131	2.19451	-1.97559		SLC35D2	1.21729	2.34685	-1.62961		CDV3	2.33173	3.60767	-1.84079		PPP2R5E	0.983963	2.08355	-1.58636
GNB1	1.10818	2.22522	-1.61155		PREX1	0.897099	2.30421	-2.03004		GAGE2A	1.44625	2.57623	-1.63022		PRODH	1.06724	2.34552	-1.84417		MKRN1	2.85119	3.95078	-1.58637
SAP30	0.339309	1.45653	-1.61182		ADTRP	0.778776	2.1952	-2.04346		TXNDC12	1.54679	2.67749	-1.63127		KANK3	0.458738	1.73981	-1.8482		RTL8C	0.627418	1.72754	-1.58714
TXNRD1	1.69179	2.80939	-1.61236		EID1	2.07656	3.4933	-2.04391		SLC12A3	0.293985	1.4268	-1.63431		SUN3	0.423708	1.70675	-1.85105		TCIM	0.530244	1.63607	-1.59538
OCIAD2	1.31312	2.43175	-1.61384		RAB31	0.671979	2.09076	-2.04686		ARMCX3	0.369686	1.50625	-1.63972		ID3	2.9968	4.28662	-1.86083		BAX	2.03491	3.14161	-1.59663
KIF14	0.382018	1.50204	-1.61585		ID4	1.98043	3.41123	-2.06421		IFI16	2.79194	3.92938	-1.64098		GATA2	0.528426	1.81848	-1.86115		SMAD7	0.634966	1.74384	-1.59977
CCDC144NL-AS1	0.0971726	1.21873	-1.61806		C1orf115	1.11329	2.54588	-2.06679		TBCA	3.00973	4.14741	-1.64133		MAGEB2	2.21687	3.51018	-1.86585		MAP2K2	1.94209	3.05352	-1.60345
GNAL	0.523193	1.6455	-1.61915		EMX1	0.742561	2.18785	-2.08511		PPP1R3B	0.739227	1.87745	-1.6421		TPM1	2.61317	3.90704	-1.86666		GAGE2A	1.44625	2.55829	-1.60434
BAMBI	2.09427	3.21999	-1.62408		HLA-DQB1	0.637429	2.09118	-2.09732		SH3BP5	0.83972	1.97931	-1.64408		LINC01198	0.901846	2.19985	-1.87262		LINC00540	0.554168	1.6663	-1.60447
SLC6A6	0.602362	1.72989	-1.62668		PCP4L1	0.639669	2.09557	-2.10042		HOTAIR	0.153869	1.29379	-1.64457		TMSB4X	3.63592	4.9342	-1.87302		QPRT	2.21942	3.33215	-1.60533
RAPGEF2	0.544846	1.67616	-1.63214		SIPA1L2	1.30016	2.76263	-2.10989		CHCHD10	1.28417	2.42518	-1.64613		PRKAR2B	1.17503	2.47672	-1.87795		SLC35D2	1.21729	2.33477	-1.61219
IKBIP	0.848176	1.98079	-1.63402		PMEPA1	0.992799	2.45743	-2.11302		HPGD	0.577903	1.71923	-1.64659		PKP2	0.817549	2.12139	-1.88104		ITGA6	2.15781	3.27771	-1.61568
SNRNP200	1.51654	2.65072	-1.63627		GSTP1	4.11061	5.58138	-2.12186		GALNT6	0.618898	1.76481	-1.65321		FAM124B	0.353327	1.65793	-1.88214		PPP1R3B	0.739227	1.86535	-1.62466
AGFG1	0.45717	1.59311	-1.63882		PLA2G16	0.866162	2.34338	-2.13118		LOC105377741	0.549705	1.69684	-1.65497		COL4A1	1.49968	2.80607	-1.88473		MPZL1	1.37761	2.50418	-1.62529
PTPN11	0.751541	1.88796	-1.63951		H2AFY	1.28246	2.77088	-2.14733		COL4A6	0.444783	1.59209	-1.65521		CCDC71L	0.866202	2.17303	-1.88536		SLC25A24	0.565073	1.69231	-1.62625
HYOU1	1.09641	2.23314	-1.63995		LBH	1.68215	3.17751	-2.15734		L1TD1	2.85665	4.00924	-1.66284		LMO4	2.20271	3.51399	-1.89179		TXN	2.49717	3.62596	-1.62849
SOCS4	1.28982	2.42722	-1.64093		MSX2	0.609472	2.10942	-2.16397		SHISA3	0.285768	1.44251	-1.66883		THY1	1.21515	2.53351	-1.90199		WFIKKN1	0.577406	1.7088	-1.63226
ASXL1	0.44276	1.58025	-1.64106		KANK3	0.928527	2.43087	-2.16743		MYO1B	1.62661	2.78475	-1.67084		AES	1.43803	2.76276	-1.91119		ERVH48-1	0.109795	1.24257	-1.63425
TSPAN18	1.04089	2.17985	-1.64318		GLDC	1.93058	3.43388	-2.1688		MGAT4B	0.890929	2.04918	-1.671		GRAMD1B	0.266658	1.59171	-1.91165		TXNDC12	1.54679	2.68178	-1.63745
ZNF131	1.35289	2.49342	-1.64543		GAGE2A	0.565523	2.0866	-2.19446		PHKA1	0.501827	1.66205	-1.67385		TPM4	1.59868	2.93063	-1.92159		PTMS	2.65517	3.79141	-1.63925
MATR3	2.30445	3.44524	-1.64581		ERVW-1	1.12856	2.64977	-2.19464		NT5C3B	1.40807	2.56926	-1.67525		ABRACL	1.18789	2.52042	-1.92243		IFI16	2.79194	3.92869	-1.63998
LARP4	1.0146	2.15688	-1.64796		CTSC	1.69133	3.22065	-2.20634		GATA2-AS1	0.121018	1.28238	-1.67549		FSCN1	1.14984	2.48249	-1.9226		PRSS12	1.11528	2.25532	-1.64474
FAM124B	0.802406	1.94512	-1.64859		CSTB	2.65937	4.25657	-2.30428		ATXN7L3B	1.25881	2.42031	-1.6757		HEY1	0.496784	1.83667	-1.93304		MSI2	0.703129	1.84371	-1.6455
GCNT1	1.07735	2.22172	-1.65098		ANXA2	1.67506	3.2812	-2.31717		SLC16A2	0.292136	1.45452	-1.67697		TRIM24	1.35066	2.69872	-1.94484		LOC107987206	0.315245	1.45663	-1.64668
SPATA22	0.584191	1.72923	-1.65194		ANXA3	1.67211	3.2791	-2.31839		PLK2	1.02407	2.18788	-1.67902		PIK3R1	0.733853	2.0878	-1.95333		SOWAHA	0.222905	1.36493	-1.6476
PDCD7	1.28994	2.43498	-1.65195		TBX1	0.659966	2.30543	-2.37391		LOC107987206	0.315245	1.482	-1.68327		METTL9	1.71229	3.06827	-1.95627		CNN3	2.45122	3.59334	-1.64772
STAT3	1.04527	2.19035	-1.652		SEPT11	1.41639	3.06301	-2.37557		ZBTB8OS	1.26474	2.43159	-1.68341		OCIAD2	1.07744	2.4375	-1.96214		LOC105373323	0.253034	1.3962	-1.64924
PPP1R3B	1.26229	2.40744	-1.6521		ACTC1	2.20489	3.85656	-2.38286		EPHB4	0.796796	1.96571	-1.68638		DLX2	0.330734	1.70188	-1.97815		ABCC1	0.497156	1.64352	-1.65385
PHF3	1.21365	2.36093	-1.65517		GAGE1	0.635242	2.32405	-2.43644		SHISAL2B	0.335936	1.50501	-1.68662		ANKRD55	0.283296	1.65744	-1.98248		SOX4	3.36305	4.51004	-1.65475
HRAS	0.90248	2.04977	-1.65519		SPRY4	0.94323	2.63934	-2.44697		WDHD1	1.40374	2.57428	-1.68873		EPB41L2	2.51463	3.89366	-1.98952		SHISA3	0.285768	1.4338	-1.65626
LINC00537	0.468165	1.61595	-1.6559		ID1	2.52649	4.27304	-2.51975		SOX17	1.61447	2.78745	-1.69226		TUSC1	0.838528	2.21906	-1.99169		GATA3-AS1	0.10121	1.24991	-1.65722
PTHLH	0.418434	1.56645	-1.65623		BEND4	1.65778	3.41534	-2.53562		TXK	0.658441	1.83203	-1.69313		CTSK	0.52871	1.90975	-1.99243		PPFIBP1	0.876768	2.02573	-1.65761
NAALAD2	0.328017	1.4764	-1.65677		EGLN3	0.765555	2.57182	-2.60589		BMPR1A	0.572495	1.74839	-1.69645		MAGEB1	0.884366	2.27208	-2.00204		LOC100506358	0.0546308	1.20438	-1.65874
EGFL7	1.92458	3.07391	-1.65813		SAMD11	1.38065	3.21474	-2.64604		TRIML2	0.410143	1.59109	-1.70374		TBX3	0.989228	2.37906	-2.00511		STON2	0.987295	2.13826	-1.66049
ZMYM4	0.805193	1.95522	-1.65914		OCIAD2	0.731236	2.56657	-2.64783		SPRY1	1.06319	2.24577	-1.70611		CDK6	0.786226	2.17856	-2.00871		EPHB4	0.796796	1.9487	-1.66184
KNL1	0.321906	1.47265	-1.66018		PIK3R1	0.777117	2.63929	-2.68654		ABCG2	0.346135	1.52912	-1.70669		LOC107986113	0.60556	2.00192	-2.01453		NT5C3B	1.40807	2.5604	-1.66246
ACVR2B	0.356175	1.50707	-1.66039		SFRP2	2.20072	4.07552	-2.70476		LIN28B	1.16164	2.34524	-1.70757		CD81	2.67484	4.0748	-2.01971		BASP1	0.988062	2.14211	-1.66493
STX3	0.827051	1.97811	-1.66063		PNMA2	0.479444	2.36053	-2.71383		GNAS	2.06878	3.25257	-1.70784		ID1	3.0687	4.47889	-2.03448		ZC3HAV1	0.553838	1.71019	-1.66826
ANGPTL4	0.893379	2.04448	-1.66069		PHGDH	1.38619	3.28586	-2.74066		PTPRG	0.667202	1.85755	-1.71731		TCL1A	2.10964	3.5221	-2.03774		GSTO1	1.80528	2.96226	-1.66917
MYO9A	0.749885	1.90157	-1.66154		SYTL5	0.400539	2.30805	-2.75196		NR2F6	1.43493	2.62717	-1.72004		GSTA4	1.04908	2.46235	-2.03892		GCNT1	0.686285	1.85184	-1.68153
ECPAS	0.629824	1.78382	-1.66486		ID3	1.69911	3.79529	-3.02415		ELMO1	0.500675	1.69442	-1.72221		PHTF2	1.495	2.92269	-2.05972		NOP10	2.03205	3.19907	-1.68365
TNRC6C	1.56348	2.71827	-1.66601		PITX1	1.14959	3.63347	-3.58348		CDV3	2.33173	3.52707	-1.72451		C1orf115	0.725285	2.1606	-2.07072		MGAT4B	0.890929	2.06036	-1.68713
ARHGAP42	1.08079	2.23562	-1.66606							MAGEB2	2.21687	3.41308	-1.72576		DHX33	1.22457	2.66176	-2.07344		MAGEB2	2.21687	3.38942	-1.69163
UTP20	0.760427	1.91548	-1.6664							HOXB9	0.502505	1.70601	-1.73629		RPRM	1.5964	3.04271	-2.08659		ENAH	1.99905	3.17263	-1.69311
NCAPD2	0.268168	1.42446	-1.66818							FGFR1	1.43652	2.64024	-1.7366		S100A13	2.01233	3.46281	-2.09259		CDV3	2.33173	3.50764	-1.69648
FAM120A	0.431967	1.58878	-1.66893							EID1	2.28368	3.4881	-1.73762		WDHD1	1.40374	2.85629	-2.09559		L1TD1	2.85665	4.03493	-1.69989
WNT3	0.571834	1.72882	-1.66918							AHNAK	1.62645	2.83433	-1.74261		KIAA1551	2.1296	3.58291	-2.09668		MEX3A	0.811836	1.99123	-1.70151
KDM3B	1.14884	2.30799	-1.6723							NQO1	0.530246	1.73984	-1.74507		MAGEA6	0.28863	1.7453	-2.10153		PHKA1	0.501827	1.68189	-1.70247
N4BP1	0.677301	1.83697	-1.67305							MGST2	1.08944	2.29928	-1.74543		SLC3A2	1.69275	3.16018	-2.11706		ERVW-1	0.505665	1.68654	-1.70365
SENP6	0.887325	2.04804	-1.67456							ITGA2	0.36938	1.5809	-1.74785		PXDN	0.907879	2.38367	-2.12912		KRAS	2.05043	3.23166	-1.70416
CSNK1G2	0.297706	1.45871	-1.67497							WASL	1.35898	2.57258	-1.75085		SOCS4	0.912092	2.3933	-2.13692		SHD	0.95622	2.14022	-1.70815
DESI2	2.08051	3.24164	-1.67516							GNPDA1	1.32803	2.54211	-1.75155		ASRGL1	1.98145	3.46295	-2.13735		HPSE	0.266446	1.45237	-1.71092
PHC2	0.119887	1.28103	-1.67518							ACTN1	1.14987	2.36677	-1.75562		ITM2C	2.01184	3.49962	-2.14642		ARMCX3	0.369686	1.56065	-1.7182
PTPN12	2.07658	3.24186	-1.68114							HOXA11	0.153457	1.37057	-1.75592		HIST1H2AA	1.87348	3.37208	-2.16202		GSTA1	0.273027	1.46749	-1.72325
AMOTL2	0.58593	1.75123	-1.68117							PHF6	1.74375	2.96364	-1.75992		FN1	1.10962	2.61498	-2.17178		GALNT6	0.618898	1.81373	-1.72377
HAGH	1.14986	2.31527	-1.68133							FRAT2	1.01186	2.23177	-1.75997		GSTP1	4.2049	5.71806	-2.18303		LIN28B	1.16164	2.36152	-1.73106
MAP4	1.97546	3.14096	-1.68146							SLC4A8	0.849712	2.07089	-1.76178		CSTB	2.4944	4.00996	-2.18649		LOC105377741	0.549705	1.75438	-1.73797
MGAT4B	0.534226	1.70147	-1.68398							LINC01578	1.3091	2.53139	-1.76339		ETV4	1.14477	2.66741	-2.1967		ZBTB8OS	1.26474	2.47282	-1.7429
MSN	1.36868	2.5365	-1.6848							MIDN	1.02541	2.25023	-1.76704		ID4	1.98201	3.5104	-2.205		ATXN7L3B	1.25881	2.46967	-1.7469
MX1	0.624986	1.79319	-1.68536							RAB15	0.391002	1.62041	-1.77366		TET1	1.6116	3.14409	-2.21091		SH3BP5	0.83972	2.05234	-1.74945
PHF6	0.999191	2.16781	-1.68596							PDLIM5	1.27534	2.50622	-1.77579		VIM	2.9332	4.46691	-2.21267		CHCHD10	1.28417	2.49699	-1.74974
PRKAB2	0.932837	2.10146	-1.68597							KRT19	1.33336	2.56456	-1.77624		MSX2	0.823563	2.36849	-2.22885		WASL	1.35898	2.57194	-1.74993
LINC00674	0.616172	1.78487	-1.68608							ERBB4	0.140503	1.37671	-1.78347		PMEPA1	0.562969	2.11018	-2.23216		PLK2	1.02407	2.23718	-1.75015
FGFR3	0.455871	1.62476	-1.68635							ANP32A	1.75289	2.98983	-1.78453		SLC7A8	0.907596	2.46017	-2.23989		HOTAIR	0.153869	1.36728	-1.75058
RCC2	1.8524	3.02172	-1.68698							FCER1G	0.587965	1.83389	-1.79749		COL4A2	1.50184	3.0733	-2.26713		BMPR1A	0.572495	1.78636	-1.75124
PCLAF	1.06235	2.23173	-1.68706							USP28	1.26417	2.51133	-1.79927		GATA3	0.467516	2.04671	-2.2783		HPGD	0.577903	1.79179	-1.75127
MTOR	1.01533	2.18572	-1.68852							LCP1	0.579655	1.82875	-1.80207		FBLIM1	0.521268	2.10868	-2.29015		SLC12A3	0.293985	1.50971	-1.75392
ZNF638	1.78072	2.95415	-1.6929							MANEA	0.77807	2.02848	-1.80396		SEMA6A	0.799936	2.40403	-2.31422		SGK1	0.643386	1.8605	-1.75592
FAM69B	0.514532	1.69024	-1.69618							MFAP2	0.708588	1.96369	-1.81074		BICD1	0.640902	2.24575	-2.31531		ETV4	1.14477	2.36274	-1.75716
PALB2	0.893508	2.06946	-1.69653							DLX1	0.18282	1.43857	-1.81167		PITX1	1.238	2.84906	-2.32427		COL4A6	0.444783	1.66361	-1.7584
FRYL	0.503692	1.68074	-1.69813							LARP6	1.10999	2.36826	-1.81531		GLDC	0.942787	2.55907	-2.33181		PTPRG	0.667202	1.8895	-1.7634
HDGF	0.569276	1.74831	-1.70099							CTSK	0.52871	1.79059	-1.82051		CRHBP	1.47626	3.09414	-2.33411		ITGA2	0.36938	1.59222	-1.76419
PYCARD	2.17624	3.35659	-1.70288							PLAC8	0.556081	1.81945	-1.82265		PLA2G16	0.829679	2.48453	-2.38745		SOX17	1.61447	2.83934	-1.76712
KLF13	0.500962	1.68185	-1.70366							TCL1A	2.10964	3.3744	-1.82466		RHOBTB3	1.48384	3.14142	-2.39138		NR2F6	1.43493	2.6599	-1.76726
AHCTF1	0.480505	1.66257	-1.70536							DDAH2	1.10693	2.37313	-1.82673		MAGEA3	0.299595	1.96273	-2.3994		MYO1B	1.62661	2.85239	-1.76842
SMARCAD1	0.944742	2.1278	-1.70679							NKX2-5	0.269453	1.53636	-1.82777		LBH	1.9023	3.57582	-2.41439		SLC16A2	0.292136	1.51927	-1.77038
BOD1L1	0.917107	2.10028	-1.70695							MYO10	1.27158	2.53939	-1.82907		PYCARD	1.40474	3.07952	-2.4162		TCL1A	2.10964	3.33723	-1.77103
GNPDA1	1.56407	2.74977	-1.7106							SH3PXD2A	0.801278	2.07049	-1.83108		SYTL5	0.338421	2.02919	-2.43926		ACTN1	1.14987	2.37758	-1.77121
ZNF66	0.496486	1.68413	-1.71341							SLC2A1	0.579839	1.85133	-1.83437		COL2A1	0.307163	1.99831	-2.43981		GATA2-AS1	0.121018	1.34881	-1.77133
PTP4A2	1.60398	2.79338	-1.71593							CD81	2.67484	3.94705	-1.83541		ERVW-1	0.505665	2.20176	-2.44695		TXK	0.658441	1.88857	-1.7747
GTF3C1	0.914699	2.10484	-1.717							C1orf115	0.725285	1.9976	-1.83556		SIPA1L2	1.19652	2.90298	-2.4619		C1orf115	0.725285	1.95616	-1.77578
LPIN2	1.42063	2.61193	-1.71868							DHX33	1.22457	2.4974	-1.83631		RAB31	0.784282	2.53092	-2.51987		DHX33	1.22457	2.45558	-1.77598
WNK1	0.921383	2.11427	-1.72097							HOXA10-AS	0.117172	1.39145	-1.8384		DUSP6	0.726167	2.54707	-2.627		CTSK	0.52871	1.76115	-1.77803
QSER1	1.10051	2.29685	-1.72595							H1FX	2.43597	3.71307	-1.84248		SPRY4	0.62495	2.49217	-2.69382		EID1	2.28368	3.5191	-1.78234
PLPP4	0.453062	1.65393	-1.73248							ENPP2	0.536935	1.81409	-1.84254		S100A11	2.37461	4.30417	-2.78377		TRIML2	0.410143	1.65038	-1.78929
DMRTA2	0.147668	1.3494	-1.73373							MMD	0.820502	2.09856	-1.84385		HOXA10	1.02568	2.96654	-2.80007		CD81	2.67484	3.91531	-1.78963
PLA2G16	1.34005	2.54292	-1.73537							CLIC1	1.88923	3.16778	-1.84456		SFRP2	1.65824	3.6086	-2.81377		FCER1G	0.587965	1.83277	-1.79588
SLK	0.403135	1.60728	-1.73721							NOG	0.281236	1.56306	-1.84928		GAGE1	0.886423	2.86849	-2.85952		ELMO1	0.500675	1.748	-1.79951
LRP4	0.349796	1.55578	-1.73987							ETV4	1.14477	2.42705	-1.84994		DMRTA2	0.438644	2.49993	-2.97381		HOXB6	0.791407	2.03965	-1.80083
YES1	0.486541	1.69538	-1.74399							FGFRL1	0.469182	1.7581	-1.85952		CGA	0.794304	3.21518	-3.49258		MGST2	1.08944	2.33778	-1.80098
CNN3	1.58011	2.78933	-1.74455							FLNA	1.60645	2.89696	-1.86181		PLA2G2A	0.627331	3.35835	-3.94003		LINC01578	1.3091	2.56047	-1.80535
UBR5	0.715911	1.92578	-1.74548							ANGPTL4	0.78534	2.07871	-1.86594							SPRY1	1.06319	2.3197	-1.81277
JAK1	1.29241	2.5023	-1.7455							NECTIN2	0.666878	1.96161	-1.8679							RAB15	0.391002	1.64934	-1.8154
CEBPZ	2.39698	3.60826	-1.74751							SCD	1.55614	2.85182	-1.86927							SHISAL2B	0.335936	1.59592	-1.81778
ASAP1	0.305551	1.51889	-1.75047							MAF	0.339737	1.63551	-1.8694							ABCG2	0.346135	1.6076	-1.8199
EP300	0.288939	1.50313	-1.75171							ERVW-1	0.505665	1.80494	-1.87446							GNPDA1	1.32803	2.59328	-1.82537
NCK2	0.617033	1.83207	-1.75293							SHROOM3	0.343308	1.64737	-1.88136							MANEA	0.77807	2.04442	-1.82696
CLIP1	0.569198	1.78465	-1.75353							LOC107986113	0.60556	1.91811	-1.8936							MIDN	1.02541	2.29381	-1.82991
KCMF1	0.723511	1.93912	-1.75375							PLPP1	1.23716	2.55183	-1.89667							PHF6	1.74375	3.01273	-1.83075
YY1	1.53035	2.74652	-1.75456							TOP1	1.55238	2.87025	-1.90129							PDLIM5	1.27534	2.54809	-1.83619
METTL9	2.68977	3.90597	-1.75461							ENG	0.391151	1.7123	-1.90602							AHNAK	1.62645	2.8996	-1.83677
ZNF675	0.685172	1.90372	-1.75799							SOCS4	0.912092	2.23486	-1.90834							TBCA	3.00973	4.28378	-1.83807
KIAA1958	0.574329	1.79491	-1.76092							FABP7	0.579171	1.90206	-1.90853							H1FX	2.43597	3.7146	-1.84467
SMAD5	0.952988	2.17599	-1.76441							PCDH10	0.258305	1.58136	-1.90877							USP28	1.26417	2.54443	-1.84702
DIAPH1	0.712084	1.93583	-1.76549							LIMA1	0.955754	2.28186	-1.91317							HOXA11	0.153457	1.43429	-1.84785
NUMA1	0.446757	1.67318	-1.76935							ZMIZ1	0.822123	2.14893	-1.91418							SOCS4	0.912092	2.1947	-1.85042
CCND1	0.835754	2.06275	-1.77018							FAM124B	0.353327	1.68109	-1.91555							FGFR1	1.43652	2.71944	-1.85086
CTSC	2.50332	3.73081	-1.77089							LOC105369205	0.982386	2.31135	-1.91729							GNAS	2.06878	3.35618	-1.85731
GRK5	0.264008	1.49213	-1.7718							YES1	0.954578	2.286	-1.92084							LARP6	1.10999	2.39763	-1.85768
ZC3H11A	0.707422	1.93554	-1.77181							IER2	1.33055	2.66254	-1.92166							ANP32A	1.75289	3.04099	-1.85833
ST6GAL1	0.715721	1.94498	-1.77344							ENC1	1.34137	2.67649	-1.92617							FRAT2	1.01186	2.30244	-1.86191
IL6ST	0.594009	1.8249	-1.7758							ARHGAP28	0.73918	2.0764	-1.9292							DLX1	0.18282	1.47435	-1.86329
NCAPD3	0.792254	2.02544	-1.77911							SLCO2A1	0.337699	1.67882	-1.93483							LOC107986113	0.60556	1.89786	-1.8644
CCDC71L	0.599531	1.83349	-1.78023							CNTN4	0.486507	1.83309	-1.94271							HOXB9	0.502505	1.79563	-1.86558
PRDM1	1.31398	2.54882	-1.7815							NANOS3	2.26101	3.61074	-1.94726							FGFRL1	0.469182	1.76299	-1.86657
MORC3	0.481423	1.71765	-1.78349							LMO4	2.20271	3.56671	-1.96784							SLC4A8	0.849712	2.14494	-1.86862
UBE2M	1.00896	2.24843	-1.78818							FEZF2	0.211051	1.57897	-1.97349							ERBB4	0.140503	1.4398	-1.87449
NR2F6	1.57875	2.81906	-1.78938							FERMT2	1.22933	2.60818	-1.98925							NQO1	0.530246	1.82974	-1.87477
CENPV	2.27345	3.51435	-1.79024							HMGN1	3.20317	4.58362	-1.99157							CLIC1	1.88923	3.19644	-1.88591
SCRN1	0.903779	2.1448	-1.79042							PIK3R1	0.733853	2.11502	-1.9926							MMD	0.820502	2.13011	-1.88937
FASN	0.474281	1.71702	-1.79289							SVIL	0.8974	2.28053	-1.99544							SH3PXD2A	0.801278	2.11601	-1.89676
WEE1	0.819211	2.06367	-1.79538							ISL1	0.790592	2.17433	-1.99632							DDAH2	1.10693	2.42201	-1.89726
PRRX2	0.436427	1.68322	-1.79874							EPB41L2	2.51463	3.90096	-2.00005							HOXA10-AS	0.117172	1.43399	-1.89977
ESCO1	0.939123	2.18804	-1.80181							MAGEB1	0.884366	2.27132	-2.00095							ANGPTL4	0.78534	2.11542	-1.91891
CEP192	0.254089	1.50333	-1.80227							ANXA6	1.55416	2.94323	-2.00401							FAM124B	0.353327	1.68632	-1.9231
SESTD1	1.03448	2.28496	-1.80405							C1orf105	0.307033	1.69863	-2.00765							MFAP2	0.708588	2.04768	-1.9319
TYMS	1.26857	2.51948	-1.80469							SLC2A3	0.622054	2.01436	-2.00867							MYO10	1.27158	2.61426	-1.93707
UHRF2	0.880005	2.13121	-1.8051							GSTA4	1.04908	2.44363	-2.01192							ZMIZ1	0.822123	2.16728	-1.94065
SAMHD1	0.943388	2.19472	-1.80529							TRIM24	1.35066	2.74594	-2.01297							LCP1	0.579655	1.93034	-1.94863
ASAP2	0.195191	1.44666	-1.80549							TUSC1	0.838528	2.23535	-2.01519							ARHGAP28	0.73918	2.09046	-1.94948
BIRC6	1.10285	2.35646	-1.80858							RHOB	0.706824	2.10878	-2.02259							LOC105369205	0.982386	2.33562	-1.9523
ADTRP	1.19093	2.44486	-1.80904							CCDC71L	0.866202	2.26876	-2.02346							FLNA	1.60645	2.9597	-1.95233
ARFGEF1	1.31058	2.56461	-1.80918							PERP	0.86662	2.27025	-2.02501							TOP1	1.55238	2.90931	-1.95763
XRN1	0.558068	1.81512	-1.81354							HAPLN1	0.545264	1.95412	-2.03255							PLPP1	1.23716	2.59614	-1.9606
PPFIA1	0.512806	1.77018	-1.81401							LIN28A	0.944032	2.35905	-2.04144							YES1	0.954578	2.31369	-1.96078
STK24	0.590842	1.8514	-1.81861							GADD45A	1.67419	3.09528	-2.0502							LIMA1	0.955754	2.32272	-1.97212
ZCCHC11	0.863048	2.12506	-1.8207							YBX1	3.51853	4.94216	-2.05385							CNTN4	0.486507	1.85643	-1.97638
UTF1	2.56071	3.82276	-1.82075							IGSF3	0.949334	2.37625	-2.05861							SCD	1.55614	2.92763	-1.97863
PRPF8	1.105	2.36891	-1.82343							PPP1R14B	2.06864	3.4963	-2.05967							NKX2-5	0.269453	1.64274	-1.98123
MAFG	0.810634	2.07512	-1.82427							ANKRD55	0.283296	1.71708	-2.06852							LMO4	2.20271	3.57841	-1.98472
DST	0.933185	2.19931	-1.82664							LYN	0.408378	1.84261	-2.06916							ENG	0.391151	1.77104	-1.99075
KIF1B	0.819474	2.09145	-1.83507							BDH2	1.04432	2.48194	-2.07405							NANOS3	2.26101	3.64107	-1.991
MYO10	1.06267	2.33632	-1.83749							AKAP12	3.27443	4.71411	-2.07702							KRT19	1.33336	2.71538	-1.99383
SHE	0.536671	1.81106	-1.83856							SLC44A1	0.944399	2.38606	-2.07988							PLAC8	0.556081	1.93859	-1.99453
ERBIN	0.500101	1.7755	-1.84001							PTN	1.29207	2.73441	-2.08086							ENPP2	0.536935	1.92053	-1.99611
RANBP2	1.34496	2.62081	-1.84067							ARHGAP42	0.884254	2.32975	-2.08541							SHROOM3	0.343308	1.72752	-1.997
RAB31	0.731975	2.00795	-1.84084							HOXC13	0.196638	1.64267	-2.08618							NECTIN2	0.666878	2.0512	-1.99716
GAS6	0.776112	2.05246	-1.84138							CCNG2	1.113	2.56215	-2.09069							MAGEB1	0.884366	2.27114	-2.0007
GLRX5	1.98059	3.25717	-1.84171							OCIAD2	1.07744	2.53876	-2.10824							PIK3R1	0.733853	2.12116	-2.00146
UBALD2	0.464349	1.74242	-1.84387							PRCP	1.30723	2.76907	-2.10898							EPB41L2	2.51463	3.90262	-2.00245
H2AFY	1.22489	2.50576	-1.8479							RAB34	0.942117	2.40435	-2.10956							MAF	0.339737	1.72844	-2.00347
WNT5B	0.485552	1.76836	-1.85069							GYPC	0.825137	2.28889	-2.11175							GSTA4	1.04908	2.43929	-2.00565
C1orf115	1.04991	2.33299	-1.85109							ADTRP	0.484937	1.96006	-2.12816							TUSC1	0.838528	2.23905	-2.02053
MYO1B	0.880789	2.16415	-1.8515							METTL9	1.71229	3.18902	-2.13047							IER2	1.33055	2.73207	-2.02197
CLTC	1.50603	2.79044	-1.85301							MAGEA6	0.28863	1.77086	-2.13841							TRIM24	1.35066	2.75646	-2.02814
ENAH	1.59733	2.8836	-1.8557							CSTB	2.4944	3.97767	-2.13992							ENC1	1.34137	2.75739	-2.04289
SDCCAG3	0.600964	1.88984	-1.85945							TET1	1.6116	3.09513	-2.14029							ANXA6	1.55416	2.97423	-2.04873
KANK4	0.784454	2.07379	-1.86011							GRAMD1B	0.266658	1.76138	-2.15644							CCDC71L	0.866202	2.28947	-2.05334
KDM2A	0.445978	1.73572	-1.8607							LOC105371455	0.212728	1.71401	-2.16589							HMGN1	3.20317	4.63302	-2.06283
FAM208B	0.54681	1.83692	-1.86124							RPRM	1.5964	3.09841	-2.16693							FEZF2	0.211051	1.64366	-2.06682
SUCO	0.714107	2.00644	-1.86444							SEPT11	1.82591	3.33225	-2.17319							NOG	0.281236	1.71394	-2.06696
MVB12B	1.1125	2.40613	-1.86631							PRKAR2B	1.17503	2.68293	-2.17544							SLC2A1	0.579839	2.0146	-2.06992
SMCHD1	1.49801	2.79216	-1.86706							ANXA3	1.03688	2.54653	-2.17798							ANKRD55	0.283296	1.73027	-2.08754
HSPA4	1.89961	3.1997	-1.87563							HOXA11-AS	0.229873	1.74848	-2.19089							LIN28A	0.944032	2.39226	-2.08935
RANBP9	0.481696	1.78215	-1.87617							KRT8	1.95713	3.47627	-2.19166							FABP7	0.579171	2.02854	-2.091
SLC35D2	0.868695	2.17028	-1.87779							GSTA2	0.593063	2.11373	-2.19386							YBX1	3.51853	4.98224	-2.11167
WASL	0.800704	2.10337	-1.87935							ADAMTS5	0.287818	1.80876	-2.19426							FERMT2	1.22933	2.69524	-2.11485
MAZ	0.726882	2.03252	-1.88364							TPM1	2.61317	4.13687	-2.19823							IGSF3	0.949334	2.41581	-2.11567
YRDC	1.14207	2.44836	-1.88457							GSTP1	4.2049	5.72871	-2.19839							SLCO2A1	0.337699	1.80431	-2.11588
EPB41L5	0.710045	2.01981	-1.8896							IER3	0.879964	2.40435	-2.19923							PCDH10	0.258305	1.72643	-2.11806
PCP4L1	1.29003	2.60336	-1.89473							NES	0.73192	2.2576	-2.20108							SVIL	0.8974	2.3666	-2.11961
SMARCA5	2.02814	3.34489	-1.89967							PLA2G16	0.829679	2.35838	-2.20545							TET1	1.6116	3.08357	-2.1236
SASH1	0.452143	1.7689	-1.89968							NRP2	0.805516	2.34067	-2.21476							CSTB	2.4944	3.97012	-2.12902
TRANK1	0.943047	2.26462	-1.90663							CTHRC1	1.8734	3.41313	-2.22137							PERP	0.86662	2.34266	-2.12947
PPFIBP2	0.445618	1.76848	-1.90848							ID4	1.98201	3.52711	-2.22911							OCIAD2	1.07744	2.5606	-2.13974
RCOR1	0.355553	1.67912	-1.90951							CTH	0.380634	1.92635	-2.22999							MAGEA6	0.28863	1.77663	-2.14673
ASPM	0.154495	1.4783	-1.90985							PKP2	0.817549	2.36436	-2.23157							PPP1R14B	2.06864	3.55841	-2.14928
KAZN	0.408374	1.7337	-1.91204							LGALS3	0.844003	2.39569	-2.23861							CCNG2	1.113	2.60328	-2.15002
CRHBP	1.01097	2.33701	-1.91307							UNC5B	0.424323	1.99058	-2.25963							PLA2G16	0.829679	2.32707	-2.16028
DGKD	0.750373	2.0767	-1.91348							LINC01198	0.901846	2.46892	-2.26081							ARHGAP42	0.884254	2.38319	-2.1625
COL4A2	1.46598	2.79464	-1.91685							ASRGL1	1.98145	3.54961	-2.26237							PRCP	1.30723	2.8094	-2.16716
CHI3L2	0.596783	1.92568	-1.91719							AES	1.43803	3.01017	-2.26813							METTL9	1.71229	3.21476	-2.16761
ZNF217	1.14241	2.47255	-1.91899							LOC101060400	0.350317	1.92705	-2.27475							GYPC	0.825137	2.32822	-2.16849
PHKA1	0.584797	1.91591	-1.92039							ABRACL	1.18789	2.76515	-2.27551							SLC2A3	0.622054	2.12937	-2.1746
IER5	0.842939	2.17536	-1.92227							BAMBI	2.03734	3.6222	-2.28647							AKAP12	3.27443	4.78701	-2.18219
URI1	0.731415	2.06678	-1.92653							SLC7A8	0.907596	2.4975	-2.29374							RPRM	1.5964	3.11075	-2.18474
ANXA2	2.09669	3.43297	-1.92784							SLC3A2	1.69275	3.29582	-2.31275							BDH2	1.04432	2.55938	-2.18577
HIVEP1	0.118152	1.45491	-1.92853							ID3	2.9968	4.60586	-2.32139							ISL1	0.790592	2.30573	-2.18588
EPB41	0.819686	2.15696	-1.92928							CDK6	0.786226	2.39588	-2.32224							SLC44A1	0.944399	2.46581	-2.19493
MMD	0.357814	1.7028	-1.9404							CTSC	1.41799	3.02856	-2.32357							HOXC13	0.196638	1.72184	-2.2004
SCD	1.12241	2.46816	-1.94151							FBLIM1	0.521268	2.14304	-2.33973							GSTP1	4.2049	5.73113	-2.20188
GATA3	0.0580391	1.40521	-1.94355							SYTL5	0.338421	1.96275	-2.34341							GRAMD1B	0.266658	1.79654	-2.20715
ZMIZ1	0.728553	2.07589	-1.9438							PGF	0.588714	2.21513	-2.34642							RHOB	0.706824	2.23853	-2.20979
SPEN	0.478998	1.82725	-1.94512							ID2	1.5878	3.21853	-2.35265							RAB34	0.942117	2.47851	-2.21655
KIAA1551	1.61594	2.96498	-1.94625							TMSB4X	3.63592	5.29183	-2.38897							GADD45A	1.67419	3.22004	-2.23018
RBM24	0.564422	1.91483	-1.94822							MAGEA3	0.299595	1.95564	-2.38917							C1orf105	0.307033	1.85465	-2.23274
SLC16A2	0.451998	1.80478	-1.95164							PXDN	0.907879	2.56452	-2.39003							ID4	1.98201	3.5309	-2.23458
RYK	0.377154	1.73069	-1.95274							PHTF2	1.495	3.16052	-2.40284							PRKAR2B	1.17503	2.72476	-2.23578
TLK2	0.767581	2.12139	-1.95313							SIPA1L2	1.19652	2.8644	-2.40623							LYN	0.408378	1.96664	-2.2481
RB1CC1	1.09969	2.45451	-1.95459							CD24	1.69123	3.36318	-2.41211							HAPLN1	0.545264	2.10448	-2.24948
SKIL	1.22957	2.5847	-1.95505							JUP	0.849019	2.52392	-2.41637							ADTRP	0.484937	2.04788	-2.25485
PLEKHH3	0.449478	1.80742	-1.95909							PMEPA1	0.562969	2.25124	-2.43566							45180	1.82591	3.39112	-2.25811
AFDN	0.858236	2.21692	-1.96016							PITX1	1.238	2.92713	-2.4369							PTN	1.29207	2.86035	-2.26256
FNBP1L	2.0668	3.42969	-1.96623							LBH	1.9023	3.60378	-2.45472							TPM1	2.61317	4.18286	-2.26458
ZMYM2	0.561697	1.92567	-1.9678							PYCARD	1.40474	3.10844	-2.45793							ANXA3	1.03688	2.61608	-2.27831
TOP2A	0.589126	1.95875	-1.97595							COL4A1	1.49968	3.20398	-2.45878							ASRGL1	1.98145	3.56846	-2.28957
BRD7	1.55613	2.93089	-1.98337							ITM2C	2.01184	3.77999	-2.5509							ADAMTS5	0.287818	1.87634	-2.29176
MAP4K4	1.66729	3.04367	-1.98569							COL2A1	0.307163	2.0802	-2.55796							PKP2	0.817549	2.41262	-2.3012
PXDN	1.15106	2.54066	-2.00477							KIAA1551	2.1296	3.90904	-2.56719							SLC7A8	0.907596	2.50586	-2.30581
CUL3	0.635168	2.03543	-2.02015							COL4A2	1.50184	3.29439	-2.5861							SYTL5	0.338421	1.94687	-2.32051
CHD7	0.672072	2.07264	-2.02059							BICD1	0.640902	2.44541	-2.60335							LINC01198	0.901846	2.52159	-2.3368
CDH2	1.20889	2.61176	-2.02391							CYB5A	2.01079	3.8162	-2.60465							AES	1.43803	3.0592	-2.33885
CSTB	2.99906	4.40212	-2.02418							WNT5B	0.358763	2.18762	-2.63848							ABRACL	1.18789	2.81372	-2.34558
USP7	0.917118	2.32299	-2.02824							ID1	3.0687	4.90732	-2.65257							HOXA11-AS	0.229873	1.85655	-2.3468
LINC01578	0.602533	2.01275	-2.03451							ACTC1	1.69237	3.55223	-2.6832							FBLIM1	0.521268	2.15076	-2.35085
EMX1	0.310928	1.72435	-2.03913							TPM4	1.59868	3.46085	-2.68654							SLC3A2	1.69275	3.32449	-2.3541
LAMA4	0.501844	1.91782	-2.04282							SEMA6A	0.799936	2.66959	-2.69734							NES	0.73192	2.36663	-2.35838
ZNF775	0.841717	2.25889	-2.04455							CRYM	1.17719	3.10007	-2.77414							LOC105371455	0.212728	1.85716	-2.37241
BCOR	0.160971	1.58135	-2.04917							VIM	2.9332	4.86011	-2.77994							NRP2	0.805516	2.45288	-2.37664
CBL	0.886051	2.30789	-2.05128							DLX2	0.330734	2.26253	-2.78699							IER3	0.879964	2.52838	-2.37816
CTSK	0.537966	1.962	-2.05445							RAB31	0.784282	2.7401	-2.82164							CTHRC1	1.8734	3.52201	-2.37845
PTBP3	1.48545	2.9109	-2.05649							GLDC	0.942787	2.93594	-2.87551							LOC101060400	0.350317	2.00197	-2.38283
SLC7A8	1.31995	2.74814	-2.06045							DBI	1.7566	3.75121	-2.87761							CDK6	0.786226	2.43968	-2.38543
XPO1	1.62529	3.05466	-2.06215							SPRY4	0.62495	2.63458	-2.89928							MAGEA3	0.299595	1.95401	-2.38682
ADGRA3	0.459914	1.89225	-2.06642							HEY1	0.496784	2.51085	-2.90568							GSTA2	0.593063	2.24816	-2.38781
EIF3B	1.48714	2.92439	-2.07351							CALD1	1.5117	3.52578	-2.9057							SIPA1L2	1.19652	2.85534	-2.39316
DLGAP5	0.3844	1.82853	-2.08344							GATA2	0.528426	2.55392	-2.92217							CTH	0.380634	2.04011	-2.39412
SACS	0.326859	1.77263	-2.08581							MSX2	0.823563	2.86044	-2.9386							LGALS3	0.844003	2.50631	-2.3982
ABCC4	0.345019	1.79329	-2.08941							GAGE1	0.886423	2.92438	-2.94015							ID3	2.9968	4.66662	-2.40905
USP28	1.6202	3.08747	-2.11681							KRT18	1.90316	3.9678	-2.97865							KRT8	1.95713	3.63765	-2.42447
BRI3	1.55663	3.03206	-2.1286							GATA3	0.467516	2.53904	-2.98858							BAMBI	2.03734	3.71841	-2.42528
EXOSC6	0.961268	2.45273	-2.15173							S100A13	2.01233	4.0861	-2.99181							UNC5B	0.424323	2.10623	-2.42647
CDC14B	0.619252	2.11268	-2.15456							SFRP2	1.65824	3.73991	-3.00322							PXDN	0.907879	2.60175	-2.44373
ALYREF	1.09681	2.59045	-2.15487							HOXA10	1.02568	3.11178	-3.0096							PITX1	1.238	2.9442	-2.46153
PREX1	0.518004	2.02781	-2.17819							FSCN1	1.14984	3.24123	-3.01724							LBH	1.9023	3.61008	-2.46381
CLPTM1L	0.545472	2.06592	-2.19354							TBX3	0.989228	3.10584	-3.05363							PYCARD	1.40474	3.11495	-2.46732
KMT2A	0.912923	2.43376	-2.1941							DOK4	0.564865	2.69233	-3.06928							PHTF2	1.495	3.2079	-2.4712
GSTA2	1.05391	2.57699	-2.19734							S100A11	2.37461	4.59112	-3.19776							PMEPA1	0.562969	2.28095	-2.47853
MXRA7	0.775807	2.30231	-2.20228							RGS5	0.537182	2.76633	-3.21598							ID2	1.5878	3.31002	-2.48464
WDHD1	0.72959	2.25998	-2.20788							FN1	1.10962	3.37465	-3.26775							TMSB4X	3.63592	5.35848	-2.48513
ADD3	1.01267	2.54931	-2.2169							DMRTA2	0.438644	2.70491	-3.26953							CTSC	1.41799	3.14142	-2.48638
RHOBTB3	1.30667	2.8502	-2.22684							DUSP6	0.726167	3.04304	-3.34254							JUP	0.849019	2.5987	-2.52425
COL17A1	0.400921	1.95226	-2.23811							HAND1	0.62639	2.9461	-3.34664							PGF	0.588714	2.35061	-2.54188
MDM2	1.03579	2.59738	-2.2529							CRHBP	1.47626	3.88257	-3.47157							COL4A1	1.49968	3.27653	-2.56345
TPX2	0.431957	2.00253	-2.26586							CGA	0.794304	3.28499	-3.59329							COL2A1	0.307163	2.09807	-2.58373
AKAP12	2.80262	4.37913	-2.27442							PLA2G2A	0.627331	3.18129	-3.68458							ITM2C	2.01184	3.83452	-2.62957
VIM	3.24815	4.83278	-2.28614							RHOBTB3	1.48384	4.1851	-3.89709							COL4A2	1.50184	3.33886	-2.65025
MFHAS1	0.478315	2.06503	-2.28915																	CD24	1.69123	3.53086	-2.65402
KANK3	0.725967	2.31293	-2.2895																	KIAA1551	2.1296	3.97088	-2.65641
PHTF2	1.0632	2.65179	-2.29186																	BICD1	0.640902	2.48606	-2.662
PHGDH	1.93424	3.54884	-2.32938																	ID1	3.0687	4.98417	-2.76344
SPTBN1	1.35803	2.97941	-2.33916																	SEMA6A	0.799936	2.72167	-2.77248
DNAJC21	0.687468	2.31489	-2.34787																	CYB5A	2.01079	3.93702	-2.77896
UACA	1.96256	3.59667	-2.35752																	WNT5B	0.358763	2.28869	-2.7843
TBX1	0.39978	2.0415	-2.36849																	TPM4	1.59868	3.551	-2.8166
SYTL5	0.40723	2.05136	-2.37198																	RAB31	0.784282	2.78245	-2.88275
SEPT11	1.61704	3.26958	-2.38411																	VIM	2.9332	4.93199	-2.88364
H1FX	1.68212	3.3383	-2.38936																	DLX2	0.330734	2.35636	-2.92237
STON2	0.649257	2.31808	-2.4076																	ACTC1	1.69237	3.71873	-2.92342
PPP1R14B	2.02618	3.69608	-2.40915																	CRYM	1.17719	3.20665	-2.9279
MAP2K2	1.14459	2.82675	-2.42684																	SPRY4	0.62495	2.66455	-2.94252
ABCA1	0.375997	2.05937	-2.42859																	GAGE1	0.886423	2.93676	-2.95802
HIST1H1E	0.25089	1.9371	-2.43269																	GLDC	0.942787	3.00545	-2.97579
PRRC2B	0.765629	2.45937	-2.44355																	SFRP2	1.65824	3.76773	-3.04335
FRMD6	0.645234	2.35523	-2.46701																	HOXA10	1.02568	3.1423	-3.05364
PMEPA1	0.675712	2.38734	-2.46936																	HEY1	0.496784	2.61739	-3.05939
SIPA1L2	0.768955	2.48092	-2.46984																	MSX2	0.823563	2.94577	-3.0617
SYNE2	1.24328	2.96158	-2.47898																	DBI	1.7566	3.89115	-3.0795
TBC1D1	1.10859	2.83112	-2.48508																	GATA2	0.528426	2.66668	-3.08485
SPRY4	0.507204	2.23272	-2.48939																	CALD1	1.5117	3.66216	-3.10246
ID2	0.45155	2.18911	-2.50678																	GATA3	0.467516	2.62442	-3.11176
PRTG	0.247207	2.00774	-2.53992																	S100A13	2.01233	4.18714	-3.13758
PIK3R1	0.59102	2.36735	-2.5627																	FSCN1	1.14984	3.35626	-3.18318
MSX2	0.447754	2.23563	-2.57935																	KRT18	1.90316	4.11467	-3.19054
SFRP2	2.3986	4.19257	-2.58816																	TBX3	0.989228	3.21775	-3.21508
IFI16	2.0761	3.91504	-2.65304																	S100A11	2.37461	4.64673	-3.27798
CDK2AP1	1.87426	3.72332	-2.66763																	DOK4	0.564865	2.86566	-3.31935
EGLN3	0.572457	2.42761	-2.67642																	DMRTA2	0.438644	2.74652	-3.32956
PNMA2	0.311199	2.17088	-2.68295																	FN1	1.10962	3.48976	-3.43381
GLDC	1.67462	3.53599	-2.6854																	RGS5	0.537182	2.93702	-3.46223
LBH	1.03459	2.89736	-2.6874																	DUSP6	0.726167	3.12889	-3.46639
FRAT2	1.23628	3.10827	-2.70072																	HAND1	0.62639	3.12291	-3.60172
ANKRD11	1.14635	3.02777	-2.71431																	CGA	0.794304	3.30033	-3.61542
ITGA6	1.14569	3.03898	-2.73145																	PLA2G2A	0.627331	3.13587	-3.61905
SAMD11	1.48969	3.40017	-2.75623																	CRHBP	1.47626	4.00039	-3.64155
CD81	2.19332	4.12341	-2.78453																	RHOBTB3	1.48384	4.32356	-4.09685
JUND	0.851743	2.79097	-2.79771
BEND4	1.04642	3.17106	-3.0652
ID4	0.977595	3.21316	-3.22524
HIST1H1A	0.465517	2.73297	-3.27125
CDV3	1.19396	3.46547	-3.2771
HIST1H1D	0.620027	2.95558	-3.36949
HIST1H1B	0.63796	3.03131	-3.45287
PITX1	1.17298	3.65929	-3.58699
ID3	1.56523	4.18753	-3.78318
ID1	2.06692	4.70297	-3.80301

## Sheet: GO (EM)
[Sheet 2] GO enrichment analysis on DEGs between in vivo and in vitro at EM phase.
in vivo > in vitro
Category	Term	Count	%	PValue	Genes	List Total	Pop Hits	Pop Total	Fold Enrichment	Bonferroni	Benjamini	FDR
GOTERM_BP_DIRECT	GO:0007517~muscle organ development	2	25	0.0297084	LAMA5, ID3	7	97	19349	56.9926	0.898942	1	1
GOTERM_BP_DIRECT	GO:0002181~cytoplasmic translation	11	14.8649	1.03e-12	RPS17, RPL31, RPS29, RPL27A, RPL37A, RPL36A, RPL13A, RPLP2, RPS20, RPL38, RPL17	72	90	19357	32.8591	4.3e-10	4.3e-10	4.2e-10
GOTERM_BP_DIRECT	GO:0006412~translation	12	16.2162	4.7e-10	RPS17, RPL31, RPS29, RPL27A, RPL37A, RPL36A, RPL13A, RPLP2, RPS20, RPL38, MRPL24, RPL17	72	221	19357	14.598	1.96e-07	9.78e-08	9.55e-08
GOTERM_BP_DIRECT	GO:0015670~carbon dioxide transport	6	8.10811	1.12e-09	HBZ, HBG2, HBG1, HBE1, HBA2, HBA1	72	14	19357	115.22	4.67e-07	1.56e-07	1.52e-07
GOTERM_BP_DIRECT	GO:0015671~oxygen transport	6	8.10811	2.44e-09	HBZ, HBG2, HBG1, HBE1, HBA2, HBA1	72	16	19357	100.818	1.01e-06	2.53e-07	2.47e-07
GOTERM_BP_DIRECT	GO:0042744~hydrogen peroxide catabolic process	6	8.10811	4.36e-08	HBZ, HBG2, HBG1, HBE1, HBA2, HBA1	72	27	19357	59.7438	1.81e-05	3.63e-06	3.54e-06
GOTERM_BP_DIRECT	GO:0010942~positive regulation of cell death	6	8.10811	7.02e-07	HBZ, HBG2, HBG1, HBE1, HBA2, HBA1	72	46	19357	35.067	0.000292	4.87e-05	4.75e-05
GOTERM_BP_DIRECT	GO:0098869~cellular oxidant detoxification	6	8.10811	8.68e-06	HBZ, HBG2, HBG1, HBE1, HBA2, HBA1	72	76	19357	21.2248	0.0036064	0.000516	0.000504
GOTERM_BP_DIRECT	GO:0071248~cellular response to metal ion	4	5.40541	1.32e-05	MT1F, MT1G, MT1H, MT1X	72	13	19357	82.7222	0.00546486	0.000685	0.000669
GOTERM_BP_DIRECT	GO:0010273~detoxification of copper ion	4	5.40541	3.1e-05	MT1F, MT1G, MT1H, MT1X	72	17	19357	63.2582	0.0128098	0.00143248	0.00139805
GOTERM_BP_DIRECT	GO:0045926~negative regulation of growth	4	5.40541	4.39e-05	MT1F, MT1G, MT1H, MT1X	72	19	19357	56.5994	0.0181095	0.00182751	0.00178358
GOTERM_BP_DIRECT	GO:0071294~cellular response to zinc ion	4	5.40541	0.000103	MT1F, MT1G, MT1H, MT1X	72	25	19357	43.0156	0.0418012	0.00388162	0.00378831
GOTERM_BP_DIRECT	GO:0071280~cellular response to copper ion	4	5.40541	0.000145	MT1F, MT1G, MT1H, MT1X	72	28	19357	38.4067	0.0585583	0.00502821	0.00490734
GOTERM_BP_DIRECT	GO:0071276~cellular response to cadmium ion	4	5.40541	0.000336	MT1F, MT1G, MT1H, MT1X	72	37	19357	29.0646	0.130458	0.0107512	0.0104927
GOTERM_BP_DIRECT	GO:0006882~cellular zinc ion homeostasis	4	5.40541	0.000364	MT1F, MT1G, MT1H, MT1X	72	38	19357	28.2997	0.140474	0.0108105	0.0105506
GOTERM_BP_DIRECT	GO:0009615~response to virus	4	5.40541	0.00771161	IFITM3, BST2, CXCL12, PIM2	72	110	19357	9.77626	0.960063	0.213869	0.208728
GOTERM_BP_DIRECT	GO:0051607~defense response to virus	5	6.75676	0.0104427	IFITM3, BST2, BNIP3, DDIT4, PQBP1	72	232	19357	5.79412	0.987311	0.271511	0.264985
GOTERM_BP_DIRECT	GO:0030185~nitric oxide transport	2	2.7027	0.0182074	HBA2, HBA1	72	5	19357	107.539	0.999521	0.420794	0.410679
GOTERM_BP_DIRECT	GO:0048318~axial mesoderm development	2	2.7027	0.0182074	FOXH1, RPL38	72	5	19357	107.539	0.999521	0.420794	0.410679
GOTERM_BP_DIRECT	GO:0043269~regulation of ion transport	2	2.7027	0.0325377	FXYD6	72	9	19357	59.7438	0.999999	0.686008	0.669518
GOTERM_BP_DIRECT	GO:0042117~monocyte activation	2	2.7027	0.036088	NPY, MT1G	72	10	19357	53.7694	1	0.686008	0.669518
GOTERM_BP_DIRECT	GO:0060575~intestinal epithelial cell differentiation	2	2.7027	0.036088	PYY, NPY	72	10	19357	53.7694	1	0.686008	0.669518
GOTERM_BP_DIRECT	GO:0043123~positive regulation of I-kappaB kinase/NF-kappaB signaling	4	5.40541	0.0362793	BST2, LGALS1, PIM2, LITAF	72	198	19357	5.43126	1	0.686008	0.669518
GOTERM_BP_DIRECT	GO:0035455~response to interferon-alpha	2	2.7027	0.0396253	IFITM3, BST2	72	11	19357	48.8813	1	0.686839	0.670329
GOTERM_BP_DIRECT	GO:0035456~response to interferon-beta	2	2.7027	0.0396253	IFITM3, BST2	72	11	19357	48.8813	1	0.686839	0.670329
GOTERM_BP_DIRECT	GO:0030049~muscle filament sliding	2	2.7027	0.0571212	TNNT1, TNNI3	72	16	19357	33.6059	1	0.950496	0.927648
GOTERM_BP_DIRECT	GO:0006811~ion transport	3	4.05405	0.0802886	FXYD6, ATP6V1B1	72	128	19357	6.30111	1	1	0.978313
GOTERM_BP_DIRECT	GO:0071456~cellular response to hypoxia	3	4.05405	0.0835337	BNIP3, PGK1, MALAT1	72	131	19357	6.15681	1	1	0.978313
GOTERM_BP_DIRECT	GO:0003009~skeletal muscle contraction	2	2.7027	0.0911754	TNNT1, TNNI3	72	26	19357	20.6806	1	1	0.978313
GOTERM_BP_DIRECT	GO:0034341~response to interferon-gamma	2	2.7027	0.0945134	IFITM3, BST2	72	27	19357	19.9146	1	1	0.978313
in vitro > in vivo
Category	Term	Count	%	PValue	Genes	List Total	Pop Hits	Pop Total	Fold Enrichment	Bonferroni	Benjamini	FDR
GOTERM_BP_DIRECT	GO:0000122~negative regulation of transcription from RNA polymerase II promoter	46	11.9481	2.12e-08	ZNF131, URI1, DNMT1, CUL3, CHD8, MAZ, GATA3, PRDM1, PHF6, YY1, NIPBL, CCND1, IFI16, TRIM28, NSD1, HIVEP1, HIST1H1E, EP300, CRYM, SKIL, ZNF124, BPTF, SPEN, JUND, MSX2, STAT3, TET1, DICER1, ACVR2B, ZHX1, SMAD5, NR2F6, GATAD2A, SAP30, MAFG, ID2, ID1, ID4, MDM2, ID3, ZNF217, HDGF, TCF3, BCOR, ZNF675, TRIM33	360	983	19357	2.51617	4.93e-05	4.93e-05	4.91e-05
GOTERM_BP_DIRECT	GO:0006974~cellular response to DNA damage stimulus	21	5.45455	2.44e-07	TOP2A, EGLN3, PRKDC, BOD1L1, FBXO45, PPP4R3B, CHD1L, CBL, USP28, SAMHD1, MTOR, YY1, SETX, NIPBL, CCND1, UBR5, TLK2, PCLAF, WAC, TOPBP1, RBM24	360	276	19357	4.09115	0.000567	0.000283	0.000282
GOTERM_BP_DIRECT	GO:0006468~protein phosphorylation	27	7.01299	1.66e-06	ROCK2, PRKDC, MAST2, PIK3R1, STK31, SLK, ERBB3, CCND1, GRK5, RB1CC1, TLK2, PDK4, JAK1, MAP4K4, PRKCI, MORC3, PRKAB2, CDC42BPB, ACVR2B, SMAD5, MTOR, STK24, WNK1, WNK2, BIRC6, GAS6, CSNK1G2	360	489	19357	2.96887	0.00384798	0.00128513	0.0012796
GOTERM_BP_DIRECT	GO:0045944~positive regulation of transcription from RNA polymerase II promoter	46	11.9481	5.81e-06	TOP2A, ZNF131, KMT2A, CD81, PRKDC, KMT2C, CHD8, CHD7, GATA3, WASL, PIK3R1, YY1, PLAC8, NIPBL, IFI16, ZMIZ1, HIVEP1, NCK2, EP300, HRAS, IER5, TEAD1, PITX1, BPTF, VENTX, GTF2I, TBX1, JUND, YES1, KLF13, ANXA2, STAT3, SMARCA5, TET1, UTF1, ASXL1, SETX, MYCN, SFRP2, MAFG, ID4, ITGA6, CEBPZ, HDGF, TCF3, LPIN2	360	1204	19357	2.05431	0.0134067	0.00337433	0.0033598
GOTERM_BP_DIRECT	GO:0003007~heart morphogenesis	8	2.07792	1.1e-05	TBX1, ASXL1, NIPBL, ZMIZ1, CHD7, EPHB4, MTOR, KDM6A	360	42	19357	10.2418	0.0251816	0.0044884	0.00446907
GOTERM_BP_DIRECT	GO:0051301~cell division	22	5.71429	1.16e-05	CENPV, AHCTF1, NUMA1, EPB41, RCC2, BOD1L1, CLTC, KIF14, WASL, KNL1, CD2AP, ASPM, TPX2, WEE1, CCND1, PARD3, TACC3, MCMBP, BIRC6, NCAPD2, MAP4, NCAPD3	360	385	19357	3.07254	0.0265712	0.0044884	0.00446907
GOTERM_BP_DIRECT	GO:0007010~cytoskeleton organization	13	3.37662	2.56e-05	SVIL, PRKCI, DST, MAST2, RANBP9, MSN, CDC42BPB, LARP4, ADD3, MTOR, DIAPH1, ZMYM4, DPYSL2	360	151	19357	4.62916	0.0578062	0.00821669	0.0081813
GOTERM_BP_DIRECT	GO:0031032~actomyosin structure organization	7	1.81818	2.83e-05	TJP1, EPB41L5, FRMD6, ROCK2, EPB41, CDC42BPB, CNN3	360	33	19357	11.4056	0.0636205	0.00821669	0.0081813
GOTERM_BP_DIRECT	GO:0006325~chromatin organization	17	4.41558	6.5e-05	SETD2, KDM3B, KDM2A, KMT2A, KMT2C, CHD8, ZNF518B, CHD7, TET1, ASXL1, TRIM28, NSD1, TLK2, WAC, EP300, BCOR, RCOR1	360	277	19357	3.29993	0.139999	0.0167574	0.0166853
GOTERM_BP_DIRECT	GO:0045892~negative regulation of transcription, DNA-templated	26	6.75325	0.000102	CHD8, GATA3, NIPBL, ZMYM2, LBH, IFI16, TRIM28, BRD7, PITX1, SAMD11, SPEN, PHC2, MSX2, ZHX1, GATAD2A, SFRP2, ID2, ID1, ID4, MDM2, ID3, ZNF217, BCOR, GAS6, TRIM33, RCOR1	360	585	19357	2.38975	0.211418	0.0237506	0.0236483
GOTERM_BP_DIRECT	GO:0006338~chromatin remodeling	13	3.37662	0.000141	CHD8, CHD7, SMARCA5, GATA3, TTF2, CHD1L, GATAD2A, YY1, SMARCAD1, BCOR, BRD7, BPTF, KDM6A	360	180	19357	3.88335	0.278774	0.0297073	0.0295793
GOTERM_BP_DIRECT	GO:0010628~positive regulation of gene expression	23	5.97403	0.000251	DNMT1, MAP2K2, ROCK2, MAZ, STAT3, MSN, PRDM1, MTOR, YY1, AFDN, MYCN, ERBB3, MAFG, ID2, ID1, UBR5, ID4, ID3, VIM, ADTRP, GAS6, WNT3, KDM6A	360	513	19357	2.41072	0.441474	0.0485318	0.0483228
GOTERM_BP_DIRECT	GO:0043066~negative regulation of apoptotic process	22	5.71429	0.00076	PRKCI, MSX2, PRKDC, SPHK1, KIF14, PIK3R1, CBL, PALB2, SMAD5, MTOR, TJP1, PLAC8, SETX, ERBB3, GRK5, ID1, MDM2, BIRC6, ANGPTL4, IL6ST, GAS6, MAP4K4	360	520	19357	2.27486	0.828829	0.135725	0.13514
GOTERM_BP_DIRECT	GO:0032467~positive regulation of cytokinesis	6	1.55844	0.000924	SVIL, CENPV, CUL3, KIF14, ECT2, CDC14B	360	41	19357	7.8687	0.883103	0.138656	0.138059
GOTERM_BP_DIRECT	GO:0090557~establishment of endothelial intestinal barrier	4	1.03896	0.000934	TJP1, AFDN, FASN, RAPGEF2	360	11	19357	19.5525	0.885923	0.138656	0.138059
GOTERM_BP_DIRECT	GO:0048589~developmental growth	5	1.2987	0.00108129	ASPM, NIPBL, ZMIZ1, GATA3, TYMS	360	25	19357	10.7539	0.918904	0.138656	0.138059
GOTERM_BP_DIRECT	GO:0007165~signal transduction	40	10.3896	0.00117246	DGKD, PLEKHH3, FAM13B, GATA3, PIK3R1, FNBP1L, CBL, PYCARD, AKAP12, ABR, CRHBP, ARHGAP42, ERBB3, DPYSL2, PPFIA1, NCK2, HRAS, YWHAG, PRKAB2, MYO10, RYK, TXNRD1, STAT3, MX1, ERBIN, ARHGAP28, CDC42BPB, GNG12, ACVR2B, SMAD5, CD2AP, AFDN, GNAL, STK24, WNK1, GNB1, HDGF, GAS6, CSNK1G2	360	1259	19357	1.70832	0.934392	0.138656	0.138059
GOTERM_BP_DIRECT	GO:0042752~regulation of circadian rhythm	7	1.81818	0.00118324	TOP2A, USP7, KDM2A, ROCK2, PRKDC, ID2, MTOR	360	64	19357	5.88103	0.936015	0.138656	0.138059
GOTERM_BP_DIRECT	GO:0007420~brain development	14	3.63636	0.00120023	EMX1, PRKDC, SPHK1, CHD8, PTPN11, BRCA2, NIPBL, CDH2, DPYSL2, ID1, PPFIA1, NRCAM, PHGDH, BPTF	360	260	19357	2.89528	0.938493	0.138656	0.138059
GOTERM_BP_DIRECT	GO:0006281~DNA repair	15	3.8961	0.00121104	FANCI, WDHD1, PAXIP1, BOD1L1, SMARCA5, TTF2, CHD1L, BRCA2, USP28, SAMHD1, GTF2H3, CDC14B, TRIM28, UBR5, TOPBP1	360	293	19357	2.7527	0.94002	0.138656	0.138059
GOTERM_BP_DIRECT	GO:0008284~positive regulation of cell proliferation	22	5.71429	0.001254	TBX1, CD81, CUL3, SPHK1, MAZ, KIF14, TET1, PTHLH, TJP1, PLAC8, TIAM1, SFRP2, ERBB3, GRK5, BAMBI, MDM2, ID4, BIRC6, STX3, IL6ST, HRAS, FGFR3	360	541	19357	2.18656	0.94572	0.138656	0.138059
GOTERM_BP_DIRECT	GO:0001568~blood vessel development	6	1.55844	0.0015671	TBX1, EGFL7, LAMA4, SPHK1, MDM2, RAPGEF2	360	46	19357	7.01341	0.973791	0.1654	0.164688
GOTERM_BP_DIRECT	GO:0009791~post-embryonic development	7	1.81818	0.00188603	EMX1, MORC3, KMT2A, GATA3, PRDM1, ACVR2B, MTOR	360	70	19357	5.37694	0.987518	0.187012	0.186206
GOTERM_BP_DIRECT	GO:0007507~heart development	12	3.11688	0.00193294	TBX1, MAP2K2, ERBB3, PRKDC, ID2, RB1CC1, EP300, ID3, PTPN11, BCOR, ACVR2B, KDM6A	360	210	19357	3.07254	0.988809	0.187012	0.186206
GOTERM_BP_DIRECT	GO:0051568~histone H3-K4 methylation	5	1.2987	0.00217785	PAXIP1, KMT2A, KMT2C, BOD1L1, KDM6A	360	30	19357	8.96157	0.99367	0.202279	0.201408
GOTERM_BP_DIRECT	GO:0043547~positive regulation of GTPase activity	11	2.85714	0.00254677	PREX1, ABR, AFDN, RAPGEF2, ITGA6, ASAP1, ASAP2, ECT2, HRAS, MYO9A, MAP4K4	360	186	19357	3.17991	0.997318	0.219047	0.218104
GOTERM_BP_DIRECT	GO:0060325~face morphogenesis	5	1.2987	0.00277578	TBX1, NIPBL, ANKRD11, EP300, PTPN11	360	32	19357	8.40148	0.998426	0.219047	0.218104
GOTERM_BP_DIRECT	GO:0042771~intrinsic apoptotic signaling pathway in response to DNA damage by p53 class mediator	5	1.2987	0.00277578	PYCARD, IFI16, EP300, BRCA2, USP28	360	32	19357	8.40148	0.998426	0.219047	0.218104
GOTERM_BP_DIRECT	GO:0051865~protein autoubiquitination	7	1.81818	0.00286683	UHRF2, CUL3, MDM2, LTN1, RNF19B, BRCA2, CBL	360	76	19357	4.95245	0.998727	0.219047	0.218104
GOTERM_BP_DIRECT	GO:0045669~positive regulation of osteoblast differentiation	7	1.81818	0.00286683	SFRP2, JUND, MSX2, SUCO, IL6ST, SMAD5, ACVR2B	360	76	19357	4.95245	0.998727	0.219047	0.218104
GOTERM_BP_DIRECT	GO:0016925~protein sumoylation	6	1.55844	0.00295232	SENP6, RANBP2, UHRF2, TRIM28, ZMIZ1, MDM2	360	53	19357	6.08711	0.998957	0.219047	0.218104
GOTERM_BP_DIRECT	GO:0032092~positive regulation of protein binding	7	1.81818	0.00306159	TIAM1, EPB41L5, TRIM28, EPB41, BAMBI, EP300, RAPGEF2	360	77	19357	4.88813	0.999191	0.219047	0.218104
GOTERM_BP_DIRECT	GO:0003281~ventricular septum development	5	1.2987	0.00311308	MDM2, TRIP11, MATR3, GATA3, PRDM1	360	33	19357	8.14689	0.999283	0.219047	0.218104
GOTERM_BP_DIRECT	GO:0016055~Wnt signaling pathway	11	2.85714	0.00357123	SFRP2, FRAT2, CCND1, WNT5B, GRK5, CHD8, CUL3, LRP4, AMOTL2, BRD7, CSNK1G2	360	195	19357	3.03315	0.999753	0.243894	0.242844
GOTERM_BP_DIRECT	GO:0030335~positive regulation of cell migration	13	3.37662	0.00373121	WNT5B, ROCK2, SPHK1, MAZ, STAT3, PIK3R1, SYNE2, TJP1, DIAPH1, TIAM1, ITGA6, HRAS, MAP4K4	360	262	19357	2.66795	0.99983	0.247539	0.246473
GOTERM_BP_DIRECT	GO:0042127~regulation of cell proliferation	10	2.5974	0.00472469	EGLN3, JUND, ERBB3, MAFG, STAT3, RAPGEF2, BIRC6, PRDM1, HRAS, IER5	360	171	19357	3.14441	0.999983	0.304743	0.30343
GOTERM_BP_DIRECT	GO:0060236~regulation of mitotic spindle organization	4	1.03896	0.00570546	TPX2, NUMA1, CLTC, TACC3	360	20	19357	10.7539	0.999998	0.358056	0.356514
GOTERM_BP_DIRECT	GO:0060019~radial glial cell differentiation	3	0.779221	0.00677264	EMX1, CDH2, STAT3	360	7	19357	23.044	1	0.383881	0.382228
GOTERM_BP_DIRECT	GO:0006369~termination of RNA polymerase II transcription	3	0.779221	0.00677264	SETX, MAZ, TTF2	360	7	19357	23.044	1	0.383881	0.382228
GOTERM_BP_DIRECT	GO:0010216~maintenance of DNA methylation	3	0.779221	0.00677264	USP7, DNMT1, UHRF2	360	7	19357	23.044	1	0.383881	0.382228
GOTERM_BP_DIRECT	GO:0051056~regulation of small GTPase mediated signal transduction	8	2.07792	0.00677826	TIAM1, PREX1, ABR, FAM13B, ARHGAP28, SIPA1L2, ECT2, MYO9A	360	119	19357	3.61475	1	0.383881	0.382228
GOTERM_BP_DIRECT	GO:0007049~cell cycle	15	3.8961	0.00710056	FANCI, CENPV, AHCTF1, UHRF2, EPB41, RCC2, BOD1L1, CD2AP, PARD3, RB1CC1, TLK2, CDK2AP1, EP300, BIRC6, BRD7	360	357	19357	2.25922	1	0.39256	0.390869
GOTERM_BP_DIRECT	GO:0018105~peptidyl-serine phosphorylation	10	2.5974	0.0073037	PRKCI, MORC3, ROCK2, WNK1, PRKDC, MAST2, TLK2, GAS6, MTOR, CSNK1G2	360	183	19357	2.93822	1	0.3944	0.392701
GOTERM_BP_DIRECT	GO:0032465~regulation of cytokinesis	5	1.2987	0.00747469	SETD2, AHCTF1, PDXP, BIRC6, BRCA2	360	42	19357	6.40112	1	0.39446	0.392761
GOTERM_BP_DIRECT	GO:0008283~cell proliferation	10	2.5974	0.00833347	TBX1, TXNRD1, SPHK1, STAT3, GNB1, TACC3, BIRC6, GATA3, TACC2, USP28	360	187	19357	2.87537	1	0.430007	0.428155
GOTERM_BP_DIRECT	GO:1901888~regulation of cell junction assembly	3	0.779221	0.00892	TJP1, ROCK2, RAPGEF2	360	8	19357	20.1635	1	0.450266	0.448327
GOTERM_BP_DIRECT	GO:0071300~cellular response to retinoic acid	6	1.55844	0.00965229	ABCA1, TBX1, SETX, YES1, WNT5B, WNT3	360	70	19357	4.60881	1	0.476864	0.47481
GOTERM_BP_DIRECT	GO:0032922~circadian regulation of gene expression	6	1.55844	0.0102298	KDM2A, KMT2A, ID2, ID1, ID4, ID3	360	71	19357	4.5439	1	0.494868	0.492737
GOTERM_BP_DIRECT	GO:0007569~cell aging	4	1.03896	0.0107517	MORC3, ZMIZ1, BRCA2, HRAS	360	25	19357	8.60311	1	0.509501	0.507307
GOTERM_BP_DIRECT	GO:0010629~negative regulation of gene expression	13	3.37662	0.0129527	DNMT1, ROCK2, STAT3, DICER1, PRDM1, SMAD5, YY1, MYCN, SFRP2, ID2, ID3, HRAS, RCOR1	360	309	19357	2.26214	1	0.568943	0.566493
GOTERM_BP_DIRECT	GO:1905820~positive regulation of chromosome separation	3	0.779221	0.0139888	NUMA1, NCAPD2, NCAPD3	360	10	19357	16.1308	1	0.568943	0.566493
GOTERM_BP_DIRECT	GO:0046825~regulation of protein export from nucleus	3	0.779221	0.0139888	FRAT2, XPO1, PTPN11	360	10	19357	16.1308	1	0.568943	0.566493
GOTERM_BP_DIRECT	GO:0006366~transcription from RNA polymerase II promoter	11	2.85714	0.0140754	PLAC8, KLF13, JUND, CHD7, EP300, TRIP11, GATA3, PIK3R1, GTF2H3, GTF2I	360	239	19357	2.47474	1	0.568943	0.566493
GOTERM_BP_DIRECT	GO:0007015~actin filament organization	8	2.07792	0.0145955	PRKCI, MYO1B, MPRIP, FSCN1, RHOBTB3, NCK2, WASL, CD2AP	360	138	19357	3.11707	1	0.568943	0.566493
GOTERM_BP_DIRECT	GO:0048013~ephrin receptor signaling pathway	5	1.2987	0.0146606	TIAM1, YES1, NCK2, PTPN11, EPHB4	360	51	19357	5.27151	1	0.568943	0.566493
GOTERM_BP_DIRECT	GO:0007173~epidermal growth factor receptor signaling pathway	5	1.2987	0.0146606	DGKD, NCK2, ERBIN, PTPN11, CBL	360	51	19357	5.27151	1	0.568943	0.566493
GOTERM_BP_DIRECT	GO:0010332~response to gamma radiation	4	1.03896	0.0147022	PRKDC, GATA3, BRCA2, CBL	360	28	19357	7.68135	1	0.568943	0.566493
GOTERM_BP_DIRECT	GO:0035116~embryonic hindlimb morphogenesis	4	1.03896	0.0147022	MSX2, CHD7, PITX1, WNT3	360	28	19357	7.68135	1	0.568943	0.566493
GOTERM_BP_DIRECT	GO:0045471~response to ethanol	7	1.81818	0.0147446	TJP1, ST6GAL1, CCND1, CTSK, GATA3, TYMS, CBL	360	107	19357	3.51763	1	0.568943	0.566493
GOTERM_BP_DIRECT	GO:0048511~rhythmic process	6	1.55844	0.0149464	TOP2A, USP7, ROCK2, PRKDC, EP300, MTOR	360	78	19357	4.13611	1	0.568943	0.566493
GOTERM_BP_DIRECT	GO:0045444~fat cell differentiation	6	1.55844	0.0149464	NIPBL, CCND1, WNT5B, GRK5, ID4, EP300	360	78	19357	4.13611	1	0.568943	0.566493
GOTERM_BP_DIRECT	GO:0045893~positive regulation of transcription, DNA-templated	23	5.97403	0.0159875	TBX1, MAP2K2, KMT2A, CHD8, MAZ, STAT3, GATA3, BRCA2, SMAD5, GATAD2A, YY1, MYCN, LBH, TRIM28, BAMBI, NSD1, ID2, WAC, TRIP11, EP300, TCF3, BRD7, TEAD1	360	722	19357	1.71288	1	0.598757	0.596179
GOTERM_BP_DIRECT	GO:0001771~immunological synapse formation	3	0.779221	0.0168897	CD81, NCK2, MSN	360	11	19357	14.6644	1	0.606867	0.604254
GOTERM_BP_DIRECT	GO:0071803~positive regulation of podosome assembly	3	0.779221	0.0168897	FSCN1, MSN, ASAP1	360	11	19357	14.6644	1	0.606867	0.604254
GOTERM_BP_DIRECT	GO:0001525~angiogenesis	11	2.85714	0.0173199	TBX1, SETD2, EGFL7, COL4A2, ANXA2, ID1, PXDN, NRCAM, AMOTL2, ANGPTL4, EPHB4	360	247	19357	2.39459	1	0.606867	0.604254
GOTERM_BP_DIRECT	GO:0030154~cell differentiation	22	5.71429	0.0173653	YES1, UHRF2, GATA3, ZHX1, SMAD5, SPATA6, PRRC2B, NR2F6, SETX, AFDN, SFRP2, ID2, DPYSL2, ID1, ID4, ID3, RAPGEF2, ECT2, RBM24, AGFG1, JAK1	360	686	19357	1.72438	1	0.606867	0.604254
GOTERM_BP_DIRECT	GO:0045815~positive regulation of gene expression, epigenetic	4	1.03896	0.0177332	KMT2A, ZMIZ1, EP300, BRD7	360	30	19357	7.16926	1	0.606867	0.604254
GOTERM_BP_DIRECT	GO:2000045~regulation of G1/S transition of mitotic cell cycle	5	1.2987	0.0177722	CCND1, ID2, KIF14, TCF3, BRD7	360	54	19357	4.97865	1	0.606867	0.604254
GOTERM_BP_DIRECT	GO:0065003~macromolecular complex assembly	8	2.07792	0.0186607	TIAM1, KMT2A, PARD3, MDM2, RANBP9, WASL, TEAD1, CD2AP	360	145	19357	2.96659	1	0.622982	0.620299
GOTERM_BP_DIRECT	GO:0046777~protein autophosphorylation	9	2.33766	0.0187807	SLK, GRK5, TRIM28, STK24, WNK2, RB1CC1, FGFR3, EPHB4, MTOR	360	179	19357	2.70349	1	0.622982	0.620299
GOTERM_BP_DIRECT	GO:0051491~positive regulation of filopodium assembly	4	1.03896	0.0193692	FSCN1, WASL, PIK3R1, FNBP1L	360	31	19357	6.93799	1	0.624655	0.621965
GOTERM_BP_DIRECT	GO:0002218~activation of innate immune response	4	1.03896	0.0193692	PYCARD, IFI16, PRKDC, MATR3	360	31	19357	6.93799	1	0.624655	0.621965
GOTERM_BP_DIRECT	GO:0070327~thyroid hormone transport	3	0.779221	0.0200219	SLC7A8, CRYM, SLC16A2	360	12	19357	13.4424	1	0.636861	0.634118
GOTERM_BP_DIRECT	GO:0035556~intracellular signal transduction	16	4.15584	0.0215269	PRKCI, DGKD, MAST2, SPHK1, CDC42BPB, MYO9A, PREX1, ABR, WNK1, WNK2, TLK2, RAPGEF2, ECT2, SOCS4, JAK1, MAP4K4	360	450	19357	1.9118	1	0.661933	0.659082
GOTERM_BP_DIRECT	GO:0034644~cellular response to UV	5	1.2987	0.0225171	YY1, EP300, PIK3R1, USP28, N4BP1	360	58	19357	4.6353	1	0.661933	0.659082
GOTERM_BP_DIRECT	GO:0071363~cellular response to growth factor stimulus	5	1.2987	0.0225171	URI1, SPHK1, GAS6, FGFR3, ACVR2B	360	58	19357	4.6353	1	0.661933	0.659082
GOTERM_BP_DIRECT	GO:0048856~anatomical structure development	5	1.2987	0.0225171	AFDN, EGFL7, SFRP2, NR2F6	360	58	19357	4.6353	1	0.661933	0.659082
GOTERM_BP_DIRECT	GO:0046677~response to antibiotic	4	1.03896	0.022883	MDM2, CBL, SKIL, JAK1	360	33	19357	6.51751	1	0.661933	0.659082
GOTERM_BP_DIRECT	GO:0045931~positive regulation of mitotic cell cycle	4	1.03896	0.022883	SPHK1, MDM2, PTPN11, BRCA2	360	33	19357	6.51751	1	0.661933	0.659082
GOTERM_BP_DIRECT	GO:0051497~negative regulation of stress fiber assembly	4	1.03896	0.022883	TJP1, PPFIA1, ARHGAP28, PIK3R1	360	33	19357	6.51751	1	0.661933	0.659082
GOTERM_BP_DIRECT	GO:0051984~positive regulation of chromosome segregation	3	0.779221	0.0233758	NUMA1, NCAPD2, NCAPD3	360	13	19357	12.4083	1	0.661933	0.659082
GOTERM_BP_DIRECT	GO:0031571~mitotic G1 DNA damage checkpoint	3	0.779221	0.0233758	CCND1, PRKDC, WAC	360	13	19357	12.4083	1	0.661933	0.659082
GOTERM_BP_DIRECT	GO:0032435~negative regulation of proteasomal ubiquitin-dependent protein catabolic process	4	1.03896	0.0247609	USP7, TLK2, WAC, N4BP1	360	34	19357	6.32582	1	0.69271	0.689727
GOTERM_BP_DIRECT	GO:0089718~amino acid import across plasma membrane	3	0.779221	0.026942	SLC6A6, SLC7A8, SLC16A2	360	14	19357	11.522	1	0.727435	0.724302
GOTERM_BP_DIRECT	GO:0016050~vesicle organization	3	0.779221	0.026942	WASL, FNBP1L, CD2AP	360	14	19357	11.522	1	0.727435	0.724302
GOTERM_BP_DIRECT	GO:0070102~interleukin-6-mediated signaling pathway	3	0.779221	0.026942	STAT3, IL6ST, JAK1	360	14	19357	11.522	1	0.727435	0.724302
GOTERM_BP_DIRECT	GO:0051726~regulation of cell cycle	11	2.85714	0.0278216	YY1, PNPT1, JUND, UHRF2, GRK5, STAT3, MDM2, PCLAF, ID3, HRAS, SKIL	360	267	19357	2.21522	1	0.74255	0.739352
GOTERM_BP_DIRECT	GO:0010975~regulation of neuron projection development	4	1.03896	0.0287585	SFRP2, DPYSL2, NRCAM, GATA3	360	36	19357	5.97438	1	0.750307	0.747076
GOTERM_BP_DIRECT	GO:0034260~negative regulation of GTPase activity	4	1.03896	0.0287585	ARFGEF1, WNK1, RCC2, HRAS	360	36	19357	5.97438	1	0.750307	0.747076
GOTERM_BP_DIRECT	GO:0031175~neuron projection development	7	1.81818	0.0291336	RYK, RAPGEF2, PHGDH, MAP4, VIM, STX3, FRYL	360	125	19357	3.01109	1	0.751647	0.74841
GOTERM_BP_DIRECT	GO:0007265~Ras protein signal transduction	6	1.55844	0.0294734	DNMT1, TRIM28, GNB1, RAPGEF2, USP28, HRAS	360	93	19357	3.469	1	0.752059	0.74882
GOTERM_BP_DIRECT	GO:0090630~activation of GTPase activity	7	1.81818	0.0311529	TBC1D1, TIAM1, ABR, ARHGAP42, RCC2, SIPA1L2, ECT2	360	127	19357	2.96367	1	0.786273	0.782887
GOTERM_BP_DIRECT	GO:0043410~positive regulation of MAPK cascade	8	2.07792	0.0317025	TBX1, MAP2K2, CDH2, RYK, ROCK2, CD81, HRAS, FGFR3	360	162	19357	2.65528	1	0.788129	0.784735
GOTERM_BP_DIRECT	GO:0032259~methylation	6	1.55844	0.0319053	DNMT1, KDM2A, NSD1, PRDM1, TYMS, METTL9	360	95	19357	3.39596	1	0.788129	0.784735
GOTERM_BP_DIRECT	GO:0032147~activation of protein kinase activity	4	1.03896	0.0330767	TPX2, KIF14, ECT2, ACVR2B	360	38	19357	5.65994	1	0.802224	0.798769
GOTERM_BP_DIRECT	GO:0009952~anterior/posterior pattern specification	6	1.55844	0.0331669	TBX1, YY1, MSX2, KMT2A, ACVR2B, BPTF	360	96	19357	3.36059	1	0.802224	0.798769
GOTERM_BP_DIRECT	GO:0090501~RNA phosphodiester bond hydrolysis	3	0.779221	0.0346762	DICER1, SAMHD1, N4BP1	360	16	19357	10.0818	1	0.821614	0.818075
GOTERM_BP_DIRECT	GO:0006900~membrane budding	3	0.779221	0.0346762	ANXA2, WASL, FNBP1L	360	16	19357	10.0818	1	0.821614	0.818075
GOTERM_BP_DIRECT	GO:0007623~circadian rhythm	5	1.2987	0.0357888	SETX, JUND, ID2, EP300, TYMS	360	67	19357	4.01265	1	0.83941	0.835795
GOTERM_BP_DIRECT	GO:0000354~cis assembly of pre-catalytic spliceosome	2	0.519481	0.0367495	DDX23, SNRNP200	360	2	19357	53.7694	1	0.844875	0.841236
GOTERM_BP_DIRECT	GO:1902850~microtubule cytoskeleton organization involved in mitosis	2	0.519481	0.0367495	SETD2, TACC3	360	2	19357	53.7694	1	0.844875	0.841236
GOTERM_BP_DIRECT	GO:0007179~transforming growth factor beta receptor signaling pathway	6	1.55844	0.0371362	ZMIZ1, BAMBI, ID1, STAT3, SKIL, SMAD5	360	99	19357	3.25875	1	0.845394	0.841753
GOTERM_BP_DIRECT	GO:0090263~positive regulation of canonical Wnt signaling pathway	7	1.81818	0.0377513	ASPM, SFRP2, WNK1, BAMBI, WNK2, UBR5, CSNK1G2	360	133	19357	2.82997	1	0.851053	0.847388
GOTERM_BP_DIRECT	GO:0051298~centrosome duplication	3	0.779221	0.0388269	ROCK2, CEP192, BRCA2	360	17	19357	9.48873	1	0.858629	0.854931
GOTERM_BP_DIRECT	GO:0048708~astrocyte differentiation	3	0.779221	0.0388269	MYCN, STAT3, ID4	360	17	19357	9.48873	1	0.858629	0.854931
GOTERM_BP_DIRECT	GO:0032869~cellular response to insulin stimulus	6	1.55844	0.0399375	PRKCI, RAB31, PRKDC, PIK3R1, LPIN2, YWHAG	360	101	19357	3.19422	1	0.871368	0.867615
GOTERM_BP_DIRECT	GO:0018107~peptidyl-threonine phosphorylation	5	1.2987	0.0410305	ROCK2, WNK1, PRKDC, CDC42BPB, MTOR	360	70	19357	3.84067	1	0.871368	0.867615
GOTERM_BP_DIRECT	GO:0000226~microtubule cytoskeleton organization	7	1.81818	0.0413608	WEE1, DST, PARD3, TACC3, TACC2, MAP4, CDC14B	360	136	19357	2.76754	1	0.871368	0.867615
GOTERM_BP_DIRECT	GO:0071356~cellular response to tumor necrosis factor	7	1.81818	0.0426107	PYCARD, AKAP12, CRHBP, CTSK, ERBIN, GATA3, PRPF8	360	137	19357	2.74734	1	0.871368	0.867615
GOTERM_BP_DIRECT	GO:0042307~positive regulation of protein import into nucleus	4	1.03896	0.0426613	TRIM28, UBR5, PIK3R1, ECT2	360	42	19357	5.1209	1	0.871368	0.867615
GOTERM_BP_DIRECT	GO:0007281~germ cell development	4	1.03896	0.0426613	DMRTA2, PRDM1, SMAD5, MTOR	360	42	19357	5.1209	1	0.871368	0.867615
GOTERM_BP_DIRECT	GO:0030217~T cell differentiation	4	1.03896	0.0426613	PREX1, CHD7, GATA3, PIK3R1	360	42	19357	5.1209	1	0.871368	0.867615
GOTERM_BP_DIRECT	GO:0048872~homeostasis of number of cells	3	0.779221	0.0431556	ASXL1, EMX1, CDH2	360	18	19357	8.96157	1	0.871368	0.867615
GOTERM_BP_DIRECT	GO:0051642~centrosome localization	3	0.779221	0.0431556	RANBP2, SYNE2, DLGAP5	360	18	19357	8.96157	1	0.871368	0.867615
GOTERM_BP_DIRECT	GO:0043523~regulation of neuron apoptotic process	3	0.779221	0.0431556	EGLN3, KIF14, GATA3	360	18	19357	8.96157	1	0.871368	0.867615
GOTERM_BP_DIRECT	GO:0006897~endocytosis	9	2.33766	0.0452954	DGKD, DPYSL2, LRP4, OCIAD2, STON2, FNBP1L, HRAS, PRSS12, CSNK1G2	360	213	19357	2.27195	1	0.906689	0.902784
GOTERM_BP_DIRECT	GO:0008285~negative regulation of cell proliferation	15	3.8961	0.046058	KLF13, MSX2, STAT3, GATA3, FGFRL1, PTHLH, SFRP2, WNK2, RB1CC1, NCK2, RAPGEF2, UTP20, BRD7, HRAS, HIST1H2AC	360	456	19357	1.76873	1	0.914075	0.910138
GOTERM_BP_DIRECT	GO:0008584~male gonad development	6	1.55844	0.0474898	ASPM, SFRP2, RHOBTB3, GATA3, CBL, UTF1	360	106	19357	3.04355	1	0.91449	0.910552
GOTERM_BP_DIRECT	GO:0010165~response to X-ray	3	0.779221	0.0476543	IKBIP, CCND1, BRCA2	360	19	19357	8.48991	1	0.91449	0.910552
GOTERM_BP_DIRECT	GO:0030050~vesicle transport along actin filament	3	0.779221	0.0476543	MYO1B, WASL, FNBP1L	360	19	19357	8.48991	1	0.91449	0.910552
GOTERM_BP_DIRECT	GO:0002076~osteoblast development	3	0.779221	0.0476543	JUND, MSX2, PTHLH	360	19	19357	8.48991	1	0.91449	0.910552
GOTERM_BP_DIRECT	GO:0045747~positive regulation of Notch signaling pathway	4	1.03896	0.0506604	PRKCI, ZMIZ1, STAT3, IL6ST	360	45	19357	4.77951	1	0.932489	0.928473
GOTERM_BP_DIRECT	GO:0007275~multicellular organism development	7	1.81818	0.0520229	ERBB3, CDH2, ZMYM4, RYK, ID3, FGFR3, EPHB4	360	144	19357	2.61379	1	0.932489	0.928473
GOTERM_BP_DIRECT	GO:0045945~positive regulation of transcription from RNA polymerase III promoter	3	0.779221	0.0523153	CHD8, SMARCA5, MTOR	360	20	19357	8.06542	1	0.932489	0.928473
GOTERM_BP_DIRECT	GO:0030837~negative regulation of actin filament polymerization	3	0.779221	0.0523153	ARFGEF1, KANK4, KANK3	360	20	19357	8.06542	1	0.932489	0.928473
GOTERM_BP_DIRECT	GO:2000114~regulation of establishment of cell polarity	3	0.779221	0.0523153	ARFGEF1, ROCK2, GATA3	360	20	19357	8.06542	1	0.932489	0.928473
GOTERM_BP_DIRECT	GO:0048514~blood vessel morphogenesis	3	0.779221	0.0523153	TBX1, CDH2, ID1	360	20	19357	8.06542	1	0.932489	0.928473
GOTERM_BP_DIRECT	GO:0021772~olfactory bulb development	3	0.779221	0.0523153	ID2, CHD7, KIF14	360	20	19357	8.06542	1	0.932489	0.928473
GOTERM_BP_DIRECT	GO:0001825~blastocyst formation	3	0.779221	0.0523153	TJP1, MATR3, SKIL	360	20	19357	8.06542	1	0.932489	0.928473
GOTERM_BP_DIRECT	GO:0021987~cerebral cortex development	5	1.2987	0.0527492	ASPM, CDH2, KIF14, TACC3, TACC2	360	76	19357	3.53746	1	0.932489	0.928473
GOTERM_BP_DIRECT	GO:0070646~protein modification by small protein removal	2	0.519481	0.054616	SENP6, DESI2	360	3	19357	35.8463	1	0.932489	0.928473
GOTERM_BP_DIRECT	GO:0021545~cranial nerve development	2	0.519481	0.054616	ERBB3, CHD7	360	3	19357	35.8463	1	0.932489	0.928473
GOTERM_BP_DIRECT	GO:2000635~negative regulation of primary miRNA processing	2	0.519481	0.054616	LIN28B, STAT3	360	3	19357	35.8463	1	0.932489	0.928473
GOTERM_BP_DIRECT	GO:1901536~negative regulation of DNA demethylation	2	0.519481	0.054616	TRIM28, GATA3	360	3	19357	35.8463	1	0.932489	0.928473
GOTERM_BP_DIRECT	GO:0032487~regulation of Rap protein signal transduction	2	0.519481	0.054616	KIF14, CBL	360	3	19357	35.8463	1	0.932489	0.928473
GOTERM_BP_DIRECT	GO:0070445~regulation of oligodendrocyte progenitor proliferation	2	0.519481	0.054616	EMX1, CDH2	360	3	19357	35.8463	1	0.932489	0.928473
GOTERM_BP_DIRECT	GO:0007229~integrin-mediated signaling pathway	6	1.55844	0.0558325	DST, RCC2, CUL3, ERBIN, PTPN11, ITGA6	360	111	19357	2.90646	1	0.934213	0.93019
GOTERM_BP_DIRECT	GO:0048538~thymus development	4	1.03896	0.0563677	TBX1, ASXL1, MAP2K2, GATA3	360	47	19357	4.57612	1	0.934213	0.93019
GOTERM_BP_DIRECT	GO:0006275~regulation of DNA replication	4	1.03896	0.0563677	YY1, ESCO1, SMARCA5, ID3	360	47	19357	4.57612	1	0.934213	0.93019
GOTERM_BP_DIRECT	GO:0008154~actin polymerization or depolymerization	3	0.779221	0.057131	ENAH, SVIL, WASL	360	21	19357	7.68135	1	0.934213	0.93019
GOTERM_BP_DIRECT	GO:0099072~regulation of postsynaptic specialization membrane neurotransmitter receptor levels	3	0.779221	0.057131	PRKCI, PPFIA1, ERBIN	360	21	19357	7.68135	1	0.934213	0.93019
GOTERM_BP_DIRECT	GO:0042766~nucleosome mobilization	3	0.779221	0.057131	YY1, SMARCA5, BPTF	360	21	19357	7.68135	1	0.934213	0.93019
GOTERM_BP_DIRECT	GO:0043524~negative regulation of neuron apoptotic process	7	1.81818	0.0626092	PRKCI, ERBB3, CCND1, KIF14, HDGF, IL6ST, HRAS	360	151	19357	2.49262	1	1	0.996122
GOTERM_BP_DIRECT	GO:0007411~axon guidance	8	2.07792	0.0628794	ENAH, PRTG, RYK, DPYSL2, NRCAM, GATA3, WNT3, EPHB4	360	189	19357	2.27596	1	1	0.996122
GOTERM_BP_DIRECT	GO:0051016~barbed-end actin filament capping	3	0.779221	0.0671976	SVIL, NCK2, ADD3	360	23	19357	7.01341	1	1	0.996122
GOTERM_BP_DIRECT	GO:0031648~protein destabilization	4	1.03896	0.0686479	PRKDC, CUL3, MDM2, EP300	360	51	19357	4.21721	1	1	0.996122
GOTERM_BP_DIRECT	GO:0098609~cell-cell adhesion	8	2.07792	0.0688168	TJP1, PRTG, CDH2, ANXA2, NRCAM, ITGA6, CNN3, CD2AP	360	193	19357	2.22879	1	1	0.996122
GOTERM_BP_DIRECT	GO:0033600~negative regulation of mammary gland epithelial cell proliferation	2	0.519481	0.0721521	GATA3, BRCA2	360	4	19357	26.8847	1	1	0.996122
GOTERM_BP_DIRECT	GO:0060028~convergent extension involved in axis elongation	2	0.519481	0.0721521	SFRP2, TRIM28	360	4	19357	26.8847	1	1	0.996122
GOTERM_BP_DIRECT	GO:0003383~apical constriction	2	0.519481	0.0721521	EPB41L5, FRMD6	360	4	19357	26.8847	1	1	0.996122
GOTERM_BP_DIRECT	GO:0048866~stem cell fate specification	2	0.519481	0.0721521	DMRTA2, SFRP2	360	4	19357	26.8847	1	1	0.996122
GOTERM_BP_DIRECT	GO:1902993~positive regulation of amyloid precursor protein catabolic process	2	0.519481	0.0721521	ROCK2, RANBP9	360	4	19357	26.8847	1	1	0.996122
GOTERM_BP_DIRECT	GO:1905686~positive regulation of plasma membrane repair	2	0.519481	0.0721521	AHNAK, ANXA2	360	4	19357	26.8847	1	1	0.996122
GOTERM_BP_DIRECT	GO:0001764~neuron migration	6	1.55844	0.0748884	ASPM, RAPGEF2, NRCAM, FBXO45, GATA3, GAS6	360	121	19357	2.66625	1	1	0.996122
GOTERM_BP_DIRECT	GO:0006357~regulation of transcription from RNA polymerase II promoter	41	10.6494	0.0761399	ZNF131, URI1, KDM3B, ZNF518B, MAZ, ZNF66, PRDM1, PHF6, YY1, ZMIZ1, HIVEP1, BRD7, HRAS, TEAD1, PITX1, ZNF124, BPTF, VENTX, ZNF486, SPEN, TBX1, EMX1, JUND, KDM2A, KLF13, MSX2, STAT3, PRRX2, SMARCA5, ZHX1, UTF1, SMAD5, NR2F6, DMRTA2, MYCN, MAFG, MDM2, HDGF, TCF3, ZNF775, RCOR1	360	1711	19357	1.28846	1	1	0.996122
GOTERM_BP_DIRECT	GO:0048844~artery morphogenesis	3	0.779221	0.0777983	TBX1, ZMIZ1, PRDM1	360	25	19357	6.45233	1	1	0.996122
GOTERM_BP_DIRECT	GO:0051571~positive regulation of histone H3-K4 methylation	3	0.779221	0.0777983	DNMT1, PAXIP1, KMT2A	360	25	19357	6.45233	1	1	0.996122
GOTERM_BP_DIRECT	GO:0090398~cellular senescence	4	1.03896	0.0785826	ZMIZ1, ID2, BRCA2, HRAS	360	54	19357	3.98292	1	1	0.996122
GOTERM_BP_DIRECT	GO:0030218~erythrocyte differentiation	4	1.03896	0.0785826	MFHAS1, GATA3, SMAD5, RCOR1	360	54	19357	3.98292	1	1	0.996122
GOTERM_BP_DIRECT	GO:1903078~positive regulation of protein localization to plasma membrane	4	1.03896	0.0820262	PRKCI, STX3, PIK3R1, SPTBN1	360	55	19357	3.91051	1	1	0.996122
GOTERM_BP_DIRECT	GO:0048146~positive regulation of fibroblast proliferation	4	1.03896	0.0820262	ZMIZ1, SPHK1, GAS6, HRAS	360	55	19357	3.91051	1	1	0.996122
GOTERM_BP_DIRECT	GO:0010608~posttranscriptional regulation of gene expression	3	0.779221	0.0832824	EPB41L5, MATR3, LARP4	360	26	19357	6.20417	1	1	0.996122
GOTERM_BP_DIRECT	GO:0008104~protein localization	6	1.55844	0.0833842	NIPBL, FRMD6, CD81, PARD3, ID4, NRCAM	360	125	19357	2.58093	1	1	0.996122
GOTERM_BP_DIRECT	GO:0042475~odontogenesis of dentin-containing tooth	4	1.03896	0.0855338	TBX1, ANKRD11, LRP4, ACVR2B	360	56	19357	3.84067	1	1	0.996122
GOTERM_BP_DIRECT	GO:0007163~establishment or maintenance of cell polarity	4	1.03896	0.0855338	PARD3, FSCN1, RHOBTB3, CDC42BPB	360	56	19357	3.84067	1	1	0.996122
GOTERM_BP_DIRECT	GO:0001649~osteoblast differentiation	6	1.55844	0.0855846	MSX2, FASN, ALYREF, CLTC, ID4, SNRNP200	360	126	19357	2.56045	1	1	0.996122
GOTERM_BP_DIRECT	GO:0060333~interferon-gamma-mediated signaling pathway	3	0.779221	0.0888804	HLA-C, JAK1, HLA-DQB1	360	27	19357	5.97438	1	1	0.996122
GOTERM_BP_DIRECT	GO:0050731~positive regulation of peptidyl-tyrosine phosphorylation	5	1.2987	0.0890683	YES1, CD81, LRP4, PTPN11, MTOR	360	91	19357	2.95437	1	1	0.996122
GOTERM_BP_DIRECT	GO:0007052~mitotic spindle organization	4	1.03896	0.0891043	TACC3, TACC2, MAP4, DLGAP5	360	57	19357	3.77329	1	1	0.996122
GOTERM_BP_DIRECT	GO:0035089~establishment of apical/basal cell polarity	2	0.519481	0.0893638	PRKCI, FSCN1	360	5	19357	21.5078	1	1	0.996122
GOTERM_BP_DIRECT	GO:1904778~positive regulation of protein localization to cell cortex	2	0.519481	0.0893638	NUMA1, EPB41	360	5	19357	21.5078	1	1	0.996122
GOTERM_BP_DIRECT	GO:0048679~regulation of axon regeneration	2	0.519481	0.0893638	MAP2K2, STK24	360	5	19357	21.5078	1	1	0.996122
GOTERM_BP_DIRECT	GO:0002326~B cell lineage commitment	2	0.519481	0.0893638	PRKDC, TCF3	360	5	19357	21.5078	1	1	0.996122
GOTERM_BP_DIRECT	GO:2000402~negative regulation of lymphocyte migration	2	0.519481	0.0893638	WASL, ADTRP	360	5	19357	21.5078	1	1	0.996122
GOTERM_BP_DIRECT	GO:2000370~positive regulation of clathrin-dependent endocytosis	2	0.519481	0.0893638	DGKD, WASL	360	5	19357	21.5078	1	1	0.996122
GOTERM_BP_DIRECT	GO:0048752~semicircular canal morphogenesis	2	0.519481	0.0893638	TBX1, CHD7	360	5	19357	21.5078	1	1	0.996122
GOTERM_BP_DIRECT	GO:0042471~ear morphogenesis	2	0.519481	0.0893638	TBX1, NIPBL	360	5	19357	21.5078	1	1	0.996122
GOTERM_BP_DIRECT	GO:0051653~spindle localization	2	0.519481	0.0893638	ASPM, WASL	360	5	19357	21.5078	1	1	0.996122
GOTERM_BP_DIRECT	GO:0043161~proteasome-mediated ubiquitin-dependent protein catabolic process	8	2.07792	0.0896832	ZNRF1, CUL3, FAF1, MDM2, RHOBTB3, KIF14, FBXO45, CD2AP	360	206	19357	2.08813	1	1	0.996122
GOTERM_BP_DIRECT	GO:0035264~multicellular organism growth	5	1.2987	0.0918304	EP300, PTPN11, PALB2, MTOR, KDM6A	360	92	19357	2.92225	1	1	0.996122
GOTERM_BP_DIRECT	GO:0008543~fibroblast growth factor receptor signaling pathway	4	1.03896	0.0927363	SETX, PTPN11, FGFR3, FGFRL1	360	58	19357	3.70824	1	1	0.996122
GOTERM_BP_DIRECT	GO:0045165~cell fate commitment	4	1.03896	0.0927363	WNT5B, GATA3, PRDM1, WNT3	360	58	19357	3.70824	1	1	0.996122
GOTERM_BP_DIRECT	GO:0050900~leukocyte migration	3	0.779221	0.0945864	YES1, MSN, ITGA6	360	28	19357	5.76101	1	1	0.996122
GOTERM_BP_DIRECT	GO:0001835~blastocyst hatching	3	0.779221	0.0945864	PLPP4, BCOR, PHF6	360	28	19357	5.76101	1	1	0.996122
GOTERM_BP_DIRECT	GO:0035066~positive regulation of histone acetylation	3	0.779221	0.0945864	PAXIP1, SMARCA5, BRD7	360	28	19357	5.76101	1	1	0.996122
GOTERM_BP_DIRECT	GO:0045197~establishment or maintenance of epithelial cell apical/basal polarity	3	0.779221	0.0945864	PRKCI, PARD3, ERBIN	360	28	19357	5.76101	1	1	0.996122
GOTERM_BP_DIRECT	GO:0072583~clathrin-dependent endocytosis	3	0.779221	0.0945864	CLTC, STON2, FNBP1L	360	28	19357	5.76101	1	1	0.996122
GOTERM_BP_DIRECT	GO:0000902~cell morphogenesis	5	1.2987	0.0946329	ASXL1, CDH2, ECT2, WNT3, FRYL	360	93	19357	2.89083	1	1	0.996122
GOTERM_BP_DIRECT	GO:0045599~negative regulation of fat cell differentiation	4	1.03896	0.0964286	ASXL1, MSX2, ID4, GATA3	360	59	19357	3.64539	1	1	0.996122
GOTERM_BP_DIRECT	GO:0071456~cellular response to hypoxia	6	1.55844	0.0970383	NPEPPS, EGLN3, JUND, MDM2, HYOU1, MTOR	360	131	19357	2.46272	1	1	0.996122
GOTERM_BP_DIRECT	GO:0030182~neuron differentiation	7	1.81818	0.0972749	EMX1, CCND1, WNT5B, RYK, ID1, ID3, WNT3	360	170	19357	2.21404	1	1	0.996122
GOTERM_BP_DIRECT	GO:0043433~negative regulation of sequence-specific DNA binding transcription factor activity	5	1.2987	0.0974755	PAXIP1, ID2, ID1, ID3, GAS6	360	94	19357	2.86008	1	1	0.996122
GOTERM_BP_DIRECT	GO:0006915~apoptotic process	17	4.41558	0.0995063	EGLN3, KMT2A, PDCD7, FAF1, MX1, PALB2, PYCARD, TPX2, SLK, SFRP2, GRK5, MDM2, EP300, BIRC6, KIF1B, CLPTM1L, CTSC	360	605	19357	1.51088	1	1	0.996122

## Sheet: GO (M)
[Sheet 3] GO enrichment analysis on DEGs between in vivo and in vitro at EM phase.
in vivo > in vitro
Category	Term	Count	%	PValue	Genes	List Total	Pop Hits	Pop Total	Fold Enrichment	Bonferroni	Benjamini	FDR
GOTERM_BP_DIRECT	GO:0002181~cytoplasmic translation	7	10.1449	5.15e-07	RPL31, RPL37A, RPL36A, RPL13A, RPS20, RPL38, RPL17	65	90	19357	23.1622	0.000226	0.000226	0.000225
GOTERM_BP_DIRECT	GO:0015670~carbon dioxide transport	4	5.7971	1.22e-05	HBG2, HBG1, HBA2, HBA1	65	14	19357	85.0857	0.00535266	0.0026835	0.00266516
GOTERM_BP_DIRECT	GO:0015671~oxygen transport	4	5.7971	1.87e-05	HBG2, HBG1, HBA2, HBA1	65	16	19357	74.45	0.00818439	0.00273933	0.00272061
GOTERM_BP_DIRECT	GO:0006412~translation	7	10.1449	8.93e-05	RPL31, RPL37A, RPL36A, RPL13A, RPS20, RPL38, RPL17	65	221	19357	9.43258	0.0384537	0.00836472	0.00830756
GOTERM_BP_DIRECT	GO:0042744~hydrogen peroxide catabolic process	4	5.7971	9.53e-05	HBG2, HBG1, HBA2, HBA1	65	27	19357	44.1185	0.040963	0.00836472	0.00830756
GOTERM_BP_DIRECT	GO:0010942~positive regulation of cell death	4	5.7971	0.000473	HBG2, HBG1, HBA2, HBA1	65	46	19357	25.8957	0.187464	0.0345911	0.0343547
GOTERM_BP_DIRECT	GO:0098869~cellular oxidant detoxification	4	5.7971	0.00204039	HBG2, HBG1, HBA2, HBA1	65	76	19357	15.6737	0.592064	0.127961	0.127087
GOTERM_BP_DIRECT	GO:0072593~reactive oxygen species metabolic process	3	4.34783	0.00700702	BNIP3, DDIT4, PMAIP1	65	38	19357	23.5105	0.954357	0.35535	0.352922
GOTERM_BP_DIRECT	GO:0051607~defense response to virus	5	7.24638	0.00728508	IFITM3, BNIP3, DDIT4, PMAIP1, PQBP1	65	232	19357	6.4181	0.959638	0.35535	0.352922
GOTERM_BP_DIRECT	GO:2000781~positive regulation of double-strand break repair	3	4.34783	0.00812139	KHDC3L, SMARCA2, OOEP	65	41	19357	21.7902	0.97212	0.356529	0.354093
GOTERM_BP_DIRECT	GO:0071456~cellular response to hypoxia	4	5.7971	0.00934486	BNIP3, PGK1, PMAIP1, MALAT1	65	131	19357	9.09313	0.983783	0.372945	0.370396
GOTERM_BP_DIRECT	GO:0048318~axial mesoderm development	2	2.89855	0.0164242	FOXH1, RPL38	65	5	19357	119.12	0.999304	0.554633	0.550843
GOTERM_BP_DIRECT	GO:0030185~nitric oxide transport	2	2.89855	0.0164242	HBA2, HBA1	65	5	19357	119.12	0.999304	0.554633	0.550843
GOTERM_BP_DIRECT	GO:0021987~cerebral cortex development	3	4.34783	0.0262175	TUBB2B, MDK, BNIP3	65	76	19357	11.7553	0.999991	0.822105	0.816487
GOTERM_BP_DIRECT	GO:0043269~regulation of ion transport	2	2.89855	0.0293721	FXYD6	65	9	19357	66.1778	0.999998	0.859625	0.853751
GOTERM_BP_DIRECT	GO:0010917~negative regulation of mitochondrial membrane potential	2	2.89855	0.035783	BNIP3, PMAIP1	65	11	19357	54.1455	1	0.981797	0.975088
GOTERM_BP_DIRECT	GO:0046902~regulation of mitochondrial membrane permeability	2	2.89855	0.0389729	BNIP3, PMAIP1	65	12	19357	49.6333	1	1	0.995434
GOTERM_BP_DIRECT	GO:0030049~muscle filament sliding	2	2.89855	0.0516285	TNNT1, TNNI3	65	16	19357	37.225	1	1	0.995434
GOTERM_BP_DIRECT	GO:0006811~ion transport	3	4.34783	0.0670794	FXYD6, ATP6V1B1	65	128	19357	6.97969	1	1	0.995434
GOTERM_BP_DIRECT	GO:0003009~skeletal muscle contraction	2	2.89855	0.0825543	TNNT1, TNNI3	65	26	19357	22.9077	1	1	0.995434
GOTERM_BP_DIRECT	GO:0090200~positive regulation of release of cytochrome c from mitochondria	2	2.89855	0.0855917	BNIP3, PMAIP1	65	27	19357	22.0593	1	1	0.995434
in vitro > in vivo
Category	Term	Count	%	PValue	Genes	List Total	Pop Hits	Pop Total	Fold Enrichment	Bonferroni	Benjamini	FDR
GOTERM_BP_DIRECT	GO:0001525~angiogenesis	10	7.04225	3.95e-05	TBX1, COL4A2, ANXA2, CALD1, ID1, PXDN, AMOTL2, ANGPTL4, THY1, EPHB4	129	247	19357	6.07507	0.0419813	0.0322702	0.0322702
GOTERM_BP_DIRECT	GO:0051639~actin filament network formation	4	2.8169	5.95e-05	ACTN1, PLS3, LCP1, ARPC5	129	12	19357	50.0181	0.0625036	0.0322702	0.0322702
GOTERM_BP_DIRECT	GO:0045892~negative regulation of transcription, DNA-templated	12	8.4507	0.00175257	EID1, SFRP2, LBH, IFI16, MSX2, ID2, ID1, ID4, ID3, BCOR, PITX1, SAMD11	129	585	19357	3.07804	0.85091	0.505091	0.505091
GOTERM_BP_DIRECT	GO:0051017~actin filament bundle assembly	4	2.8169	0.00186209	CALD1, ACTN1, PLS3, LCP1	129	37	19357	16.2221	0.867642	0.505091	0.505091
GOTERM_BP_DIRECT	GO:0043066~negative regulation of apoptotic process	10	7.04225	0.00772412	ACTC1, GRK5, MSX2, GSTP1, SPHK1, ID1, ANGPTL4, PIK3R1, SMAD6, PALB2	129	520	19357	2.88566	0.999778	1	1
GOTERM_BP_DIRECT	GO:0032922~circadian regulation of gene expression	4	2.8169	0.0116413	ID2, ID1, ID4, ID3	129	71	19357	8.45376	0.999997	1	1
GOTERM_BP_DIRECT	GO:0003148~outflow tract septum morphogenesis	3	2.11268	0.0117837	TBX1, MSX2, SMAD6	129	25	19357	18.0065	0.999997	1	1
GOTERM_BP_DIRECT	GO:0007015~actin filament organization	5	3.52113	0.0133643	ACTC1, TPM4, ACTN1, RHOBTB3, WASL	129	138	19357	5.43675	1	1	1
GOTERM_BP_DIRECT	GO:0030199~collagen fibril organization	4	2.8169	0.0134943	SFRP2, COL4A2, ANXA2, PXDN	129	75	19357	8.00289	1	1	1
GOTERM_BP_DIRECT	GO:0035116~embryonic hindlimb morphogenesis	3	2.11268	0.0146573	MSX2, PITX1, WNT3	129	28	19357	16.0772	1	1	1
GOTERM_BP_DIRECT	GO:0006955~immune response	9	6.33803	0.0175403	PYCARD, PNP, CTSK, PXDN, PIK3R1, SAMHD1, SMAD6, CTSC, HLA-DQB1	129	497	19357	2.71728	1	1	1
GOTERM_BP_DIRECT	GO:0010628~positive regulation of gene expression	9	6.33803	0.0207661	ACTC1, ID2, ID1, ID4, ID3, MSN, VIM, ADTRP, WNT3	129	513	19357	2.63253	1	1	1
GOTERM_BP_DIRECT	GO:0050870~positive regulation of T cell activation	3	2.11268	0.0212011	PYCARD, THY1, HLA-DQB1	129	34	19357	13.2401	1	1	1
GOTERM_BP_DIRECT	GO:0030833~regulation of actin filament polymerization	3	2.11268	0.0261171	ARHGAP28, ARPC5, PAK3	129	38	19357	11.8464	1	1	1
GOTERM_BP_DIRECT	GO:0048866~stem cell fate specification	2	1.40845	0.0261912	DMRTA2, SFRP2	129	4	19357	75.0271	1	1	1
GOTERM_BP_DIRECT	GO:0030182~neuron differentiation	5	3.52113	0.0264538	EMX1, ID1, ID3, VAX1, WNT3	129	170	19357	4.41336	1	1	1
GOTERM_BP_DIRECT	GO:0008284~positive regulation of cell proliferation	9	6.33803	0.0273932	TBX1, SFRP2, GRK5, CD81, SPHK1, ID4, S100A13, HRAS, PTHLH	129	541	19357	2.49628	1	1	1
GOTERM_BP_DIRECT	GO:0045944~positive regulation of transcription from RNA polymerase II promoter	15	10.5634	0.0280733	TBX1, ANXA2, CD81, LMO2, YBX1, PIK3R1, WASL, HOXA10, SFRP2, IFI16, ID4, CEBPZ, HRAS, IER5, PITX1	129	1204	19357	1.86945	1	1	1
GOTERM_BP_DIRECT	GO:0000122~negative regulation of transcription from RNA polymerase II promoter	13	9.15493	0.029646	MSX2, YBX1, VAX1, EID1, IFI16, ID2, ID1, ID4, ID3, BCOR, MAGEB1, MAGEA6, MAGEA3	129	983	19357	1.98444	1	1	1
GOTERM_BP_DIRECT	GO:0007405~neuroblast proliferation	3	2.11268	0.0300764	DMRTA2, ID4, VAX1	129	41	19357	10.9796	1	1	1
GOTERM_BP_DIRECT	GO:2000402~negative regulation of lymphocyte migration	2	1.40845	0.0326319	WASL, ADTRP	129	5	19357	60.0217	1	1	1
GOTERM_BP_DIRECT	GO:0010991~negative regulation of SMAD protein complex assembly	2	1.40845	0.0326319	PMEPA1, SMAD6	129	5	19357	60.0217	1	1	1
GOTERM_BP_DIRECT	GO:0007411~axon guidance	5	3.52113	0.0369117	PRTG, SEMA6A, VAX1, WNT3, EPHB4	129	189	19357	3.96969	1	1	1
GOTERM_BP_DIRECT	GO:0045071~negative regulation of viral genome replication	3	2.11268	0.0371628	IFI16, MX1, ZC3HAV1	129	46	19357	9.78615	1	1	1
GOTERM_BP_DIRECT	GO:0030154~cell differentiation	10	7.04225	0.0384847	EID1, SEMA6A, SFRP2, UHRF2, ID2, ID1, ID4, ID3, SMAD6, SPATA6	129	686	19357	2.18738	1	1	1
GOTERM_BP_DIRECT	GO:0034616~response to laminar fluid shear stress	2	1.40845	0.0390304	ABCA1, SMAD6	129	6	19357	50.0181	1	1	1
GOTERM_BP_DIRECT	GO:0098609~cell-cell adhesion	5	3.52113	0.0393768	PRTG, ANXA2, FBLIM1, THY1, S100A11	129	193	19357	3.88742	1	1	1
GOTERM_BP_DIRECT	GO:0016055~Wnt signaling pathway	5	3.52113	0.0406438	SFRP2, FRAT2, GRK5, LRP4, AMOTL2	129	195	19357	3.84755	1	1	1
GOTERM_BP_DIRECT	GO:0021796~cerebral cortex regionalization	2	1.40845	0.0453869	EMX1, DMRTA2	129	7	19357	42.8726	1	1	1
GOTERM_BP_DIRECT	GO:0045600~positive regulation of fat cell differentiation	3	2.11268	0.0530001	CCDC71L, SFRP2, ID2	129	56	19357	8.03862	1	1	1
GOTERM_BP_DIRECT	GO:0006897~endocytosis	5	3.52113	0.0530835	LRP4, OCIAD2, STON2, HRAS, RAB7A	129	213	19357	3.5224	1	1	1
GOTERM_BP_DIRECT	GO:0001501~skeletal system development	4	2.8169	0.0593586	HOXA10, PITX1, PTHLH, FGFRL1	129	134	19357	4.47923	1	1	1
GOTERM_BP_DIRECT	GO:0050808~synapse organization	3	2.11268	0.0598952	PPFIBP2, LRP4, PAK3	129	60	19357	7.50271	1	1	1
GOTERM_BP_DIRECT	GO:0097152~mesenchymal cell apoptotic process	2	1.40845	0.064207	TBX1, MSX2	129	10	19357	30.0109	1	1	1
GOTERM_BP_DIRECT	GO:0090382~phagosome maturation	2	1.40845	0.064207	RAB31, RAB7A	129	10	19357	30.0109	1	1	1
GOTERM_BP_DIRECT	GO:0009653~anatomical structure morphogenesis	4	2.8169	0.0658943	ERVW-1, SMAD6, PITX1, BICD1	129	140	19357	4.28726	1	1	1
GOTERM_BP_DIRECT	GO:0051607~defense response to virus	5	3.52113	0.0682167	PYCARD, IFI16, MX1, ZC3HAV1, SAMHD1	129	232	19357	3.23393	1	1	1
GOTERM_BP_DIRECT	GO:0060563~neuroepithelial cell differentiation	2	1.40845	0.0703983	EMX1, VAX1	129	11	19357	27.2826	1	1	1
GOTERM_BP_DIRECT	GO:0071803~positive regulation of podosome assembly	2	1.40845	0.0703983	MSN, LCP1	129	11	19357	27.2826	1	1	1
GOTERM_BP_DIRECT	GO:0001771~immunological synapse formation	2	1.40845	0.0703983	CD81, MSN	129	11	19357	27.2826	1	1	1
GOTERM_BP_DIRECT	GO:0007275~multicellular organism development	4	2.8169	0.0704276	HOXA10, LMO2, ID3, EPHB4	129	144	19357	4.16817	1	1	1
GOTERM_BP_DIRECT	GO:0007417~central nervous system development	4	2.8169	0.0750982	EMX1, GSTP1, ID3, VAX1	129	148	19357	4.05552	1	1	1
GOTERM_BP_DIRECT	GO:0050771~negative regulation of axonogenesis	2	1.40845	0.0765488	LRP4, THY1	129	12	19357	25.009	1	1	1
GOTERM_BP_DIRECT	GO:0071300~cellular response to retinoic acid	3	2.11268	0.0783549	ABCA1, TBX1, WNT3	129	70	19357	6.4309	1	1	1
GOTERM_BP_DIRECT	GO:0007010~cytoskeleton organization	4	2.8169	0.0786894	SEMA6A, MSN, THY1, ADD3	129	151	19357	3.97495	1	1	1
GOTERM_BP_DIRECT	GO:0008285~negative regulation of cell proliferation	7	4.92958	0.082386	SFRP2, MSX2, SMAD6, HRAS, PTHLH, FGFRL1, S100A11	129	456	19357	2.30346	1	1	1
GOTERM_BP_DIRECT	GO:0048598~embryonic morphogenesis	2	1.40845	0.082659	MSX2, YBX1	129	13	19357	23.0853	1	1	1
GOTERM_BP_DIRECT	GO:0050679~positive regulation of epithelial cell proliferation	3	2.11268	0.0842002	TBX1, ID1, HRAS	129	73	19357	6.16661	1	1	1
GOTERM_BP_DIRECT	GO:0060394~negative regulation of pathway-restricted SMAD protein phosphorylation	2	1.40845	0.0887291	PMEPA1, SMAD6	129	14	19357	21.4363	1	1	1
GOTERM_BP_DIRECT	GO:0007420~brain development	5	3.52113	0.0941245	EMX1, SPHK1, ID1, PHGDH, VAX1	129	260	19357	2.88566	1	1	1
GOTERM_BP_DIRECT	GO:0045444~fat cell differentiation	3	2.11268	0.0942241	GRK5, ID4, SMAD6	129	78	19357	5.77132	1	1	1
GOTERM_BP_DIRECT	GO:0021895~cerebral cortex neuron differentiation	2	1.40845	0.0947593	EMX1, ID4	129	15	19357	20.0072	1	1	1
GOTERM_BP_DIRECT	GO:0070166~enamel mineralization	2	1.40845	0.0947593	TBX1, MSX2	129	15	19357	20.0072	1	1	1
GOTERM_BP_DIRECT	GO:0006590~thyroid hormone generation	2	1.40845	0.0947593	CTSK, SLC16A2	129	15	19357	20.0072	1	1	1
GOTERM_BP_DIRECT	GO:0045766~positive regulation of angiogenesis	4	2.8169	0.0950884	SFRP2, ANXA3, SPHK1, ANGPTL4	129	164	19357	3.65986	1	1	1

## Sheet: GO (PLL)
[Sheet 4] GO enrichment analysis on DEGs between in vivo and in vitro at PLL phase.
in vivo > in vitro
Category	Term	Count	%	PValue	Genes	List Total	Pop Hits	Pop Total	Fold Enrichment	Bonferroni	Benjamini	FDR
GOTERM_BP_DIRECT	GO:0015671~oxygen transport	5	4.23729	1.47e-06	HBG2, HBG1, HBA2, HBA1, HBQ1	107	16	19357	56.5333	0.000858	0.000858	0.000844
GOTERM_BP_DIRECT	GO:0051321~meiotic cell cycle	7	5.9322	3.75e-06	TDRD1, STRA8, SYCP3, PLD6, REC8, FKBP6, SMC1B	107	76	19357	16.6624	0.00218523	0.00109381	0.00107508
GOTERM_BP_DIRECT	GO:0007130~synaptonemal complex assembly	5	4.23729	8.3e-06	SYCE2, SYCP2, STAG3, TEX15, REC8	107	24	19357	37.6889	0.00483312	0.00161494	0.00158728
GOTERM_BP_DIRECT	GO:0042744~hydrogen peroxide catabolic process	5	4.23729	1.35e-05	HBG2, HBG1, HBA2, HBA1, HBQ1	107	27	19357	33.5012	0.00787016	0.00197531	0.00194149
GOTERM_BP_DIRECT	GO:0007283~spermatogenesis	12	10.1695	3.34e-05	TDRD1, BCAP31, STRA8, ZCWPW1, DDX4, ZGLP1, CETN2, SLC25A31, TEX15, REC8, FKBP6, SOD1	107	446	19357	4.86744	0.0193343	0.00390466	0.0038378
GOTERM_BP_DIRECT	GO:0015670~carbon dioxide transport	4	3.38983	5.56e-05	HBG2, HBG1, HBA2, HBA1	107	14	19357	51.6876	0.0319515	0.00541203	0.00531936
GOTERM_BP_DIRECT	GO:0043046~DNA methylation involved in gamete generation	4	3.38983	0.00017	TDRD1, DDX4, PLD6, FKBP6	107	20	19357	36.1813	0.0945317	0.0141849	0.013942
GOTERM_BP_DIRECT	GO:0007140~male meiosis	4	3.38983	0.000336	DDX4, SYCP2, TEX14, TEX15	107	25	19357	28.945	0.178329	0.0245477	0.0241274
GOTERM_BP_DIRECT	GO:0034587~piRNA metabolic process	4	3.38983	0.000379	TDRD1, DDX4, PLD6, FKBP6	107	26	19357	27.8318	0.198409	0.0245684	0.0241477
GOTERM_BP_DIRECT	GO:0007141~male meiosis I	4	3.38983	0.000526	DDX4, SLC25A31, SYCP3, REC8	107	29	19357	24.9526	0.264458	0.0307066	0.0301808
GOTERM_BP_DIRECT	GO:0098869~cellular oxidant detoxification	5	4.23729	0.000805	HBG2, HBG1, HBA2, HBA1, HBQ1	107	76	19357	11.9017	0.375257	0.0427477	0.0420157
GOTERM_BP_DIRECT	GO:0031047~gene silencing by RNA	4	3.38983	0.00191627	TDRD1, DDX4, TEX15, FKBP6	107	45	19357	16.0806	0.673778	0.0851749	0.0837165
GOTERM_BP_DIRECT	GO:0007286~spermatid development	5	4.23729	0.00191775	SPINK2, DDX25, SYCP3, PLD6, REC8	107	96	19357	9.42222	0.67406	0.0851749	0.0837165
GOTERM_BP_DIRECT	GO:0010942~positive regulation of cell death	4	3.38983	0.00204186	HBG2, HBG1, HBA2, HBA1	107	46	19357	15.731	0.696893	0.0851749	0.0837165
GOTERM_BP_DIRECT	GO:0009060~aerobic respiration	4	3.38983	0.00618013	COX3, NDUFA1, ND1, SLC25A14	107	68	19357	10.6416	0.973228	0.240613	0.236493
GOTERM_BP_DIRECT	GO:0000226~microtubule cytoskeleton organization	5	4.23729	0.00666501	TUBA3D, TUBB2B, MAP7D3, MAP7D2, NEFH	107	136	19357	6.65098	0.979867	0.243273	0.239107
GOTERM_BP_DIRECT	GO:0006412~translation	6	5.08475	0.00739781	CPEB1, RPL36A, RPL13A, RPS20, MRPL24, RPL17	107	221	19357	4.91149	0.986916	0.254136	0.249785
GOTERM_BP_DIRECT	GO:0007062~sister chromatid cohesion	3	2.54237	0.00886132	STAG3, REC8, SMC1B	107	26	19357	20.8738	0.994473	0.287501	0.282578
GOTERM_BP_DIRECT	GO:0007129~synapsis	3	2.54237	0.0116933	ZCWPW1, STAG3, TEX15	107	30	19357	18.0907	0.998961	0.359415	0.35326
GOTERM_BP_DIRECT	GO:0002181~cytoplasmic translation	4	3.38983	0.0132879	RPL36A, RPL13A, RPS20, RPL17	107	90	19357	8.04029	0.999595	0.388008	0.381364
GOTERM_BP_DIRECT	GO:0046034~ATP metabolic process	3	2.54237	0.0140431	AK5, HSPA1B, HSPA1A	107	33	19357	16.446	0.999741	0.390531	0.383844
GOTERM_BP_DIRECT	GO:1990830~cellular response to leukemia inhibitory factor	4	3.38983	0.0190119	EIF4A2, PAX6, TEX14, NEFH	107	103	19357	7.0255	0.999986	0.489105	0.48073
GOTERM_BP_DIRECT	GO:0051301~cell division	7	5.9322	0.0192627	SYCE2, SYCP2, HAUS7, CDCA7L, CETN2, TEX14, SYCP3	107	385	19357	3.28921	0.999988	0.489105	0.48073
GOTERM_BP_DIRECT	GO:0042542~response to hydrogen peroxide	3	2.54237	0.0231826	HBA2, HBA1, SOD1	107	43	19357	12.6214	0.999999	0.56411	0.554451
GOTERM_BP_DIRECT	GO:0001654~eye development	3	2.54237	0.0252375	RBP4, ANHX, PAX6	107	45	19357	12.0604	1	0.564912	0.555239
GOTERM_BP_DIRECT	GO:0030185~nitric oxide transport	2	1.69492	0.0270848	HBA2, HBA1	107	5	19357	72.3626	1	0.564912	0.555239
GOTERM_BP_DIRECT	GO:0070434~positive regulation of nucleotide-binding oligomerization domain containing 2 signaling pathway	2	1.69492	0.0270848	HSPA1B, HSPA1A	107	5	19357	72.3626	1	0.564912	0.555239
GOTERM_BP_DIRECT	GO:0070370~cellular heat acclimation	2	1.69492	0.0270848	HSPA1B, HSPA1A	107	5	19357	72.3626	1	0.564912	0.555239
GOTERM_BP_DIRECT	GO:0032526~response to retinoic acid	3	2.54237	0.0284532	CDKN2D, CYP26A1, RBP4	107	48	19357	11.3067	1	0.572989	0.563178
GOTERM_BP_DIRECT	GO:0030308~negative regulation of cell growth	4	3.38983	0.0319959	CDKN2D, TSPYL2, HSPA1B, HSPA1A	107	126	19357	5.74306	1	0.622854	0.612188
GOTERM_BP_DIRECT	GO:0090063~positive regulation of microtubule nucleation	2	1.69492	0.0429856	HSPA1B, HSPA1A	107	8	19357	45.2266	1	0.784486	0.771053
GOTERM_BP_DIRECT	GO:0030719~P granule organization	2	1.69492	0.0429856	TDRD1, PLD6	107	8	19357	45.2266	1	0.784486	0.771053
GOTERM_BP_DIRECT	GO:2000242~negative regulation of reproductive process	2	1.69492	0.0482284	SYCP2, SOD1	107	9	19357	40.2015	1	0.804725	0.790946
GOTERM_BP_DIRECT	GO:0060052~neurofilament cytoskeleton organization	2	1.69492	0.0482284	NEFH, SOD1	107	9	19357	40.2015	1	0.804725	0.790946
GOTERM_BP_DIRECT	GO:0003309~type B pancreatic cell differentiation	2	1.69492	0.0482284	RFX6, PAX6	107	9	19357	40.2015	1	0.804725	0.790946
GOTERM_BP_DIRECT	GO:0051093~negative regulation of developmental process	2	1.69492	0.0534428	SYCP2, SOD1	107	10	19357	36.1813	1	0.843529	0.829085
GOTERM_BP_DIRECT	GO:0090084~negative regulation of inclusion body assembly	2	1.69492	0.0534428	HSPA1B, HSPA1A	107	10	19357	36.1813	1	0.843529	0.829085
GOTERM_BP_DIRECT	GO:1903265~positive regulation of tumor necrosis factor-mediated signaling pathway	2	1.69492	0.0689167	HSPA1B, HSPA1A	107	13	19357	27.8318	1	1	0.984563
GOTERM_BP_DIRECT	GO:0032436~positive regulation of proteasomal ubiquitin-dependent protein catabolic process	3	2.54237	0.0697346	ZFAND2A, HSPA1B, HSPA1A	107	79	19357	6.86987	1	1	0.984563
GOTERM_BP_DIRECT	GO:1901029~negative regulation of mitochondrial outer membrane permeabilization involved in apoptotic signaling pathway	2	1.69492	0.0790932	SLC25A31, HSPA1A	107	15	19357	24.1209	1	1	0.984563
GOTERM_BP_DIRECT	GO:0051028~mRNA transport	3	2.54237	0.0791391	LUZP4, CETN2, UPF3B	107	85	19357	6.38494	1	1	0.984563
GOTERM_BP_DIRECT	GO:0071383~cellular response to steroid hormone stimulus	2	1.69492	0.08414	HSPA1B, HSPA1A	107	16	19357	22.6133	1	1	0.984563
GOTERM_BP_DIRECT	GO:0010569~regulation of double-strand break repair via homologous recombination	2	1.69492	0.0941517	TERF2IP, TEX15	107	18	19357	20.1007	1	1	0.984563
GOTERM_BP_DIRECT	GO:0035234~ectopic germ cell programmed cell death	2	1.69492	0.0941517	SYCP2, SOD1	107	18	19357	20.1007	1	1	0.984563
GOTERM_BP_DIRECT	GO:0031396~regulation of protein ubiquitination	2	1.69492	0.0941517	HSPA1B, HSPA1A	107	18	19357	20.1007	1	1	0.984563
in vitro > in vivo
Category	Term	Count	%	PValue	Genes	List Total	Pop Hits	Pop Total	Fold Enrichment	Bonferroni	Benjamini	FDR
GOTERM_BP_DIRECT	GO:0060412~ventricular septum morphogenesis	8	2.73973	6.84e-07	HEY1, NOG, NKX2-5, SOX4, FGFRL1, TBX3, BMPR1A, SMAD7	271	37	19357	15.4439	0.00144202	0.000805	0.000794
GOTERM_BP_DIRECT	GO:0045944~positive regulation of transcription from RNA polymerase II promoter	40	13.6986	7.64e-07	DLX1, DLX2, CD81, TXK, GATA3, WASL, HOXC13, YBX1, PIK3R1, GATA2, PTMS, HOXA10, PLAC8, SOX17, IFI16, HEY1, ZMIZ1, NKX2-5, FEZF2, CGA, PITX1, SOX4, IER2, YES1, JUP, LMO4, NOG, TET1, ETV4, ISL1, TBX3, ARMCX3, HOXB9, SFRP2, MAF, HAND1, ID4, ITGA6, BMPR1A, ENG	271	1204	19357	2.37302	0.001609	0.000805	0.000794
GOTERM_BP_DIRECT	GO:0001525~angiogenesis	16	5.47945	2.15e-06	NRP2, UNC5B, FN1, RHOB, SOX17, COL4A2, HEY1, CALD1, ID1, HAND1, PXDN, FLNA, ANGPTL4, EPHB4, BMPR1A	271	247	19357	4.62692	0.00451732	0.00147556	0.00145457
GOTERM_BP_DIRECT	GO:0000122~negative regulation of transcription from RNA polymerase II promoter	34	11.6438	2.8e-06	DLX1, DLX2, GATA3, YBX1, TXN, GATA2, PHF6, IFI16, HEY1, NKX2-5, CRYM, FEZF2, MAGEA6, MAGEA3, MSX2, LMO4, GADD45A, NOG, TET1, ISL1, TBX3, NR2F6, SMAD7, EID1, CDK6, MAF, ID2, ID1, HAND1, ID4, MAGEB2, ID3, MAGEB1, ENG	271	983	19357	2.47055	0.00588486	0.00147556	0.00145457
GOTERM_BP_DIRECT	GO:0007015~actin filament organization	12	4.10959	3.82e-06	MYO1B, ACTC1, TPM4, ACTN1, TMSB4X, TPM1, FSCN1, ELMO1, RHOBTB3, SHROOM3, WASL, RHOB	271	138	19357	6.21113	0.00802616	0.0016117	0.00158878
GOTERM_BP_DIRECT	GO:0003203~endocardial cushion morphogenesis	6	2.05479	8.62e-06	ADAMTS5, HEY1, NOG, ISL1, BMPR1A, ENG	271	21	19357	20.408	0.0180211	0.00303089	0.00298777
GOTERM_BP_DIRECT	GO:0048589~developmental growth	6	2.05479	2.15e-05	ZMIZ1, GNAS, GATA3, CGA, BMPR1A, HOXA11	271	25	19357	17.1427	0.0443481	0.00567013	0.00558947
GOTERM_BP_DIRECT	GO:0003148~outflow tract septum morphogenesis	6	2.05479	2.15e-05	NRP2, MSX2, NKX2-5, ISL1, BMPR1A, ENG	271	25	19357	17.1427	0.0443481	0.00567013	0.00558947
GOTERM_BP_DIRECT	GO:0008284~positive regulation of cell proliferation	22	7.53425	2.54e-05	LYN, CD81, FN1, TET1, PTN, ISL1, PGF, TBX3, GNAI2, PLAC8, TCL1A, SFRP2, BAMBI, ERBB4, ID4, S100A13, KRAS, HPSE, NKX2-5, CGA, SOX4, FGFR1	271	541	19357	2.90465	0.0521579	0.00581661	0.00573388
GOTERM_BP_DIRECT	GO:0009653~anatomical structure morphogenesis	11	3.76712	2.76e-05	KRT18, SOX17, ERVW-1, GATA3, HOXC13, PITX1, BICD1, SOX4, IER3, HOXA11, SMAD7	271	140	19357	5.6122	0.0565076	0.00581661	0.00573388
GOTERM_BP_DIRECT	GO:0007507~heart development	13	4.45205	4.11e-05	MAP2K2, FN1, PTPN11, ISL1, SOX17, ERBB4, ID2, HAND1, PKP2, ID3, NKX2-5, PDLIM5, SOX4	271	210	19357	4.42174	0.0830374	0.00788061	0.00776852
GOTERM_BP_DIRECT	GO:0003151~outflow tract morphogenesis	7	2.39726	7.41e-05	SFRP2, SOX17, NOG, NKX2-5, ISL1, TBX3, BMPR1A	271	51	19357	9.80385	0.144704	0.0128817	0.0126985
GOTERM_BP_DIRECT	GO:0030855~epithelial cell differentiation	9	3.08219	7.94e-05	LGALS3, KRT19, BDH2, COL4A1, GSTA2, GSTA1, ID3, NKX2-5, CNN3	271	100	19357	6.42852	0.154197	0.0128817	0.0126985
GOTERM_BP_DIRECT	GO:0030154~cell differentiation	24	8.21918	9.98e-05	LYN, DLX1, DLX2, YES1, SEMA6A, GATA3, GATA2, ETV4, PGF, PRRC2B, DUSP6, RHOB, NR2F6, SMAD7, EID1, SFRP2, SOX17, ID2, ID1, ID4, ID3, NKX2-5, RBM24, SOX4	271	686	19357	2.49894	0.18986	0.0150305	0.0148167
GOTERM_BP_DIRECT	GO:0001501~skeletal system development	10	3.42466	0.000112	HOXA10, COL2A1, NOG, PITX1, SOX4, FGFRL1, HAPLN1, TBX3, FGFR1, HOXA11	271	134	19357	5.33045	0.21009	0.0150305	0.0148167
GOTERM_BP_DIRECT	GO:0010628~positive regulation of gene expression	20	6.84932	0.000114	MAP2K2, NOG, FN1, GATA2, ACTC1, CDK6, MAF, SOX17, HEY1, ID2, ID1, TRIM24, ID4, ID3, KRAS, VIM, ADTRP, NKX2-5, ENG, BMPR1A	271	513	19357	2.78472	0.213767	0.0150305	0.0148167
GOTERM_BP_DIRECT	GO:0051017~actin filament bundle assembly	6	2.05479	0.000154	LIMA1, MYO1B, CALD1, ACTN1, FSCN1, LCP1	271	37	19357	11.5829	0.277213	0.019095	0.0188234
GOTERM_BP_DIRECT	GO:0055010~ventricular cardiac muscle tissue morphogenesis	5	1.71233	0.000372	TPM1, HAND1, PKP2, ISL1, SMAD7	271	25	19357	14.2856	0.543483	0.0428867	0.0422766
GOTERM_BP_DIRECT	GO:0098609~cell-cell adhesion	11	3.76712	0.000394	KRT18, JUP, FBLIM1, PERP, ITGA2, PKP2, ITGA6, CD24, PDLIM5, S100A11, CNN3	271	193	19357	4.07103	0.564066	0.0428867	0.0422766
GOTERM_BP_DIRECT	GO:0009954~proximal/distal pattern formation	5	1.71233	0.000435	HOXA10, DLX1, DLX2, HOXB9, HOXA11	271	26	19357	13.7362	0.600136	0.0428867	0.0422766
GOTERM_BP_DIRECT	GO:0007179~transforming growth factor beta receptor signaling pathway	8	2.73973	0.000475	HPGD, ZMIZ1, BAMBI, ID1, FERMT2, BMPR1A, ENG, SMAD7	271	99	19357	5.77196	0.632578	0.0428867	0.0422766
GOTERM_BP_DIRECT	GO:0006749~glutathione metabolic process	6	2.05479	0.000484	GSTA4, GSTO1, GSTP1, GSTA2, GSTA1, CLIC1	271	47	19357	9.11847	0.639409	0.0428867	0.0422766
GOTERM_BP_DIRECT	GO:0021983~pituitary gland development	5	1.71233	0.000505	NOG, GATA2, ISL1, PITX1, BMPR1A	271	27	19357	13.2274	0.655052	0.0428867	0.0422766
GOTERM_BP_DIRECT	GO:0045766~positive regulation of angiogenesis	10	3.42466	0.000505	SFRP2, JUP, ANXA3, HPSE, ANGPTL4, GATA2, ISL1, PGF, RHOB, ENG	271	164	19357	4.35537	0.655418	0.0428867	0.0422766
GOTERM_BP_DIRECT	GO:0016477~cell migration	13	4.45205	0.000508	JUP, RHOBTB3, RHOB, LIMA1, BAMBI, ERBB4, FSCN1, ELMO1, LCP1, CD24, CTHRC1, ENG, FGFR1	271	275	19357	3.3766	0.657827	0.0428867	0.0422766
GOTERM_BP_DIRECT	GO:0070327~thyroid hormone transport	4	1.36986	0.000538	SLC7A8, SLC3A2, CRYM, SLC16A2	271	12	19357	23.8093	0.678477	0.04363	0.0430094
GOTERM_BP_DIRECT	GO:0003215~cardiac right ventricle morphogenesis	4	1.36986	0.000692	GATA3, ISL1, SOX4, BMPR1A	271	13	19357	21.9779	0.767771	0.0540566	0.0532876
GOTERM_BP_DIRECT	GO:0060394~negative regulation of pathway-restricted SMAD protein phosphorylation	4	1.36986	0.000872	NOG, PMEPA1, ENG, SMAD7	271	14	19357	20.408	0.84107	0.0656603	0.0647263
GOTERM_BP_DIRECT	GO:0043066~negative regulation of apoptotic process	18	6.16438	0.00106484	NQO1, MSX2, GSTP1, PLK2, PIK3R1, TBX3, PTMS, PLAC8, TCL1A, KRT18, ACTC1, DDAH2, ERBB4, ID1, FLNA, ANGPTL4, NKX2-5, IER3	271	520	19357	2.47251	0.894279	0.0774399	0.0763383
GOTERM_BP_DIRECT	GO:2001234~negative regulation of apoptotic signaling pathway	5	1.71233	0.00110172	CTH, NANOS3, NOG, BAX, GNAI2	271	33	19357	10.8224	0.902198	0.0774511	0.0763494
GOTERM_BP_DIRECT	GO:0048866~stem cell fate specification	3	1.0274	0.00114173	DMRTA2, SFRP2, SOX17	271	4	19357	53.571	0.91012	0.0776744	0.0765695
GOTERM_BP_DIRECT	GO:0008360~regulation of cell shape	9	3.08219	0.0012355	MYO10, BAMBI, FBLIM1, TPM1, RHOBTB3, FN1, SHROOM3, FERMT2, RHOB	271	150	19357	4.28568	0.926266	0.0814274	0.0802691
GOTERM_BP_DIRECT	GO:0045892~negative regulation of transcription, DNA-templated	19	6.50685	0.00150384	RERE, MSX2, GATA3, TBX3, EID1, LBH, SFRP2, IFI16, HEY1, BASP1, ID2, ID1, HAND1, TRIM24, ID4, ID3, NKX2-5, PITX1, SAMD11	271	585	19357	2.31989	0.958163	0.0961088	0.0947417
GOTERM_BP_DIRECT	GO:0003161~cardiac conduction system development	4	1.36986	0.00187524	HEY1, MSX2, NKX2-5, BMPR1A	271	18	19357	15.8729	0.98091	0.11632	0.114665
GOTERM_BP_DIRECT	GO:0031647~regulation of protein stability	7	2.39726	0.00214801	PYCARD, CD81, TRIM24, KRAS, USP28, SOX4, TBX3	271	95	19357	5.26312	0.989273	0.129433	0.127591
GOTERM_BP_DIRECT	GO:0009952~anterior/posterior pattern specification	7	2.39726	0.00226496	HOXA10, HOXB9, HEY1, MSX2, HOXC13, HOXB6, HOXA11	271	96	19357	5.20829	0.991623	0.132689	0.130801
GOTERM_BP_DIRECT	GO:0007169~transmembrane receptor protein tyrosine kinase signaling pathway	8	2.73973	0.00266073	LYN, YES1, DOK4, ERBB4, EPHB4, MPZL1, PTPRG, FGFR1	271	133	19357	4.29642	0.996372	0.151632	0.149475
GOTERM_BP_DIRECT	GO:0003007~heart morphogenesis	5	1.71233	0.00273211	COL2A1, ZMIZ1, FLNA, NKX2-5, EPHB4	271	42	19357	8.50334	0.99688	0.151632	0.149475
GOTERM_BP_DIRECT	GO:0048870~cell motility	5	1.71233	0.00352021	ENPP2, FSCN1, ELMO1, IER2, ENG	271	45	19357	7.93645	0.999411	0.190362	0.187654
GOTERM_BP_DIRECT	GO:0019852~L-ascorbic acid metabolic process	3	1.0274	0.00388677	GSTO1, SLC2A1, SLC2A3	271	7	19357	30.612	0.999729	0.199213	0.196379
GOTERM_BP_DIRECT	GO:0061312~BMP signaling pathway involved in heart development	3	1.0274	0.00388677	MSX2, NOG, BMPR1A	271	7	19357	30.612	0.999729	0.199213	0.196379
GOTERM_BP_DIRECT	GO:0030199~collagen fibril organization	6	2.05479	0.00396725	COL2A1, SFRP2, COL4A2, COL4A1, PXDN, COL4A6	271	75	19357	5.71424	0.999771	0.199213	0.196379
GOTERM_BP_DIRECT	GO:0098869~cellular oxidant detoxification	6	2.05479	0.00419924	GSTO1, GSTP1, GSTA1, PXDN, MGST2, TXN	271	76	19357	5.63906	0.99986	0.201277	0.198414
GOTERM_BP_DIRECT	GO:0045669~positive regulation of osteoblast differentiation	6	2.05479	0.00419924	SFRP2, MSX2, CLIC1, FERMT2, BMPR1A, CTHRC1	271	76	19357	5.63906	0.99986	0.201277	0.198414
GOTERM_BP_DIRECT	GO:0030334~regulation of cell migration	7	2.39726	0.00465575	ERBB4, LMO4, TMSB4X, ENPP2, FLNA, SGK1, RHOB	271	111	19357	4.50447	0.999947	0.208914	0.205943
GOTERM_BP_DIRECT	GO:0006805~xenobiotic metabolic process	7	2.39726	0.00465575	NQO1, ABCC4, ABCC1, GSTA4, GSTP1, GSTA2, GSTA1	271	111	19357	4.50447	0.999947	0.208914	0.205943
GOTERM_BP_DIRECT	GO:0007229~integrin-mediated signaling pathway	7	2.39726	0.00465575	ITGA2, TXK, FN1, PTPN11, ITGA6, PTN, FERMT2	271	111	19357	4.50447	0.999947	0.208914	0.205943
GOTERM_BP_DIRECT	GO:0007417~central nervous system development	8	2.73973	0.00479682	COL2A1, GSTP1, SLC2A1, ID3, MSI2, NES, HAPLN1, TBX3	271	148	19357	3.86098	0.999961	0.21076	0.207762
GOTERM_BP_DIRECT	GO:0035912~dorsal aorta morphogenesis	3	1.0274	0.0051348	HEY1, BMPR1A, ENG	271	8	19357	26.7855	0.999981	0.217396	0.214303
GOTERM_BP_DIRECT	GO:0050673~epithelial cell proliferation	5	1.71233	0.005154	FABP7, NOG, TRIM24, NKX2-5, BMPR1A	271	50	19357	7.1428	0.999982	0.217396	0.214303
GOTERM_BP_DIRECT	GO:0072332~intrinsic apoptotic signaling pathway by p53 class mediator	4	1.36986	0.00550371	PYCARD, IFI16, PERP, BAX	271	26	19357	10.9889	0.999991	0.227595	0.224357
GOTERM_BP_DIRECT	GO:0007565~female pregnancy	6	2.05479	0.0061015	CRHBP, HPGD, ITGA2, SLC2A1, GNAS, PGF	271	83	19357	5.16347	0.999998	0.242794	0.23934
GOTERM_BP_DIRECT	GO:0070373~negative regulation of ERK1 and ERK2 cascade	6	2.05479	0.0061015	LYN, SEMA6A, GSTP1, SPRY4, SPRY1, DUSP6	271	83	19357	5.16347	0.999998	0.242794	0.23934
GOTERM_BP_DIRECT	GO:0032967~positive regulation of collagen biosynthetic process	4	1.36986	0.00679417	ITGA2, VIM, LARP6, ENG	271	28	19357	10.204	0.999999	0.26535	0.261576
GOTERM_BP_DIRECT	GO:0001656~metanephros development	4	1.36986	0.00750103	SOX17, ID3, SPRY1, HOXA11	271	29	19357	9.85214	1	0.285024	0.28097
GOTERM_BP_DIRECT	GO:0042733~embryonic digit morphogenesis	5	1.71233	0.00770336	SFRP2, NOG, TBX3, BMPR1A, HOXA11	271	56	19357	6.3775	1	0.285024	0.28097
GOTERM_BP_DIRECT	GO:0042475~odontogenesis of dentin-containing tooth	5	1.71233	0.00770336	DLX1, DLX2, HAND1, BAX, BMPR1A	271	56	19357	6.3775	1	0.285024	0.28097
GOTERM_BP_DIRECT	GO:0060272~embryonic skeletal joint morphogenesis	3	1.0274	0.00810181	COL2A1, NOG, HOXA11	271	10	19357	21.4284	1	0.289979	0.285854
GOTERM_BP_DIRECT	GO:0045666~positive regulation of neuron differentiation	6	2.05479	0.00815683	LIN28A, MMD, GATA2, FEZF2, NKX2-5, FGFR1	271	89	19357	4.81537	1	0.289979	0.285854
GOTERM_BP_DIRECT	GO:0048873~homeostasis of number of cells within a tissue	4	1.36986	0.00824976	BAX, PTPN11, KRAS, GATA2	271	30	19357	9.52374	1	0.289979	0.285854
GOTERM_BP_DIRECT	GO:0045597~positive regulation of cell differentiation	5	1.71233	0.00870841	DLX1, DLX2, SOX17, ISL1, FGFR1	271	58	19357	6.15759	1	0.301082	0.2968
GOTERM_BP_DIRECT	GO:0043627~response to estrogen	5	1.71233	0.00924154	HOXA10, KRT19, GATA3, CD24, HOXA11	271	59	19357	6.05322	1	0.309371	0.304971
GOTERM_BP_DIRECT	GO:0045599~negative regulation of fat cell differentiation	5	1.71233	0.00924154	MSX2, ID4, GATA3, GATA2, FERMT2	271	59	19357	6.05322	1	0.309371	0.304971
GOTERM_BP_DIRECT	GO:0051897~positive regulation of protein kinase B signaling	7	2.39726	0.00951884	LIN28A, GATA3, HPSE, TXN, FERMT2, FGFR1, ENG	271	129	19357	3.87594	1	0.313676	0.309214
GOTERM_BP_DIRECT	GO:0071773~cellular response to BMP stimulus	4	1.36986	0.0098749	DLX1, COL2A1, GATA3, BMPR1A	271	32	19357	8.92851	1	0.320403	0.315845
GOTERM_BP_DIRECT	GO:0043433~negative regulation of sequence-specific DNA binding transcription factor activity	6	2.05479	0.0102016	ID2, ID1, HAND1, ID3, FLNA, SMAD7	271	94	19357	4.55924	1	0.325988	0.321351
GOTERM_BP_DIRECT	GO:0007155~cell adhesion	16	5.47945	0.0113276	NRP2, JUP, PCDH10, ITGA2, FN1, HAPLN1, RHOB, PPFIBP1, PXDN, COL4A6, ITGA6, CNTN4, CD24, EPHB4, FERMT2, ENG	271	554	19357	2.0629	1	0.351492	0.346492
GOTERM_BP_DIRECT	GO:0030335~positive regulation of cell migration	10	3.42466	0.0115566	LYN, SEMA6A, WNT5B, ITGA6, ACTN4, HPSE, PIK3R1, CGA, FERMT2, GNAI2	271	262	19357	2.72626	1	0.351492	0.346492
GOTERM_BP_DIRECT	GO:0038063~collagen-activated tyrosine kinase receptor signaling pathway	3	1.0274	0.0116664	COL4A2, COL4A1, COL4A6	271	12	19357	17.857	1	0.351492	0.346492
GOTERM_BP_DIRECT	GO:2000738~positive regulation of stem cell differentiation	3	1.0274	0.0116664	SOX17, PTN, RBM24	271	12	19357	17.857	1	0.351492	0.346492
GOTERM_BP_DIRECT	GO:0008285~negative regulation of cell proliferation	14	4.79452	0.0120788	LYN, MSX2, GATA3, FGFRL1, SFRP2, CDK6, ERBB4, FABP7, TRIM24, SPRY1, FEZF2, SOX4, PLPP1, S100A11	271	456	19357	2.19297	1	0.3581	0.353006
GOTERM_BP_DIRECT	GO:0045665~negative regulation of neuron differentiation	5	1.71233	0.0122253	HEY1, ID4, CNTN4, FEZF2, ISL1	271	64	19357	5.58032	1	0.3581	0.353006
GOTERM_BP_DIRECT	GO:0030512~negative regulation of transforming growth factor beta receptor signaling pathway	6	2.05479	0.0130882	BAMBI, PMEPA1, TET1, SPRY1, ENG, SMAD7	271	100	19357	4.28568	1	0.374189	0.368867
GOTERM_BP_DIRECT	GO:0018108~peptidyl-tyrosine phosphorylation	7	2.39726	0.0134084	LYN, YES1, MAP2K2, ERBB4, TXK, EPHB4, FGFR1	271	139	19357	3.5971	1	0.374189	0.368867
GOTERM_BP_DIRECT	GO:0001947~heart looping	5	1.71233	0.0135725	SOX17, HAND1, NKX2-5, TBX3, ENG	271	66	19357	5.41122	1	0.374189	0.368867
GOTERM_BP_DIRECT	GO:0003180~aortic valve morphogenesis	4	1.36986	0.0136477	ADAMTS5, HEY1, GATA3, NKX2-5	271	36	19357	7.93645	1	0.374189	0.368867
GOTERM_BP_DIRECT	GO:0060100~positive regulation of phagocytosis, engulfment	3	1.0274	0.0136617	RAB31, ITGA2, GATA2	271	13	19357	16.4834	1	0.374189	0.368867
GOTERM_BP_DIRECT	GO:0071560~cellular response to transforming growth factor beta stimulus	5	1.71233	0.01428	DLX1, YES1, COL4A2, CTSK, SMAD7	271	67	19357	5.33045	1	0.38611	0.380617
GOTERM_BP_DIRECT	GO:1990830~cellular response to leukemia inhibitory factor	6	2.05479	0.0147194	NRP2, SOX17, GLDC, CTH, SPRY4, SMAD7	271	103	19357	4.16086	1	0.388951	0.383418
GOTERM_BP_DIRECT	GO:0030198~extracellular matrix organization	8	2.73973	0.0149384	ADAMTS5, COL2A1, COL4A2, COL4A1, ITGA2, PXDN, COL4A6, ITGA6	271	184	19357	3.10557	1	0.388951	0.383418
GOTERM_BP_DIRECT	GO:0030036~actin cytoskeleton organization	8	2.73973	0.0149384	ACTN1, FSCN1, ELMO1, PHACTR2, FLNA, KRAS, ACTN4, PDLIM5	271	184	19357	3.10557	1	0.388951	0.383418
GOTERM_BP_DIRECT	GO:0048715~negative regulation of oligodendrocyte differentiation	3	1.0274	0.0157934	DLX1, DLX2, ID4	271	14	19357	15.306	1	0.396707	0.391063
GOTERM_BP_DIRECT	GO:0003222~ventricular trabecula myocardium morphogenesis	3	1.0274	0.0157934	NKX2-5, BMPR1A, ENG	271	14	19357	15.306	1	0.396707	0.391063
GOTERM_BP_DIRECT	GO:0045746~negative regulation of Notch signaling pathway	4	1.36986	0.0158005	DLX1, DLX2, HEY1, GATA2	271	38	19357	7.51874	1	0.396707	0.391063
GOTERM_BP_DIRECT	GO:0030514~negative regulation of BMP signaling pathway	5	1.71233	0.0165412	DLX1, SFRP2, BAMBI, NOG, SMAD7	271	70	19357	5.102	1	0.410417	0.404579
GOTERM_BP_DIRECT	GO:0007411~axon guidance	8	2.73973	0.0170366	ENAH, NRP2, SEMA6A, UNC5B, GATA3, CNTN4, EPHB4	271	189	19357	3.02341	1	0.417792	0.411849
GOTERM_BP_DIRECT	GO:0032922~circadian regulation of gene expression	5	1.71233	0.0173419	ID2, ID1, ID4, ID3, TOP1	271	71	19357	5.03014	1	0.420257	0.414279
GOTERM_BP_DIRECT	GO:0006590~thyroid hormone generation	3	1.0274	0.0180572	CTSK, SLC16A2, CGA	271	15	19357	14.2856	1	0.420257	0.414279
GOTERM_BP_DIRECT	GO:0010719~negative regulation of epithelial to mesenchymal transition	4	1.36986	0.0181334	SFRP2, SPRY1, GATA3, SMAD7	271	40	19357	7.1428	1	0.420257	0.414279
GOTERM_BP_DIRECT	GO:0031295~T cell costimulation	4	1.36986	0.0181334	LYN, YES1, PTPN11, CD24	271	40	19357	7.1428	1	0.420257	0.414279
GOTERM_BP_DIRECT	GO:0045214~sarcomere organization	4	1.36986	0.0181334	KRT19, TPM1, KRT8, NKX2-5	271	40	19357	7.1428	1	0.420257	0.414279
GOTERM_BP_DIRECT	GO:0042325~regulation of phosphorylation	3	1.0274	0.0204491	PPP1R14B, CD24, ENG	271	16	19357	13.3928	1	0.463248	0.456659
GOTERM_BP_DIRECT	GO:0030217~T cell differentiation	4	1.36986	0.0206474	PREX1, GATA3, PIK3R1, SOX4	271	42	19357	6.80267	1	0.463248	0.456659
GOTERM_BP_DIRECT	GO:0007281~germ cell development	4	1.36986	0.0206474	DMRTA2, LIN28A, NANOS3, BAX	271	42	19357	6.80267	1	0.463248	0.456659
GOTERM_BP_DIRECT	GO:0030048~actin filament-based movement	3	1.0274	0.0229652	MYO1B, ACTC1, WASL	271	17	19357	12.6049	1	0.499315	0.492213
GOTERM_BP_DIRECT	GO:0021522~spinal cord motor neuron differentiation	3	1.0274	0.0229652	LMO4, ISL1, SOX4	271	17	19357	12.6049	1	0.499315	0.492213
GOTERM_BP_DIRECT	GO:0003085~negative regulation of systemic arterial blood pressure	3	1.0274	0.0229652	ARHGAP42, PRCP, IER3	271	17	19357	12.6049	1	0.499315	0.492213
GOTERM_BP_DIRECT	GO:0033209~tumor necrosis factor-mediated signaling pathway	5	1.71233	0.0246181	PYCARD, KRT18, TMSB4X, KRT8, ACTN4	271	79	19357	4.52076	1	0.514223	0.506908
GOTERM_BP_DIRECT	GO:0043407~negative regulation of MAP kinase activity	4	1.36986	0.0247589	LYN, GSTP1, SPRY4, SPRY1	271	45	19357	6.34916	1	0.514223	0.506908
GOTERM_BP_DIRECT	GO:1900026~positive regulation of substrate adhesion-dependent cell spreading	4	1.36986	0.0247589	PREX1, FLNA, HPSE, FERMT2	271	45	19357	6.34916	1	0.514223	0.506908
GOTERM_BP_DIRECT	GO:0007219~Notch signaling pathway	6	2.05479	0.0249161	DLX1, DLX2, KRT19, CDK6, HEY1, PERP	271	118	19357	3.63193	1	0.514223	0.506908
GOTERM_BP_DIRECT	GO:0001666~response to hypoxia	7	2.39726	0.0249347	ITGA2, SLC2A1, ACTN4, ANGPTL4, CD24, PGF, ENG	271	160	19357	3.12498	1	0.514223	0.506908
GOTERM_BP_DIRECT	GO:0009410~response to xenobiotic stimulus	9	3.08219	0.0255141	LYN, ABCC1, SFRP2, ITGA2, GATA3, TOP1, DUSP6, PGF, ENG	271	252	19357	2.551	1	0.514223	0.506908
GOTERM_BP_DIRECT	GO:0060065~uterus development	3	1.0274	0.0256014	HOXA10, GATA3, HOXA11	271	18	19357	11.9047	1	0.514223	0.506908
GOTERM_BP_DIRECT	GO:0002063~chondrocyte development	3	1.0274	0.0256014	SFRP2, MSX2, HOXA11	271	18	19357	11.9047	1	0.514223	0.506908
GOTERM_BP_DIRECT	GO:0022617~extracellular matrix disassembly	4	1.36986	0.0262201	ADAMTS5, CTSK, LCP1, ENG	271	46	19357	6.21113	1	0.521682	0.514261
GOTERM_BP_DIRECT	GO:0021893~cerebral cortex GABAergic interneuron fate commitment	2	0.684932	0.027703	DLX1, DLX2	271	2	19357	71.428	1	0.52455	0.517089
GOTERM_BP_DIRECT	GO:0061031~endodermal digestive tract morphogenesis	2	0.684932	0.027703	SOX17, ID2	271	2	19357	71.428	1	0.52455	0.517089
GOTERM_BP_DIRECT	GO:0046884~follicle-stimulating hormone secretion	2	0.684932	0.027703	CGA, TBX3	271	2	19357	71.428	1	0.52455	0.517089
GOTERM_BP_DIRECT	GO:0070527~platelet aggregation	4	1.36986	0.0277267	GNAS, FN1, FLNA, CLIC1	271	47	19357	6.07898	1	0.52455	0.517089
GOTERM_BP_DIRECT	GO:0001755~neural crest cell migration	4	1.36986	0.0277267	SEMA6A, ERBB4, ANXA6, ISL1	271	47	19357	6.07898	1	0.52455	0.517089
GOTERM_BP_DIRECT	GO:0060037~pharyngeal system development	3	1.0274	0.0283541	GATA3, NKX2-5, ISL1	271	19	19357	11.2781	1	0.52455	0.517089
GOTERM_BP_DIRECT	GO:0030050~vesicle transport along actin filament	3	1.0274	0.0283541	MYO1B, WASL, ACTN4	271	19	19357	11.2781	1	0.52455	0.517089
GOTERM_BP_DIRECT	GO:0035050~embryonic heart tube development	3	1.0274	0.0283541	SOX17, HAND1, NKX2-5	271	19	19357	11.2781	1	0.52455	0.517089
GOTERM_BP_DIRECT	GO:0001837~epithelial to mesenchymal transition	4	1.36986	0.0308754	NOG, FLNA, FGFR1, ENG	271	49	19357	5.83086	1	0.566227	0.558173
GOTERM_BP_DIRECT	GO:0097202~activation of cysteine-type endopeptidase activity	3	1.0274	0.0312194	PYCARD, IFI16, PERP	271	20	19357	10.7142	1	0.566753	0.558691
GOTERM_BP_DIRECT	GO:0090090~negative regulation of canonical Wnt signaling pathway	7	2.39726	0.0314415	SFRP2, SOX17, NOG, SHISA3, NKX2-5, ISL1, CTHRC1	271	169	19357	2.95856	1	0.566753	0.558691
GOTERM_BP_DIRECT	GO:0001649~osteoblast differentiation	6	2.05479	0.0318435	TPM4, MSX2, NOG, ID4, BMPR1A, CTHRC1	271	126	19357	3.40134	1	0.569135	0.561039
GOTERM_BP_DIRECT	GO:0008154~actin polymerization or depolymerization	3	1.0274	0.0341936	ENAH, SVIL, WASL	271	21	19357	10.204	1	0.591275	0.582865
GOTERM_BP_DIRECT	GO:0030521~androgen receptor signaling pathway	3	1.0274	0.0341936	ZMIZ1, PMEPA1, PLPP1	271	21	19357	10.204	1	0.591275	0.582865
GOTERM_BP_DIRECT	GO:0006693~prostaglandin metabolic process	3	1.0274	0.0341936	HPGD, GSTP1, GSTA1	271	21	19357	10.204	1	0.591275	0.582865
GOTERM_BP_DIRECT	GO:0048013~ephrin receptor signaling pathway	4	1.36986	0.0342037	LYN, YES1, PTPN11, EPHB4	271	51	19357	5.6022	1	0.591275	0.582865
GOTERM_BP_DIRECT	GO:0030879~mammary gland development	3	1.0274	0.0372734	HOXB9, ITGA2, TBX3	271	22	19357	9.74019	1	0.639102	0.630011
GOTERM_BP_DIRECT	GO:0035019~somatic stem cell population maintenance	4	1.36986	0.0395298	NOG, GATA2, SOX4, BMPR1A	271	54	19357	5.29097	1	0.644674	0.635504
GOTERM_BP_DIRECT	GO:0045786~negative regulation of cell cycle	4	1.36986	0.0395298	CDK6, HPGD, GATA3, RHOB	271	54	19357	5.29097	1	0.644674	0.635504
GOTERM_BP_DIRECT	GO:0043065~positive regulation of apoptotic process	10	3.42466	0.0405866	PYCARD, SFRP2, HPGD, GADD45A, BAX, ID3, ITGA6, SOX4, DUSP6, RHOB	271	327	19357	2.18434	1	0.644674	0.635504
GOTERM_BP_DIRECT	GO:1902871~positive regulation of amacrine cell differentiation	2	0.684932	0.0412665	DLX1, DLX2	271	3	19357	47.6187	1	0.644674	0.635504
GOTERM_BP_DIRECT	GO:1903801~L-leucine import into cell	2	0.684932	0.0412665	SLC7A8, SLC3A2	271	3	19357	47.6187	1	0.644674	0.635504
GOTERM_BP_DIRECT	GO:0021533~cell differentiation in hindbrain	2	0.684932	0.0412665	NOG, GATA2	271	3	19357	47.6187	1	0.644674	0.635504
GOTERM_BP_DIRECT	GO:0015829~valine transport	2	0.684932	0.0412665	SLC7A8, SLC3A2	271	3	19357	47.6187	1	0.644674	0.635504
GOTERM_BP_DIRECT	GO:0021544~subpallium development	2	0.684932	0.0412665	DLX1, DLX2	271	3	19357	47.6187	1	0.644674	0.635504
GOTERM_BP_DIRECT	GO:0021514~ventral spinal cord interneuron differentiation	2	0.684932	0.0412665	LMO4, GATA2	271	3	19357	47.6187	1	0.644674	0.635504
GOTERM_BP_DIRECT	GO:0002431~Fc receptor mediated stimulatory signaling pathway	2	0.684932	0.0412665	LYN, FCER1G	271	3	19357	47.6187	1	0.644674	0.635504
GOTERM_BP_DIRECT	GO:0098713~leucine import across plasma membrane	2	0.684932	0.0412665	SLC7A8, SLC3A2	271	3	19357	47.6187	1	0.644674	0.635504
GOTERM_BP_DIRECT	GO:1903614~negative regulation of protein tyrosine phosphatase activity	2	0.684932	0.0412665	LGALS3, GNAI2	271	3	19357	47.6187	1	0.644674	0.635504
GOTERM_BP_DIRECT	GO:0071356~cellular response to tumor necrosis factor	6	2.05479	0.043167	PYCARD, AKAP12, CRHBP, TCL1A, CTSK, GATA3	271	137	19357	3.12824	1	0.66657	0.657088
GOTERM_BP_DIRECT	GO:0019827~stem cell population maintenance	4	1.36986	0.0433002	LIN28A, TET1, TBX3, BMPR1A	271	56	19357	5.102	1	0.66657	0.657088
GOTERM_BP_DIRECT	GO:0030336~negative regulation of cell migration	7	2.39726	0.0455414	SFRP2, TPM1, NOG, TET1, RHOB, ENG, SMAD7	271	185	19357	2.70268	1	0.69164	0.681801
GOTERM_BP_DIRECT	GO:0045893~positive regulation of transcription, DNA-templated	17	5.82192	0.0455846	RERE, MAP2K2, ACTN1, GATA3, ACTN4, HOXC13, ETV4, TBX3, HOXA11, LBH, SOX17, BAMBI, ERBB4, ID2, TRIM24, NKX2-5, SOX4	271	722	19357	1.68182	1	0.69164	0.681801
GOTERM_BP_DIRECT	GO:0048844~artery morphogenesis	3	1.0274	0.0471105	ZMIZ1, ENG, SMAD7	271	25	19357	8.57137	1	0.701668	0.691687
GOTERM_BP_DIRECT	GO:0061484~hematopoietic stem cell homeostasis	3	1.0274	0.0471105	OCIAD2, GATA2, SOX4	271	25	19357	8.57137	1	0.701668	0.691687
GOTERM_BP_DIRECT	GO:0045165~cell fate commitment	4	1.36986	0.0472436	WNT5B, ERBB4, GATA3, GATA2	271	58	19357	4.92607	1	0.701668	0.691687
GOTERM_BP_DIRECT	GO:0006366~transcription from RNA polymerase II promoter	8	2.73973	0.0508356	PLAC8, MAF, TRIM24, GATA3, PIK3R1, GATA2, NKX2-5, ISL1	271	239	19357	2.3909	1	0.748303	0.737659
GOTERM_BP_DIRECT	GO:0007275~multicellular organism development	6	2.05479	0.0514856	HOXA10, TCL1A, ERBB4, ID3, EPHB4, FGFR1	271	144	19357	2.97617	1	0.748303	0.737659
GOTERM_BP_DIRECT	GO:0051216~cartilage development	4	1.36986	0.0534776	DLX2, COL2A1, NOG, PITX1	271	61	19357	4.68381	1	0.748303	0.737659
GOTERM_BP_DIRECT	GO:0060913~cardiac cell fate determination	2	0.684932	0.0546414	SOX17, ISL1	271	4	19357	35.714	1	0.748303	0.737659
GOTERM_BP_DIRECT	GO:0060928~atrioventricular node cell development	2	0.684932	0.0546414	NKX2-5, BMPR1A	271	4	19357	35.714	1	0.748303	0.737659
GOTERM_BP_DIRECT	GO:1904273~L-alanine import across plasma membrane	2	0.684932	0.0546414	SLC7A8, SLC3A2	271	4	19357	35.714	1	0.748303	0.737659
GOTERM_BP_DIRECT	GO:0003166~bundle of His development	2	0.684932	0.0546414	ID2, NKX2-5	271	4	19357	35.714	1	0.748303	0.737659
GOTERM_BP_DIRECT	GO:1905222~atrioventricular canal morphogenesis	2	0.684932	0.0546414	TBX3, ENG	271	4	19357	35.714	1	0.748303	0.737659
GOTERM_BP_DIRECT	GO:0032275~luteinizing hormone secretion	2	0.684932	0.0546414	CGA, TBX3	271	4	19357	35.714	1	0.748303	0.737659
GOTERM_BP_DIRECT	GO:0048597~post-embryonic camera-type eye morphogenesis	2	0.684932	0.0546414	BAX, HMGN1	271	4	19357	35.714	1	0.748303	0.737659
GOTERM_BP_DIRECT	GO:0002159~desmosome assembly	2	0.684932	0.0546414	JUP, PKP2	271	4	19357	35.714	1	0.748303	0.737659
GOTERM_BP_DIRECT	GO:0071107~response to parathyroid hormone	2	0.684932	0.0546414	ITGA2, GNAS	271	4	19357	35.714	1	0.748303	0.737659
GOTERM_BP_DIRECT	GO:0045668~negative regulation of osteoblast differentiation	4	1.36986	0.0556392	CDK6, BAMBI, NOG, ID3	271	62	19357	4.60826	1	0.757051	0.746283
GOTERM_BP_DIRECT	GO:2000773~negative regulation of cellular senescence	3	1.0274	0.0577752	CDK6, PLK2, YBX1	271	28	19357	7.653	1	0.757692	0.746914
GOTERM_BP_DIRECT	GO:0001954~positive regulation of cell-matrix adhesion	3	1.0274	0.0577752	CDK6, JUP, HPSE	271	28	19357	7.653	1	0.757692	0.746914
GOTERM_BP_DIRECT	GO:0050900~leukocyte migration	3	1.0274	0.0577752	LYN, YES1, ITGA6	271	28	19357	7.653	1	0.757692	0.746914
GOTERM_BP_DIRECT	GO:0035116~embryonic hindlimb morphogenesis	3	1.0274	0.0577752	MSX2, PITX1, TBX3	271	28	19357	7.653	1	0.757692	0.746914
GOTERM_BP_DIRECT	GO:0070372~regulation of ERK1 and ERK2 cascade	3	1.0274	0.0577752	LYN, GSTP1, FN1	271	28	19357	7.653	1	0.757692	0.746914
GOTERM_BP_DIRECT	GO:0001570~vasculogenesis	4	1.36986	0.0578419	SOX17, ZMIZ1, NKX2-5, ENG	271	63	19357	4.53511	1	0.757692	0.746914
GOTERM_BP_DIRECT	GO:0043524~negative regulation of neuron apoptotic process	6	2.05479	0.0606789	DLX1, UNC5B, BAX, KRAS, ISL1, NES	271	151	19357	2.8382	1	0.776658	0.76561
GOTERM_BP_DIRECT	GO:0032760~positive regulation of tumor necrosis factor production	5	1.71233	0.0611498	PYCARD, AKAP12, PTPN11, PIK3R1, ISL1	271	106	19357	3.36925	1	0.776658	0.76561
GOTERM_BP_DIRECT	GO:0008584~male gonad development	5	1.71233	0.0611498	HOXA10, SFRP2, RHOBTB3, GATA3, HOXA11	271	106	19357	3.36925	1	0.776658	0.76561
GOTERM_BP_DIRECT	GO:0048041~focal adhesion assembly	3	1.0274	0.0614992	ACTN1, ITGA2, FERMT2	271	29	19357	7.38911	1	0.776658	0.76561
GOTERM_BP_DIRECT	GO:0030878~thyroid gland development	3	1.0274	0.0614992	MAP2K2, CGA, NKX2-5	271	29	19357	7.38911	1	0.776658	0.76561
GOTERM_BP_DIRECT	GO:0043001~Golgi to plasma membrane protein transport	3	1.0274	0.0614992	KRT18, RAB31, RAB34	271	29	19357	7.38911	1	0.776658	0.76561
GOTERM_BP_DIRECT	GO:0050729~positive regulation of inflammatory response	5	1.71233	0.0645963	PYCARD, ABCC1, ITGA2, PLA2G2A, MGST2	271	108	19357	3.30685	1	0.777469	0.76641
GOTERM_BP_DIRECT	GO:0050680~negative regulation of epithelial cell proliferation	4	1.36986	0.0646927	SFRP2, CDK6, TRIM24, ISL1	271	66	19357	4.32897	1	0.777469	0.76641
GOTERM_BP_DIRECT	GO:0055085~transmembrane transport	8	2.73973	0.0649009	SLC25A16, ABCC4, SLC4A8, ABCC1, SLC44A1, SLCO2A1, ABCG2, SLC25A24	271	253	19357	2.25859	1	0.777469	0.76641
GOTERM_BP_DIRECT	GO:0007160~cell-matrix adhesion	5	1.71233	0.066357	ITGA2, FN1, ITGA6, HPSE, FERMT2	271	109	19357	3.27652	1	0.777469	0.76641
GOTERM_BP_DIRECT	GO:0010595~positive regulation of endothelial cell migration	4	1.36986	0.0670558	NRP2, ANXA3, GATA3, RHOB	271	67	19357	4.26436	1	0.777469	0.76641
GOTERM_BP_DIRECT	GO:0060676~ureteric bud formation	2	0.684932	0.0678304	NOG, GATA3	271	5	19357	28.5712	1	0.777469	0.76641
GOTERM_BP_DIRECT	GO:0003211~cardiac ventricle formation	2	0.684932	0.0678304	NKX2-5, SOX4	271	5	19357	28.5712	1	0.777469	0.76641
GOTERM_BP_DIRECT	GO:0060043~regulation of cardiac muscle cell proliferation	2	0.684932	0.0678304	NKX2-5, BMPR1A	271	5	19357	28.5712	1	0.777469	0.76641
GOTERM_BP_DIRECT	GO:0071599~otic vesicle development	2	0.684932	0.0678304	COL2A1, GATA3	271	5	19357	28.5712	1	0.777469	0.76641
GOTERM_BP_DIRECT	GO:0007044~cell-substrate junction assembly	2	0.684932	0.0678304	FN1, ITGA6	271	5	19357	28.5712	1	0.777469	0.76641
GOTERM_BP_DIRECT	GO:0043697~cell dedifferentiation	2	0.684932	0.0678304	CDK6, FEZF2	271	5	19357	28.5712	1	0.777469	0.76641
GOTERM_BP_DIRECT	GO:0060914~heart formation	2	0.684932	0.0678304	SOX17, BMPR1A	271	5	19357	28.5712	1	0.777469	0.76641
GOTERM_BP_DIRECT	GO:0060931~sinoatrial node cell development	2	0.684932	0.0678304	ISL1, TBX3	271	5	19357	28.5712	1	0.777469	0.76641
GOTERM_BP_DIRECT	GO:2000402~negative regulation of lymphocyte migration	2	0.684932	0.0678304	WASL, ADTRP	271	5	19357	28.5712	1	0.777469	0.76641
GOTERM_BP_DIRECT	GO:1900103~positive regulation of endoplasmic reticulum unfolded protein response	2	0.684932	0.0678304	BAX, PIK3R1	271	5	19357	28.5712	1	0.777469	0.76641
GOTERM_BP_DIRECT	GO:0098708~glucose import across plasma membrane	2	0.684932	0.0678304	SLC2A1, SLC2A3	271	5	19357	28.5712	1	0.777469	0.76641
GOTERM_BP_DIRECT	GO:0043932~ossification involved in bone remodeling	2	0.684932	0.0678304	PTN, CTHRC1	271	5	19357	28.5712	1	0.777469	0.76641
GOTERM_BP_DIRECT	GO:0090102~cochlea development	3	1.0274	0.0691829	CECR2, GATA3, GATA2	271	31	19357	6.91239	1	0.78025	0.769151
GOTERM_BP_DIRECT	GO:0051491~positive regulation of filopodium assembly	3	1.0274	0.0691829	FSCN1, WASL, PIK3R1	271	31	19357	6.91239	1	0.78025	0.769151
GOTERM_BP_DIRECT	GO:0010033~response to organic substance	3	1.0274	0.0691829	CDK6, HPSE, CTSC	271	31	19357	6.91239	1	0.78025	0.769151
GOTERM_BP_DIRECT	GO:0021766~hippocampus development	4	1.36986	0.0718985	DLX1, DLX2, ANXA3, ID4	271	69	19357	4.14076	1	0.781999	0.770875
GOTERM_BP_DIRECT	GO:0010977~negative regulation of neuron projection development	4	1.36986	0.0718985	FLNA, VIM, PTPRG, ITM2C	271	69	19357	4.14076	1	0.781999	0.770875
GOTERM_BP_DIRECT	GO:0033574~response to testosterone	3	1.0274	0.0731367	HOXA10, NQO1, HOXA11	271	32	19357	6.69638	1	0.781999	0.770875
GOTERM_BP_DIRECT	GO:0035115~embryonic forelimb morphogenesis	3	1.0274	0.0731367	MSX2, TBX3, HOXA11	271	32	19357	6.69638	1	0.781999	0.770875
GOTERM_BP_DIRECT	GO:0001569~branching involved in blood vessel morphogenesis	3	1.0274	0.0731367	SFRP2, COL4A1, ENG	271	32	19357	6.69638	1	0.781999	0.770875
GOTERM_BP_DIRECT	GO:0002862~negative regulation of inflammatory response to antigenic stimulus	3	1.0274	0.0731367	LYN, YES1, PLK2	271	32	19357	6.69638	1	0.781999	0.770875
GOTERM_BP_DIRECT	GO:0042771~intrinsic apoptotic signaling pathway in response to DNA damage by p53 class mediator	3	1.0274	0.0731367	PYCARD, IFI16, USP28	271	32	19357	6.69638	1	0.781999	0.770875
GOTERM_BP_DIRECT	GO:0072659~protein localization to plasma membrane	6	2.05479	0.0753071	JUP, RAB15, CD81, RAB34, PKP2, FLNA	271	161	19357	2.66191	1	0.781999	0.770875
GOTERM_BP_DIRECT	GO:0033674~positive regulation of kinase activity	4	1.36986	0.0768934	ERBB4, LMO4, EPHB4, FGFR1	271	71	19357	4.02412	1	0.781999	0.770875
GOTERM_BP_DIRECT	GO:0031032~actomyosin structure organization	3	1.0274	0.0771615	ACTC1, EPB41L2, CNN3	271	33	19357	6.49346	1	0.781999	0.770875
GOTERM_BP_DIRECT	GO:0043388~positive regulation of DNA binding	3	1.0274	0.0771615	ITGA2, TXN, ISL1	271	33	19357	6.49346	1	0.781999	0.770875
GOTERM_BP_DIRECT	GO:0001707~mesoderm formation	3	1.0274	0.0771615	NOG, HAND1, BMPR1A	271	33	19357	6.49346	1	0.781999	0.770875
GOTERM_BP_DIRECT	GO:0001701~in utero embryonic development	7	2.39726	0.0798694	SH3PXD2A, ZMIZ1, NOG, GATA3, YBX1, TBX3, BMPR1A	271	214	19357	2.33643	1	0.781999	0.770875
GOTERM_BP_DIRECT	GO:0034775~glutathione transmembrane transport	2	0.684932	0.0808361	ABCC4, ABCC1	271	6	19357	23.8093	1	0.781999	0.770875
GOTERM_BP_DIRECT	GO:0060706~cell differentiation involved in embryonic placenta development	2	0.684932	0.0808361	KRT19, KRT8	271	6	19357	23.8093	1	0.781999	0.770875
GOTERM_BP_DIRECT	GO:0055009~atrial cardiac muscle tissue morphogenesis	2	0.684932	0.0808361	NOG, ENG	271	6	19357	23.8093	1	0.781999	0.770875
GOTERM_BP_DIRECT	GO:0002768~immune response-regulating cell surface receptor signaling pathway	2	0.684932	0.0808361	LYN, CD24	271	6	19357	23.8093	1	0.781999	0.770875
GOTERM_BP_DIRECT	GO:0045646~regulation of erythrocyte differentiation	2	0.684932	0.0808361	LYN, CDK6	271	6	19357	23.8093	1	0.781999	0.770875
GOTERM_BP_DIRECT	GO:0072675~osteoclast fusion	2	0.684932	0.0808361	SH3PXD2A, CD81	271	6	19357	23.8093	1	0.781999	0.770875
GOTERM_BP_DIRECT	GO:0021879~forebrain neuron differentiation	2	0.684932	0.0808361	DLX1, DLX2	271	6	19357	23.8093	1	0.781999	0.770875
GOTERM_BP_DIRECT	GO:0002934~desmosome organization	2	0.684932	0.0808361	PERP, PKP2	271	6	19357	23.8093	1	0.781999	0.770875
GOTERM_BP_DIRECT	GO:0086073~bundle of His cell-Purkinje myocyte adhesion involved in cell communication	2	0.684932	0.0808361	JUP, PKP2	271	6	19357	23.8093	1	0.781999	0.770875
GOTERM_BP_DIRECT	GO:0006949~syncytium formation	2	0.684932	0.0808361	ERVH48-1, ERVW-1	271	6	19357	23.8093	1	0.781999	0.770875
GOTERM_BP_DIRECT	GO:0046533~negative regulation of photoreceptor cell differentiation	2	0.684932	0.0808361	DLX1, DLX2	271	6	19357	23.8093	1	0.781999	0.770875
GOTERM_BP_DIRECT	GO:0015827~tryptophan transport	2	0.684932	0.0808361	SLC7A8, SLC3A2	271	6	19357	23.8093	1	0.781999	0.770875
GOTERM_BP_DIRECT	GO:0051707~response to other organism	2	0.684932	0.0808361	PYCARD, KRT8	271	6	19357	23.8093	1	0.781999	0.770875
GOTERM_BP_DIRECT	GO:0002576~platelet degranulation	2	0.684932	0.0808361	LYN, ABCC4	271	6	19357	23.8093	1	0.781999	0.770875
GOTERM_BP_DIRECT	GO:1901166~neural crest cell migration involved in autonomic nervous system development	2	0.684932	0.0808361	NRP2, FN1	271	6	19357	23.8093	1	0.781999	0.770875
GOTERM_BP_DIRECT	GO:0048755~branching morphogenesis of a nerve	2	0.684932	0.0808361	RERE, DLX2	271	6	19357	23.8093	1	0.781999	0.770875
GOTERM_BP_DIRECT	GO:1990962~drug transport across blood-brain barrier	2	0.684932	0.0808361	ABCC1, ABCG2	271	6	19357	23.8093	1	0.781999	0.770875
GOTERM_BP_DIRECT	GO:1903026~negative regulation of RNA polymerase II regulatory region sequence-specific DNA binding	2	0.684932	0.0808361	TMSB4X, HAND1	271	6	19357	23.8093	1	0.781999	0.770875
GOTERM_BP_DIRECT	GO:0051726~regulation of cell cycle	8	2.73973	0.0812033	CDK6, GADD45A, NANOS3, CCNG2, BAX, ID3, CLIC1, RPRM	271	267	19357	2.14017	1	0.781999	0.770875
GOTERM_BP_DIRECT	GO:0007338~single fertilization	4	1.36986	0.0820367	HOXA10, CECR2, GNPDA1, HOXA11	271	73	19357	3.91387	1	0.782876	0.771739
GOTERM_BP_DIRECT	GO:0050679~positive regulation of epithelial cell proliferation	4	1.36986	0.0820367	ID1, NOG, NKX2-5, BMPR1A	271	73	19357	3.91387	1	0.782876	0.771739
GOTERM_BP_DIRECT	GO:0051402~neuron apoptotic process	4	1.36986	0.0873244	DLX1, BAX, KRAS, NES	271	75	19357	3.8095	1	0.825862	0.814114
GOTERM_BP_DIRECT	GO:0032868~response to insulin	4	1.36986	0.0873244	LYN, CTSK, GCNT1, SLC2A1	271	75	19357	3.8095	1	0.825862	0.814114
GOTERM_BP_DIRECT	GO:2000352~negative regulation of endothelial cell apoptotic process	3	1.0274	0.0896346	GATA3, ANGPTL4, GATA2	271	36	19357	5.95234	1	0.835738	0.82385
GOTERM_BP_DIRECT	GO:0009636~response to toxic substance	4	1.36986	0.090021	LYN, NQO1, SLC7A8, BAX	271	76	19357	3.75937	1	0.835738	0.82385
GOTERM_BP_DIRECT	GO:0071260~cellular response to mechanical stimulus	4	1.36986	0.090021	GADD45A, ITGA2, SLC2A1, ENG	271	76	19357	3.75937	1	0.835738	0.82385
GOTERM_BP_DIRECT	GO:0032730~positive regulation of interleukin-1 alpha production	2	0.684932	0.0936609	S100A13, ISL1	271	7	19357	20.408	1	0.835738	0.82385
GOTERM_BP_DIRECT	GO:0035878~nail development	2	0.684932	0.0936609	ITGA6, HOXC13	271	7	19357	20.408	1	0.835738	0.82385
GOTERM_BP_DIRECT	GO:0061037~negative regulation of cartilage development	2	0.684932	0.0936609	CTSK, NOG	271	7	19357	20.408	1	0.835738	0.82385
GOTERM_BP_DIRECT	GO:0007501~mesodermal cell fate specification	2	0.684932	0.0936609	SFRP2, HOXA11	271	7	19357	20.408	1	0.835738	0.82385
GOTERM_BP_DIRECT	GO:0021902~commitment of neuronal cell to specific neuron type in forebrain	2	0.684932	0.0936609	GATA2, FEZF2	271	7	19357	20.408	1	0.835738	0.82385
GOTERM_BP_DIRECT	GO:0071716~leukotriene transport	2	0.684932	0.0936609	ABCC4, ABCC1	271	7	19357	20.408	1	0.835738	0.82385
GOTERM_BP_DIRECT	GO:0010543~regulation of platelet activation	2	0.684932	0.0936609	FCER1G, TXK	271	7	19357	20.408	1	0.835738	0.82385
GOTERM_BP_DIRECT	GO:0014016~neuroblast differentiation	2	0.684932	0.0936609	DLX1, DLX2	271	7	19357	20.408	1	0.835738	0.82385
GOTERM_BP_DIRECT	GO:0003223~ventricular compact myocardium morphogenesis	2	0.684932	0.0936609	NOG, BMPR1A	271	7	19357	20.408	1	0.835738	0.82385
GOTERM_BP_DIRECT	GO:2001237~negative regulation of extrinsic apoptotic signaling pathway	3	1.0274	0.0939165	LGALS3, GSTP1, ITGA6	271	37	19357	5.79146	1	0.835738	0.82385
GOTERM_BP_DIRECT	GO:0031100~animal organ regeneration	3	1.0274	0.0939165	ANXA3, LCP1, PGF	271	37	19357	5.79146	1	0.835738	0.82385
GOTERM_BP_DIRECT	GO:0070374~positive regulation of ERK1 and ERK2 cascade	7	2.39726	0.0973803	PYCARD, AKAP12, ERBB4, PLA2G2A, PTPN11, FERMT2, GNAI2	271	226	19357	2.21237	1	0.86292	0.850646

## Sheet: GO (PLL1)
[Sheet 5] GO enrichment analysis on DEGs between in vivo and in vitro at PLL1 phase.
in vivo > in vitro
Category	Term	Count	%	PValue	Genes	List Total	Pop Hits	Pop Total	Fold Enrichment	Bonferroni	Benjamini	FDR
GOTERM_BP_DIRECT	GO:0015671~oxygen transport	5	6.49351	2.4457e-07	HBG2, HBG1, HBA2, HBQ1, HBA1	69	16	19376	87.7536	0.000478265	0.00041234	0.00040707
GOTERM_BP_DIRECT	GO:0051321~meiotic cell cycle	10	12.987	6.17826e-07	STRA8, ZCWPW1, SYCE2, SYCP2, STAG3, TEX14, SLC25A31, REC8, OOEP, SMC1B	69	283	19376	9.92267	0.00120774	0.00041234	0.00040707
GOTERM_BP_DIRECT	GO:0007126~meiotic nuclear division	9	11.6883	6.32423e-07	STRA8, ZCWPW1, SYCE2, SYCP2, STAG3, TEX14, SLC25A31, REC8, OOEP	69	207	19376	12.2092	0.00123625	0.00041234	0.00040707
GOTERM_BP_DIRECT	GO:1903046~meiotic cell cycle process	9	11.6883	1.07185e-06	STRA8, ZCWPW1, SYCE2, SYCP2, STAG3, TEX14, SLC25A31, REC8, OOEP	69	222	19376	11.3843	0.00209434	0.000524134	0.000517435
GOTERM_BP_DIRECT	GO:0015669~gas transport	5	6.49351	1.65993e-06	HBG2, HBG1, HBA2, HBQ1, HBA1	69	25	19376	56.1623	0.00324156	0.000649364	0.000641065
GOTERM_BP_DIRECT	GO:0042744~hydrogen peroxide catabolic process	5	6.49351	5.25721e-06	HBG2, HBG1, HBA2, HBQ1, HBA1	69	33	19376	42.5472	0.0102304	0.00171385	0.00169194
GOTERM_BP_DIRECT	GO:0007049~cell cycle	20	25.974	7.7994e-06	CDKN2D, TSPYL2, SYCP2, CETN2, INCA1, PAX6, TEX14, MEIS2, REC8, OOEP, SMC1B, STRA8, ZCWPW1, SYCE2, TUBA3D, TUBB2B, STAG3, ZNF503, SLC25A31, HSPA1A	69	1785	19376	3.14635	0.0151399	0.00217937	0.00215152
GOTERM_BP_DIRECT	GO:0022414~reproductive process	19	24.6753	1.21153e-05	LY6K, SYCP2, DDX25, FST, CETN2, TEX14, REC8, OOEP, GIP, SMC1B, STRA8, ZCWPW1, SYCE2, RBP4, STAG3, MDK, ZGLP1, DMRTB1, SLC25A31	69	1669	19376	3.19678	0.023419	0.00261198	0.0025786
GOTERM_BP_DIRECT	GO:0000003~reproduction	19	24.6753	1.25195e-05	LY6K, SYCP2, DDX25, FST, CETN2, TEX14, REC8, OOEP, GIP, SMC1B, STRA8, ZCWPW1, SYCE2, RBP4, STAG3, MDK, ZGLP1, DMRTB1, SLC25A31	69	1673	19376	3.18913	0.0241908	0.00261198	0.0025786
GOTERM_BP_DIRECT	GO:0044702~single organism reproductive process	18	23.3766	1.33537e-05	LY6K, SYCP2, DDX25, FST, CETN2, TEX14, REC8, OOEP, SMC1B, STRA8, ZCWPW1, SYCE2, RBP4, STAG3, MDK, ZGLP1, DMRTB1, SLC25A31	69	1514	19376	3.33858	0.0257818	0.00261198	0.0025786
GOTERM_BP_DIRECT	GO:0000280~nuclear division	11	14.2857	1.94683e-05	STRA8, ZCWPW1, SYCE2, SYCP2, STAG3, TEX14, SLC25A31, REC8, OOEP, HSPA1A, SMC1B	69	546	19376	5.65738	0.0373644	0.00346182	0.00341757
GOTERM_BP_DIRECT	GO:0015670~carbon dioxide transport	4	5.19481	2.71397e-05	HBG2, HBG1, HBA2, HBA1	69	17	19376	66.0733	0.0517015	0.00442377	0.00436723
GOTERM_BP_DIRECT	GO:0048285~organelle fission	11	14.2857	3.65966e-05	STRA8, ZCWPW1, SYCE2, SYCP2, STAG3, TEX14, SLC25A31, REC8, OOEP, HSPA1A, SMC1B	69	588	19376	5.25328	0.0690822	0.00539144	0.00532253
GOTERM_BP_DIRECT	GO:0007129~synapsis	5	6.49351	4.13454e-05	ZCWPW1, SYCE2, SYCP2, STAG3, REC8	69	55	19376	25.5283	0.0776894	0.00539144	0.00532253
GOTERM_BP_DIRECT	GO:0042743~hydrogen peroxide metabolic process	5	6.49351	4.13454e-05	HBG2, HBG1, HBA2, HBQ1, HBA1	69	55	19376	25.5283	0.0776894	0.00539144	0.00532253
GOTERM_BP_DIRECT	GO:0007130~synaptonemal complex assembly	4	5.19481	8.99683e-05	SYCE2, SYCP2, STAG3, REC8	69	25	19376	44.9299	0.16137	0.0109767	0.0108364
GOTERM_BP_DIRECT	GO:0045143~homologous chromosome segregation	5	6.49351	9.54005e-05	ZCWPW1, SYCE2, SYCP2, STAG3, REC8	69	68	19376	20.6479	0.170235	0.0109767	0.0108364
GOTERM_BP_DIRECT	GO:0007127~meiosis I	6	7.79221	0.000119751	ZCWPW1, SYCE2, SYCP2, STAG3, SLC25A31, REC8	69	137	19376	12.2983	0.208834	0.0130129	0.0128466
GOTERM_BP_DIRECT	GO:0070193~synaptonemal complex organization	4	5.19481	0.000127184	SYCE2, SYCP2, STAG3, REC8	69	28	19376	40.1159	0.220255	0.0130933	0.0129259
GOTERM_BP_DIRECT	GO:0019755~one-carbon compound transport	4	5.19481	0.000141503	HBG2, HBG1, HBA2, HBA1	69	29	19376	38.7326	0.241794	0.013839	0.0136621
GOTERM_BP_DIRECT	GO:0022402~cell cycle process	15	19.4805	0.000149587	CDKN2D, SYCP2, CETN2, PAX6, TEX14, REC8, OOEP, SMC1B, STRA8, ZCWPW1, SYCE2, STAG3, ZNF503, SLC25A31, HSPA1A	69	1308	19376	3.22032	0.25369	0.0139329	0.0137549
GOTERM_BP_DIRECT	GO:0070192~chromosome organization involved in meiotic cell cycle	5	6.49351	0.000170983	ZCWPW1, SYCE2, SYCP2, STAG3, REC8	69	79	19376	17.7729	0.284284	0.015202	0.0150077
GOTERM_BP_DIRECT	GO:0098869~cellular oxidant detoxification	5	6.49351	0.000406428	HBG2, HBG1, HBA2, HBQ1, HBA1	69	99	19376	14.1824	0.548479	0.034564	0.0341222
GOTERM_BP_DIRECT	GO:0045132~meiotic chromosome segregation	5	6.49351	0.000489964	ZCWPW1, SYCE2, SYCP2, STAG3, REC8	69	104	19376	13.5006	0.616572	0.0399321	0.0394217
GOTERM_BP_DIRECT	GO:1990748~cellular detoxification	5	6.49351	0.000626545	HBG2, HBG1, HBA2, HBQ1, HBA1	69	111	19376	12.6492	0.706508	0.0490209	0.0483943
GOTERM_BP_DIRECT	GO:0019953~sexual reproduction	12	15.5844	0.000712425	STRA8, LY6K, ZCWPW1, SYCP2, MDK, DDX25, ZGLP1, FST, CETN2, DMRTB1, SLC25A31, REC8	69	1007	19376	3.34631	0.751919	0.0535963	0.0529112
GOTERM_BP_DIRECT	GO:0044703~multi-organism reproductive process	13	16.8831	0.000750836	LY6K, SYCP2, DDX25, FST, CETN2, REC8, GIP, STRA8, ZCWPW1, MDK, ZGLP1, DMRTB1, SLC25A31	69	1180	19376	3.09369	0.769887	0.0543939	0.0536987
GOTERM_BP_DIRECT	GO:0098813~nuclear chromosome segregation	7	9.09091	0.000987165	ZCWPW1, SYCE2, SYCP2, STAG3, TEX14, REC8, SMC1B	69	326	19376	6.0297	0.85512	0.0656361	0.0647972
GOTERM_BP_DIRECT	GO:0007140~male meiosis	4	5.19481	0.00100322	SYCP2, TEX14, SLC25A31, REC8	69	56	19376	20.058	0.859603	0.0656361	0.0647972
GOTERM_BP_DIRECT	GO:0098754~detoxification	5	6.49351	0.00100669	HBG2, HBG1, HBA2, HBQ1, HBA1	69	126	19376	11.1433	0.860554	0.0656361	0.0647972
GOTERM_BP_DIRECT	GO:0007276~gamete generation	10	12.987	0.00235818	STRA8, ZCWPW1, MDK, DDX25, ZGLP1, FST, CETN2, DMRTB1, SLC25A31, REC8	69	829	19376	3.38735	0.990128	0.148793	0.146892
GOTERM_BP_DIRECT	GO:0007059~chromosome segregation	7	9.09091	0.00264173	ZCWPW1, SYCE2, SYCP2, STAG3, TEX14, REC8, SMC1B	69	396	19376	4.96384	0.994338	0.161475	0.159412
GOTERM_BP_DIRECT	GO:0032024~positive regulation of insulin secretion	4	5.19481	0.0036665	RBP4, OXCT1, NNAT, GIP	69	88	19376	12.7642	0.999242	0.217324	0.214546
GOTERM_BP_DIRECT	GO:0051302~regulation of cell division	5	6.49351	0.00481646	MDK, CETN2, PAX6, TEX14, OOEP	69	194	19376	7.23741	0.999921	0.277088	0.273547
GOTERM_BP_DIRECT	GO:0048609~multicellular organismal reproductive process	10	12.987	0.00741311	STRA8, ZCWPW1, MDK, DDX25, ZGLP1, FST, CETN2, DMRTB1, SLC25A31, REC8	69	988	19376	2.84222	1	0.402407	0.397263
GOTERM_BP_DIRECT	GO:0090277~positive regulation of peptide hormone secretion	4	5.19481	0.00771391	RBP4, OXCT1, NNAT, GIP	69	115	19376	9.76736	1	0.402407	0.397263
GOTERM_BP_DIRECT	GO:0000278~mitotic cell cycle	10	12.987	0.00784786	CDKN2D, TUBA3D, TUBB2B, CETN2, PAX6, TEX14, MEIS2, REC8, HSPA1A, SMC1B	69	997	19376	2.81657	1	0.402407	0.397263
GOTERM_BP_DIRECT	GO:0032526~response to retinoic acid	4	5.19481	0.00808685	CDKN2D, STRA8, CYP26A1, RBP4	69	117	19376	9.6004	1	0.402407	0.397263
GOTERM_BP_DIRECT	GO:0003006~developmental process involved in reproduction	9	11.6883	0.00836668	STRA8, RBP4, SYCP2, MDK, DDX25, ZGLP1, FST, DMRTB1, REC8	69	830	19376	3.04494	1	0.402407	0.397263
GOTERM_BP_DIRECT	GO:0007420~brain development	9	11.6883	0.00842471	FOXR1, TUBB2B, MDK, OXCT1, TCTN1, NNAT, UPF3B, PAX6, MEIS2	69	831	19376	3.04128	1	0.402407	0.397263
GOTERM_BP_DIRECT	GO:0007281~germ cell development	6	7.79221	0.0084349	STRA8, MDK, DDX25, ZGLP1, DMRTB1, REC8	69	358	19376	4.70634	1	0.402407	0.397263
GOTERM_BP_DIRECT	GO:0032504~multicellular organism reproduction	10	12.987	0.00872233	STRA8, ZCWPW1, MDK, DDX25, ZGLP1, FST, CETN2, DMRTB1, SLC25A31, REC8	69	1014	19376	2.76935	1	0.406211	0.401019
GOTERM_BP_DIRECT	GO:0009636~response to toxic substance	5	6.49351	0.00910145	HBG2, HBG1, HBA2, HBQ1, HBA1	69	233	19376	6.026	1	0.412042	0.406776
GOTERM_BP_DIRECT	GO:0048477~oogenesis	4	5.19481	0.00926885	STRA8, MDK, ZGLP1, REC8	69	123	19376	9.13208	1	0.412042	0.406776
GOTERM_BP_DIRECT	GO:0060322~head development	9	11.6883	0.0116594	FOXR1, TUBB2B, MDK, OXCT1, TCTN1, NNAT, UPF3B, PAX6, MEIS2	69	880	19376	2.87194	1	0.506417	0.499944
GOTERM_BP_DIRECT	GO:0001101~response to acid chemical	6	7.79221	0.0119096	CDKN2D, STRA8, CYP26A1, RBP4, PAX6, GIP	69	390	19376	4.32018	1	0.506417	0.499944
GOTERM_BP_DIRECT	GO:0030072~peptide hormone secretion	5	6.49351	0.0123597	RBP4, OXCT1, NNAT, CPE, GIP	69	255	19376	5.50611	1	0.514374	0.5078
GOTERM_BP_DIRECT	GO:0010817~regulation of hormone levels	7	9.09091	0.0139024	CYP26A1, RBP4, OXCT1, NNAT, CPE, HSD17B10, GIP	69	562	19376	3.49765	1	0.566521	0.559281
GOTERM_BP_DIRECT	GO:0046887~positive regulation of hormone secretion	4	5.19481	0.0144342	RBP4, OXCT1, NNAT, GIP	69	145	19376	7.74653	1	0.576191	0.568827
GOTERM_BP_DIRECT	GO:0022412~cellular process involved in reproduction in multicellular organism	6	7.79221	0.0149393	STRA8, MDK, DDX25, ZGLP1, DMRTB1, REC8	69	413	19376	4.07959	1	0.584426	0.576956
GOTERM_BP_DIRECT	GO:0030185~nitric oxide transport	2	2.5974	0.0174265	HBA2, HBA1	69	5	19376	112.325	1	0.658984	0.650561
GOTERM_BP_DIRECT	GO:0050714~positive regulation of protein secretion	4	5.19481	0.017519	RBP4, OXCT1, NNAT, GIP	69	156	19376	7.2003	1	0.658984	0.650561
GOTERM_BP_DIRECT	GO:0007292~female gamete generation	4	5.19481	0.018725	STRA8, MDK, ZGLP1, REC8	69	160	19376	7.02029	1	0.691059	0.682226
GOTERM_BP_DIRECT	GO:0002181~cytoplasmic translation	4	5.19481	0.0206187	EIF4A2, RPL36A, RPL13A, RPL17	69	166	19376	6.76654	1	0.746856	0.737311
GOTERM_BP_DIRECT	GO:0007062~sister chromatid cohesion	3	3.8961	0.0218985	STAG3, REC8, SMC1B	69	65	19376	12.9605	1	0.777482	0.767545
GOTERM_BP_DIRECT	GO:0023061~signal release	6	7.79221	0.0222832	RBP4, OXCT1, NNAT, CPE, LIN7B, GIP	69	458	19376	3.67875	1	0.777482	0.767545
GOTERM_BP_DIRECT	GO:0072593~reactive oxygen species metabolic process	5	6.49351	0.0227875	HBG2, HBG1, HBA2, HBQ1, HBA1	69	307	19376	4.57348	1	0.777482	0.767545
GOTERM_BP_DIRECT	GO:0033993~response to lipid	9	11.6883	0.0233755	CDKN2D, STRA8, CYP26A1, RBP4, MDK, RPL13A, PAX6, GIP, HSPA1A	69	1000	19376	2.5273	1	0.777482	0.767545
GOTERM_BP_DIRECT	GO:0050796~regulation of insulin secretion	4	5.19481	0.0236504	RBP4, OXCT1, NNAT, GIP	69	175	19376	6.41855	1	0.777482	0.767545
GOTERM_BP_DIRECT	GO:0051726~regulation of cell cycle	10	12.987	0.0238492	CDKN2D, TSPYL2, STRA8, MORF4L2, CETN2, INCA1, TEX14, MEIS2, OOEP, HSPA1A	69	1200	19376	2.3401	1	0.777482	0.767545
GOTERM_BP_DIRECT	GO:0030073~insulin secretion	4	5.19481	0.0250714	RBP4, OXCT1, NNAT, GIP	69	179	19376	6.27512	1	0.802394	0.792138
GOTERM_BP_DIRECT	GO:0002793~positive regulation of peptide secretion	4	5.19481	0.0254337	RBP4, OXCT1, NNAT, GIP	69	180	19376	6.24026	1	0.802394	0.792138
GOTERM_BP_DIRECT	GO:0046879~hormone secretion	5	6.49351	0.0260329	RBP4, OXCT1, NNAT, CPE, GIP	69	320	19376	4.38768	1	0.80826	0.79793
GOTERM_BP_DIRECT	GO:0035295~tube development	7	9.09091	0.0270217	PYY, RBP4, MDK, TCTN1, RPL13A, PAX6, REC8	69	654	19376	3.00563	1	0.825837	0.815282
GOTERM_BP_DIRECT	GO:0051301~cell division	7	9.09091	0.0277315	STRA8, SYCE2, SYCP2, MDK, CETN2, PAX6, TEX14	69	658	19376	2.98736	1	0.825837	0.815282
GOTERM_BP_DIRECT	GO:2001020~regulation of response to DNA damage stimulus	5	6.49351	0.0284352	CDKN2D, ZCWPW1, MORF4L2, TAF9B, OOEP	69	329	19376	4.26765	1	0.825837	0.815282
GOTERM_BP_DIRECT	GO:0045911~positive regulation of DNA recombination	3	3.8961	0.0285698	ZCWPW1, MORF4L2, OOEP	69	75	19376	11.2325	1	0.825837	0.815282
GOTERM_BP_DIRECT	GO:0007548~sex differentiation	5	6.49351	0.0287101	RBP4, SYCP2, FST, DMRTB1, REC8	69	330	19376	4.25472	1	0.825837	0.815282
GOTERM_BP_DIRECT	GO:0007283~spermatogenesis	7	9.09091	0.0299353	STRA8, ZCWPW1, DDX25, ZGLP1, CETN2, SLC25A31, REC8	69	670	19376	2.93385	1	0.83388	0.823222
GOTERM_BP_DIRECT	GO:0000226~microtubule cytoskeleton organization	7	9.09091	0.030124	TUBA3D, TUBB2B, CETN2, MAP7D2, PAX6, OOEP, HSPA1A	69	671	19376	2.92948	1	0.83388	0.823222
GOTERM_BP_DIRECT	GO:0009914~hormone transport	5	6.49351	0.0303926	RBP4, OXCT1, NNAT, CPE, GIP	69	336	19376	4.17874	1	0.83388	0.823222
GOTERM_BP_DIRECT	GO:0048232~male gamete generation	7	9.09091	0.030695	STRA8, ZCWPW1, DDX25, ZGLP1, CETN2, SLC25A31, REC8	69	674	19376	2.91644	1	0.83388	0.823222
GOTERM_BP_DIRECT	GO:0031016~pancreas development	3	3.8961	0.0344159	PAX6, MEIS2, GIP	69	83	19376	10.1498	1	0.922158	0.910372
GOTERM_BP_DIRECT	GO:0090276~regulation of peptide hormone secretion	4	5.19481	0.0362822	RBP4, OXCT1, NNAT, GIP	69	207	19376	5.42631	1	0.959026	0.946768
GOTERM_BP_DIRECT	GO:2000781~positive regulation of double-strand break repair	3	3.8961	0.0414955	ZCWPW1, MORF4L2, OOEP	69	92	19376	9.1569	1	1	0.987724
GOTERM_BP_DIRECT	GO:0007417~central nervous system development	9	11.6883	0.0435949	FOXR1, TUBB2B, MDK, OXCT1, TCTN1, NNAT, UPF3B, PAX6, MEIS2	69	1130	19376	2.23655	1	1	0.987724
GOTERM_BP_DIRECT	GO:0035112~genitalia morphogenesis	2	2.5974	0.0446886	RBP4, SYCP2	69	13	19376	43.2018	1	1	0.987724
GOTERM_BP_DIRECT	GO:1901700~response to oxygen-containing compound	12	15.5844	0.0451337	CDKN2D, STRA8, CYP26A1, RBP4, BAIAP2L1, OXCT1, SIGMAR1, RPL13A, HBA2, PAX6, HBA1, GIP	69	1782	19376	1.89099	1	1	0.987724
GOTERM_BP_DIRECT	GO:0007010~cytoskeleton organization	11	14.2857	0.050565	KBTBD13, TUBA3D, TUBB2B, BAIAP2L1, MDK, CETN2, MAP7D2, PAX6, ACTL8, OOEP, HSPA1A	69	1594	19376	1.93785	1	1	0.987724
GOTERM_BP_DIRECT	GO:0045144~meiotic sister chromatid segregation	2	2.5974	0.0513868	STAG3, REC8	69	15	19376	37.4415	1	1	0.987724
GOTERM_BP_DIRECT	GO:1901029~negative regulation of mitochondrial outer membrane permeabilization involved in apoptotic signaling pathway	2	2.5974	0.0513868	SLC25A31, HSPA1A	69	15	19376	37.4415	1	1	0.987724
GOTERM_BP_DIRECT	GO:0051177~meiotic sister chromatid cohesion	2	2.5974	0.0513868	STAG3, REC8	69	15	19376	37.4415	1	1	0.987724
GOTERM_BP_DIRECT	GO:0006259~DNA metabolic process	9	11.6883	0.0522753	CDKN2D, TSPYL2, STRA8, ZCWPW1, MORF4L2, CETN2, PAX6, REC8, OOEP	69	1173	19376	2.15456	1	1	0.987724
GOTERM_BP_DIRECT	GO:0042445~hormone metabolic process	4	5.19481	0.0533387	CYP26A1, RBP4, CPE, HSD17B10	69	242	19376	4.64151	1	1	0.987724
GOTERM_BP_DIRECT	GO:1990830~cellular response to leukemia inhibitory factor	3	3.8961	0.0543771	EIF4A2, PAX6, TEX14	69	107	19376	7.87322	1	1	0.987724
GOTERM_BP_DIRECT	GO:0007135~meiosis II	2	2.5974	0.0547185	STAG3, REC8	69	16	19376	35.1014	1	1	0.987724
GOTERM_BP_DIRECT	GO:0000819~sister chromatid segregation	4	5.19481	0.0549529	STAG3, TEX14, REC8, SMC1B	69	245	19376	4.58468	1	1	0.987724
GOTERM_BP_DIRECT	GO:1990823~response to leukemia inhibitory factor	3	3.8961	0.0561895	EIF4A2, PAX6, TEX14	69	109	19376	7.72876	1	1	0.987724
GOTERM_BP_DIRECT	GO:0051276~chromosome organization	10	12.987	0.0563824	TSPYL2, ZCWPW1, SYCE2, SYCP2, STAG3, MORF4L2, PAX6, TEX14, REC8, SMC1B	69	1406	19376	1.99724	1	1	0.987724
GOTERM_BP_DIRECT	GO:0071705~nitrogen compound transport	14	18.1818	0.0570929	DDX25, CETN2, DERL3, UPF3B, HBA2, NSG1, HBA1, LIN7B, GIP, RBP4, OXCT1, NNAT, CPE, SLC25A31	69	2314	19376	1.69895	1	1	0.987724
GOTERM_BP_DIRECT	GO:2001234~negative regulation of apoptotic signaling pathway	4	5.19481	0.0593712	CDKN2D, SLC25A31, TAF9B, HSPA1A	69	253	19376	4.43971	1	1	0.987724
GOTERM_BP_DIRECT	GO:0006281~DNA repair	6	7.79221	0.059387	CDKN2D, ZCWPW1, MORF4L2, CETN2, REC8, OOEP	69	600	19376	2.80812	1	1	0.987724
GOTERM_BP_DIRECT	GO:0007218~neuropeptide signaling pathway	3	3.8961	0.0598771	PYY, NPW, CPE	69	113	19376	7.45518	1	1	0.987724
GOTERM_BP_DIRECT	GO:1901142~insulin metabolic process	2	2.5974	0.0613474	CPE, PAX6	69	18	19376	31.2013	1	1	0.987724
GOTERM_BP_DIRECT	GO:0045926~negative regulation of growth	4	5.19481	0.0633712	CDKN2D, TSPYL2, RBP4, HSPA1A	69	260	19376	4.32018	1	1	0.987724
GOTERM_BP_DIRECT	GO:0045836~positive regulation of meiotic nuclear division	2	2.5974	0.0646447	STRA8, OOEP	69	19	19376	29.5591	1	1	0.987724
GOTERM_BP_DIRECT	GO:0051783~regulation of nuclear division	4	5.19481	0.0651232	STRA8, TEX14, OOEP, HSPA1A	69	263	19376	4.2709	1	1	0.987724
GOTERM_BP_DIRECT	GO:0046883~regulation of hormone secretion	4	5.19481	0.0651232	RBP4, OXCT1, NNAT, GIP	69	263	19376	4.2709	1	1	0.987724
GOTERM_BP_DIRECT	GO:2001243~negative regulation of intrinsic apoptotic signaling pathway	3	3.8961	0.0655603	CDKN2D, TAF9B, HSPA1A	69	119	19376	7.07928	1	1	0.987724
GOTERM_BP_DIRECT	GO:0015931~nucleobase-containing compound transport	4	5.19481	0.0663036	DDX25, CETN2, UPF3B, SLC25A31	69	265	19376	4.23867	1	1	0.987724
GOTERM_BP_DIRECT	GO:0002790~peptide secretion	5	6.49351	0.0665312	RBP4, OXCT1, NNAT, CPE, GIP	69	435	19376	3.22772	1	1	0.987724
GOTERM_BP_DIRECT	GO:0008285~negative regulation of cell proliferation	7	9.09091	0.0678202	CDKN2D, RBP4, INCA1, ZNF503, PAX6, TPTE, HSPA1A	69	821	19376	2.39425	1	1	0.987724
GOTERM_BP_DIRECT	GO:2001233~regulation of apoptotic signaling pathway	5	6.49351	0.0710537	CDKN2D, INCA1, SLC25A31, TAF9B, HSPA1A	69	445	19376	3.15519	1	1	0.987724
GOTERM_BP_DIRECT	GO:2001224~positive regulation of neuron migration	2	2.5974	0.071205	MDK, PAX6	69	21	19376	26.744	1	1	0.987724
GOTERM_BP_DIRECT	GO:0070201~regulation of establishment of protein localization	6	7.79221	0.075849	RBP4, OXCT1, DERL3, NNAT, OOEP, GIP	69	645	19376	2.6122	1	1	0.987724
GOTERM_BP_DIRECT	GO:0080135~regulation of cellular response to stress	7	9.09091	0.0763209	CDKN2D, ZCWPW1, DERL3, MORF4L2, TAF9B, OOEP, HSPA1A	69	847	19376	2.32076	1	1	0.987724
GOTERM_BP_DIRECT	GO:0050708~regulation of protein secretion	4	5.19481	0.0799281	RBP4, OXCT1, NNAT, GIP	69	287	19376	3.91375	1	1	0.987724
GOTERM_BP_DIRECT	GO:0007611~learning or memory	4	5.19481	0.0825278	MDK, PAX6, MEIS2, GIP	69	291	19376	3.85995	1	1	0.987724
GOTERM_BP_DIRECT	GO:0033036~macromolecule localization	17	22.0779	0.0838823	DDX25, CETN2, DERL3, SIGMAR1, UPF3B, PAX6, NSG1, LIN7B, OOEP, GIP, RBP4, RAB40B, STAG3, OXCT1, TCTN1, NNAT, CPE	69	3192	19376	1.49555	1	1	0.987724
GOTERM_BP_DIRECT	GO:0007610~behavior	6	7.79221	0.0855549	PYY, NPW, MDK, PAX6, MEIS2, GIP	69	669	19376	2.51849	1	1	0.987724
GOTERM_BP_DIRECT	GO:0021537~telencephalon development	4	5.19481	0.0864956	TUBB2B, MDK, TCTN1, PAX6	69	297	19376	3.78197	1	1	0.987724
GOTERM_BP_DIRECT	GO:0045739~positive regulation of DNA repair	3	3.8961	0.0867553	ZCWPW1, MORF4L2, OOEP	69	140	19376	6.01739	1	1	0.987724
GOTERM_BP_DIRECT	GO:0042542~response to hydrogen peroxide	3	3.8961	0.0867553	SIGMAR1, HBA2, HBA1	69	140	19376	6.01739	1	1	0.987724
GOTERM_BP_DIRECT	GO:0009410~response to xenobiotic stimulus	5	6.49351	0.0870691	CYP26A1, MDK, OXCT1, PAX6, GIP	69	478	19376	2.93736	1	1	0.987724
GOTERM_BP_DIRECT	GO:0051446~positive regulation of meiotic cell cycle	2	2.5974	0.0874081	STRA8, OOEP	69	26	19376	21.6009	1	1	0.987724
GOTERM_BP_DIRECT	GO:0000018~regulation of DNA recombination	3	3.8961	0.0878108	ZCWPW1, MORF4L2, OOEP	69	141	19376	5.97471	1	1	0.987724
GOTERM_BP_DIRECT	GO:1903532~positive regulation of secretion by cell	4	5.19481	0.0878362	RBP4, OXCT1, NNAT, GIP	69	299	19376	3.75668	1	1	0.987724
GOTERM_BP_DIRECT	GO:0034754~cellular hormone metabolic process	3	3.8961	0.0899335	CYP26A1, RBP4, HSD17B10	69	143	19376	5.89115	1	1	0.987724
GOTERM_BP_DIRECT	GO:0007389~pattern specification process	5	6.49351	0.0901568	FST, TCTN1, PAX6, MEIS2, OOEP	69	484	19376	2.90095	1	1	0.987724
GOTERM_BP_DIRECT	GO:0021987~cerebral cortex development	3	3.8961	0.0910006	TUBB2B, MDK, PAX6	69	144	19376	5.85024	1	1	0.987724
GOTERM_BP_DIRECT	GO:2000779~regulation of double-strand break repair	3	3.8961	0.0910006	ZCWPW1, MORF4L2, OOEP	69	144	19376	5.85024	1	1	0.987724
GOTERM_BP_DIRECT	GO:0046034~ATP metabolic process	4	5.19481	0.0925976	NDUFA1, PGK1, AK5, HSPA1A	69	306	19376	3.67074	1	1	0.987724
GOTERM_BP_DIRECT	GO:0035270~endocrine system development	3	3.8961	0.093146	MDK, PAX6, GIP	69	146	19376	5.7701	1	1	0.987724
GOTERM_BP_DIRECT	GO:0051028~mRNA transport	3	3.8961	0.0953063	DDX25, CETN2, UPF3B	69	148	19376	5.69213	1	1	0.987724
GOTERM_BP_DIRECT	GO:0008104~protein localization	15	19.4805	0.0953723	DDX25, CETN2, DERL3, PAX6, NSG1, LIN7B, OOEP, GIP, RBP4, RAB40B, STAG3, OXCT1, TCTN1, NNAT, CPE	69	2755	19376	1.52892	1	1	0.987724
GOTERM_BP_DIRECT	GO:1902589~single-organism organelle organization	12	15.5844	0.0959841	KBTBD13, BAIAP2L1, STAG3, MDK, TCTN1, TEX14, SLC25A31, ACTL8, REC8, OOEP, HSPA1A, SMC1B	69	2033	19376	1.65752	1	1	0.987724
GOTERM_BP_DIRECT	GO:0007141~male meiosis I	2	2.5974	0.096996	SLC25A31, REC8	69	29	19376	19.3663	1	1	0.987724
GOTERM_BP_DIRECT	GO:0007017~microtubule-based process	7	9.09091	0.0985601	TUBA3D, TUBB2B, CETN2, MAP7D2, PAX6, OOEP, HSPA1A	69	908	19376	2.16485	1	1	0.987724
GOTERM_BP_DIRECT	GO:0006302~double-strand break repair	4	5.19481	0.0988747	ZCWPW1, MORF4L2, REC8, OOEP	69	315	19376	3.56586	1	1	0.987724
in vitro > in vivo
Category	Term	Count	%	PValue	Genes	List Total	Pop Hits	Pop Total	Fold Enrichment	Bonferroni	Benjamini	FDR
GOTERM_BP_DIRECT	GO:0045595~regulation of cell differentiation	46	26.1364	5.56085e-10	CCDC71L, DLX1, DLX2, PKDCC, ROCK2, KIF14, GATA3, THY1, YBX1, PIK3R1, GATA2, HDAC7, PREX1, LBH, RASSF2, HEY1, ZMIZ1, DMD, CLIC1, WNT3, SEMA6A, MSX2, LMO4, MMD, PLA2G2A, SPRY4, FN1, PTPN11, ETV4, ETV5, TBX3, PTBP3, DMRTA2, EID1, SFRP2, LIN28A, CDK6, MAFG, ID2, ID1, PKP2, ID4, ID3, VIM, CNTN4, ITM2C	162	2042	19376	2.69433	2.16484e-06	2.16484e-06	2.01303e-06
GOTERM_BP_DIRECT	GO:0051241~negative regulation of multicellular organismal process	37	21.0227	1.45709e-09	DLX1, DLX2, ROCK2, GSTP1, GATA3, THY1, PIK3R1, GATA2, HDAC7, PYCARD, CRHBP, ARHGAP42, RAB11FIP1, HEY1, TMSB4X, CTSK, DMD, CGA, WNT3, SEMA6A, MSX2, JUP, FN1, TET1, PTPN11, TBX3, SFRP2, LIN28A, CDK6, COL4A2, ID2, ID1, ID4, ID3, VIM, CNTN4, ITM2C	162	1430	19376	3.09467	5.67245e-06	2.49855e-06	2.32334e-06
GOTERM_BP_DIRECT	GO:0045596~negative regulation of cell differentiation	28	15.9091	1.92542e-09	DLX1, DLX2, GATA3, THY1, YBX1, PIK3R1, GATA2, HDAC7, LBH, HEY1, DMD, WNT3, SEMA6A, MSX2, SPRY4, PTPN11, TBX3, SFRP2, LIN28A, CDK6, ID2, ID1, PKP2, ID4, ID3, VIM, CNTN4, ITM2C	162	851	19376	3.9353	7.49562e-06	2.49855e-06	2.32334e-06
GOTERM_BP_DIRECT	GO:0051093~negative regulation of developmental process	33	18.75	2.95293e-09	DLX1, DLX2, ROCK2, GATA3, THY1, YBX1, PIK3R1, GATA2, HDAC7, LBH, HEY1, CTSK, DMD, CGA, WNT3, SEMA6A, MSX2, SPRY4, TET1, PTPN11, TBX3, SFRP2, LIN28A, CDK6, COL4A2, ID2, ID1, PKP2, ID4, ID3, VIM, CNTN4, ITM2C	162	1190	19376	3.31678	1.14957e-05	2.87394e-06	2.6724e-06
GOTERM_BP_DIRECT	GO:0051253~negative regulation of RNA metabolic process	37	21.0227	4.50762e-09	RERE, DLX1, DLX2, GATA3, YBX1, GATA2, ELK3, HDAC7, LBH, IFI16, HEY1, TRIM24, CRYM, MAGEA6, PITX1, MAGEA3, MAGEA4, BARD1, MSX2, LMO4, TET1, ETV5, TBX3, PTBP3, EID1, LIN28B, SFRP2, LIN28A, CDK6, MAFG, ID2, ID1, NFE2L3, ID4, MAGEB2, ID3, MAGEB1	162	1492	19376	2.96607	1.7548e-05	3.50964e-06	3.26352e-06
GOTERM_BP_DIRECT	GO:0048646~anatomical structure formation involved in morphogenesis	33	18.75	1.85914e-08	ROCK2, CD81, PRCP, GATA3, THY1, GATA2, ELK3, HDAC7, ADAMTS5, HEY1, SH3PXD2A, EPHB4, WNT3, SEMA6A, MSX2, JUP, LMO4, ANXA3, ACTN1, ITGA2, TPM1, FN1, TET1, PTPN11, TBX3, COL2A1, SFRP2, COL4A2, COL4A1, ID1, PXDN, ERVW-1, ANGPTL4	162	1285	19376	3.07157	7.23738e-05	1.18402e-05	1.10099e-05
GOTERM_BP_DIRECT	GO:0045934~negative regulation of nucleobase-containing compound metabolic process	38	21.5909	2.12899e-08	RERE, DLX1, DLX2, GATA3, YBX1, GATA2, ELK3, HDAC7, LBH, IFI16, HEY1, TRIM24, CRYM, MAGEA6, PITX1, MAGEA3, S100A11, MAGEA4, BARD1, MSX2, LMO4, TET1, ETV5, TBX3, PTBP3, EID1, LIN28B, SFRP2, LIN28A, CDK6, MAFG, ID2, ID1, NFE2L3, ID4, MAGEB2, ID3, MAGEB1	162	1659	19376	2.73959	8.28781e-05	1.18402e-05	1.10099e-05
GOTERM_BP_DIRECT	GO:0010605~negative regulation of macromolecule metabolic process	57	32.3864	2.44525e-08	RERE, YBX1, ELK3, PYCARD, RASSF2, LBH, HEY1, TRIM24, PMEPA1, MAGEA6, PITX1, MAGEA3, MAGEA4, SEMA6A, MSX2, LMO4, NANOS3, TET1, DUSP6, ETV5, PTBP3, EID1, NT5C3B, SFRP2, MAGEB2, MAGEB1, CSTB, DLX1, DLX2, ROCK2, GSTP1, THY1, GATA3, GATA2, HDAC7, EXOSC6, IFI16, PRKAR2B, DMD, CRYM, S100A11, SOCS4, BARD1, HOXA10-AS, SPRY4, TBX3, TNRC6C, LIN28B, LIN28A, CDK6, MAFG, ID2, ID1, NFE2L3, ID4, ID3, ITM2C	162	3262	19376	2.08997	9.51892e-05	1.18992e-05	1.10648e-05
GOTERM_BP_DIRECT	GO:0051240~positive regulation of multicellular organismal process	42	23.8636	2.76861e-08	DLX1, DLX2, PKDCC, ROCK2, CD81, GATA3, PIK3R1, GATA2, HDAC7, PYCARD, EXOSC6, LBH, DHX33, IFI16, ZMIZ1, TMSB4X, S100A13, DMD, CLIC1, WNT3, SEMA6A, FCER1G, WNT5B, MSX2, JUP, MMD, ANXA3, ITGA2, TPM1, FN1, TET1, PTPN11, ETV4, ETV5, LARP6, DMRTA2, SFRP2, LIN28A, ID2, ID4, VIM, ANGPTL4	162	1988	19376	2.52686	0.000107776	1.19758e-05	1.1136e-05
GOTERM_BP_DIRECT	GO:0010604~positive regulation of macromolecule metabolic process	60	34.0909	4.6242e-08	RERE, CD81, KIF14, WASL, YBX1, PTMS, ELK3, CDC14B, HOXA10, PYCARD, TCL1B, TCL1A, RASSF2, LBH, HEY1, ZMIZ1, CTSK, TRIM24, PITX1, HMGN1, ANXA3, LMO4, MMD, NANOS3, ACTN1, ITGA2, TET1, ETV4, ETV5, SFRP2, DLX1, DLX2, ROCK2, PIK3R1, GATA3, GATA2, EXOSC6, DHX33, IFI16, CGA, WNT3, SOCS4, BARD1, YES1, JUP, PLA2G2A, FN1, PTPN11, TBX3, LARP6, TNRC6C, LIN28B, LIN28A, CDK6, MAFG, ID2, ID1, ID4, ID3, VIM	162	3599	19376	1.99397	0.000180004	1.8002e-05	1.67396e-05
GOTERM_BP_DIRECT	GO:0009893~positive regulation of metabolic process	63	35.7955	7.40319e-08	RERE, CD81, KIF14, WASL, YBX1, PTMS, ELK3, CDC14B, HOXA10, PYCARD, TCL1B, TCL1A, RASSF2, LBH, HEY1, ZMIZ1, TMSB4X, CTSK, TRIM24, PITX1, EPHB4, HMGN1, ANXA3, LMO4, MMD, NANOS3, ACTN1, ITGA2, TET1, ETV4, ETV5, SFRP2, DLX1, DLX2, ROCK2, GSTP1, PIK3R1, GATA3, GATA2, EXOSC6, DHX33, IFI16, CGA, WNT3, SOCS4, BARD1, YES1, JUP, PLA2G2A, FN1, PTPN11, TBX3, LARP6, TNRC6C, LIN28B, LIN28A, CDK6, MAFG, ID2, ID…	162	3931	19376	1.91684	0.000288165	2.62006e-05	2.43632e-05
GOTERM_BP_DIRECT	GO:0016477~cell migration	36	20.4545	1.05487e-07	RERE, ROCK2, CD81, RHOBTB3, PRCP, GATA3, WASL, THY1, PIK3R1, GATA2, SYNE2, HDAC7, PYCARD, LIMA1, PREX1, ZMIZ1, TMSB4X, ANXA6, CGA, EPHB4, S100A11, SEMA6A, FCER1G, YES1, WNT5B, MSX2, JUP, ANXA3, ITGA2, TPM1, FN1, TET1, PTPN11, SFRP2, ID1, FSCN1	162	1610	19376	2.6744	0.000410578	3.21157e-05	2.98636e-05
GOTERM_BP_DIRECT	GO:0009966~regulation of signal transduction	56	31.8182	1.07245e-07	CD81, KIF14, TXNDC12, SIPA1L2, BICD1, PYCARD, PREX1, CRHBP, ARHGAP42, RASSF2, LBH, HEY1, ZMIZ1, TMSB4X, CTSK, TRIM24, PMEPA1, MAGEA3, SEMA6A, WNT5B, MSX2, NANOS3, TET1, SHISA3, DUSP6, COL2A1, SFRP2, RAB34, PXDN, DLX1, DLX2, ROCK2, GSTP1, PRCP, THY1, PIK3R1, GATA3, GATA2, HDAC7, DHX33, S100A13, DMD, CGA, PRODH, WNT3, SOCS4, JUP, SPRY4, PLA2G2A, FN1, PTPN11, ARHGAP28, PTPN12, LIN28A, OCIAD2, ITM2C	162	3309	19376	2.02414	0.000417417	3.21157e-05	2.98636e-05
GOTERM_BP_DIRECT	GO:0031324~negative regulation of cellular metabolic process	55	31.25	1.20133e-07	RERE, YBX1, ELK3, PYCARD, RASSF2, LBH, HEY1, TRIM24, PMEPA1, MAGEA6, PITX1, MAGEA3, MAGEA4, SEMA6A, MSX2, LMO4, NANOS3, TET1, DUSP6, ETV5, PTBP3, EID1, SFRP2, MAGEB2, MAGEB1, CSTB, DLX1, DLX2, ROCK2, GSTP1, THY1, GATA3, GATA2, HDAC7, IFI16, PRKAR2B, DMD, CRYM, S100A11, SOCS4, BARD1, HOXA10-AS, SPRY4, TBX3, TNRC6C, LIN28B, LIN28A, CDK6, MAFG, ID2, ID1, NFE2L3, ID4, ID3, ITM2C	162	3228	19376	2.03788	0.000467569	3.25597e-05	3.02764e-05
GOTERM_BP_DIRECT	GO:0000122~negative regulation of transcription from RNA polymerase II promoter	28	15.9091	1.3317e-07	DLX1, DLX2, GATA3, YBX1, GATA2, ELK3, HDAC7, IFI16, HEY1, CRYM, MAGEA6, MAGEA3, MAGEA4, MSX2, LMO4, TET1, ETV5, TBX3, EID1, CDK6, MAFG, ID2, ID1, NFE2L3, ID4, MAGEB2, ID3, MAGEB1	162	1043	19376	3.21087	0.000518296	3.25597e-05	3.02764e-05
GOTERM_BP_DIRECT	GO:0045892~negative regulation of transcription, DNA-templated	33	18.75	1.37649e-07	RERE, DLX1, DLX2, GATA3, YBX1, GATA2, ELK3, HDAC7, LBH, IFI16, HEY1, TRIM24, CRYM, MAGEA6, PITX1, MAGEA3, MAGEA4, MSX2, LMO4, TET1, ETV5, TBX3, EID1, SFRP2, CDK6, MAFG, ID2, ID1, NFE2L3, ID4, MAGEB2, ID3, MAGEB1	162	1401	19376	2.81725	0.000535724	3.25597e-05	3.02764e-05
GOTERM_BP_DIRECT	GO:1903507~negative regulation of nucleic acid-templated transcription	33	18.75	1.42182e-07	RERE, DLX1, DLX2, GATA3, YBX1, GATA2, ELK3, HDAC7, LBH, IFI16, HEY1, TRIM24, CRYM, MAGEA6, PITX1, MAGEA3, MAGEA4, MSX2, LMO4, TET1, ETV5, TBX3, EID1, SFRP2, CDK6, MAFG, ID2, ID1, NFE2L3, ID4, MAGEB2, ID3, MAGEB1	162	1403	19376	2.81323	0.000553362	3.25597e-05	3.02764e-05
GOTERM_BP_DIRECT	GO:0010646~regulation of cell communication	60	34.0909	1.79833e-07	CD81, KIF14, TXNDC12, SIPA1L2, BICD1, PYCARD, PREX1, CRHBP, ARHGAP42, RASSF2, LBH, HEY1, ZMIZ1, TMSB4X, CTSK, TRIM24, PMEPA1, MAGEA3, SEMA6A, WNT5B, MSX2, NANOS3, ITGA2, TET1, SHISA3, DUSP6, COL2A1, SFRP2, RAB34, PXDN, DLX1, DLX2, ROCK2, GSTP1, PRCP, THY1, PIK3R1, GATA3, GATA2, HDAC7, RAB11FIP1, DHX33, PRKAR2B, S100A13, DMD, CGA, PRODH, WNT3, SOCS4, JUP, SPRY4, PLA2G2A, FN1, PTPN11, ARHGAP28, PTP…	162	3736	19376	1.92085	0.000699845	3.57034e-05	3.31997e-05
GOTERM_BP_DIRECT	GO:0072359~circulatory system development	31	17.6136	1.80779e-07	ROCK2, PRCP, GATA3, THY1, GATA2, FGFRL1, ELK3, HDAC7, ADAMTS5, HEY1, ZMIZ1, EPHB4, SEMA6A, MSX2, JUP, LMO4, ANXA3, TPM1, FN1, PTPN11, TBX3, COL2A1, SFRP2, COL4A2, COL4A1, ID2, ID1, PXDN, PKP2, ID3, ANGPTL4	162	1271	19376	2.91719	0.000703524	3.57034e-05	3.31997e-05
GOTERM_BP_DIRECT	GO:1902679~negative regulation of RNA biosynthetic process	33	18.75	1.8975e-07	RERE, DLX1, DLX2, GATA3, YBX1, GATA2, ELK3, HDAC7, LBH, IFI16, HEY1, TRIM24, CRYM, MAGEA6, PITX1, MAGEA3, MAGEA4, MSX2, LMO4, TET1, ETV5, TBX3, EID1, SFRP2, CDK6, MAFG, ID2, ID1, NFE2L3, ID4, MAGEB2, ID3, MAGEB1	162	1421	19376	2.7776	0.000738426	3.57034e-05	3.31997e-05
GOTERM_BP_DIRECT	GO:0010628~positive regulation of gene expression	44	25	1.92595e-07	RERE, DLX1, DLX2, ROCK2, CD81, GATA3, WASL, YBX1, PIK3R1, GATA2, PTMS, ELK3, HOXA10, LBH, DHX33, IFI16, HEY1, ZMIZ1, TRIM24, CGA, PITX1, WNT3, HMGN1, YES1, JUP, LMO4, ACTN1, ITGA2, FN1, TET1, ETV4, ETV5, TBX3, LARP6, LIN28B, SFRP2, LIN28A, CDK6, MAFG, ID2, ID1, ID4, ID3, VIM	162	2300	19376	2.28809	0.000749491	3.57034e-05	3.31997e-05
GOTERM_BP_DIRECT	GO:0051173~positive regulation of nitrogen compound metabolic process	44	25	2.42462e-07	RERE, DLX1, DLX2, ROCK2, CD81, GATA3, WASL, YBX1, PIK3R1, GATA2, PTMS, ELK3, HOXA10, EXOSC6, LBH, DHX33, IFI16, HEY1, ZMIZ1, TMSB4X, TRIM24, CGA, PITX1, HMGN1, YES1, JUP, LMO4, ANXA3, NANOS3, ACTN1, ITGA2, TET1, ETV4, ETV5, TBX3, LARP6, TNRC6C, LIN28B, SFRP2, LIN28A, MAFG, ID2, ID4, VIM	162	2319	19376	2.26935	0.000943458	4.29047e-05	3.9896e-05
GOTERM_BP_DIRECT	GO:0023051~regulation of signaling	60	34.0909	2.55601e-07	CD81, KIF14, TXNDC12, SIPA1L2, BICD1, PYCARD, PREX1, CRHBP, ARHGAP42, RASSF2, LBH, HEY1, ZMIZ1, TMSB4X, CTSK, TRIM24, PMEPA1, MAGEA3, SEMA6A, WNT5B, MSX2, NANOS3, ITGA2, TET1, SHISA3, DUSP6, COL2A1, SFRP2, RAB34, PXDN, DLX1, DLX2, ROCK2, GSTP1, PRCP, THY1, PIK3R1, GATA3, GATA2, HDAC7, RAB11FIP1, DHX33, PRKAR2B, S100A13, DMD, CGA, PRODH, WNT3, SOCS4, JUP, SPRY4, PLA2G2A, FN1, PTPN11, ARHGAP28, PTP…	162	3773	19376	1.90201	0.00099456	4.32632e-05	4.02294e-05
GOTERM_BP_DIRECT	GO:0051270~regulation of cellular component movement	30	17.0455	2.68263e-07	ROCK2, CD81, KIF14, PRCP, GATA3, WASL, THY1, PIK3R1, GATA2, SYNE2, HDAC7, PYCARD, PREX1, TMSB4X, CGA, S100A11, WNT3, SEMA6A, WNT5B, JUP, LMO4, ANXA3, ACTN1, ITGA2, TPM1, FN1, TET1, SFRP2, CDK6, PKP2	162	1222	19376	2.93629	0.0010438	4.35145e-05	4.0463e-05
GOTERM_BP_DIRECT	GO:0009892~negative regulation of metabolic process	57	32.3864	2.97629e-07	RERE, YBX1, ELK3, PYCARD, RASSF2, LBH, HEY1, TRIM24, PMEPA1, MAGEA6, PITX1, MAGEA3, MAGEA4, SEMA6A, MSX2, LMO4, NANOS3, TET1, DUSP6, ETV5, PTBP3, EID1, NT5C3B, SFRP2, MAGEB2, MAGEB1, CSTB, DLX1, DLX2, ROCK2, GSTP1, THY1, GATA3, GATA2, HDAC7, EXOSC6, IFI16, PRKAR2B, DMD, CRYM, S100A11, SOCS4, BARD1, HOXA10-AS, SPRY4, TBX3, TNRC6C, LIN28B, LIN28A, CDK6, MAFG, ID2, ID1, NFE2L3, ID4, ID3, ITM2C	162	3504	19376	1.94563	0.001158	4.63468e-05	4.30967e-05
GOTERM_BP_DIRECT	GO:0006928~movement of cell or subcellular component	44	25	3.2674e-07	RERE, ROCK2, CD81, KIF14, RHOBTB3, PRCP, GATA3, WASL, THY1, PIK3R1, GATA2, BICD1, SYNE2, HDAC7, PYCARD, LIMA1, PREX1, ZMIZ1, TMSB4X, ANXA6, CGA, EPHB4, S100A11, WNT3, SEMA6A, FCER1G, YES1, WNT5B, MSX2, JUP, LMO4, ANXA3, ACTN1, ITGA2, TPM1, FN1, TET1, PTPN11, SFRP2, CDK6, ID1, PKP2, FSCN1, CNTN4	162	2344	19376	2.24514	0.00127119	4.89231e-05	4.54923e-05
GOTERM_BP_DIRECT	GO:0040011~locomotion	41	23.2955	4.54528e-07	RERE, ROCK2, CD81, KIF14, RHOBTB3, PRCP, GATA3, WASL, THY1, PIK3R1, GATA2, SYNE2, HDAC7, PYCARD, LIMA1, PREX1, ZMIZ1, TMSB4X, ANXA6, CGA, EPHB4, S100A11, WNT3, SEMA6A, FCER1G, YES1, WNT5B, MSX2, JUP, LMO4, ANXA3, ITGA2, TPM1, FN1, TET1, PTPN11, SFRP2, CDK6, ID1, FSCN1, CNTN4	162	2118	19376	2.3153	0.00176791	6.55363e-05	6.09405e-05
GOTERM_BP_DIRECT	GO:0048870~cell motility	38	21.5909	5.03868e-07	RERE, ROCK2, CD81, KIF14, RHOBTB3, PRCP, GATA3, WASL, THY1, PIK3R1, GATA2, SYNE2, HDAC7, PYCARD, LIMA1, PREX1, ZMIZ1, TMSB4X, ANXA6, CGA, EPHB4, S100A11, SEMA6A, FCER1G, YES1, WNT5B, MSX2, JUP, LMO4, ANXA3, ITGA2, TPM1, FN1, TET1, PTPN11, SFRP2, ID1, FSCN1	162	1879	19376	2.41883	0.00195964	6.94302e-05	6.45614e-05
GOTERM_BP_DIRECT	GO:0051674~localization of cell	38	21.5909	5.17204e-07	RERE, ROCK2, CD81, KIF14, RHOBTB3, PRCP, GATA3, WASL, THY1, PIK3R1, GATA2, SYNE2, HDAC7, PYCARD, LIMA1, PREX1, ZMIZ1, TMSB4X, ANXA6, CGA, EPHB4, S100A11, SEMA6A, FCER1G, YES1, WNT5B, MSX2, JUP, LMO4, ANXA3, ITGA2, TPM1, FN1, TET1, PTPN11, SFRP2, ID1, FSCN1	162	1881	19376	2.41626	0.00201145	6.94302e-05	6.45614e-05
GOTERM_BP_DIRECT	GO:0010558~negative regulation of macromolecule biosynthetic process	42	23.8636	8.41551e-07	RERE, DLX1, DLX2, ROCK2, GSTP1, GATA3, YBX1, GATA2, ELK3, HDAC7, LBH, IFI16, HEY1, TRIM24, CRYM, MAGEA6, PITX1, MAGEA3, S100A11, MAGEA4, MSX2, HOXA10-AS, LMO4, NANOS3, TET1, ETV5, TBX3, TNRC6C, EID1, LIN28B, SFRP2, LIN28A, CDK6, MAFG, ID2, ID1, NFE2L3, ID4, MAGEB2, ID3, MAGEB1, ITM2C	162	2254	19376	2.22866	0.0032708	0.000109205	0.000101547
GOTERM_BP_DIRECT	GO:0031325~positive regulation of cellular metabolic process	57	32.3864	1.05429e-06	RERE, CD81, KIF14, WASL, YBX1, PTMS, ELK3, CDC14B, HOXA10, PYCARD, TCL1B, TCL1A, RASSF2, LBH, HEY1, ZMIZ1, TMSB4X, CTSK, TRIM24, PITX1, EPHB4, HMGN1, ANXA3, LMO4, MMD, NANOS3, ACTN1, ITGA2, TET1, ETV4, ETV5, SFRP2, DLX1, DLX2, ROCK2, GSTP1, PIK3R1, GATA3, GATA2, EXOSC6, DHX33, IFI16, CGA, SOCS4, YES1, JUP, PLA2G2A, PTPN11, TBX3, LARP6, TNRC6C, LIN28B, LIN28A, MAFG, ID2, ID4, VIM	162	3639	19376	1.87345	0.00409593	0.000132398	0.000123113
GOTERM_BP_DIRECT	GO:0051254~positive regulation of RNA metabolic process	37	21.0227	1.12698e-06	RERE, DLX1, DLX2, CD81, GATA3, WASL, YBX1, PIK3R1, GATA2, PTMS, ELK3, HOXA10, LBH, DHX33, IFI16, HEY1, ZMIZ1, TRIM24, CGA, PITX1, HMGN1, YES1, JUP, LMO4, NANOS3, ACTN1, TET1, ETV4, ETV5, TBX3, TNRC6C, LIN28B, SFRP2, LIN28A, MAFG, ID2, ID4	162	1860	19376	2.37924	0.00437771	0.000137104	0.000127489
GOTERM_BP_DIRECT	GO:0045664~regulation of neuron differentiation	21	11.9318	1.18743e-06	DLX1, DLX2, SEMA6A, MMD, FN1, GATA3, THY1, GATA2, ETV5, PREX1, LIN28A, SFRP2, HEY1, ID2, ID1, ID4, DMD, VIM, CNTN4, WNT3, ITM2C	162	689	19376	3.64543	0.00461201	0.000140081	0.000130258
GOTERM_BP_DIRECT	GO:0045935~positive regulation of nucleobase-containing compound metabolic process	40	22.7273	1.45672e-06	RERE, DLX1, DLX2, CD81, GATA3, WASL, YBX1, PIK3R1, GATA2, PTMS, ELK3, HOXA10, EXOSC6, LBH, DHX33, IFI16, HEY1, ZMIZ1, TMSB4X, TRIM24, CGA, PITX1, HMGN1, YES1, JUP, LMO4, ANXA3, NANOS3, ACTN1, TET1, ETV4, ETV5, TBX3, TNRC6C, LIN28B, SFRP2, LIN28A, MAFG, ID2, ID4	162	2131	19376	2.24505	0.00565497	0.000165985	0.000154345
GOTERM_BP_DIRECT	GO:0060284~regulation of cell development	26	14.7727	1.49228e-06	DLX1, DLX2, ROCK2, KIF14, GATA3, THY1, GATA2, PREX1, HEY1, DMD, WNT3, SEMA6A, MMD, SPRY4, FN1, ETV5, DMRTA2, SFRP2, LIN28A, ID2, ID1, PKP2, ID4, VIM, CNTN4, ITM2C	162	1036	19376	3.00167	0.00579262	0.000165985	0.000154345
GOTERM_BP_DIRECT	GO:0006366~transcription from RNA polymerase II promoter	41	23.2955	1.57477e-06	DLX1, DLX2, CD81, GATA3, WASL, YBX1, PIK3R1, GATA2, PTMS, ELK3, HDAC7, HOXA10, IFI16, HEY1, ZMIZ1, TRIM24, CRYM, CGA, MAGEA6, PITX1, MAGEA3, MAGEA4, YES1, MSX2, JUP, LMO4, TET1, ETV4, ETV5, TBX3, EID1, SFRP2, CDK6, MAFG, ID2, ID1, NFE2L3, ID4, MAGEB2, ID3, MAGEB1	162	2223	19376	2.20594	0.00611184	0.000167586	0.000155834
GOTERM_BP_DIRECT	GO:2000113~negative regulation of cellular macromolecule biosynthetic process	41	23.2955	1.59278e-06	RERE, DLX1, DLX2, ROCK2, GATA3, YBX1, GATA2, ELK3, HDAC7, LBH, IFI16, HEY1, TRIM24, CRYM, MAGEA6, PITX1, MAGEA3, S100A11, MAGEA4, MSX2, HOXA10-AS, LMO4, NANOS3, TET1, ETV5, TBX3, TNRC6C, EID1, LIN28B, SFRP2, LIN28A, CDK6, MAFG, ID2, ID1, NFE2L3, ID4, MAGEB2, ID3, MAGEB1, ITM2C	162	2224	19376	2.20495	0.0061815	0.000167586	0.000155834
GOTERM_BP_DIRECT	GO:0050768~negative regulation of neurogenesis	14	7.95455	1.86972e-06	DLX1, DLX2, SEMA6A, THY1, GATA2, LIN28A, HEY1, ID1, ID4, DMD, VIM, CNTN4, WNT3, ITM2C	162	308	19376	5.43659	0.00725239	0.000191548	0.000178115
GOTERM_BP_DIRECT	GO:0010721~negative regulation of cell development	15	8.52273	2.00931e-06	DLX1, DLX2, SEMA6A, SPRY4, THY1, GATA2, LIN28A, HEY1, ID1, ID4, DMD, VIM, CNTN4, WNT3, ITM2C	162	361	19376	4.96973	0.00779175	0.000200571	0.000186505
GOTERM_BP_DIRECT	GO:0040012~regulation of locomotion	28	15.9091	2.08082e-06	ROCK2, CD81, KIF14, PRCP, GATA3, WASL, THY1, PIK3R1, GATA2, SYNE2, HDAC7, PYCARD, PREX1, TMSB4X, CGA, S100A11, WNT3, SEMA6A, WNT5B, JUP, LMO4, ANXA3, ITGA2, TPM1, FN1, TET1, SFRP2, CDK6	162	1201	19376	2.78846	0.00806793	0.000202516	0.000188315
GOTERM_BP_DIRECT	GO:2000145~regulation of cell motility	27	15.3409	2.46284e-06	ROCK2, CD81, KIF14, PRCP, GATA3, WASL, THY1, PIK3R1, GATA2, SYNE2, HDAC7, PYCARD, PREX1, TMSB4X, CGA, S100A11, SEMA6A, WNT5B, JUP, LMO4, ANXA3, ITGA2, TPM1, FN1, TET1, SFRP2, CDK6	162	1138	19376	2.83773	0.00954205	0.000229076	0.000213012
GOTERM_BP_DIRECT	GO:0048863~stem cell differentiation	13	7.38636	2.47141e-06	DLX1, DLX2, SEMA6A, MSX2, FN1, TBX3, DMRTA2, LBH, LIN28A, SFRP2, CDK6, ANXA6, WNT3	162	267	19376	5.82346	0.00957509	0.000229076	0.000213012
GOTERM_BP_DIRECT	GO:0010033~response to organic substance	53	30.1136	2.53777e-06	GLDC, CD81, YBX1, FGFRL1, HOXA10, PYCARD, CRHBP, TCL1A, LBH, ZMIZ1, TMSB4X, CTSK, TRIM24, PMEPA1, FCER1G, SEMA6A, WNT5B, MSX2, ANXA3, ITGA2, TET1, DUSP6, COL2A1, RAB31, SFRP2, COL4A2, COL4A1, PXDN, PLPP1, GRAMD1B, DLX1, ROCK2, GSTP1, SLC3A2, PIK3R1, GATA3, GATA2, IFI16, PRKAR2B, CGA, WNT3, YES1, JUP, SPRY4, PTPN11, PTPN12, LIN28B, LIN28A, CDK6, RAB15, ID1, ID3, VIM	162	3355	19376	1.88944	0.0098309	0.000229757	0.000213645
GOTERM_BP_DIRECT	GO:0065009~regulation of molecular function	45	25.5682	2.6492e-06	CSTB, ROCK2, CD81, GSTP1, KIF14, GATA3, THY1, PIK3R1, SIPA1L2, BICD1, CDC14B, PYCARD, TCL1B, PREX1, CRHBP, ARHGAP42, TCL1A, RASSF2, DHX33, IFI16, HEY1, PRKAR2B, TMSB4X, CTSK, DMD, CGA, EPHB4, MAGEA3, SOCS4, MSX2, JUP, LMO4, MMD, ANXA3, ITGA2, TPM1, SPRY4, ARHGAP28, LARP6, SFRP2, CCNG2, ID2, ID1, ID3, ANGPTL4	162	2622	19376	2.05272	0.0102603	0.000232593	0.000216282
GOTERM_BP_DIRECT	GO:0009890~negative regulation of biosynthetic process	42	23.8636	2.77895e-06	RERE, DLX1, DLX2, ROCK2, GSTP1, GATA3, YBX1, GATA2, ELK3, HDAC7, LBH, IFI16, HEY1, TRIM24, CRYM, MAGEA6, PITX1, MAGEA3, S100A11, MAGEA4, MSX2, HOXA10-AS, LMO4, NANOS3, TET1, ETV5, TBX3, TNRC6C, EID1, LIN28B, SFRP2, LIN28A, CDK6, MAFG, ID2, ID1, NFE2L3, ID4, MAGEB2, ID3, MAGEB1, ITM2C	162	2361	19376	2.12766	0.0107601	0.000232593	0.000216282
GOTERM_BP_DIRECT	GO:0030334~regulation of cell migration	26	14.7727	2.79347e-06	ROCK2, CD81, KIF14, PRCP, GATA3, WASL, THY1, PIK3R1, GATA2, SYNE2, HDAC7, PYCARD, PREX1, TMSB4X, CGA, S100A11, SEMA6A, WNT5B, JUP, LMO4, ANXA3, ITGA2, TPM1, FN1, TET1, SFRP2	162	1073	19376	2.89816	0.0108161	0.000232593	0.000216282
GOTERM_BP_DIRECT	GO:0009790~embryo development	27	15.3409	2.84383e-06	DLX1, DLX2, PKDCC, ROCK2, GATA3, YBX1, GATA2, HOXA10, HEY1, SH3PXD2A, ZMIZ1, PITX1, WNT3, WNT5B, MSX2, LMO4, ITGA2, FN1, TET1, TBX3, COL2A1, SFRP2, COL4A2, MAFG, ID2, ID3, TOP1	162	1147	19376	2.81546	0.01101	0.000232593	0.000216282
GOTERM_BP_DIRECT	GO:0048585~negative regulation of response to stimulus	37	21.0227	2.86783e-06	DLX1, DLX2, GSTP1, TXNDC12, GATA3, THY1, YBX1, GATA2, BICD1, HDAC7, PYCARD, CRHBP, ARHGAP42, LBH, RASSF2, IFI16, HEY1, TMSB4X, PMEPA1, DMD, MAGEA3, WNT3, SOCS4, SEMA6A, YES1, NANOS3, SPRY4, TET1, SHISA3, PTPN12, DUSP6, LIN28B, COL2A1, SFRP2, LIN28A, CDK6, PXDN	162	1936	19376	2.28584	0.0111024	0.000232593	0.000216282
GOTERM_BP_DIRECT	GO:0071310~cellular response to organic substance	45	25.5682	3.17942e-06	GRAMD1B, DLX1, ROCK2, CD81, GLDC, GSTP1, GATA3, YBX1, PIK3R1, FGFRL1, PYCARD, CRHBP, TCL1A, LBH, IFI16, ZMIZ1, TMSB4X, CTSK, PMEPA1, CGA, WNT3, SEMA6A, FCER1G, YES1, WNT5B, MSX2, JUP, ITGA2, SPRY4, TET1, PTPN11, PTPN12, LIN28B, COL2A1, RAB31, SFRP2, LIN28A, COL4A2, COL4A1, RAB15, ID1, PXDN, ID3, VIM, PLPP1	162	2640	19376	2.03872	0.0123012	0.000252602	0.000234888
GOTERM_BP_DIRECT	GO:0010557~positive regulation of macromolecule biosynthetic process	38	21.5909	4.189e-06	RERE, DLX1, DLX2, CD81, GATA3, WASL, YBX1, PIK3R1, GATA2, PTMS, ELK3, HOXA10, LBH, DHX33, IFI16, HEY1, ZMIZ1, TRIM24, CGA, PITX1, HMGN1, YES1, JUP, LMO4, ACTN1, ITGA2, TET1, ETV4, ETV5, TBX3, LARP6, LIN28B, SFRP2, LIN28A, MAFG, ID2, ID4, VIM	162	2053	19376	2.21383	0.0161756	0.000320995	0.000298485
GOTERM_BP_DIRECT	GO:0045665~negative regulation of neuron differentiation	12	6.81818	4.27666e-06	DLX1, DLX2, SEMA6A, HEY1, ID1, ID4, DMD, VIM, CNTN4, THY1, WNT3, ITM2C	162	234	19376	6.13359	0.0165113	0.000320995	0.000298485
GOTERM_BP_DIRECT	GO:0048468~cell development	42	23.8636	4.28763e-06	RERE, DLX1, DLX2, ROCK2, KIF14, GATA3, WASL, THY1, PIK3R1, GATA2, PREX1, HEY1, ZMIZ1, ANXA6, DMD, EPHB4, WNT3, SEMA6A, WNT5B, MSX2, LMO4, MMD, NANOS3, ACTN1, TPM1, SPRY4, FN1, PTPN11, ETV5, TBX3, PTBP3, DMRTA2, SFRP2, LIN28A, CDK6, ID2, ID1, PKP2, ID4, VIM, CNTN4, ITM2C	162	2402	19376	2.09134	0.0165532	0.000320995	0.000298485
GOTERM_BP_DIRECT	GO:0051961~negative regulation of nervous system development	14	7.95455	4.54521e-06	DLX1, DLX2, SEMA6A, THY1, GATA2, LIN28A, HEY1, ID1, ID4, DMD, VIM, CNTN4, WNT3, ITM2C	162	334	19376	5.01338	0.0175389	0.000333859	0.000310447
GOTERM_BP_DIRECT	GO:0010648~negative regulation of cell communication	32	18.1818	4.8521e-06	DLX1, DLX2, GSTP1, TXNDC12, GATA3, THY1, GATA2, BICD1, HDAC7, PYCARD, CRHBP, ARHGAP42, LBH, RAB11FIP1, RASSF2, HEY1, TMSB4X, PMEPA1, DMD, MAGEA3, SOCS4, SEMA6A, NANOS3, SPRY4, TET1, PTPN11, SHISA3, PTPN12, DUSP6, COL2A1, SFRP2, PXDN	162	1569	19376	2.43936	0.018712	0.0003498	0.00032527
GOTERM_BP_DIRECT	GO:0051172~negative regulation of nitrogen compound metabolic process	42	23.8636	5.06073e-06	RERE, DLX1, DLX2, ROCK2, GATA3, YBX1, GATA2, ELK3, HDAC7, LBH, IFI16, HEY1, TRIM24, CRYM, MAGEA6, PITX1, MAGEA3, S100A11, MAGEA4, BARD1, MSX2, HOXA10-AS, LMO4, NANOS3, TET1, ETV5, TBX3, PTBP3, TNRC6C, EID1, LIN28B, SFRP2, LIN28A, CDK6, MAFG, ID2, ID1, NFE2L3, ID4, MAGEB2, ID3, MAGEB1	162	2418	19376	2.07751	0.0195087	0.000351517	0.000326866
GOTERM_BP_DIRECT	GO:0023057~negative regulation of signaling	32	18.1818	5.17677e-06	DLX1, DLX2, GSTP1, TXNDC12, GATA3, THY1, GATA2, BICD1, HDAC7, PYCARD, CRHBP, ARHGAP42, LBH, RAB11FIP1, RASSF2, HEY1, TMSB4X, PMEPA1, DMD, MAGEA3, SOCS4, SEMA6A, NANOS3, SPRY4, TET1, PTPN11, SHISA3, PTPN12, DUSP6, COL2A1, SFRP2, PXDN	162	1574	19376	2.43161	0.0199515	0.000351517	0.000326866
GOTERM_BP_DIRECT	GO:0031327~negative regulation of cellular biosynthetic process	41	23.2955	5.17807e-06	RERE, DLX1, DLX2, ROCK2, GATA3, YBX1, GATA2, ELK3, HDAC7, LBH, IFI16, HEY1, TRIM24, CRYM, MAGEA6, PITX1, MAGEA3, S100A11, MAGEA4, MSX2, HOXA10-AS, LMO4, NANOS3, TET1, ETV5, TBX3, TNRC6C, EID1, LIN28B, SFRP2, LIN28A, CDK6, MAFG, ID2, ID1, NFE2L3, ID4, MAGEB2, ID3, MAGEB1, ITM2C	162	2332	19376	2.10283	0.0199565	0.000351517	0.000326866
GOTERM_BP_DIRECT	GO:0032970~regulation of actin filament-based process	16	9.09091	5.32185e-06	JUP, ROCK2, TPM1, RHOBTB3, ARHGAP28, ABRACL, PIK3R1, WASL, PYCARD, PREX1, LIMA1, TMSB4X, ID1, FSCN1, PKP2, KANK3	162	449	19376	4.26209	0.0205049	0.000351517	0.000326866
GOTERM_BP_DIRECT	GO:0010629~negative regulation of gene expression	43	24.4318	5.32738e-06	RERE, DLX1, DLX2, ROCK2, GATA3, YBX1, GATA2, ELK3, HDAC7, EXOSC6, LBH, IFI16, HEY1, TRIM24, CRYM, MAGEA6, PITX1, MAGEA3, MAGEA4, BARD1, MSX2, HOXA10-AS, LMO4, NANOS3, TET1, ETV5, TBX3, PTBP3, TNRC6C, NT5C3B, EID1, LIN28B, SFRP2, LIN28A, CDK6, MAFG, ID2, ID1, NFE2L3, ID4, MAGEB2, ID3, MAGEB1	162	2512	19376	2.04738	0.020526	0.000351517	0.000326866
GOTERM_BP_DIRECT	GO:0097435~supramolecular fiber organization	23	13.0682	5.86075e-06	TPM4, ROCK2, ACTN1, TPM1, RHOBTB3, ARHGAP28, PIK3R1, WASL, PYCARD, PREX1, LIMA1, COL2A1, SFRP2, COL4A2, COL4A1, TMSB4X, ID1, PXDN, FSCN1, PKP2, DMD, VIM, KANK3	162	903	19376	3.04642	0.0225577	0.000380265	0.000353599
GOTERM_BP_DIRECT	GO:0007417~central nervous system development	26	14.7727	6.91551e-06	RERE, DLX1, DLX2, GSTP1, KIF14, GATA2, SYNE2, ZMIZ1, DMD, PITX1, WNT3, VCX3B, LMO4, ANXA3, PTPN11, TBX3, DMRTA2, COL2A1, CDK6, COL4A1, ID2, ID1, ID4, ID3, VIM, CNTN4	162	1130	19376	2.75197	0.026563	0.000441346	0.000410396
GOTERM_BP_DIRECT	GO:0070887~cellular response to chemical stimulus	51	28.9773	7.34265e-06	GLDC, CD81, YBX1, FGFRL1, PYCARD, PREX1, CRHBP, TCL1A, LBH, ZMIZ1, TMSB4X, CTSK, TRIM24, PMEPA1, FCER1G, SEMA6A, WNT5B, MSX2, ITGA2, TPM1, TET1, ETV5, COL2A1, RAB31, SFRP2, COL4A2, COL4A1, PXDN, PLPP1, GRAMD1B, DLX1, ROCK2, GSTP1, PIK3R1, GATA3, IFI16, CGA, PRODH, WNT3, YES1, JUP, SPRY4, PTPN11, PTPN12, LIN28B, LIN28A, GSTA4, RAB15, ID1, ID3, VIM	162	3285	19376	1.85688	0.0281804	0.000461047	0.000428716
GOTERM_BP_DIRECT	GO:0031328~positive regulation of cellular biosynthetic process	39	22.1591	7.64422e-06	RERE, DLX1, DLX2, CD81, GATA3, WASL, YBX1, PIK3R1, GATA2, PTMS, ELK3, HOXA10, LBH, DHX33, IFI16, HEY1, ZMIZ1, TMSB4X, TRIM24, CGA, PITX1, HMGN1, YES1, JUP, LMO4, ACTN1, ITGA2, TET1, ETV4, ETV5, TBX3, LARP6, LIN28B, SFRP2, LIN28A, MAFG, ID2, ID4, VIM	162	2194	19376	2.12607	0.0293206	0.000472364	0.000439239
GOTERM_BP_DIRECT	GO:0042127~regulation of cell proliferation	35	19.8864	7.99969e-06	CD81, GSTP1, KIF14, GATA3, GATA2, FGFRL1, PYCARD, TCL1A, LBH, ZMIZ1, S100A13, TRIM24, DMD, CGA, S100A11, WNT3, HMGN1, MSX2, JUP, ITGA2, TPM1, PLA2G2A, FN1, TET1, ETV5, TBX3, DMRTA2, SFRP2, LIN28A, CDK6, MAFG, ID2, ID1, ID4, PLPP1	162	1856	19376	2.25548	0.030663	0.000486606	0.000452483
GOTERM_BP_DIRECT	GO:0009968~negative regulation of signal transduction	30	17.0455	8.56532e-06	DLX1, DLX2, GSTP1, TXNDC12, GATA3, THY1, GATA2, BICD1, HDAC7, PYCARD, CRHBP, ARHGAP42, LBH, RASSF2, HEY1, TMSB4X, PMEPA1, DMD, MAGEA3, SOCS4, SEMA6A, NANOS3, SPRY4, TET1, SHISA3, PTPN12, DUSP6, COL2A1, SFRP2, PXDN	162	1453	19376	2.46948	0.0327951	0.000512997	0.000477022
GOTERM_BP_DIRECT	GO:0051252~regulation of RNA metabolic process	58	32.9545	9.8974e-06	RERE, CD81, WASL, YBX1, PTMS, ELK3, HOXA10, PYCARD, LBH, HEY1, ZMIZ1, TMSB4X, TRIM24, MAGEA6, PITX1, MAGEA3, MAGEA4, HMGN1, MSX2, ANXA3, LMO4, NANOS3, ACTN1, TET1, ETV4, ETV5, PTBP3, EID1, DMRTA2, SFRP2, MAGEB2, MAGEB1, DLX1, DLX2, PIK3R1, GATA3, GATA2, HDAC7, DHX33, IFI16, DMD, CRYM, CGA, BARD1, YES1, JUP, TBX3, TNRC6C, LIN28B, LIN28A, CDK6, MAFG, ID2, ID1, NFE2L3, ID4, ID3, ZNF138	162	4003	19376	1.73297	0.0377979	0.000583797	0.000542858
GOTERM_BP_DIRECT	GO:0030182~neuron differentiation	30	17.0455	1.015e-05	RERE, DLX1, DLX2, GATA3, WASL, THY1, GATA2, PREX1, HEY1, ZMIZ1, DMD, EPHB4, WNT3, SEMA6A, WNT5B, LMO4, MMD, FN1, PTPN11, ETV5, DMRTA2, SFRP2, LIN28A, ID2, ID1, ID4, ID3, VIM, CNTN4, ITM2C	162	1466	19376	2.44758	0.0387437	0.000589761	0.000548404
GOTERM_BP_DIRECT	GO:0009891~positive regulation of biosynthetic process	39	22.1591	1.19712e-05	RERE, DLX1, DLX2, CD81, GATA3, WASL, YBX1, PIK3R1, GATA2, PTMS, ELK3, HOXA10, LBH, DHX33, IFI16, HEY1, ZMIZ1, TMSB4X, TRIM24, CGA, PITX1, HMGN1, YES1, JUP, LMO4, ACTN1, ITGA2, TET1, ETV4, ETV5, TBX3, LARP6, LIN28B, SFRP2, LIN28A, MAFG, ID2, ID4, VIM	162	2237	19376	2.0852	0.0455347	0.000685349	0.000637288
GOTERM_BP_DIRECT	GO:0051216~cartilage development	11	6.25	1.24829e-05	DLX2, COL2A1, PKDCC, SFRP2, WNT5B, MSX2, CTSK, ANXA6, PTPN11, GATA3, PITX1	162	214	19376	6.14792	0.0474342	0.000704286	0.000654898
GOTERM_BP_DIRECT	GO:0060322~head development	22	12.5	1.33102e-05	RERE, DLX1, VCX3B, DLX2, ANXA3, KIF14, PTPN11, GATA2, TBX3, SYNE2, DMRTA2, COL2A1, CDK6, COL4A1, ZMIZ1, ID2, ID1, ID4, DMD, CNTN4, PITX1, WNT3	162	880	19376	2.99012	0.0504975	0.000735011	0.000683467
GOTERM_BP_DIRECT	GO:0009719~response to endogenous stimulus	34	19.3182	1.3405e-05	DLX1, ROCK2, CD81, GLDC, GATA3, PIK3R1, FGFRL1, CRHBP, LBH, PRKAR2B, ZMIZ1, CTSK, TRIM24, PMEPA1, CGA, FCER1G, YES1, MSX2, JUP, ANXA3, ITGA2, SPRY4, TET1, PTPN11, PTPN12, COL2A1, RAB31, SFRP2, COL4A2, COL4A1, RAB15, ID1, VIM, PLPP1	162	1817	19376	2.23807	0.0508478	0.000735011	0.000683467
GOTERM_BP_DIRECT	GO:0050767~regulation of neurogenesis	22	12.5	1.37706e-05	DLX1, DLX2, SEMA6A, MMD, FN1, GATA3, THY1, GATA2, ETV5, PREX1, DMRTA2, LIN28A, SFRP2, HEY1, ID2, ID1, ID4, DMD, VIM, CNTN4, WNT3, ITM2C	162	882	19376	2.98334	0.0521979	0.000744571	0.000692358
GOTERM_BP_DIRECT	GO:0007015~actin filament organization	16	9.09091	1.57604e-05	TPM4, ROCK2, ACTN1, TPM1, RHOBTB3, ARHGAP28, PIK3R1, WASL, PYCARD, PREX1, LIMA1, TMSB4X, ID1, FSCN1, DMD, KANK3	162	492	19376	3.88959	0.0595114	0.000840484	0.000781544
GOTERM_BP_DIRECT	GO:0031589~cell-substrate adhesion	14	7.95455	1.85388e-05	JUP, ROCK2, ACTN1, ITGA2, SPRY4, KIF14, FN1, PIK3R1, THY1, PREX1, CDK6, ID1, PKP2, DMD	162	381	19376	4.39493	0.0696292	0.000975289	0.000906896
GOTERM_BP_DIRECT	GO:0007420~brain development	21	11.9318	1.92573e-05	RERE, DLX1, VCX3B, DLX2, ANXA3, KIF14, PTPN11, GATA2, TBX3, SYNE2, DMRTA2, CDK6, COL4A1, ZMIZ1, ID2, ID1, ID4, DMD, CNTN4, PITX1, WNT3	162	831	19376	3.02251	0.0722282	0.000999583	0.000929486
GOTERM_BP_DIRECT	GO:1903508~positive regulation of nucleic acid-templated transcription	33	18.75	1.99599e-05	RERE, DLX1, DLX2, CD81, GATA3, WASL, YBX1, PIK3R1, GATA2, PTMS, ELK3, HOXA10, LBH, DHX33, IFI16, HEY1, ZMIZ1, TRIM24, CGA, PITX1, HMGN1, YES1, JUP, LMO4, ACTN1, TET1, ETV4, ETV5, TBX3, SFRP2, MAFG, ID2, ID4	162	1768	19376	2.23245	0.0747623	0.00100914	0.000938374
GOTERM_BP_DIRECT	GO:0045893~positive regulation of transcription, DNA-templated	33	18.75	1.99599e-05	RERE, DLX1, DLX2, CD81, GATA3, WASL, YBX1, PIK3R1, GATA2, PTMS, ELK3, HOXA10, LBH, DHX33, IFI16, HEY1, ZMIZ1, TRIM24, CGA, PITX1, HMGN1, YES1, JUP, LMO4, ACTN1, TET1, ETV4, ETV5, TBX3, SFRP2, MAFG, ID2, ID4	162	1768	19376	2.23245	0.0747623	0.00100914	0.000938374
GOTERM_BP_DIRECT	GO:0051094~positive regulation of developmental process	31	17.6136	2.03165e-05	CCDC71L, DLX1, DLX2, PKDCC, GATA3, GATA2, HDAC7, PREX1, EXOSC6, LBH, ZMIZ1, DMD, CLIC1, WNT3, SEMA6A, WNT5B, MSX2, JUP, MMD, ANXA3, PLA2G2A, FN1, TET1, ETV4, ETV5, DMRTA2, SFRP2, LIN28A, ID2, ID4, ANGPTL4	162	1603	19376	2.31301	0.076046	0.001014	0.000942895
GOTERM_BP_DIRECT	GO:0001525~angiogenesis	18	10.2273	2.07647e-05	SEMA6A, JUP, ROCK2, ANXA3, FN1, PRCP, THY1, GATA2, HDAC7, ELK3, SFRP2, COL4A2, HEY1, COL4A1, ID1, PXDN, ANGPTL4, EPHB4	162	631	19376	3.41187	0.0776566	0.00102325	0.000951495
GOTERM_BP_DIRECT	GO:0048598~embryonic morphogenesis	18	10.2273	2.20543e-05	DLX2, WNT5B, MSX2, ROCK2, LMO4, ITGA2, FN1, GATA3, YBX1, GATA2, TBX3, HOXA10, COL2A1, SFRP2, COL4A2, ID2, PITX1, WNT3	162	634	19376	3.39572	0.0822757	0.00106138	0.000986949
GOTERM_BP_DIRECT	GO:1902680~positive regulation of RNA biosynthetic process	33	18.75	2.20837e-05	RERE, DLX1, DLX2, CD81, GATA3, WASL, YBX1, PIK3R1, GATA2, PTMS, ELK3, HOXA10, LBH, DHX33, IFI16, HEY1, ZMIZ1, TRIM24, CGA, PITX1, HMGN1, YES1, JUP, LMO4, ACTN1, TET1, ETV4, ETV5, TBX3, SFRP2, MAFG, ID2, ID4	162	1777	19376	2.22114	0.0823807	0.00106138	0.000986949
GOTERM_BP_DIRECT	GO:0003007~heart morphogenesis	12	6.81818	2.3151e-05	ADAMTS5, COL2A1, SFRP2, HEY1, MSX2, ZMIZ1, TPM1, PKP2, GATA3, EPHB4, FGFRL1, TBX3	162	280	19376	5.12593	0.0861858	0.00109911	0.00102203
GOTERM_BP_DIRECT	GO:0051960~regulation of nervous system development	23	13.0682	2.68139e-05	DLX1, DLX2, SEMA6A, MMD, KIF14, FN1, GATA3, THY1, GATA2, ETV5, PREX1, DMRTA2, LIN28A, SFRP2, HEY1, ID2, ID1, ID4, DMD, VIM, CNTN4, WNT3, ITM2C	162	996	19376	2.76196	0.0991242	0.00125767	0.00116947
GOTERM_BP_DIRECT	GO:0007507~heart development	18	10.2273	2.74157e-05	MSX2, ROCK2, LMO4, TPM1, FN1, PTPN11, GATA3, FGFRL1, TBX3, ADAMTS5, COL2A1, SFRP2, HEY1, ZMIZ1, ID2, PKP2, ID3, EPHB4	162	645	19376	3.33781	0.101233	0.00127059	0.00118149
GOTERM_BP_DIRECT	GO:0010556~regulation of macromolecule biosynthetic process	65	36.9318	3.27962e-05	RERE, CD81, WASL, YBX1, PTMS, ELK3, HOXA10, PYCARD, LBH, HEY1, ZMIZ1, TMSB4X, TRIM24, MAGEA6, PITX1, MAGEA3, MAGEA4, HMGN1, MSX2, ANXA3, LMO4, NANOS3, ACTN1, ITGA2, TET1, ETV4, ETV5, EID1, DMRTA2, SFRP2, PPP1R3B, MAGEB2, MAGEB1, DLX1, DLX2, ROCK2, GSTP1, PIK3R1, GATA3, GATA2, HDAC7, DHX33, IFI16, DMD, CRYM, CGA, S100A11, YES1, JUP, HOXA10-AS, TBX3, LARP6, TNRC6C, LIN28B, LIN28A, CDK6, MAFG, ID2, …	162	4884	19376	1.59179	0.119863	0.00150206	0.00139673
GOTERM_BP_DIRECT	GO:0048514~blood vessel morphogenesis	19	10.7955	3.45543e-05	SEMA6A, JUP, ROCK2, ANXA3, FN1, PRCP, THY1, GATA2, HDAC7, ELK3, SFRP2, COL4A2, HEY1, COL4A1, ZMIZ1, ID1, PXDN, ANGPTL4, EPHB4	162	725	19376	3.13447	0.125867	0.00156418	0.00145449
GOTERM_BP_DIRECT	GO:0030155~regulation of cell adhesion	21	11.9318	3.57112e-05	YES1, JUP, ROCK2, CD81, ITGA2, TPM1, PLA2G2A, SPRY4, KIF14, FN1, PTPN11, GATA3, PIK3R1, THY1, PYCARD, PREX1, SFRP2, CDK6, ZMIZ1, PKP2, DMD	162	868	19376	2.89367	0.129795	0.00159798	0.00148592
GOTERM_BP_DIRECT	GO:0061448~connective tissue development	12	6.81818	3.61709e-05	DLX2, COL2A1, PKDCC, SFRP2, WNT5B, MSX2, CTSK, ANXA6, ID4, PTPN11, GATA3, PITX1	162	294	19376	4.88183	0.131351	0.00160015	0.00148794
GOTERM_BP_DIRECT	GO:0070848~response to growth factor	20	11.3636	4.11254e-05	DLX1, YES1, SEMA6A, MSX2, ROCK2, ANXA3, SPRY4, TET1, PTPN11, GATA3, PTPN12, FGFRL1, DUSP6, COL2A1, SFRP2, COL4A2, ZMIZ1, CTSK, ID1, PMEPA1	162	805	19376	2.97155	0.147945	0.00179889	0.00167274
GOTERM_BP_DIRECT	GO:0045165~cell fate commitment	12	6.81818	4.2159e-05	DLX1, DMRTA2, DLX2, SFRP2, WNT5B, LMO4, ID2, GATA3, GATA2, PITX1, WNT3, TBX3	162	299	19376	4.8002	0.151367	0.00182361	0.00169573
GOTERM_BP_DIRECT	GO:0048699~generation of neurons	31	17.6136	4.28916e-05	RERE, DLX1, DLX2, GATA3, WASL, THY1, GATA2, PREX1, HEY1, ZMIZ1, DMD, EPHB4, WNT3, SEMA6A, WNT5B, LMO4, MMD, FN1, PTPN11, ETV5, DMRTA2, SFRP2, LIN28A, CDK6, ID2, ID1, ID4, ID3, VIM, CNTN4, ITM2C	162	1668	19376	2.22287	0.153784	0.00183491	0.00170624
GOTERM_BP_DIRECT	GO:0019219~regulation of nucleobase-containing compound metabolic process	60	34.0909	4.35475e-05	RERE, CD81, WASL, YBX1, PTMS, ELK3, HOXA10, PYCARD, LBH, HEY1, ZMIZ1, TMSB4X, TRIM24, MAGEA6, PITX1, MAGEA3, MAGEA4, HMGN1, MSX2, ANXA3, LMO4, NANOS3, ACTN1, TET1, ETV4, ETV5, PTBP3, EID1, DMRTA2, SFRP2, MAGEB2, MAGEB1, DLX1, DLX2, PIK3R1, GATA3, GATA2, HDAC7, EXOSC6, DHX33, IFI16, DMD, CRYM, CGA, S100A11, BARD1, YES1, JUP, TBX3, TNRC6C, LIN28B, LIN28A, CDK6, MAFG, ID2, ID1, NFE2L3, ID4, ID3, ZNF…	162	4407	19376	1.62839	0.155942	0.00184272	0.0017135
GOTERM_BP_DIRECT	GO:0030335~positive regulation of cell migration	17	9.65909	4.58903e-05	SEMA6A, WNT5B, ROCK2, ANXA3, ITGA2, FN1, GATA3, PIK3R1, THY1, GATA2, SYNE2, HDAC7, PYCARD, PREX1, TMSB4X, CGA, S100A11	162	605	19376	3.3608	0.163606	0.00192098	0.00178627
GOTERM_BP_DIRECT	GO:0071495~cellular response to endogenous stimulus	28	15.9091	4.84734e-05	DLX1, CD81, GATA3, PIK3R1, FGFRL1, CRHBP, LBH, ZMIZ1, CTSK, PMEPA1, CGA, FCER1G, YES1, MSX2, JUP, SPRY4, TET1, PTPN11, PTPN12, COL2A1, RAB31, SFRP2, COL4A2, COL4A1, RAB15, ID1, VIM, PLPP1	162	1430	19376	2.34191	0.171975	0.00200752	0.00186674
GOTERM_BP_DIRECT	GO:2000112~regulation of cellular macromolecule biosynthetic process	64	36.3636	5.08084e-05	RERE, CD81, WASL, YBX1, PTMS, ELK3, HOXA10, PYCARD, LBH, HEY1, ZMIZ1, TMSB4X, TRIM24, MAGEA6, PITX1, MAGEA3, MAGEA4, HMGN1, MSX2, ANXA3, LMO4, NANOS3, ACTN1, ITGA2, TET1, ETV4, ETV5, EID1, DMRTA2, SFRP2, PPP1R3B, MAGEB2, MAGEB1, DLX1, DLX2, ROCK2, PIK3R1, GATA3, GATA2, HDAC7, DHX33, IFI16, DMD, CRYM, CGA, S100A11, YES1, JUP, HOXA10-AS, TBX3, LARP6, TNRC6C, LIN28B, LIN28A, CDK6, MAFG, ID2, ID1, NF…	162	4845	19376	1.57992	0.179468	0.00208208	0.00193607
GOTERM_BP_DIRECT	GO:0001568~blood vessel development	20	11.3636	5.18332e-05	SEMA6A, JUP, ROCK2, ANXA3, FN1, PRCP, THY1, GATA2, TBX3, HDAC7, ELK3, SFRP2, COL4A2, HEY1, COL4A1, ZMIZ1, ID1, PXDN, ANGPTL4, EPHB4	162	819	19376	2.92076	0.182735	0.00210194	0.00195454
GOTERM_BP_DIRECT	GO:0010468~regulation of gene expression	69	39.2045	5.31219e-05	RERE, CD81, WASL, YBX1, PTMS, ELK3, HOXA10, PYCARD, LBH, HEY1, ZMIZ1, TMSB4X, TRIM24, MAGEA6, PITX1, MAGEA3, MAGEA4, HMGN1, MSX2, ANXA3, LMO4, NANOS3, ACTN1, ITGA2, TET1, ETV4, ETV5, PTBP3, EID1, DMRTA2, NT5C3B, COL2A1, SFRP2, MAGEB2, MAGEB1, TOP1, DLX1, DLX2, ROCK2, PIK3R1, GATA3, GATA2, HDAC7, EXOSC6, DHX33, IFI16, DMD, CRYM, CGA, WNT3, BARD1, YES1, JUP, HOXA10-AS, FN1, TBX3, LARP6, TNRC6C, LIN…	162	5382	19376	1.5334	0.186825	0.002132	0.00198249
GOTERM_BP_DIRECT	GO:0042325~regulation of phosphorylation	30	17.0455	5.4192e-05	ROCK2, CD81, GSTP1, KIF14, THY1, PIK3R1, PYCARD, TCL1B, TCL1A, LBH, RASSF2, DHX33, PRKAR2B, PMEPA1, DMD, EPHB4, SOCS4, BARD1, PPP1R14B, SEMA6A, YES1, LMO4, MMD, PLA2G2A, SPRY4, FN1, PTPN11, DUSP6, SFRP2, CCNG2	162	1605	19376	2.23561	0.190206	0.00215275	0.00200179
GOTERM_BP_DIRECT	GO:0030900~forebrain development	14	7.95455	6.01073e-05	DLX1, DLX2, ANXA3, KIF14, GATA2, TBX3, SYNE2, DMRTA2, CDK6, ZMIZ1, ID2, ID4, DMD, PITX1	162	427	19376	3.92147	0.208642	0.00235808	0.00219272
GOTERM_BP_DIRECT	GO:0007155~cell adhesion	30	17.0455	6.05723e-05	ROCK2, CD81, FBLIM1, KIF14, GATA3, THY1, PIK3R1, FGFRL1, PYCARD, PREX1, ZMIZ1, DMD, CLIC1, EPHB4, S100A11, YES1, JUP, ACTN1, ITGA2, TPM1, PLA2G2A, SPRY4, FN1, PTPN11, SFRP2, CDK6, ID1, PXDN, PKP2, CNTN4	162	1615	19376	2.22176	0.210073	0.00235808	0.00219272
GOTERM_BP_DIRECT	GO:0019220~regulation of phosphate metabolic process	32	18.1818	6.18847e-05	ROCK2, CD81, GSTP1, KIF14, THY1, PIK3R1, PYCARD, TCL1B, TCL1A, LBH, RASSF2, DHX33, PRKAR2B, TMSB4X, PMEPA1, DMD, EPHB4, SOCS4, BARD1, PPP1R14B, SEMA6A, YES1, LMO4, MMD, ITGA2, PLA2G2A, SPRY4, FN1, PTPN11, DUSP6, SFRP2, CCNG2	162	1787	19376	2.14178	0.214099	0.00236193	0.0021963
GOTERM_BP_DIRECT	GO:0022008~neurogenesis	32	18.1818	6.18847e-05	RERE, DLX1, DLX2, GATA3, WASL, THY1, GATA2, SYNE2, PREX1, HEY1, ZMIZ1, DMD, EPHB4, WNT3, SEMA6A, WNT5B, LMO4, MMD, FN1, PTPN11, ETV5, DMRTA2, SFRP2, LIN28A, CDK6, ID2, ID1, ID4, ID3, VIM, CNTN4, ITM2C	162	1787	19376	2.14178	0.214099	0.00236193	0.0021963
GOTERM_BP_DIRECT	GO:0021543~pallium development	10	5.68182	6.46136e-05	DLX1, DMRTA2, DLX2, CDK6, ANXA3, ZMIZ1, ID4, KIF14, DMD, SYNE2	162	209	19376	5.72272	0.222405	0.00242609	0.00225596
GOTERM_BP_DIRECT	GO:0051174~regulation of phosphorus metabolic process	32	18.1818	6.52049e-05	ROCK2, CD81, GSTP1, KIF14, THY1, PIK3R1, PYCARD, TCL1B, TCL1A, LBH, RASSF2, DHX33, PRKAR2B, TMSB4X, PMEPA1, DMD, EPHB4, SOCS4, BARD1, PPP1R14B, SEMA6A, YES1, LMO4, MMD, ITGA2, PLA2G2A, SPRY4, FN1, PTPN11, DUSP6, SFRP2, CCNG2	162	1792	19376	2.1358	0.224193	0.00242609	0.00225596
GOTERM_BP_DIRECT	GO:0022610~biological adhesion	30	17.0455	6.54353e-05	ROCK2, CD81, FBLIM1, KIF14, GATA3, THY1, PIK3R1, FGFRL1, PYCARD, PREX1, ZMIZ1, DMD, CLIC1, EPHB4, S100A11, YES1, JUP, ACTN1, ITGA2, TPM1, PLA2G2A, SPRY4, FN1, PTPN11, SFRP2, CDK6, ID1, PXDN, PKP2, CNTN4	162	1622	19376	2.21218	0.224888	0.00242609	0.00225596
GOTERM_BP_DIRECT	GO:0001667~ameboidal-type cell migration	15	8.52273	6.87522e-05	SEMA6A, JUP, ROCK2, ANXA3, ITGA2, FN1, PRCP, PTPN11, GATA3, GATA2, HDAC7, TMSB4X, ID1, ANXA6, EPHB4	162	495	19376	3.62439	0.234833	0.00252502	0.00234795
GOTERM_BP_DIRECT	GO:2000147~positive regulation of cell motility	17	9.65909	7.67505e-05	SEMA6A, WNT5B, ROCK2, ANXA3, ITGA2, FN1, GATA3, PIK3R1, THY1, GATA2, SYNE2, HDAC7, PYCARD, PREX1, TMSB4X, CGA, S100A11	162	632	19376	3.21722	0.258293	0.00279243	0.00259661
GOTERM_BP_DIRECT	GO:0001501~skeletal system development	16	9.09091	7.81906e-05	DLX1, DLX2, PKDCC, WNT5B, MSX2, PTPN11, GATA3, FGFRL1, TBX3, HOXA10, COL2A1, RASSF2, SFRP2, CTSK, ANXA6, PITX1	162	566	19376	3.38106	0.26244	0.00281848	0.00262083
GOTERM_BP_DIRECT	GO:0045785~positive regulation of cell adhesion	15	8.52273	8.1519e-05	YES1, JUP, CD81, ITGA2, TPM1, FN1, PTPN11, GATA3, THY1, PYCARD, PREX1, SFRP2, CDK6, ZMIZ1, DMD	162	503	19376	3.56675	0.271936	0.0029115	0.00270733
GOTERM_BP_DIRECT	GO:0051017~actin filament bundle assembly	9	5.11364	8.2499e-05	LIMA1, ROCK2, ACTN1, TPM1, ID1, FSCN1, DMD, ARHGAP28, PIK3R1	162	168	19376	6.40741	0.274709	0.00291972	0.00271497
GOTERM_BP_DIRECT	GO:0045944~positive regulation of transcription from RNA polymerase II promoter	26	14.7727	9.01606e-05	DLX1, DLX2, CD81, GATA3, WASL, YBX1, PIK3R1, GATA2, PTMS, ELK3, HOXA10, IFI16, HEY1, ZMIZ1, CGA, PITX1, YES1, JUP, LMO4, TET1, ETV4, ETV5, TBX3, SFRP2, MAFG, ID4	162	1319	19376	2.35764	0.296024	0.00316212	0.00294037
GOTERM_BP_DIRECT	GO:0060986~endocrine hormone secretion	6	3.40909	9.25892e-05	CRHBP, RAB11FIP1, PTPN11, GATA3, CGA, TBX3	162	55	19376	13.0478	0.302649	0.0032183	0.00299262
GOTERM_BP_DIRECT	GO:0008283~cell proliferation	35	19.8864	9.38402e-05	RERE, CD81, GSTP1, KIF14, GATA3, GATA2, FGFRL1, PYCARD, TCL1A, LBH, ZMIZ1, S100A13, TRIM24, DMD, CGA, S100A11, WNT3, HMGN1, MSX2, ITGA2, TPM1, PLA2G2A, FN1, TET1, USP28, ETV5, TBX3, DMRTA2, SFRP2, LIN28A, CDK6, ID2, ID1, ID4, PLPP1	162	2092	19376	2.00104	0.306037	0.00323292	0.00300621
GOTERM_BP_DIRECT	GO:0061572~actin filament bundle organization	9	5.11364	9.71351e-05	LIMA1, ROCK2, ACTN1, TPM1, ID1, FSCN1, DMD, ARHGAP28, PIK3R1	162	172	19376	6.2584	0.314883	0.00331708	0.00308446
GOTERM_BP_DIRECT	GO:0006351~transcription, DNA-templated	52	29.5455	0.000100586	RERE, CD81, WASL, YBX1, PTMS, ELK3, HOXA10, PYCARD, LBH, HEY1, ZMIZ1, TMSB4X, TRIM24, MAGEA6, PITX1, MAGEA3, MAGEA4, HMGN1, MSX2, ANXA3, LMO4, ACTN1, TET1, ETV4, ETV5, EID1, DMRTA2, SFRP2, COL4A2, MAGEB2, MAGEB1, DLX1, DLX2, PIK3R1, GATA3, GATA2, HDAC7, DHX33, IFI16, CRYM, CGA, YES1, JUP, TBX3, CDK6, MAFG, ID2, ID1, NFE2L3, ID4, ID3, ZNF138	162	3716	19376	1.6737	0.324026	0.00340505	0.00316627
GOTERM_BP_DIRECT	GO:0040017~positive regulation of locomotion	17	9.65909	0.000108241	SEMA6A, WNT5B, ROCK2, ANXA3, ITGA2, FN1, GATA3, PIK3R1, THY1, GATA2, SYNE2, HDAC7, PYCARD, PREX1, TMSB4X, CGA, S100A11	162	651	19376	3.12332	0.343877	0.0036248	0.00337061
GOTERM_BP_DIRECT	GO:0072358~cardiovascular system development	20	11.3636	0.000109871	SEMA6A, JUP, ROCK2, ANXA3, FN1, PRCP, THY1, GATA2, TBX3, HDAC7, ELK3, SFRP2, COL4A2, HEY1, COL4A1, ZMIZ1, ID1, PXDN, ANGPTL4, EPHB4	162	867	19376	2.75905	0.348025	0.0036248	0.00337061
GOTERM_BP_DIRECT	GO:0001944~vasculature development	20	11.3636	0.000109871	SEMA6A, JUP, ROCK2, ANXA3, FN1, PRCP, THY1, GATA2, TBX3, HDAC7, ELK3, SFRP2, COL4A2, HEY1, COL4A1, ZMIZ1, ID1, PXDN, ANGPTL4, EPHB4	162	867	19376	2.75905	0.348025	0.0036248	0.00337061
GOTERM_BP_DIRECT	GO:0051272~positive regulation of cellular component movement	17	9.65909	0.000112138	SEMA6A, WNT5B, ROCK2, ANXA3, ITGA2, FN1, GATA3, PIK3R1, THY1, GATA2, SYNE2, HDAC7, PYCARD, PREX1, TMSB4X, CGA, S100A11	162	653	19376	3.11376	0.353755	0.00366825	0.00341101
GOTERM_BP_DIRECT	GO:0003231~cardiac ventricle development	8	4.54545	0.000113072	SFRP2, HEY1, LMO4, TPM1, PKP2, GATA3, FGFRL1, TBX3	162	131	19376	7.30412	0.356102	0.00366825	0.00341101
GOTERM_BP_DIRECT	GO:0030029~actin filament-based process	20	11.3636	0.000120166	TPM4, JUP, ROCK2, ACTN1, TPM1, RHOBTB3, ARHGAP28, PIK3R1, WASL, SYNE2, PYCARD, PREX1, LIMA1, TMSB4X, EPB41L2, ID1, FSCN1, PKP2, DMD, KANK3	162	873	19376	2.74009	0.373642	0.00386615	0.00359504
GOTERM_BP_DIRECT	GO:0001503~ossification	14	7.95455	0.000121368	PKDCC, TPM4, MSX2, PTPN11, HDAC7, COL2A1, RASSF2, SFRP2, CDK6, CTSK, ID4, ID3, CLIC1, WNT3	162	458	19376	3.65605	0.376568	0.00387284	0.00360125
GOTERM_BP_DIRECT	GO:0003206~cardiac chamber morphogenesis	8	4.54545	0.000124307	SFRP2, HEY1, MSX2, TPM1, PKP2, GATA3, FGFRL1, TBX3	162	133	19376	7.19428	0.38366	0.00393436	0.00365846
GOTERM_BP_DIRECT	GO:0006357~regulation of transcription from RNA polymerase II promoter	43	24.4318	0.000127616	DLX1, DLX2, CD81, GATA3, WASL, YBX1, PIK3R1, GATA2, PTMS, ELK3, HDAC7, HOXA10, IFI16, HEY1, ZMIZ1, CRYM, CGA, MAGEA6, PITX1, MAGEA3, MAGEA4, HMGN1, YES1, MSX2, JUP, LMO4, TET1, ETV4, ETV5, TBX3, DMRTA2, EID1, SFRP2, CDK6, MAFG, ID2, ID1, NFE2L3, ID4, MAGEB2, ID3, MAGEB1, ZNF138	162	2868	19376	1.79324	0.39155	0.00400286	0.00372215
GOTERM_BP_DIRECT	GO:0003205~cardiac chamber development	9	5.11364	0.000128527	SFRP2, HEY1, MSX2, LMO4, TPM1, PKP2, GATA3, FGFRL1, TBX3	162	179	19376	6.01366	0.393705	0.00400286	0.00372215
GOTERM_BP_DIRECT	GO:0010810~regulation of cell-substrate adhesion	10	5.68182	0.000133289	PREX1, CDK6, JUP, ROCK2, SPRY4, PKP2, FN1, DMD, THY1, PIK3R1	162	230	19376	5.20021	0.404843	0.00411822	0.00382943
GOTERM_BP_DIRECT	GO:0008284~positive regulation of cell proliferation	22	12.5	0.000139965	CD81, ITGA2, KIF14, FN1, TET1, GATA2, ETV5, TBX3, PYCARD, DMRTA2, TCL1A, LBH, LIN28A, SFRP2, CDK6, ZMIZ1, ID2, ID1, ID4, S100A13, DMD, CGA	162	1036	19376	2.53987	0.420113	0.00427618	0.00397631
GOTERM_BP_DIRECT	GO:0006355~regulation of transcription, DNA-templated	52	29.5455	0.000140599	RERE, CD81, WASL, YBX1, PTMS, ELK3, HOXA10, PYCARD, LBH, HEY1, ZMIZ1, TMSB4X, TRIM24, MAGEA6, PITX1, MAGEA3, MAGEA4, HMGN1, MSX2, ANXA3, LMO4, ACTN1, TET1, ETV4, ETV5, EID1, DMRTA2, SFRP2, MAGEB2, MAGEB1, DLX1, DLX2, PIK3R1, GATA3, GATA2, HDAC7, DHX33, IFI16, DMD, CRYM, CGA, YES1, JUP, TBX3, CDK6, MAFG, ID2, ID1, NFE2L3, ID4, ID3, ZNF138	162	3764	19376	1.65235	0.421542	0.00427618	0.00397631
GOTERM_BP_DIRECT	GO:1903506~regulation of nucleic acid-templated transcription	52	29.5455	0.000142546	RERE, CD81, WASL, YBX1, PTMS, ELK3, HOXA10, PYCARD, LBH, HEY1, ZMIZ1, TMSB4X, TRIM24, MAGEA6, PITX1, MAGEA3, MAGEA4, HMGN1, MSX2, ANXA3, LMO4, ACTN1, TET1, ETV4, ETV5, EID1, DMRTA2, SFRP2, MAGEB2, MAGEB1, DLX1, DLX2, PIK3R1, GATA3, GATA2, HDAC7, DHX33, IFI16, DMD, CRYM, CGA, YES1, JUP, TBX3, CDK6, MAFG, ID2, ID1, NFE2L3, ID4, ID3, ZNF138	162	3766	19376	1.65148	0.425911	0.00428069	0.00398051
GOTERM_BP_DIRECT	GO:0032956~regulation of actin cytoskeleton organization	13	7.38636	0.000142946	ROCK2, TPM1, RHOBTB3, ARHGAP28, PIK3R1, WASL, PYCARD, PREX1, LIMA1, TMSB4X, ID1, FSCN1, KANK3	162	403	19376	3.85822	0.426805	0.00428069	0.00398051
GOTERM_BP_DIRECT	GO:0042063~gliogenesis	12	6.81818	0.000154365	DLX1, DLX2, CDK6, LIN28A, ZMIZ1, ID2, ID4, PTPN11, DMD, VIM, ETV5, SYNE2	162	346	19376	4.14815	0.451732	0.00458736	0.00426567
GOTERM_BP_DIRECT	GO:2001141~regulation of RNA biosynthetic process	52	29.5455	0.000157955	RERE, CD81, WASL, YBX1, PTMS, ELK3, HOXA10, PYCARD, LBH, HEY1, ZMIZ1, TMSB4X, TRIM24, MAGEA6, PITX1, MAGEA3, MAGEA4, HMGN1, MSX2, ANXA3, LMO4, ACTN1, TET1, ETV4, ETV5, EID1, DMRTA2, SFRP2, MAGEB2, MAGEB1, DLX1, DLX2, PIK3R1, GATA3, GATA2, HDAC7, DHX33, IFI16, DMD, CRYM, CGA, YES1, JUP, TBX3, CDK6, MAFG, ID2, ID1, NFE2L3, ID4, ID3, ZNF138	162	3781	19376	1.64492	0.459341	0.00465847	0.00433179
GOTERM_BP_DIRECT	GO:0048732~gland development	14	7.95455	0.000159942	MSX2, IGSF3, LMO4, ITGA2, GATA3, GATA2, TBX3, HOXA10, LBH, ID2, ID4, CGA, PITX1, WNT3	162	471	19376	3.55514	0.463508	0.0046816	0.0043533
GOTERM_BP_DIRECT	GO:0045597~positive regulation of cell differentiation	23	13.0682	0.000166497	CCDC71L, DLX1, DLX2, PKDCC, SEMA6A, MSX2, MMD, PLA2G2A, FN1, GATA3, GATA2, ETV4, ETV5, PREX1, DMRTA2, LIN28A, SFRP2, ZMIZ1, ID2, ID4, DMD, CLIC1, WNT3	162	1128	19376	2.43875	0.477029	0.00483712	0.00449792
GOTERM_BP_DIRECT	GO:0097659~nucleic acid-templated transcription	53	30.1136	0.000172307	RERE, CD81, WASL, YBX1, PTMS, ELK3, HOXA10, PYCARD, LBH, HEY1, ZMIZ1, TMSB4X, TRIM24, MAGEA6, PITX1, MAGEA3, MAGEA4, HMGN1, MSX2, ANXA3, LMO4, ACTN1, TET1, ETV4, ETV5, EID1, DMRTA2, SFRP2, COL4A2, MAGEB2, MAGEB1, DLX1, DLX2, PIK3R1, GATA3, GATA2, HDAC7, DHX33, IFI16, DMD, CRYM, CGA, YES1, JUP, TBX3, CDK6, MAFG, ID2, ID1, NFE2L3, ID4, ID3, ZNF138	162	3895	19376	1.62749	0.488726	0.00496883	0.00462039
GOTERM_BP_DIRECT	GO:0009887~animal organ morphogenesis	23	13.0682	0.000186291	DLX1, DLX2, SEMA6A, MSX2, ITGA2, TPM1, GATA3, THY1, GATA2, FGFRL1, TBX3, ADAMTS5, COL2A1, SFRP2, HEY1, ZMIZ1, ID2, PKP2, ID4, ANXA6, ID3, EPHB4, HMGN1	162	1137	19376	2.41945	0.515819	0.00533257	0.00495862
GOTERM_BP_DIRECT	GO:0021537~telencephalon development	11	6.25	0.00019494	DLX1, DMRTA2, DLX2, CDK6, ANXA3, ZMIZ1, ID2, ID4, KIF14, DMD, SYNE2	162	297	19376	4.42981	0.531855	0.00553944	0.00515098
GOTERM_BP_DIRECT	GO:0007399~nervous system development	40	22.7273	0.000201696	RERE, DLX1, DLX2, GSTP1, KIF14, GATA3, WASL, THY1, GATA2, SYNE2, PREX1, HEY1, ZMIZ1, DMD, PITX1, EPHB4, WNT3, VCX3B, SEMA6A, WNT5B, LMO4, MMD, ANXA3, FN1, PTPN11, ETV5, TBX3, DMRTA2, COL2A1, SFRP2, LIN28A, CDK6, COL4A1, ID2, ID1, ID4, ID3, VIM, CNTN4, ITM2C	162	2641	19376	1.81151	0.544008	0.00566496	0.0052677
GOTERM_BP_DIRECT	GO:0044092~negative regulation of molecular function	21	11.9318	0.000202268	CSTB, MSX2, ROCK2, GSTP1, SPRY4, ARHGAP28, THY1, BICD1, PYCARD, CRHBP, SFRP2, IFI16, HEY1, PRKAR2B, ID2, TMSB4X, ID1, ID3, ANGPTL4, MAGEA3, SOCS4	162	986	19376	2.54737	0.545023	0.00566496	0.0052677
GOTERM_BP_DIRECT	GO:0032774~RNA biosynthetic process	53	30.1136	0.000206103	RERE, CD81, WASL, YBX1, PTMS, ELK3, HOXA10, PYCARD, LBH, HEY1, ZMIZ1, TMSB4X, TRIM24, MAGEA6, PITX1, MAGEA3, MAGEA4, HMGN1, MSX2, ANXA3, LMO4, ACTN1, TET1, ETV4, ETV5, EID1, DMRTA2, SFRP2, COL4A2, MAGEB2, MAGEB1, DLX1, DLX2, PIK3R1, GATA3, GATA2, HDAC7, DHX33, IFI16, DMD, CRYM, CGA, YES1, JUP, TBX3, CDK6, MAFG, ID2, ID1, NFE2L3, ID4, ID3, ZNF138	162	3922	19376	1.61628	0.551767	0.00573113	0.00532923
GOTERM_BP_DIRECT	GO:0051128~regulation of cellular component organization	43	24.4318	0.000251485	PKDCC, ROCK2, FBLIM1, KIF14, RHOBTB3, GATA3, WASL, THY1, PIK3R1, GATA2, BICD1, SYNE2, CDC14B, PYCARD, LIMA1, PREX1, TCL1A, DHX33, TMSB4X, NUSAP1, PMEPA1, DMD, WNT3, SEMA6A, FCER1G, MSX2, LMO4, ITGA2, TPM1, SPRY4, FN1, TET1, ARHGAP28, PTPN11, EID1, RAB31, SFRP2, ID1, PKP2, FSCN1, VIM, ITM2C, KANK3	162	2957	19376	1.73927	0.624371	0.00692537	0.00643972
GOTERM_BP_DIRECT	GO:0000902~cell morphogenesis	22	12.5	0.000253218	RERE, SEMA6A, LMO4, FBLIM1, ACTN1, TPM1, SPRY4, KIF14, RHOBTB3, FN1, PTPN11, GATA3, PIK3R1, WASL, THY1, PREX1, ID1, PKP2, DMD, CNTN4, EPHB4, WNT3	162	1082	19376	2.43189	0.626898	0.00692537	0.00643972
GOTERM_BP_DIRECT	GO:0061180~mammary gland epithelium development	6	3.40909	0.000254387	LBH, MSX2, ID2, GATA3, WNT3, TBX3	162	68	19376	10.5534	0.628592	0.00692537	0.00643972
GOTERM_BP_DIRECT	GO:0006575~cellular modified amino acid metabolic process	9	5.11364	0.000282629	GSTA4, GSTP1, CTSK, PLA2G2A, GATA3, CRYM, CGA, PRODH, CLIC1	162	201	19376	5.35544	0.667272	0.0076408	0.00710498
GOTERM_BP_DIRECT	GO:0030855~epithelial cell differentiation	18	10.2273	0.000308738	WNT5B, MSX2, ROCK2, ITGA2, GATA3, GATA2, ETV4, TBX3, LBH, CDK6, HEY1, COL4A1, MAFG, ID2, ID1, ID3, DMD, VIM	162	788	19376	2.73209	0.699438	0.00828907	0.00770779
GOTERM_BP_DIRECT	GO:0000904~cell morphogenesis involved in differentiation	18	10.2273	0.000322566	RERE, SEMA6A, LMO4, ACTN1, SPRY4, KIF14, FN1, PTPN11, GATA3, PIK3R1, WASL, THY1, PREX1, ID1, PKP2, CNTN4, EPHB4, WNT3	162	791	19376	2.72173	0.715195	0.00857222	0.00797109
GOTERM_BP_DIRECT	GO:0022603~regulation of anatomical structure morphogenesis	23	13.0682	0.000323688	SEMA6A, WNT5B, JUP, ROCK2, ANXA3, FBLIM1, TPM1, SPRY4, RHOBTB3, FN1, GATA3, THY1, GATA2, TBX3, HDAC7, PREX1, SFRP2, COL4A2, HEY1, ID1, PKP2, ANGPTL4, WNT3	162	1183	19376	2.32537	0.716437	0.00857222	0.00797109
GOTERM_BP_DIRECT	GO:0071396~cellular response to lipid	16	9.09091	0.000333778	GRAMD1B, YES1, WNT5B, MSX2, ROCK2, GSTP1, ITGA2, PYCARD, CRHBP, LBH, ZMIZ1, ID3, PMEPA1, VIM, PLPP1, WNT3	162	647	19376	2.95777	0.727364	0.00877973	0.00816404
GOTERM_BP_DIRECT	GO:0043549~regulation of kinase activity	17	9.65909	0.000337337	MMD, CD81, LMO4, GSTP1, SPRY4, KIF14, PIK3R1, THY1, PYCARD, TCL1B, TCL1A, RASSF2, SFRP2, PRKAR2B, CCNG2, EPHB4, SOCS4	162	720	19376	2.82401	0.731116	0.00881378	0.0081957
GOTERM_BP_DIRECT	GO:0010631~epithelial cell migration	12	6.81818	0.000345086	JUP, ANXA3, ROCK2, ITGA2, TMSB4X, ID1, PTPN11, PRCP, GATA3, GATA2, EPHB4, HDAC7	162	380	19376	3.777	0.739109	0.00885165	0.00823092
GOTERM_BP_DIRECT	GO:0035108~limb morphogenesis	8	4.54545	0.000346348	HOXA10, COL2A1, PKDCC, SFRP2, MSX2, PITX1, WNT3, TBX3	162	157	19376	6.09452	0.740388	0.00885165	0.00823092
GOTERM_BP_DIRECT	GO:0035107~appendage morphogenesis	8	4.54545	0.000346348	HOXA10, COL2A1, PKDCC, SFRP2, MSX2, PITX1, WNT3, TBX3	162	157	19376	6.09452	0.740388	0.00885165	0.00823092
GOTERM_BP_DIRECT	GO:0014070~response to organic cyclic compound	21	11.9318	0.000347881	GRAMD1B, MSX2, JUP, ROCK2, GLDC, ANXA3, ITGA2, SLC3A2, DUSP6, HOXA10, CRHBP, LIN28B, LBH, LIN28A, PRKAR2B, ZMIZ1, CTSK, ID1, ID3, PMEPA1, PLPP1	162	1028	19376	2.44329	0.741933	0.00885165	0.00823092
GOTERM_BP_DIRECT	GO:0051129~negative regulation of cellular component organization	19	10.7955	0.000367319	PKDCC, SEMA6A, ROCK2, LMO4, SPRY4, KIF14, TET1, ARHGAP28, PIK3R1, WASL, THY1, LIMA1, TMSB4X, ID1, PMEPA1, VIM, WNT3, ITM2C, KANK3	162	876	19376	2.59417	0.760748	0.00926222	0.00861269
GOTERM_BP_DIRECT	GO:0090132~epithelium migration	12	6.81818	0.000368776	JUP, ANXA3, ROCK2, ITGA2, TMSB4X, ID1, PTPN11, PRCP, GATA3, GATA2, EPHB4, HDAC7	162	383	19376	3.74741	0.762101	0.00926222	0.00861269
GOTERM_BP_DIRECT	GO:0048663~neuron fate commitment	6	3.40909	0.000401999	DLX1, DMRTA2, DLX2, LMO4, ID2, GATA2	162	75	19376	9.5684	0.790974	0.0100319	0.00932844
GOTERM_BP_DIRECT	GO:0050790~regulation of catalytic activity	31	17.6136	0.000414461	CSTB, ROCK2, CD81, GSTP1, KIF14, THY1, PIK3R1, SIPA1L2, BICD1, CDC14B, PYCARD, TCL1B, PREX1, ARHGAP42, TCL1A, RASSF2, IFI16, PRKAR2B, TMSB4X, CTSK, EPHB4, MAGEA3, SOCS4, LMO4, MMD, ITGA2, TPM1, SPRY4, SFRP2, CCNG2, ANGPTL4	162	1896	19376	1.95557	0.800877	0.0102771	0.00955637
GOTERM_BP_DIRECT	GO:0090130~tissue migration	12	6.81818	0.000420277	JUP, ANXA3, ROCK2, ITGA2, TMSB4X, ID1, PTPN11, PRCP, GATA3, GATA2, EPHB4, HDAC7	162	389	19376	3.68961	0.805337	0.0103553	0.00962914
GOTERM_BP_DIRECT	GO:0034645~cellular macromolecule biosynthetic process	69	39.2045	0.000436118	RERE, CD81, WASL, YBX1, PTMS, ELK3, HOXA10, PYCARD, LBH, HEY1, ZMIZ1, TMSB4X, TRIM24, MAGEA6, PITX1, MAGEA3, MAGEA4, HMGN1, WDHD1, MSX2, ANXA3, LMO4, NANOS3, ACTN1, ITGA2, TET1, ETV4, ETV5, EID1, DMRTA2, SFRP2, COL4A2, PPP1R3B, MAGEB2, MAGEB1, TOP1, DLX1, DLX2, ROCK2, SLC35D2, PIK3R1, GATA3, GATA2, HDAC7, DHX33, IFI16, DMD, CRYM, CGA, S100A11, YES1, JUP, HOXA10-AS, TBX3, LARP6, TNRC6C, LIN28B, LI…	162	5744	19376	1.43676	0.816983	0.0106076	0.00986373
GOTERM_BP_DIRECT	GO:0051246~regulation of protein metabolic process	47	26.7045	0.000436232	CSTB, ROCK2, CD81, GSTP1, KIF14, RHOBTB3, GATA3, THY1, YBX1, GATA2, CDC14B, PYCARD, TCL1B, TCL1A, LBH, RASSF2, DHX33, IFI16, PRKAR2B, ZMIZ1, CTSK, PMEPA1, DMD, MAGEA3, SOCS4, BARD1, SEMA6A, YES1, HOXA10-AS, MMD, NANOS3, ITGA2, PLA2G2A, SPRY4, FN1, TET1, PTPN11, LARP6, DUSP6, TNRC6C, EID1, LIN28B, SFRP2, LIN28A, CCNG2, VIM, ITM2C	162	3430	19376	1.6389	0.817065	0.0106076	0.00986373
GOTERM_BP_DIRECT	GO:0002062~chondrocyte differentiation	7	3.97727	0.000438691	COL2A1, PKDCC, SFRP2, WNT5B, MSX2, ANXA6, PTPN11	162	117	19376	7.15585	0.818808	0.0106076	0.00986373
GOTERM_BP_DIRECT	GO:0006468~protein phosphorylation	31	17.6136	0.00044482	PKDCC, ROCK2, CD81, GSTP1, KIF14, THY1, PIK3R1, PYCARD, TCL1B, TCL1A, LBH, RASSF2, DHX33, PRKAR2B, TRIM24, PMEPA1, DMD, EPHB4, SOCS4, SEMA6A, YES1, MMD, PLA2G2A, SPRY4, FN1, PTPN11, DUSP6, SFRP2, CDK6, CCNG2, TOP1	162	1904	19376	1.94735	0.823082	0.0106894	0.0099398
GOTERM_BP_DIRECT	GO:0042060~wound healing	14	7.95455	0.000496431	FCER1G, WNT5B, MSX2, CD81, ITGA2, TPM1, FN1, PRCP, PTPN12, GATA2, ELK3, ANXA6, DMD, CLIC1	162	530	19376	3.15938	0.855299	0.0118565	0.011025
GOTERM_BP_DIRECT	GO:0007167~enzyme linked receptor protein signaling pathway	21	11.9318	0.000501741	DLX1, YES1, SEMA6A, MSX2, SPRY4, TET1, PTPN11, GATA3, PIK3R1, PTPN12, FGFRL1, RASSF2, SFRP2, COL4A2, COL4A1, ZMIZ1, ID1, PMEPA1, VIM, EPHB4, SOCS4	162	1058	19376	2.37401	0.858261	0.0119102	0.011075
GOTERM_BP_DIRECT	GO:0031399~regulation of protein modification process	31	17.6136	0.000524978	ROCK2, CD81, GSTP1, KIF14, GATA3, THY1, GATA2, CDC14B, PYCARD, TCL1B, TCL1A, LBH, RASSF2, DHX33, PRKAR2B, ZMIZ1, PMEPA1, DMD, SOCS4, SEMA6A, YES1, MMD, PLA2G2A, SPRY4, FN1, TET1, PTPN11, DUSP6, EID1, SFRP2, CCNG2	162	1923	19376	1.92811	0.870526	0.0123863	0.0115177
GOTERM_BP_DIRECT	GO:0030036~actin cytoskeleton organization	17	9.65909	0.000565801	TPM4, ROCK2, ACTN1, TPM1, RHOBTB3, ARHGAP28, PIK3R1, WASL, PYCARD, PREX1, LIMA1, TMSB4X, EPB41L2, ID1, FSCN1, DMD, KANK3	162	755	19376	2.69309	0.88956	0.013269	0.0123385
GOTERM_BP_DIRECT	GO:0042981~regulation of apoptotic process	28	15.9091	0.000583032	DLX1, GSTP1, KIF14, TXNDC12, GATA3, PIK3R1, GATA2, PTMS, PYCARD, TCL1A, RASSF2, CTSK, TRIM24, PRODH, MAGEA3, MAGEA4, BARD1, MSX2, NANOS3, ACTN1, TBX3, DUSP6, COL2A1, SFRP2, ID1, ID3, ANGPTL4, ITM2C	162	1666	19376	2.01017	0.89673	0.0135913	0.0126382
GOTERM_BP_DIRECT	GO:0033993~response to lipid	20	11.3636	0.000656589	GRAMD1B, YES1, WNT5B, MSX2, ROCK2, GLDC, ANXA3, GSTP1, ITGA2, GATA2, HOXA10, PYCARD, CRHBP, LBH, ZMIZ1, ID3, PMEPA1, VIM, PLPP1, WNT3	162	1000	19376	2.3921	0.922458	0.0152149	0.0141479
GOTERM_BP_DIRECT	GO:0043542~endothelial cell migration	10	5.68182	0.000679788	JUP, ANXA3, ROCK2, TMSB4X, ID1, PRCP, GATA3, GATA2, EPHB4, HDAC7	162	287	19376	4.16742	0.929159	0.0156593	0.0145611
GOTERM_BP_DIRECT	GO:0071363~cellular response to growth factor stimulus	17	9.65909	0.000738095	DLX1, YES1, SEMA6A, MSX2, SPRY4, TET1, PTPN11, GATA3, PTPN12, FGFRL1, COL2A1, SFRP2, COL4A2, ZMIZ1, CTSK, ID1, PMEPA1	162	774	19376	2.62698	0.943554	0.0169024	0.0157171
GOTERM_BP_DIRECT	GO:0051338~regulation of transferase activity	18	10.2273	0.00074662	MMD, CD81, LMO4, GSTP1, SPRY4, KIF14, PIK3R1, THY1, CDC14B, PYCARD, TCL1B, TCL1A, RASSF2, SFRP2, PRKAR2B, CCNG2, EPHB4, SOCS4	162	852	19376	2.52686	0.945397	0.0169976	0.0158056
GOTERM_BP_DIRECT	GO:0043067~regulation of programmed cell death	28	15.9091	0.000814679	DLX1, GSTP1, KIF14, TXNDC12, GATA3, PIK3R1, GATA2, PTMS, PYCARD, TCL1A, RASSF2, CTSK, TRIM24, PRODH, MAGEA3, MAGEA4, BARD1, MSX2, NANOS3, ACTN1, TBX3, DUSP6, COL2A1, SFRP2, ID1, ID3, ANGPTL4, ITM2C	162	1703	19376	1.96649	0.958115	0.0184392	0.0171461
GOTERM_BP_DIRECT	GO:0007166~cell surface receptor signaling pathway	42	23.8636	0.000822496	DLX1, DLX2, CD81, GSTP1, GATA3, THY1, PIK3R1, GATA2, FGFRL1, PYCARD, CRHBP, RASSF2, HEY1, ZMIZ1, TMSB4X, PMEPA1, EPHB4, WNT3, SOCS4, SEMA6A, FCER1G, YES1, WNT5B, MSX2, JUP, ITGA2, SPRY4, FN1, TET1, PTPN11, SHISA3, PTPN12, COL2A1, SFRP2, CDK6, COL4A2, COL4A1, RAB34, ID1, PXDN, VIM, ITM2C	162	3028	19376	1.65899	0.959372	0.0184507	0.0171568
GOTERM_BP_DIRECT	GO:0043254~regulation of protein complex assembly	14	7.95455	0.00082685	LMO4, FBLIM1, KIF14, ARHGAP28, PTPN11, WASL, PYCARD, PREX1, TCL1A, DHX33, TMSB4X, FSCN1, PMEPA1, KANK3	162	560	19376	2.99012	0.960055	0.0184507	0.0171568
GOTERM_BP_DIRECT	GO:0051101~regulation of DNA binding	7	3.97727	0.000829405	IFI16, HEY1, MSX2, ITGA2, TMSB4X, ID1, GATA3	162	132	19376	6.34269	0.960451	0.0184507	0.0171568
GOTERM_BP_DIRECT	GO:0021761~limbic system development	7	3.97727	0.000862716	DLX1, DLX2, CDK6, ANXA3, ID4, KIF14, TBX3	162	133	19376	6.295	0.965265	0.0190827	0.0177445
GOTERM_BP_DIRECT	GO:0032268~regulation of cellular protein metabolic process	44	25	0.000877999	CSTB, ROCK2, CD81, GSTP1, KIF14, GATA3, THY1, YBX1, GATA2, CDC14B, PYCARD, TCL1B, TCL1A, LBH, RASSF2, DHX33, IFI16, PRKAR2B, ZMIZ1, CTSK, PMEPA1, DMD, MAGEA3, SOCS4, SEMA6A, YES1, HOXA10-AS, MMD, NANOS3, ITGA2, PLA2G2A, SPRY4, FN1, TET1, PTPN11, LARP6, DUSP6, TNRC6C, EID1, LIN28B, SFRP2, LIN28A, CCNG2, VIM	162	3237	19376	1.62577	0.967273	0.019311	0.0179568
GOTERM_BP_DIRECT	GO:0012501~programmed cell death	33	18.75	0.000884646	DLX1, GSTP1, KIF14, TXNDC12, GATA3, PIK3R1, GATA2, PTMS, PYCARD, TCL1A, RASSF2, IFI16, CTSK, TRIM24, ANXA6, PRODH, MAGEA3, MAGEA4, BARD1, SEMA6A, MSX2, NANOS3, ACTN1, USP28, TBX3, DUSP6, COL2A1, SFRP2, ID1, ID3, TOP1, ANGPTL4, ITM2C	162	2171	19376	1.81804	0.96811	0.0193479	0.0179911
GOTERM_BP_DIRECT	GO:0034654~nucleobase-containing compound biosynthetic process	55	31.25	0.000892979	RERE, CD81, WASL, YBX1, PTMS, ELK3, HOXA10, PYCARD, LBH, HEY1, ZMIZ1, TMSB4X, TRIM24, UPP1, MAGEA6, PITX1, MAGEA3, MAGEA4, HMGN1, MSX2, ANXA3, LMO4, ACTN1, TET1, ETV4, ETV5, SLC25A16, EID1, DMRTA2, SFRP2, COL4A2, MAGEB2, MAGEB1, DLX1, DLX2, PIK3R1, GATA3, GATA2, HDAC7, DHX33, IFI16, DMD, CRYM, CGA, YES1, JUP, TBX3, CDK6, MAFG, ID2, ID1, NFE2L3, ID4, ID3, ZNF138	162	4370	19376	1.50533	0.969128	0.0194211	0.0180591
GOTERM_BP_DIRECT	GO:0098602~single organism cell adhesion	17	9.65909	0.000904126	YES1, JUP, CD81, PLA2G2A, SPRY4, KIF14, FN1, PTPN11, GATA3, PIK3R1, THY1, PYCARD, PREX1, ZMIZ1, PKP2, CNTN4, CLIC1	162	789	19376	2.57704	0.970441	0.0194469	0.0180832
GOTERM_BP_DIRECT	GO:0042692~muscle cell differentiation	13	7.38636	0.000904159	WNT5B, CD81, ACTN1, TPM1, YBX1, TBX3, ADAMTS5, HEY1, ID2, ERVW-1, ID3, DMD, PITX1	162	495	19376	3.14114	0.970444	0.0194469	0.0180832
GOTERM_BP_DIRECT	GO:0007160~cell-matrix adhesion	9	5.11364	0.000909659	CDK6, JUP, ROCK2, ACTN1, ITGA2, FN1, DMD, THY1, PIK3R1	162	240	19376	4.48519	0.971071	0.0194577	0.0180932
GOTERM_BP_DIRECT	GO:0032989~cellular component morphogenesis	22	12.5	0.00097677	RERE, SEMA6A, LMO4, FBLIM1, ACTN1, TPM1, SPRY4, KIF14, RHOBTB3, FN1, PTPN11, GATA3, PIK3R1, WASL, THY1, PREX1, ID1, PKP2, DMD, CNTN4, EPHB4, WNT3	162	1200	19376	2.19276	0.977728	0.020779	0.0193219
GOTERM_BP_DIRECT	GO:0045686~negative regulation of glial cell differentiation	4	2.27273	0.00100249	DLX1, DLX2, LIN28A, ID4	162	24	19376	19.9342	0.979852	0.0212103	0.0197229
GOTERM_BP_DIRECT	GO:0001932~regulation of protein phosphorylation	25	14.2045	0.00100971	ROCK2, CD81, GSTP1, KIF14, THY1, PYCARD, TCL1B, TCL1A, LBH, RASSF2, DHX33, PRKAR2B, PMEPA1, DMD, SOCS4, SEMA6A, YES1, MMD, PLA2G2A, SPRY4, FN1, PTPN11, DUSP6, SFRP2, CCNG2	162	1461	19376	2.04663	0.980411	0.0212476	0.0197576
GOTERM_BP_DIRECT	GO:0050886~endocrine process	6	3.40909	0.001023	CRHBP, RAB11FIP1, PTPN11, GATA3, CGA, TBX3	162	92	19376	7.80032	0.981399	0.0214114	0.0199099
GOTERM_BP_DIRECT	GO:0044093~positive regulation of molecular function	26	14.7727	0.00103824	ROCK2, CD81, KIF14, GATA3, THY1, SIPA1L2, CDC14B, PYCARD, TCL1B, PREX1, ARHGAP42, TCL1A, RASSF2, DHX33, IFI16, TMSB4X, CTSK, DMD, EPHB4, JUP, LMO4, MMD, ANXA3, ITGA2, TPM1, LARP6	162	1552	19376	2.00369	0.982472	0.0216142	0.0200985
GOTERM_BP_DIRECT	GO:0002573~myeloid leukocyte differentiation	9	5.11364	0.00108846	RASSF2, CDK6, IFI16, SH3PXD2A, CD81, ID2, GATA3, PIK3R1, GATA2	162	247	19376	4.35807	0.985588	0.0225152	0.0209363
GOTERM_BP_DIRECT	GO:0001933~negative regulation of protein phosphorylation	12	6.81818	0.00109308	PYCARD, SEMA6A, SFRP2, RASSF2, PRKAR2B, GSTP1, SPRY4, PMEPA1, DMD, THY1, DUSP6, SOCS4	162	437	19376	3.28435	0.985845	0.0225152	0.0209363
GOTERM_BP_DIRECT	GO:0030879~mammary gland development	7	3.97727	0.00112547	LBH, MSX2, ID2, ITGA2, GATA3, WNT3, TBX3	162	140	19376	5.98025	0.987524	0.0230603	0.0214432
GOTERM_BP_DIRECT	GO:0030278~regulation of ossification	9	5.11364	0.00115318	PKDCC, SFRP2, RASSF2, CDK6, MSX2, ID3, PTPN11, CLIC1, HDAC7	162	249	19376	4.32307	0.988801	0.0235042	0.021856
GOTERM_BP_DIRECT	GO:0043392~negative regulation of DNA binding	5	2.84091	0.00120525	IFI16, HEY1, MSX2, TMSB4X, ID1	162	56	19376	10.679	0.990858	0.0244377	0.022724
GOTERM_BP_DIRECT	GO:0048762~mesenchymal cell differentiation	9	5.11364	0.00121612	SEMA6A, SFRP2, HEY1, MSX2, ROCK2, ANXA6, FN1, GATA3, TBX3	162	251	19376	4.28862	0.991237	0.0245304	0.0228102
GOTERM_BP_DIRECT	GO:0050769~positive regulation of neurogenesis	13	7.38636	0.00122733	DLX1, DLX2, SEMA6A, MMD, FN1, GATA2, ETV5, DMRTA2, LIN28A, ID2, ID4, DMD, WNT3	162	513	19376	3.03092	0.991612	0.0245668	0.022844
GOTERM_BP_DIRECT	GO:0030099~myeloid cell differentiation	12	6.81818	0.00124148	RASSF2, CDK6, IFI16, SH3PXD2A, CD81, ID2, ACTN1, PTPN11, GATA3, PIK3R1, GATA2, PTBP3	162	444	19376	3.23257	0.992062	0.0245668	0.022844
GOTERM_BP_DIRECT	GO:0048736~appendage development	8	4.54545	0.00124317	HOXA10, COL2A1, PKDCC, SFRP2, MSX2, PITX1, WNT3, TBX3	162	195	19376	4.90687	0.992114	0.0245668	0.022844
GOTERM_BP_DIRECT	GO:0060173~limb development	8	4.54545	0.00124317	HOXA10, COL2A1, PKDCC, SFRP2, MSX2, PITX1, WNT3, TBX3	162	195	19376	4.90687	0.992114	0.0245668	0.022844
GOTERM_BP_DIRECT	GO:0060429~epithelium development	23	13.0682	0.00125541	WNT5B, MSX2, ROCK2, LMO4, ITGA2, GATA3, GATA2, ETV4, TBX3, COL2A1, LBH, SFRP2, CDK6, HEY1, COL4A1, MAFG, ID2, ID1, ID4, ID3, DMD, VIM, WNT3	162	1310	19376	2.09993	0.992481	0.0246834	0.0229524
GOTERM_BP_DIRECT	GO:0061061~muscle structure development	16	9.09091	0.00126335	WNT5B, CD81, ACTN1, TPM1, YBX1, FGFRL1, TBX3, DMRTA2, ADAMTS5, HEY1, ID2, ERVW-1, PKP2, ID3, DMD, PITX1	162	737	19376	2.59658	0.992711	0.0247147	0.0229816
GOTERM_BP_DIRECT	GO:0010001~glial cell differentiation	9	5.11364	0.0012775	DLX1, DLX2, CDK6, LIN28A, ID2, ID4, PTPN11, DMD, VIM	162	253	19376	4.25472	0.993102	0.0247988	0.0230597
GOTERM_BP_DIRECT	GO:0031344~regulation of cell projection organization	16	9.09091	0.00128039	SEMA6A, ITGA2, FN1, GATA3, PIK3R1, WASL, THY1, SYNE2, PREX1, SFRP2, ID1, FSCN1, DMD, VIM, WNT3, ITM2C	162	738	19376	2.59306	0.993179	0.0247988	0.0230597
GOTERM_BP_DIRECT	GO:0043066~negative regulation of apoptotic process	19	10.7955	0.00132501	BARD1, DLX1, MSX2, NANOS3, GSTP1, KIF14, TXNDC12, GATA3, PIK3R1, GATA2, TBX3, PTMS, TCL1A, COL2A1, SFRP2, ID1, ANGPTL4, MAGEA3, MAGEA4	162	979	19376	2.32124	0.994268	0.0255359	0.0237452
GOTERM_BP_DIRECT	GO:0001649~osteoblast differentiation	9	5.11364	0.00134934	SFRP2, CDK6, TPM4, MSX2, ID4, ID3, CLIC1, WNT3, HDAC7	162	255	19376	4.22135	0.994787	0.0258767	0.024062
GOTERM_BP_DIRECT	GO:0018130~heterocycle biosynthetic process	55	31.25	0.00137798	RERE, CD81, WASL, YBX1, PTMS, ELK3, HOXA10, PYCARD, LBH, HEY1, ZMIZ1, TMSB4X, TRIM24, UPP1, MAGEA6, PITX1, MAGEA3, MAGEA4, HMGN1, MSX2, ANXA3, LMO4, ACTN1, TET1, ETV4, ETV5, SLC25A16, EID1, DMRTA2, SFRP2, COL4A2, MAGEB2, MAGEB1, DLX1, DLX2, PIK3R1, GATA3, GATA2, HDAC7, DHX33, IFI16, DMD, CRYM, CGA, YES1, JUP, TBX3, CDK6, MAFG, ID2, ID1, NFE2L3, ID4, ID3, ZNF138	162	4449	19376	1.4786	0.995337	0.0262965	0.0244524
GOTERM_BP_DIRECT	GO:0042403~thyroid hormone metabolic process	4	2.27273	0.00142255	CTSK, GATA3, CRYM, CGA	162	27	19376	17.7193	0.996081	0.0270146	0.0251202
GOTERM_BP_DIRECT	GO:0016070~RNA metabolic process	64	36.3636	0.0014493	RERE, CD81, WASL, YBX1, BICD1, PTMS, ELK3, HOXA10, PYCARD, LBH, HEY1, ZMIZ1, TMSB4X, TRIM24, MAGEA6, PITX1, MAGEA3, MAGEA4, HMGN1, MSX2, ANXA3, LMO4, NANOS3, ACTN1, TET1, ETV4, ETV5, PTBP3, EID1, DMRTA2, NT5C3B, SFRP2, COL4A2, MAGEB2, MAGEB1, DLX1, DLX2, ROCK2, PIK3R1, GATA3, GATA2, HDAC7, EXOSC6, DHX33, IFI16, DMD, CRYM, CGA, BARD1, YES1, JUP, TBX3, LARP6, TNRC6C, LIN28B, LIN28A, CDK6, MAFG, ID2…	162	5429	19376	1.40997	0.996469	0.0273889	0.0254683
GOTERM_BP_DIRECT	GO:0019438~aromatic compound biosynthetic process	55	31.25	0.00147718	RERE, CD81, WASL, YBX1, PTMS, ELK3, HOXA10, PYCARD, LBH, HEY1, ZMIZ1, TMSB4X, TRIM24, UPP1, MAGEA6, PITX1, MAGEA3, MAGEA4, HMGN1, MSX2, ANXA3, LMO4, ACTN1, TET1, ETV4, ETV5, SLC25A16, EID1, DMRTA2, SFRP2, COL4A2, MAGEB2, MAGEB1, DLX1, DLX2, PIK3R1, GATA3, GATA2, HDAC7, DHX33, IFI16, DMD, CRYM, CGA, YES1, JUP, TBX3, CDK6, MAFG, ID2, ID1, NFE2L3, ID4, ID3, ZNF138	162	4462	19376	1.47429	0.996833	0.027781	0.0258329
GOTERM_BP_DIRECT	GO:0021766~hippocampus development	6	3.40909	0.0014852	DLX1, DLX2, CDK6, ANXA3, ID4, KIF14	162	100	19376	7.1763	0.99693	0.0277975	0.0258482
GOTERM_BP_DIRECT	GO:0010720~positive regulation of cell development	14	7.95455	0.00149473	DLX1, DLX2, SEMA6A, MMD, FN1, GATA2, ETV5, PREX1, DMRTA2, LIN28A, ID2, ID4, DMD, WNT3	162	598	19376	2.80012	0.997042	0.0278421	0.0258896
GOTERM_BP_DIRECT	GO:0007010~cytoskeleton organization	26	14.7727	0.00150754	ROCK2, RHOBTB3, WASL, THY1, PIK3R1, CENPA, BICD1, SYNE2, CDC14B, PYCARD, LIMA1, PREX1, TMSB4X, EPB41L2, NUSAP1, DMD, SEMA6A, TPM4, ACTN1, TPM1, ARHGAP28, ID1, PKP2, FSCN1, VIM, KANK3	162	1594	19376	1.9509	0.997186	0.027947	0.0259872
GOTERM_BP_DIRECT	GO:0034329~cell junction assembly	9	5.11364	0.00151875	JUP, ROCK2, ACTN1, ITGA2, FSCN1, PKP2, FN1, THY1, HDAC7	162	260	19376	4.14017	0.997307	0.0280213	0.0260563
GOTERM_BP_DIRECT	GO:0009611~response to wounding	15	8.52273	0.00158123	FCER1G, WNT5B, MSX2, CD81, ITGA2, TPM1, FN1, PRCP, PTPN12, GATA2, ELK3, ANXA6, ID3, DMD, CLIC1	162	677	19376	2.65004	0.997889	0.0289435	0.0269138
GOTERM_BP_DIRECT	GO:0035116~embryonic hindlimb morphogenesis	4	2.27273	0.0015836	MSX2, PITX1, WNT3, TBX3	162	28	19376	17.0864	0.997908	0.0289435	0.0269138
GOTERM_BP_DIRECT	GO:0071407~cellular response to organic cyclic compound	14	7.95455	0.00175603	GRAMD1B, MSX2, JUP, ROCK2, ITGA2, CRHBP, LIN28B, LBH, LIN28A, ZMIZ1, ID1, ID3, PMEPA1, PLPP1	162	609	19376	2.74954	0.998932	0.0319451	0.0297049
GOTERM_BP_DIRECT	GO:0045598~regulation of fat cell differentiation	7	3.97727	0.00177226	CCDC71L, SFRP2, MSX2, ID2, ID4, GATA3, GATA2	162	153	19376	5.47212	0.998998	0.0320903	0.02984
GOTERM_BP_DIRECT	GO:0043069~negative regulation of programmed cell death	19	10.7955	0.0018694	BARD1, DLX1, MSX2, NANOS3, GSTP1, KIF14, TXNDC12, GATA3, PIK3R1, GATA2, TBX3, PTMS, TCL1A, COL2A1, SFRP2, ID1, ANGPTL4, MAGEA3, MAGEA4	162	1010	19376	2.24999	0.999314	0.0336925	0.0313298
GOTERM_BP_DIRECT	GO:0003179~heart valve morphogenesis	5	2.84091	0.00198063	ADAMTS5, HEY1, ROCK2, GATA3, FGFRL1	162	64	19376	9.34414	0.999555	0.0355327	0.0330409
GOTERM_BP_DIRECT	GO:1902531~regulation of intracellular signal transduction	30	17.0455	0.00206669	ROCK2, CD81, GSTP1, KIF14, TXNDC12, GATA3, SIPA1L2, HDAC7, PYCARD, PREX1, ARHGAP42, LBH, RASSF2, DHX33, TMSB4X, S100A13, TRIM24, DMD, PRODH, MAGEA3, SEMA6A, PLA2G2A, SPRY4, FN1, ARHGAP28, PTPN11, DUSP6, SFRP2, LIN28A, OCIAD2	162	2001	19376	1.79318	0.999682	0.0369064	0.0343183
GOTERM_BP_DIRECT	GO:0045667~regulation of osteoblast differentiation	7	3.97727	0.0020859	SFRP2, RASSF2, CDK6, MSX2, ID3, CLIC1, HDAC7	162	158	19376	5.29895	0.999705	0.0370796	0.0344793
GOTERM_BP_DIRECT	GO:0006915~apoptotic process	30	17.0455	0.00209777	DLX1, GSTP1, KIF14, TXNDC12, GATA3, PIK3R1, GATA2, PTMS, PYCARD, TCL1A, RASSF2, IFI16, CTSK, ANXA6, PRODH, MAGEA3, MAGEA4, BARD1, SEMA6A, MSX2, NANOS3, USP28, TBX3, DUSP6, COL2A1, SFRP2, ID1, ID3, ANGPTL4, ITM2C	162	2003	19376	1.79139	0.999718	0.0371211	0.0345179
GOTERM_BP_DIRECT	GO:0060485~mesenchyme development	10	5.68182	0.00224309	ADAMTS5, SEMA6A, SFRP2, HEY1, MSX2, ROCK2, ANXA6, FN1, GATA3, TBX3	162	341	19376	3.50748	0.99984	0.0395129	0.036742
GOTERM_BP_DIRECT	GO:0008219~cell death	33	18.75	0.00237329	DLX1, GSTP1, KIF14, TXNDC12, GATA3, PIK3R1, GATA2, PTMS, PYCARD, TCL1A, RASSF2, IFI16, CTSK, TRIM24, ANXA6, PRODH, MAGEA3, MAGEA4, BARD1, SEMA6A, MSX2, NANOS3, ACTN1, USP28, TBX3, DUSP6, COL2A1, SFRP2, ID1, ID3, TOP1, ANGPTL4, ITM2C	162	2306	19376	1.71161	0.999904	0.0416181	0.0386996
GOTERM_BP_DIRECT	GO:0048589~developmental growth	15	8.52273	0.00241795	PKDCC, SEMA6A, MSX2, CD81, FN1, PTPN11, GATA3, PTPN12, DUSP6, SFRP2, ZMIZ1, ANXA6, DMD, CGA, WNT3	162	709	19376	2.53043	0.999919	0.0422111	0.039251
GOTERM_BP_DIRECT	GO:0051493~regulation of cytoskeleton organization	14	7.95455	0.00245917	ROCK2, TPM1, RHOBTB3, ARHGAP28, PIK3R1, WASL, BICD1, PYCARD, PREX1, LIMA1, TMSB4X, ID1, FSCN1, KANK3	162	633	19376	2.64529	0.999931	0.0424093	0.0394353
GOTERM_BP_DIRECT	GO:0010941~regulation of cell death	28	15.9091	0.00246016	DLX1, GSTP1, KIF14, TXNDC12, GATA3, PIK3R1, GATA2, PTMS, PYCARD, TCL1A, RASSF2, CTSK, TRIM24, PRODH, MAGEA3, MAGEA4, BARD1, MSX2, NANOS3, ACTN1, TBX3, DUSP6, COL2A1, SFRP2, ID1, ID3, ANGPTL4, ITM2C	162	1837	19376	1.82305	0.999932	0.0424093	0.0394353
GOTERM_BP_DIRECT	GO:0072659~protein localization to plasma membrane	9	5.11364	0.00246198	PKDCC, RAB31, JUP, ROCK2, RAB15, CD81, RAB34, PKP2, PIK3R1	162	281	19376	3.83076	0.999932	0.0424093	0.0394353
GOTERM_BP_DIRECT	GO:0042326~negative regulation of phosphorylation	12	6.81818	0.00260152	PYCARD, SEMA6A, SFRP2, RASSF2, PRKAR2B, GSTP1, SPRY4, PMEPA1, DMD, THY1, DUSP6, SOCS4	162	488	19376	2.94111	0.999961	0.0446156	0.0414869
GOTERM_BP_DIRECT	GO:0007009~plasma membrane organization	11	6.25	0.00269532	PKDCC, RAB31, JUP, ROCK2, RAB15, CD81, RAB34, ANXA6, PKP2, WASL, PIK3R1	162	419	19376	3.13999	0.999973	0.0460215	0.0427942
GOTERM_BP_DIRECT	GO:0006796~phosphate-containing compound metabolic process	42	23.8636	0.00270989	PKDCC, ROCK2, CD81, GSTP1, KIF14, THY1, PIK3R1, CDC14B, PYCARD, TCL1B, TCL1A, LBH, RASSF2, DHX33, PRKAR2B, TMSB4X, TRIM24, PMEPA1, DMD, UPP1, EPHB4, SOCS4, BARD1, PPP1R14B, SEMA6A, YES1, LMO4, MMD, ITGA2, PLA2G2A, SPRY4, FN1, PTPN11, PTPN12, DUSP6, SLC25A16, NT5C3B, SFRP2, CDK6, CCNG2, TOP1, PLPP1	162	3220	19376	1.56006	0.999974	0.0460681	0.0428375
GOTERM_BP_DIRECT	GO:0003279~cardiac septum development	6	3.40909	0.00274142	HEY1, MSX2, LMO4, GATA3, FGFRL1, TBX3	162	115	19376	6.24026	0.999977	0.0464016	0.0431476
GOTERM_BP_DIRECT	GO:0032922~circadian regulation of gene expression	5	2.84091	0.00289604	ID2, ID1, ID4, ID3, TOP1	162	71	19376	8.42288	0.999988	0.04862	0.0452104
GOTERM_BP_DIRECT	GO:0045936~negative regulation of phosphate metabolic process	13	7.38636	0.00289746	SEMA6A, ROCK2, GSTP1, SPRY4, THY1, DUSP6, PYCARD, RASSF2, SFRP2, PRKAR2B, PMEPA1, DMD, SOCS4	162	569	19376	2.73263	0.999988	0.04862	0.0452104
GOTERM_BP_DIRECT	GO:0010563~negative regulation of phosphorus metabolic process	13	7.38636	0.00293888	SEMA6A, ROCK2, GSTP1, SPRY4, THY1, DUSP6, PYCARD, RASSF2, SFRP2, PRKAR2B, PMEPA1, DMD, SOCS4	162	570	19376	2.72783	0.999989	0.0491033	0.0456598
GOTERM_BP_DIRECT	GO:1901701~cellular response to oxygen-containing compound	21	11.9318	0.00305823	GRAMD1B, YES1, WNT5B, MSX2, JUP, ROCK2, GSTP1, ITGA2, TPM1, PTPN11, PIK3R1, PYCARD, CRHBP, LIN28A, RAB31, COL4A1, RAB15, ID1, ID3, VIM, WNT3	162	1230	19376	2.04204	0.999993	0.0508791	0.0473111
GOTERM_BP_DIRECT	GO:0045807~positive regulation of endocytosis	7	3.97727	0.00307871	PYCARD, RAB31, FCER1G, ITGA2, WASL, GATA2, BICD1	162	171	19376	4.89611	0.999994	0.0510018	0.0474253
GOTERM_BP_DIRECT	GO:1990778~protein localization to cell periphery	10	5.68182	0.00310207	PKDCC, RAB31, JUP, ROCK2, RAB15, CD81, EPB41L2, RAB34, PKP2, PIK3R1	162	358	19376	3.34092	0.999994	0.051171	0.0475825
GOTERM_BP_DIRECT	GO:0051962~positive regulation of nervous system development	13	7.38636	0.0031976	DLX1, DLX2, SEMA6A, MMD, FN1, GATA2, ETV5, DMRTA2, LIN28A, ID2, ID4, DMD, WNT3	162	576	19376	2.69942	0.999996	0.0525243	0.048841
GOTERM_BP_DIRECT	GO:0035137~hindlimb morphogenesis	4	2.27273	0.00328786	MSX2, PITX1, WNT3, TBX3	162	36	19376	13.2894	0.999997	0.0535663	0.0498099
GOTERM_BP_DIRECT	GO:1901700~response to oxygen-containing compound	27	15.3409	0.00328855	GRAMD1B, ROCK2, GLDC, GSTP1, GATA3, PIK3R1, HOXA10, PYCARD, CRHBP, CTSK, TRIM24, DMD, WNT3, YES1, WNT5B, MSX2, JUP, ITGA2, TPM1, PTPN11, RAB31, LIN28A, COL4A1, RAB15, ID1, ID3, VIM	162	1782	19376	1.8122	0.999997	0.0535663	0.0498099
GOTERM_BP_DIRECT	GO:0043408~regulation of MAPK cascade	15	8.52273	0.00334196	SEMA6A, ROCK2, CD81, GSTP1, PLA2G2A, SPRY4, FN1, PTPN11, DUSP6, PYCARD, LBH, RASSF2, SFRP2, DHX33, DMD	162	735	19376	2.44092	0.999998	0.0538989	0.0501192
GOTERM_BP_DIRECT	GO:1902903~regulation of supramolecular fiber organization	11	6.25	0.00335022	PYCARD, LIMA1, PREX1, ROCK2, TMSB4X, TPM1, ID1, ARHGAP28, WASL, PIK3R1, KANK3	162	432	19376	3.0455	0.999998	0.0538989	0.0501192
GOTERM_BP_DIRECT	GO:0044087~regulation of cellular component biogenesis	20	11.3636	0.00336165	ROCK2, LMO4, FBLIM1, TPM1, KIF14, ARHGAP28, PTPN11, PIK3R1, WASL, THY1, SYNE2, PYCARD, PREX1, TCL1A, DHX33, TMSB4X, ID1, FSCN1, PMEPA1, KANK3	162	1153	19376	2.07467	0.999998	0.0538989	0.0501192
GOTERM_BP_DIRECT	GO:0003208~cardiac ventricle morphogenesis	5	2.84091	0.00336435	SFRP2, HEY1, TPM1, PKP2, GATA3	162	74	19376	8.08141	0.999998	0.0538989	0.0501192
GOTERM_BP_DIRECT	GO:0097190~apoptotic signaling pathway	14	7.95455	0.00337915	NANOS3, GSTP1, TXNDC12, PIK3R1, USP28, PYCARD, COL2A1, SFRP2, IFI16, CTSK, ANXA6, PRODH, MAGEA3, ITM2C	162	657	19376	2.54866	0.999998	0.053914	0.0501333
GOTERM_BP_DIRECT	GO:0051301~cell division	14	7.95455	0.00342285	ROCK2, KIF14, YBX1, WASL, CENPA, ETV5, CDC14B, LBH, SFRP2, CDK6, CCNG2, EPB41L2, NUSAP1, TOP1	162	658	19376	2.54479	0.999998	0.0543884	0.0505744
GOTERM_BP_DIRECT	GO:0045685~regulation of glial cell differentiation	5	2.84091	0.00353125	DLX1, DLX2, LIN28A, ID2, ID4	162	75	19376	7.97366	0.999999	0.0556564	0.0517535
GOTERM_BP_DIRECT	GO:0003281~ventricular septum development	5	2.84091	0.00353125	HEY1, LMO4, GATA3, FGFRL1, TBX3	162	75	19376	7.97366	0.999999	0.0556564	0.0517535
GOTERM_BP_DIRECT	GO:0003170~heart valve development	5	2.84091	0.00370368	ADAMTS5, HEY1, ROCK2, GATA3, FGFRL1	162	76	19376	7.86875	0.999999	0.0581388	0.0540618
GOTERM_BP_DIRECT	GO:0010594~regulation of endothelial cell migration	8	4.54545	0.00372181	JUP, ANXA3, ROCK2, TMSB4X, PRCP, GATA3, GATA2, HDAC7	162	237	19376	4.0373	1	0.0581888	0.0541083
GOTERM_BP_DIRECT	GO:0010632~regulation of epithelial cell migration	9	5.11364	0.00381793	JUP, ANXA3, ROCK2, ITGA2, TMSB4X, PRCP, GATA3, GATA2, HDAC7	162	302	19376	3.56439	1	0.059216	0.0550634
GOTERM_BP_DIRECT	GO:0071559~response to transforming growth factor beta	9	5.11364	0.00381793	DLX1, YES1, COL4A2, ROCK2, ZMIZ1, CTSK, ID1, PMEPA1, TET1	162	302	19376	3.56439	1	0.059216	0.0550634
GOTERM_BP_DIRECT	GO:0003180~aortic valve morphogenesis	4	2.27273	0.00383787	ADAMTS5, HEY1, ROCK2, GATA3	162	38	19376	12.59	1	0.059289	0.0551313
GOTERM_BP_DIRECT	GO:0043085~positive regulation of catalytic activity	20	11.3636	0.00393932	ROCK2, MMD, CD81, LMO4, ITGA2, TPM1, KIF14, THY1, SIPA1L2, CDC14B, PYCARD, PREX1, TCL1B, ARHGAP42, TCL1A, RASSF2, IFI16, CTSK, TMSB4X, EPHB4	162	1170	19376	2.04453	1	0.0606157	0.056365
GOTERM_BP_DIRECT	GO:0030856~regulation of epithelial cell differentiation	7	3.97727	0.0039829	MSX2, ROCK2, MAFG, ID1, GATA3, ETV4, TBX3	162	180	19376	4.6513	1	0.0610449	0.0567641
GOTERM_BP_DIRECT	GO:0034330~cell junction organization	9	5.11364	0.00413107	JUP, ROCK2, ACTN1, ITGA2, FSCN1, PKP2, FN1, THY1, HDAC7	162	306	19376	3.51779	1	0.0630677	0.0586451
GOTERM_BP_DIRECT	GO:0010634~positive regulation of epithelial cell migration	7	3.97727	0.00419597	ANXA3, ROCK2, ITGA2, TMSB4X, GATA3, GATA2, HDAC7	162	182	19376	4.60019	1	0.0638082	0.0593336
GOTERM_BP_DIRECT	GO:0050766~positive regulation of phagocytosis	5	2.84091	0.00425507	PYCARD, RAB31, FCER1G, ITGA2, GATA2	162	79	19376	7.56993	1	0.0644553	0.0599353
GOTERM_BP_DIRECT	GO:0006937~regulation of muscle contraction	7	3.97727	0.00431412	ARHGAP42, JUP, ITGA2, TPM1, ANXA6, PKP2, DMD	162	183	19376	4.57505	1	0.0649386	0.0603847
GOTERM_BP_DIRECT	GO:0030326~embryonic limb morphogenesis	6	3.40909	0.00433703	HOXA10, SFRP2, MSX2, PITX1, WNT3, TBX3	162	128	19376	5.60648	1	0.0649386	0.0603847
GOTERM_BP_DIRECT	GO:0035113~embryonic appendage morphogenesis	6	3.40909	0.00433703	HOXA10, SFRP2, MSX2, PITX1, WNT3, TBX3	162	128	19376	5.60648	1	0.0649386	0.0603847
GOTERM_BP_DIRECT	GO:0045746~negative regulation of Notch signaling pathway	4	2.27273	0.00444072	DLX1, DLX2, HEY1, GATA2	162	40	19376	11.9605	1	0.0661158	0.0614793
GOTERM_BP_DIRECT	GO:0043009~chordate embryonic development	14	7.95455	0.0044525	DLX1, DLX2, LMO4, TET1, GATA3, YBX1, GATA2, TBX3, COL2A1, SFRP2, HEY1, SH3PXD2A, ZMIZ1, MAFG	162	679	19376	2.46608	1	0.0661158	0.0614793
GOTERM_BP_DIRECT	GO:0001952~regulation of cell-matrix adhesion	6	3.40909	0.00448225	CDK6, JUP, ROCK2, DMD, THY1, PIK3R1	162	129	19376	5.56302	1	0.0661158	0.0614793
GOTERM_BP_DIRECT	GO:0006793~phosphorus metabolic process	42	23.8636	0.00448358	PKDCC, ROCK2, CD81, GSTP1, KIF14, THY1, PIK3R1, CDC14B, PYCARD, TCL1B, TCL1A, LBH, RASSF2, DHX33, PRKAR2B, TMSB4X, TRIM24, PMEPA1, DMD, UPP1, EPHB4, SOCS4, BARD1, PPP1R14B, SEMA6A, YES1, LMO4, MMD, ITGA2, PLA2G2A, SPRY4, FN1, PTPN11, PTPN12, DUSP6, SLC25A16, NT5C3B, SFRP2, CDK6, CCNG2, TOP1, PLPP1	162	3310	19376	1.51765	1	0.0661158	0.0614793
GOTERM_BP_DIRECT	GO:1901342~regulation of vasculature development	11	6.25	0.00459928	SEMA6A, SFRP2, JUP, COL4A2, HEY1, ANXA3, ROCK2, ID1, ANGPTL4, GATA2, HDAC7	162	452	19376	2.91074	1	0.0673816	0.0626564
GOTERM_BP_DIRECT	GO:0048729~tissue morphogenesis	14	7.95455	0.00461813	WNT5B, MSX2, LMO4, ITGA2, TPM1, GATA3, TBX3, ADAMTS5, SFRP2, HEY1, COL4A1, PKP2, ID4, WNT3	162	682	19376	2.45523	1	0.0673816	0.0626564
GOTERM_BP_DIRECT	GO:0002520~immune system development	19	10.7955	0.00462134	FCER1G, CD81, LMO4, ACTN1, PTPN11, GATA3, PIK3R1, GATA2, PTBP3, PREX1, EXOSC6, RASSF2, SFRP2, CDK6, IFI16, SH3PXD2A, ZMIZ1, ID2, CTSK	162	1100	19376	2.0659	1	0.0673816	0.0626564
GOTERM_BP_DIRECT	GO:0060548~negative regulation of cell death	19	10.7955	0.00466465	BARD1, DLX1, MSX2, NANOS3, GSTP1, KIF14, TXNDC12, GATA3, PIK3R1, GATA2, TBX3, PTMS, TCL1A, COL2A1, SFRP2, ID1, ANGPTL4, MAGEA3, MAGEA4	162	1101	19376	2.06403	1	0.0677593	0.0630076
GOTERM_BP_DIRECT	GO:0045444~fat cell differentiation	8	4.54545	0.00476119	CCDC71L, SFRP2, WNT5B, MSX2, ID2, ID4, GATA3, GATA2	162	248	19376	3.85822	1	0.0684135	0.063616
GOTERM_BP_DIRECT	GO:0003203~endocardial cushion morphogenesis	4	2.27273	0.00476241	ADAMTS5, HEY1, MSX2, TBX3	162	41	19376	11.6688	1	0.0684135	0.063616
GOTERM_BP_DIRECT	GO:0003161~cardiac conduction system development	4	2.27273	0.00476241	HEY1, MSX2, ID2, TBX3	162	41	19376	11.6688	1	0.0684135	0.063616
GOTERM_BP_DIRECT	GO:0010811~positive regulation of cell-substrate adhesion	6	3.40909	0.00478305	PREX1, CDK6, JUP, FN1, DMD, THY1	162	131	19376	5.47809	1	0.0684574	0.0636567
GOTERM_BP_DIRECT	GO:0030199~collagen fibril organization	5	2.84091	0.00485938	COL2A1, SFRP2, COL4A2, COL4A1, PXDN	162	82	19376	7.29298	1	0.0692951	0.0644357
GOTERM_BP_DIRECT	GO:0070327~thyroid hormone transport	3	1.70455	0.00503977	SLC7A8, SLC3A2, CRYM	162	13	19376	27.6011	1	0.0716052	0.0665839
GOTERM_BP_DIRECT	GO:0048708~astrocyte differentiation	5	2.84091	0.00507296	CDK6, ID2, ID4, PTPN11, VIM	162	83	19376	7.20512	1	0.0718147	0.0667786
GOTERM_BP_DIRECT	GO:0045859~regulation of protein kinase activity	13	7.38636	0.0050995	MMD, GSTP1, SPRY4, KIF14, THY1, PYCARD, TCL1B, TCL1A, RASSF2, SFRP2, PRKAR2B, CCNG2, SOCS4	162	611	19376	2.54479	1	0.0719287	0.0668847
GOTERM_BP_DIRECT	GO:0030030~cell projection organization	25	14.2045	0.00521687	RERE, GATA3, WASL, THY1, PIK3R1, SYNE2, CDC14B, LIMA1, PREX1, DMD, EPHB4, WNT3, SEMA6A, LMO4, ITGA2, TPM1, FN1, PTPN11, SFRP2, RAB34, ID1, FSCN1, VIM, CNTN4, ITM2C	162	1657	19376	1.80454	1	0.0733187	0.0681772
GOTERM_BP_DIRECT	GO:0070373~negative regulation of ERK1 and ERK2 cascade	5	2.84091	0.00529274	SEMA6A, GSTP1, SPRY4, DMD, DUSP6	162	84	19376	7.11934	1	0.0741175	0.0689199
GOTERM_BP_DIRECT	GO:0032270~positive regulation of cellular protein metabolic process	25	14.2045	0.00541353	ROCK2, CD81, KIF14, GATA3, YBX1, CDC14B, PYCARD, TCL1B, TCL1A, RASSF2, DHX33, IFI16, CTSK, SOCS4, YES1, MMD, ITGA2, PLA2G2A, TET1, PTPN11, LARP6, LIN28B, SFRP2, LIN28A, VIM	162	1662	19376	1.79911	1	0.0754653	0.0701732
GOTERM_BP_DIRECT	GO:0043086~negative regulation of catalytic activity	13	7.38636	0.00543281	CSTB, ROCK2, GSTP1, SPRY4, THY1, BICD1, PYCARD, SFRP2, IFI16, PRKAR2B, ANGPTL4, MAGEA3, SOCS4	162	616	19376	2.52413	1	0.0754653	0.0701732
GOTERM_BP_DIRECT	GO:0003176~aortic valve development	4	2.27273	0.00544715	ADAMTS5, HEY1, ROCK2, GATA3	162	43	19376	11.126	1	0.0754653	0.0701732
GOTERM_BP_DIRECT	GO:0010595~positive regulation of endothelial cell migration	6	3.40909	0.00559597	ANXA3, ROCK2, TMSB4X, GATA3, GATA2, HDAC7	162	136	19376	5.27669	1	0.0772195	0.0718044
GOTERM_BP_DIRECT	GO:0051247~positive regulation of protein metabolic process	26	14.7727	0.00561344	ROCK2, CD81, KIF14, GATA3, YBX1, CDC14B, PYCARD, TCL1B, TCL1A, RASSF2, DHX33, IFI16, CTSK, SOCS4, BARD1, YES1, MMD, ITGA2, PLA2G2A, TET1, PTPN11, LARP6, LIN28B, SFRP2, LIN28A, VIM	162	1761	19376	1.76589	1	0.0772195	0.0718044
GOTERM_BP_DIRECT	GO:0007423~sensory organ development	13	7.38636	0.0057833	DLX1, DLX2, WNT5B, PTPN11, GATA3, THY1, GATA2, TBX3, COL2A1, COL4A1, PXDN, VIM, HMGN1	162	621	19376	2.50381	1	0.0790394	0.0734967
GOTERM_BP_DIRECT	GO:0009792~embryo development ending in birth or egg hatching	14	7.95455	0.00578634	DLX1, DLX2, LMO4, TET1, GATA3, YBX1, GATA2, TBX3, COL2A1, SFRP2, HEY1, SH3PXD2A, ZMIZ1, MAFG	162	701	19376	2.38869	1	0.0790394	0.0734967
GOTERM_BP_DIRECT	GO:0060100~positive regulation of phagocytosis, engulfment	3	1.70455	0.0058478	RAB31, ITGA2, GATA2	162	14	19376	25.6296	1	0.0790468	0.0735036
GOTERM_BP_DIRECT	GO:1905155~positive regulation of membrane invagination	3	1.70455	0.0058478	RAB31, ITGA2, GATA2	162	14	19376	25.6296	1	0.0790468	0.0735036
GOTERM_BP_DIRECT	GO:0048715~negative regulation of oligodendrocyte differentiation	3	1.70455	0.0058478	DLX1, DLX2, ID4	162	14	19376	25.6296	1	0.0790468	0.0735036
GOTERM_BP_DIRECT	GO:0014013~regulation of gliogenesis	6	3.40909	0.00593218	DLX1, DLX2, LIN28A, ID2, ID4, ETV5	162	138	19376	5.20021	1	0.0797941	0.0741984
GOTERM_BP_DIRECT	GO:0048534~hematopoietic or lymphoid organ development	18	10.2273	0.00594407	FCER1G, CD81, LMO4, ACTN1, PTPN11, GATA3, PIK3R1, GATA2, PTBP3, PREX1, RASSF2, SFRP2, CDK6, IFI16, SH3PXD2A, ZMIZ1, ID2, CTSK	162	1040	19376	2.07009	1	0.0797941	0.0741984
GOTERM_BP_DIRECT	GO:0046700~heterocycle catabolic process	10	5.68182	0.00605478	TNRC6C, NT5C3B, EXOSC6, LIN28B, LIN28A, NANOS3, TET1, UPP1, YBX1, PRODH	162	397	19376	3.01272	1	0.08087	0.0751989
GOTERM_BP_DIRECT	GO:0016310~phosphorylation	32	18.1818	0.00606577	PKDCC, ROCK2, CD81, GSTP1, KIF14, THY1, PIK3R1, PYCARD, TCL1B, TCL1A, LBH, RASSF2, DHX33, PRKAR2B, TRIM24, PMEPA1, DMD, EPHB4, SOCS4, SEMA6A, YES1, LMO4, MMD, PLA2G2A, SPRY4, FN1, PTPN11, DUSP6, SFRP2, CDK6, CCNG2, TOP1	162	2353	19376	1.62659	1	0.08087	0.0751989
GOTERM_BP_DIRECT	GO:0014014~negative regulation of gliogenesis	4	2.27273	0.00618806	DLX1, DLX2, LIN28A, ID4	162	45	19376	10.6316	1	0.0822189	0.0764532
GOTERM_BP_DIRECT	GO:0009755~hormone-mediated signaling pathway	7	3.97727	0.00628958	CRHBP, LBH, ZMIZ1, PMEPA1, PTPN11, CGA, PLPP1	162	198	19376	4.22846	1	0.0832834	0.0774431
GOTERM_BP_DIRECT	GO:0031400~negative regulation of protein modification process	13	7.38636	0.00638131	SEMA6A, ROCK2, GSTP1, SPRY4, THY1, DUSP6, PYCARD, RASSF2, SFRP2, PRKAR2B, PMEPA1, DMD, SOCS4	162	629	19376	2.47196	1	0.0842116	0.0783062
GOTERM_BP_DIRECT	GO:0051130~positive regulation of cellular component organization	23	13.0682	0.00663427	FCER1G, MSX2, ROCK2, ITGA2, TPM1, FN1, TET1, GATA3, PIK3R1, WASL, THY1, GATA2, BICD1, PYCARD, PREX1, TCL1A, RAB31, DHX33, ID1, FSCN1, NUSAP1, DMD, WNT3	162	1503	19376	1.83028	1	0.0872541	0.0811353
GOTERM_BP_DIRECT	GO:0090257~regulation of muscle system process	8	4.54545	0.00678333	ARHGAP42, JUP, ROCK2, ITGA2, TPM1, ANXA6, PKP2, DMD	162	265	19376	3.61072	1	0.0884576	0.0822544
GOTERM_BP_DIRECT	GO:0035556~intracellular signal transduction	37	21.0227	0.00678515	ROCK2, CD81, GSTP1, KIF14, RHOBTB3, TXNDC12, GATA3, PIK3R1, SIPA1L2, HDAC7, PYCARD, PREX1, ARHGAP42, LBH, RASSF2, DHX33, IFI16, PRKAR2B, TMSB4X, S100A13, TRIM24, DMD, PRODH, MAGEA3, SOCS4, SEMA6A, PLA2G2A, SPRY4, FN1, ARHGAP28, PTPN11, USP28, DUSP6, SFRP2, LIN28A, RAB15, OCIAD2	162	2874	19376	1.5398	1	0.0884576	0.0822544
GOTERM_BP_DIRECT	GO:0070372~regulation of ERK1 and ERK2 cascade	9	5.11364	0.00679394	PYCARD, SEMA6A, GSTP1, PLA2G2A, SPRY4, FN1, PTPN11, DMD, DUSP6	162	333	19376	3.23257	1	0.0884576	0.0822544
GOTERM_BP_DIRECT	GO:0034250~positive regulation of cellular amide metabolic process	7	3.97727	0.00708062	LIN28B, LIN28A, ROCK2, ITGA2, VIM, YBX1, LARP6	162	203	19376	4.12431	1	0.0918829	0.0854395
GOTERM_BP_DIRECT	GO:0009914~hormone transport	9	5.11364	0.00715527	CRHBP, RAB11FIP1, SLC7A8, PTPN11, SLC3A2, GATA3, CRYM, CGA, TBX3	162	336	19376	3.2037	1	0.0925431	0.0860534
GOTERM_BP_DIRECT	GO:1902532~negative regulation of intracellular signal transduction	13	7.38636	0.00728257	SEMA6A, GSTP1, SPRY4, TXNDC12, DUSP6, HDAC7, PYCARD, ARHGAP42, RASSF2, SFRP2, TMSB4X, DMD, MAGEA3	162	640	19376	2.42948	1	0.0938776	0.0872944
GOTERM_BP_DIRECT	GO:0002521~leukocyte differentiation	13	7.38636	0.00736924	FCER1G, CD81, GATA3, PIK3R1, GATA2, PREX1, RASSF2, CDK6, IFI16, SH3PXD2A, ZMIZ1, ID2, CTSK	162	641	19376	2.42569	1	0.0946814	0.0880417
GOTERM_BP_DIRECT	GO:0038065~collagen-activated signaling pathway	3	1.70455	0.00762792	COL4A2, COL4A1, ITGA2	162	16	19376	22.4259	1	0.097044	0.0902388
GOTERM_BP_DIRECT	GO:1905153~regulation of membrane invagination	3	1.70455	0.00762792	RAB31, ITGA2, GATA2	162	16	19376	22.4259	1	0.097044	0.0902388
GOTERM_BP_DIRECT	GO:0060099~regulation of phagocytosis, engulfment	3	1.70455	0.00762792	RAB31, ITGA2, GATA2	162	16	19376	22.4259	1	0.097044	0.0902388
GOTERM_BP_DIRECT	GO:0050900~leukocyte migration	10	5.68182	0.00775775	PYCARD, PREX1, YES1, FCER1G, CD81, ITGA2, WASL, GATA3, THY1, PIK3R1	162	413	19376	2.896	1	0.0983744	0.0914758
GOTERM_BP_DIRECT	GO:0006469~negative regulation of protein kinase activity	7	3.97727	0.00793136	PYCARD, SFRP2, PRKAR2B, GSTP1, SPRY4, THY1, SOCS4	162	208	19376	4.02517	1	0.100249	0.0932193
GOTERM_BP_DIRECT	GO:0007169~transmembrane receptor protein tyrosine kinase signaling pathway	13	7.38636	0.00809228	YES1, SEMA6A, SPRY4, PTPN11, GATA3, PIK3R1, PTPN12, FGFRL1, RASSF2, COL4A2, COL4A1, EPHB4, SOCS4	162	649	19376	2.39578	1	0.101952	0.0948027
GOTERM_BP_DIRECT	GO:1905314~semi-lunar valve development	4	2.27273	0.00829336	ADAMTS5, HEY1, ROCK2, GATA3	162	50	19376	9.5684	1	0.104149	0.096845
GOTERM_BP_DIRECT	GO:0097154~GABAergic neuron differentiation	3	1.70455	0.00859811	DLX1, DLX2, GATA2	162	17	19376	21.1068	1	0.107628	0.100081
GOTERM_BP_DIRECT	GO:0008064~regulation of actin polymerization or depolymerization	7	3.97727	0.0086687	PYCARD, LIMA1, PREX1, TMSB4X, ARHGAP28, WASL, KANK3	162	212	19376	3.94922	1	0.107838	0.100276
GOTERM_BP_DIRECT	GO:0048812~neuron projection morphogenesis	13	7.38636	0.00867026	RERE, SEMA6A, LMO4, FN1, PTPN11, GATA3, WASL, THY1, ID1, DMD, CNTN4, EPHB4, WNT3	162	655	19376	2.37384	1	0.107838	0.100276
GOTERM_BP_DIRECT	GO:0007044~cell-substrate junction assembly	5	2.84091	0.00874945	ROCK2, ACTN1, ITGA2, FN1, THY1	162	97	19376	6.1652	1	0.108476	0.100869
GOTERM_BP_DIRECT	GO:0030097~hemopoiesis	17	9.65909	0.00893078	FCER1G, CD81, ACTN1, PTPN11, GATA3, PIK3R1, GATA2, PTBP3, PREX1, RASSF2, SFRP2, CDK6, IFI16, SH3PXD2A, ZMIZ1, ID2, CTSK	162	997	19376	2.0394	1	0.110373	0.102633
GOTERM_BP_DIRECT	GO:0021953~central nervous system neuron differentiation	7	3.97727	0.00908854	DLX1, DLX2, ZMIZ1, LMO4, ID4, GATA2, WNT3	162	214	19376	3.91231	1	0.111967	0.104116
GOTERM_BP_DIRECT	GO:0045216~cell-cell junction organization	8	4.54545	0.00920451	JUP, ROCK2, ACTN1, ITGA2, FSCN1, PKP2, THY1, HDAC7	162	281	19376	3.40512	1	0.11216	0.104294
GOTERM_BP_DIRECT	GO:0022604~regulation of cell morphogenesis	11	6.25	0.00922377	PREX1, SEMA6A, FBLIM1, TPM1, ID1, SPRY4, RHOBTB3, PKP2, FN1, THY1, WNT3	162	501	19376	2.62606	1	0.11216	0.104294
GOTERM_BP_DIRECT	GO:0003197~endocardial cushion development	4	2.27273	0.00923921	ADAMTS5, HEY1, MSX2, TBX3	162	52	19376	9.20038	1	0.11216	0.104294
GOTERM_BP_DIRECT	GO:0030832~regulation of actin filament length	7	3.97727	0.00924819	PYCARD, LIMA1, PREX1, TMSB4X, ARHGAP28, WASL, KANK3	162	215	19376	3.89411	1	0.11216	0.104294
GOTERM_BP_DIRECT	GO:0006401~RNA catabolic process	7	3.97727	0.00924819	TNRC6C, NT5C3B, EXOSC6, LIN28B, LIN28A, NANOS3, YBX1	162	215	19376	3.89411	1	0.11216	0.104294
GOTERM_BP_DIRECT	GO:0030198~extracellular matrix organization	9	5.11364	0.00963684	ADAMTS5, COL2A1, SFRP2, COL4A2, COL4A1, ITGA2, CTSK, PXDN, FSCN1	162	354	19376	3.0408	1	0.116396	0.108233
GOTERM_BP_DIRECT	GO:0008593~regulation of Notch signaling pathway	5	2.84091	0.00971503	DLX1, DLX2, HEY1, ZMIZ1, GATA2	162	100	19376	5.98025	1	0.116396	0.108233
GOTERM_BP_DIRECT	GO:0010771~negative regulation of cell morphogenesis involved in differentiation	5	2.84091	0.00971503	SEMA6A, ID1, SPRY4, THY1, WNT3	162	100	19376	5.98025	1	0.116396	0.108233
GOTERM_BP_DIRECT	GO:0090066~regulation of anatomical structure size	12	6.81818	0.00971708	PYCARD, LIMA1, PREX1, ARHGAP42, SEMA6A, ROCK2, TMSB4X, FN1, ARHGAP28, WASL, WNT3, KANK3	162	584	19376	2.45764	1	0.116396	0.108233
GOTERM_BP_DIRECT	GO:0043062~extracellular structure organization	9	5.11364	0.00979136	ADAMTS5, COL2A1, SFRP2, COL4A2, COL4A1, ITGA2, CTSK, PXDN, FSCN1	162	355	19376	3.03224	1	0.116926	0.108726
GOTERM_BP_DIRECT	GO:0042110~T cell activation	12	6.81818	0.00995184	PYCARD, PREX1, YES1, CDK6, FCER1G, ZMIZ1, CD81, PLA2G2A, PTPN11, GATA3, THY1, PIK3R1	162	586	19376	2.44925	1	0.118479	0.11017
GOTERM_BP_DIRECT	GO:0051271~negative regulation of cellular component movement	10	5.68182	0.0103753	SEMA6A, SFRP2, JUP, ACTN1, TPM1, TET1, WASL, GATA3, THY1, WNT3	162	433	19376	2.76224	1	0.123011	0.114385
GOTERM_BP_DIRECT	GO:0002275~myeloid cell activation involved in immune response	5	2.84091	0.0103957	PYCARD, FCER1G, ANXA3, S100A13, GATA2	162	102	19376	5.86299	1	0.123011	0.114385
GOTERM_BP_DIRECT	GO:0048858~cell projection morphogenesis	13	7.38636	0.0104848	RERE, SEMA6A, LMO4, FN1, PTPN11, GATA3, WASL, THY1, ID1, DMD, CNTN4, EPHB4, WNT3	162	672	19376	2.31379	1	0.123688	0.115015
GOTERM_BP_DIRECT	GO:0006936~muscle contraction	9	5.11364	0.0105919	ARHGAP42, JUP, TPM4, ROCK2, ITGA2, TPM1, PKP2, DMD, TBX3	162	360	19376	2.99012	1	0.124575	0.115839
GOTERM_BP_DIRECT	GO:0032535~regulation of cellular component size	10	5.68182	0.0108192	PYCARD, LIMA1, PREX1, SEMA6A, TMSB4X, FN1, ARHGAP28, WASL, WNT3, KANK3	162	436	19376	2.74323	1	0.126865	0.117968
GOTERM_BP_DIRECT	GO:0051726~regulation of cell cycle	19	10.7955	0.0109492	BARD1, MSX2, ROCK2, NANOS3, KIF14, PTPN11, GATA3, USP28, TBX3, CDC14B, CDK6, CCNG2, ID2, NUSAP1, ID3, DMD, CLIC1, MAGEA4, RPRM	162	1200	19376	1.89374	1	0.128003	0.119027
GOTERM_BP_DIRECT	GO:0090398~cellular senescence	5	2.84091	0.0111066	CDK6, ZMIZ1, ID2, YBX1, TBX3	162	104	19376	5.75024	1	0.129455	0.120377
GOTERM_BP_DIRECT	GO:0010977~negative regulation of neuron projection development	6	3.40909	0.0114561	SEMA6A, ID1, VIM, THY1, WNT3, ITM2C	162	162	19376	4.42981	1	0.13313	0.123795
GOTERM_BP_DIRECT	GO:0048667~cell morphogenesis involved in neuron differentiation	12	6.81818	0.0115864	RERE, SEMA6A, LMO4, ID1, FN1, PTPN11, WASL, GATA3, CNTN4, THY1, WNT3, EPHB4	162	599	19376	2.39609	1	0.134243	0.124829
GOTERM_BP_DIRECT	GO:0090288~negative regulation of cellular response to growth factor stimulus	7	3.97727	0.0116335	DLX1, SEMA6A, SFRP2, SPRY4, PMEPA1, TET1, GATA3	162	226	19376	3.70458	1	0.134389	0.124965
GOTERM_BP_DIRECT	GO:0003002~regionalization	9	5.11364	0.0117929	HOXA10, DLX1, DMRTA2, DLX2, SFRP2, HEY1, MSX2, WNT3, TBX3	162	367	19376	2.93309	1	0.135828	0.126303
GOTERM_BP_DIRECT	GO:2000677~regulation of transcription regulatory region DNA binding	4	2.27273	0.0118702	HEY1, MSX2, TMSB4X, GATA3	162	57	19376	8.39333	1	0.136314	0.126755
GOTERM_BP_DIRECT	GO:0071560~cellular response to transforming growth factor beta stimulus	8	4.54545	0.0120146	DLX1, YES1, COL4A2, ZMIZ1, CTSK, ID1, PMEPA1, TET1	162	296	19376	3.23257	1	0.137451	0.127813
GOTERM_BP_DIRECT	GO:1901698~response to nitrogen compound	18	10.2273	0.0120398	JUP, ROCK2, GLDC, ITGA2, PTPN11, SLC3A2, PIK3R1, CRHBP, LIN28B, LIN28A, RAB31, COL4A1, PRKAR2B, RAB15, CTSK, ID1, TRIM24, VIM	162	1121	19376	1.92051	1	0.137451	0.127813
GOTERM_BP_DIRECT	GO:0071900~regulation of protein serine/threonine kinase activity	9	5.11364	0.0121539	PYCARD, TCL1B, TCL1A, SFRP2, PRKAR2B, CCNG2, GSTP1, SPRY4, THY1	162	369	19376	2.91719	1	0.138348	0.128646
GOTERM_BP_DIRECT	GO:2001233~regulation of apoptotic signaling pathway	10	5.68182	0.0122369	PYCARD, COL2A1, SFRP2, NANOS3, GSTP1, CTSK, TXNDC12, PRODH, MAGEA3, ITM2C	162	445	19376	2.68775	1	0.138887	0.129147
GOTERM_BP_DIRECT	GO:0072132~mesenchyme morphogenesis	4	2.27273	0.0124426	ADAMTS5, HEY1, MSX2, TBX3	162	58	19376	8.24862	1	0.14004	0.13022
GOTERM_BP_DIRECT	GO:0001954~positive regulation of cell-matrix adhesion	4	2.27273	0.0124426	CDK6, JUP, DMD, THY1	162	58	19376	8.24862	1	0.14004	0.13022
GOTERM_BP_DIRECT	GO:0098609~cell-cell adhesion	17	9.65909	0.0124464	YES1, JUP, CD81, FBLIM1, ITGA2, PLA2G2A, FN1, PTPN11, GATA3, THY1, FGFRL1, PYCARD, ZMIZ1, PKP2, CNTN4, CLIC1, S100A11	162	1035	19376	1.96453	1	0.14004	0.13022
GOTERM_BP_DIRECT	GO:0033673~negative regulation of kinase activity	7	3.97727	0.0128605	PYCARD, SFRP2, PRKAR2B, GSTP1, SPRY4, THY1, SOCS4	162	231	19376	3.62439	1	0.144282	0.134164
GOTERM_BP_DIRECT	GO:0001837~epithelial to mesenchymal transition	6	3.40909	0.0129769	SFRP2, HEY1, MSX2, ROCK2, GATA3, TBX3	162	167	19376	4.29718	1	0.144502	0.134368
GOTERM_BP_DIRECT	GO:0032990~cell part morphogenesis	13	7.38636	0.0129828	RERE, SEMA6A, LMO4, FN1, PTPN11, GATA3, WASL, THY1, ID1, DMD, CNTN4, EPHB4, WNT3	162	692	19376	2.24691	1	0.144502	0.134368
GOTERM_BP_DIRECT	GO:0006590~thyroid hormone generation	3	1.70455	0.0129914	CTSK, GATA3, CGA	162	21	19376	17.0864	1	0.144502	0.134368
GOTERM_BP_DIRECT	GO:1901361~organic cyclic compound catabolic process	10	5.68182	0.0130822	TNRC6C, NT5C3B, EXOSC6, LIN28B, LIN28A, NANOS3, TET1, UPP1, YBX1, PRODH	162	450	19376	2.65789	1	0.145097	0.134922
GOTERM_BP_DIRECT	GO:0010975~regulation of neuron projection development	11	6.25	0.0132876	PREX1, SEMA6A, SFRP2, ID1, FN1, DMD, GATA3, VIM, THY1, WNT3, ITM2C	162	530	19376	2.48237	1	0.146956	0.13665
GOTERM_BP_DIRECT	GO:0018193~peptidyl-amino acid modification	19	10.7955	0.0135116	PKDCC, YES1, ROCK2, CD81, PTPN11, GATA3, THY1, GATA2, HDAC7, TCL1B, EID1, TCL1A, RASSF2, SFRP2, ZMIZ1, DMD, TOP1, SOCS4, PPIC	162	1227	19376	1.85207	1	0.14901	0.138561
GOTERM_BP_DIRECT	GO:0003229~ventricular cardiac muscle tissue development	4	2.27273	0.0136345	ID2, TPM1, PKP2, TBX3	162	60	19376	7.97366	1	0.149941	0.139426
GOTERM_BP_DIRECT	GO:0050764~regulation of phagocytosis	5	2.84091	0.0138387	PYCARD, RAB31, FCER1G, ITGA2, GATA2	162	111	19376	5.38761	1	0.150907	0.140325
GOTERM_BP_DIRECT	GO:0008630~intrinsic apoptotic signaling pathway in response to DNA damage	5	2.84091	0.0138387	PYCARD, SFRP2, IFI16, PIK3R1, USP28	162	111	19376	5.38761	1	0.150907	0.140325
GOTERM_BP_DIRECT	GO:0034446~substrate adhesion-dependent cell spreading	5	2.84091	0.0138387	PREX1, SPRY4, KIF14, FN1, PIK3R1	162	111	19376	5.38761	1	0.150907	0.140325
GOTERM_BP_DIRECT	GO:0051100~negative regulation of binding	6	3.40909	0.0139042	IFI16, HEY1, MSX2, TMSB4X, ID1, ARHGAP28	162	170	19376	4.22135	1	0.151199	0.140596
GOTERM_BP_DIRECT	GO:0051224~negative regulation of protein transport	6	3.40909	0.0141266	BARD1, PKDCC, RAB11FIP1, TMSB4X, PMEPA1, PTPN11	162	171	19376	4.19666	1	0.153189	0.142447
GOTERM_BP_DIRECT	GO:0045604~regulation of epidermal cell differentiation	4	2.27273	0.0142539	MSX2, ROCK2, MAFG, ETV4	162	61	19376	7.84295	1	0.153786	0.143002
GOTERM_BP_DIRECT	GO:0032231~regulation of actin filament bundle assembly	5	2.84091	0.0142607	ROCK2, TPM1, ID1, ARHGAP28, PIK3R1	162	112	19376	5.33951	1	0.153786	0.143002
GOTERM_BP_DIRECT	GO:0090287~regulation of cellular response to growth factor stimulus	9	5.11364	0.0144926	DLX1, SEMA6A, SFRP2, MSX2, SPRY4, PMEPA1, TET1, DMD, GATA3	162	381	19376	2.82531	1	0.155856	0.144926
GOTERM_BP_DIRECT	GO:0033043~regulation of organelle organization	22	12.5	0.0145775	MSX2, ROCK2, TPM1, RHOBTB3, TET1, ARHGAP28, GATA3, PIK3R1, WASL, GATA2, BICD1, SYNE2, CDC14B, PYCARD, PREX1, LIMA1, EID1, TMSB4X, ID1, FSCN1, NUSAP1, KANK3	162	1519	19376	1.73226	1	0.156336	0.145373
GOTERM_BP_DIRECT	GO:0045778~positive regulation of ossification	5	2.84091	0.0146908	PKDCC, SFRP2, MSX2, PTPN11, CLIC1	162	113	19376	5.29225	1	0.157119	0.146101
GOTERM_BP_DIRECT	GO:0045727~positive regulation of translation	6	3.40909	0.0148633	LIN28B, LIN28A, ITGA2, VIM, YBX1, LARP6	162	173	19376	4.14815	1	0.158528	0.147412
GOTERM_BP_DIRECT	GO:0016337~single organismal cell-cell adhesion	13	7.38636	0.0149871	YES1, JUP, CD81, PLA2G2A, FN1, PTPN11, GATA3, THY1, PYCARD, ZMIZ1, PKP2, CNTN4, CLIC1	162	706	19376	2.20236	1	0.159412	0.148233
GOTERM_BP_DIRECT	GO:2000678~negative regulation of transcription regulatory region DNA binding	3	1.70455	0.0154829	HEY1, MSX2, TMSB4X	162	23	19376	15.6006	1	0.164011	0.152509
GOTERM_BP_DIRECT	GO:0008154~actin polymerization or depolymerization	7	3.97727	0.0155386	PYCARD, LIMA1, PREX1, TMSB4X, ARHGAP28, WASL, KANK3	162	241	19376	3.474	1	0.164011	0.152509
GOTERM_BP_DIRECT	GO:1904950~negative regulation of establishment of protein localization	6	3.40909	0.0155458	BARD1, PKDCC, RAB11FIP1, TMSB4X, PMEPA1, PTPN11	162	175	19376	4.10074	1	0.164011	0.152509
GOTERM_BP_DIRECT	GO:0002366~leukocyte activation involved in immune response	8	4.54545	0.0156376	PYCARD, EXOSC6, FCER1G, ANXA3, CD81, S100A13, GATA3, GATA2	162	312	19376	3.06679	1	0.164533	0.152995
GOTERM_BP_DIRECT	GO:0045666~positive regulation of neuron differentiation	9	5.11364	0.0157779	DLX1, DLX2, LIN28A, MMD, FN1, DMD, GATA2, WNT3, ETV5	162	387	19376	2.78151	1	0.165512	0.153905
GOTERM_BP_DIRECT	GO:0001775~cell activation	19	10.7955	0.0158157	YES1, FCER1G, CD81, ANXA3, PLA2G2A, FN1, PTPN11, GATA3, PIK3R1, THY1, GATA2, PYCARD, PREX1, EXOSC6, CDK6, ZMIZ1, ID2, S100A13, CLIC1	162	1248	19376	1.82091	1	0.165512	0.153905
GOTERM_BP_DIRECT	GO:0071901~negative regulation of protein serine/threonine kinase activity	5	2.84091	0.01603	PYCARD, SFRP2, PRKAR2B, GSTP1, SPRY4	162	116	19376	5.15539	1	0.167305	0.155573
GOTERM_BP_DIRECT	GO:0010467~gene expression	72	40.9091	0.0160875	RERE, CD81, WASL, YBX1, BICD1, PTMS, ELK3, HOXA10, PYCARD, LBH, HEY1, ZMIZ1, TMSB4X, TRIM24, MAGEA6, PITX1, MAGEA3, MAGEA4, HMGN1, MSX2, ANXA3, LMO4, NANOS3, ACTN1, ITGA2, TET1, ETV4, ASRGL1, ETV5, PTBP3, EID1, DMRTA2, NT5C3B, SFRP2, COL4A2, MAGEB2, MAGEB1, TOP1, DLX1, DLX2, ROCK2, PIK3R1, GATA3, GATA2, HDAC7, EXOSC6, DHX33, IFI16, DMD, CRYM, CGA, WNT3, BARD1, YES1, JUP, HOXA10-AS, FN1, TBX3, LAR…	162	6907	19376	1.24679	1	0.167456	0.155713
GOTERM_BP_DIRECT	GO:0021879~forebrain neuron differentiation	4	2.27273	0.016207	DLX1, DLX2, ZMIZ1, GATA2	162	64	19376	7.47531	1	0.168251	0.156452
GOTERM_BP_DIRECT	GO:0043534~blood vessel endothelial cell migration	6	3.40909	0.0162527	JUP, TMSB4X, ID1, GATA2, EPHB4, HDAC7	162	177	19376	4.0544	1	0.168276	0.156475
GOTERM_BP_DIRECT	GO:0051098~regulation of binding	9	5.11364	0.0164507	IFI16, HEY1, MSX2, ITGA2, TMSB4X, ID1, ARHGAP28, GATA3, LARP6	162	390	19376	2.76011	1	0.169874	0.157961
GOTERM_BP_DIRECT	GO:0021893~cerebral cortex GABAergic interneuron fate commitment	2	1.13636	0.0165499	DLX1, DLX2	162	2	19376	119.605	1	0.170446	0.158494
GOTERM_BP_DIRECT	GO:0002263~cell activation involved in immune response	8	4.54545	0.0166531	PYCARD, EXOSC6, FCER1G, ANXA3, CD81, S100A13, GATA3, GATA2	162	316	19376	3.02797	1	0.171056	0.159061
GOTERM_BP_DIRECT	GO:0000768~syncytium formation by plasma membrane fusion	4	2.27273	0.0168898	ADAMTS5, SH3PXD2A, CD81, ERVW-1	162	65	19376	7.3603	1	0.172577	0.160475
GOTERM_BP_DIRECT	GO:0045599~negative regulation of fat cell differentiation	4	2.27273	0.0168898	MSX2, ID4, GATA3, GATA2	162	65	19376	7.3603	1	0.172577	0.160475
GOTERM_BP_DIRECT	GO:0003012~muscle system process	10	5.68182	0.0175405	ARHGAP42, JUP, TPM4, ROCK2, ITGA2, TPM1, ANXA6, PKP2, DMD, TBX3	162	473	19376	2.52865	1	0.178757	0.166221
GOTERM_BP_DIRECT	GO:0048872~homeostasis of number of cells	8	4.54545	0.0177144	RASSF2, ID2, PLA2G2A, PTPN11, GATA3, OCIAD2, GATA2, PTBP3	162	320	19376	2.99012	1	0.179749	0.167144
GOTERM_BP_DIRECT	GO:0007219~Notch signaling pathway	6	3.40909	0.0177302	DLX1, DLX2, CDK6, HEY1, ZMIZ1, GATA2	162	181	19376	3.9648	1	0.179749	0.167144
GOTERM_BP_DIRECT	GO:0040007~growth	16	9.09091	0.0177791	PKDCC, SEMA6A, MSX2, CD81, KIF14, FN1, PTPN11, GATA3, PTPN12, DUSP6, SFRP2, ZMIZ1, ANXA6, DMD, CGA, WNT3	162	988	19376	1.93692	1	0.179777	0.16717
GOTERM_BP_DIRECT	GO:0051050~positive regulation of transport	16	9.09091	0.0182196	FCER1G, JUP, CD81, ITGA2, PTPN11, PIK3R1, WASL, THY1, GATA2, BICD1, PYCARD, RAB31, RAB15, TMSB4X, PKP2, DMD	162	991	19376	1.93106	1	0.183754	0.170868
GOTERM_BP_DIRECT	GO:0051248~negative regulation of protein metabolic process	23	13.0682	0.0183809	CSTB, SEMA6A, HOXA10-AS, ROCK2, NANOS3, GSTP1, SPRY4, YBX1, THY1, DUSP6, PYCARD, TNRC6C, LIN28B, RASSF2, LIN28A, SFRP2, IFI16, PRKAR2B, PMEPA1, DMD, MAGEA3, SOCS4, ITM2C	162	1651	19376	1.66621	1	0.184901	0.171935
GOTERM_BP_DIRECT	GO:0009725~response to hormone	15	8.52273	0.0185028	ROCK2, ANXA3, ITGA2, PTPN11, PIK3R1, CRHBP, LBH, RAB31, RAB15, ZMIZ1, CTSK, TRIM24, PMEPA1, CGA, PLPP1	162	903	19376	1.98679	1	0.185554	0.172542
GOTERM_BP_DIRECT	GO:0010769~regulation of cell morphogenesis involved in differentiation	8	4.54545	0.0185411	PREX1, SEMA6A, ID1, SPRY4, PKP2, FN1, THY1, WNT3	162	323	19376	2.96235	1	0.185554	0.172542
GOTERM_BP_DIRECT	GO:0071822~protein complex subunit organization	21	11.9318	0.0189798	LMO4, FBLIM1, KIF14, FN1, ARHGAP28, WASL, CENPA, PYCARD, PREX1, LIMA1, TCL1A, COL2A1, SFRP2, COL4A2, DHX33, COL4A1, TMSB4X, PXDN, FSCN1, PMEPA1, KANK3	162	1463	19376	1.71682	1	0.189457	0.176171
GOTERM_BP_DIRECT	GO:0044270~cellular nitrogen compound catabolic process	9	5.11364	0.0190956	TNRC6C, NT5C3B, EXOSC6, LIN28B, LIN28A, NANOS3, TET1, UPP1, YBX1	162	401	19376	2.6844	1	0.190126	0.176793
GOTERM_BP_DIRECT	GO:0044057~regulation of system process	11	6.25	0.0191983	CRHBP, ARHGAP42, RAB11FIP1, JUP, ROCK2, ITGA2, TPM1, ANXA6, PKP2, PTPN11, DMD	162	562	19376	2.34102	1	0.190661	0.177291
GOTERM_BP_DIRECT	GO:0071356~cellular response to tumor necrosis factor	7	3.97727	0.0195966	PYCARD, CRHBP, TCL1A, GSTP1, CTSK, TMSB4X, GATA3	162	254	19376	3.2962	1	0.194121	0.180508
GOTERM_BP_DIRECT	GO:0046822~regulation of nucleocytoplasmic transport	6	3.40909	0.0197008	BARD1, JUP, TMSB4X, PMEPA1, PTPN11, PIK3R1	162	186	19376	3.85822	1	0.194658	0.181007
GOTERM_BP_DIRECT	GO:0006949~syncytium formation	4	2.27273	0.0197801	ADAMTS5, SH3PXD2A, CD81, ERVW-1	162	69	19376	6.93362	1	0.194854	0.181189
GOTERM_BP_DIRECT	GO:0045321~leukocyte activation	17	9.65909	0.0198207	YES1, FCER1G, CD81, ANXA3, PLA2G2A, PTPN11, GATA3, PIK3R1, THY1, GATA2, PYCARD, PREX1, EXOSC6, CDK6, ZMIZ1, ID2, S100A13	162	1093	19376	1.86028	1	0.194854	0.181189
GOTERM_BP_DIRECT	GO:0031175~neuron projection development	16	9.09091	0.0199071	RERE, SEMA6A, LMO4, FN1, PTPN11, GATA3, WASL, THY1, PREX1, ID1, DMD, VIM, CNTN4, EPHB4, WNT3, ITM2C	162	1002	19376	1.90986	1	0.19521	0.18152
GOTERM_BP_DIRECT	GO:0043433~negative regulation of sequence-specific DNA binding transcription factor activity	6	3.40909	0.0199774	PYCARD, MSX2, ID2, TMSB4X, ID1, ID3	162	187	19376	3.83759	1	0.195407	0.181704
GOTERM_BP_DIRECT	GO:0048666~neuron development	18	10.2273	0.0201603	RERE, SEMA6A, LMO4, FN1, PTPN11, GATA3, WASL, THY1, GATA2, PREX1, ZMIZ1, ID1, DMD, VIM, CNTN4, EPHB4, WNT3, ITM2C	162	1188	19376	1.8122	1	0.196702	0.182908
GOTERM_BP_DIRECT	GO:0097193~intrinsic apoptotic signaling pathway	8	4.54545	0.0202754	PYCARD, SFRP2, IFI16, TXNDC12, PIK3R1, PRODH, USP28, MAGEA3	162	329	19376	2.90833	1	0.19733	0.183492
GOTERM_BP_DIRECT	GO:0043409~negative regulation of MAPK cascade	6	3.40909	0.0204941	SEMA6A, SFRP2, GSTP1, SPRY4, DMD, DUSP6	162	188	19376	3.81718	1	0.198467	0.184549
GOTERM_BP_DIRECT	GO:0072089~stem cell proliferation	6	3.40909	0.0204941	DMRTA2, SFRP2, ID4, GATA2, WNT3, TBX3	162	188	19376	3.81718	1	0.198467	0.184549
GOTERM_BP_DIRECT	GO:0007548~sex differentiation	8	4.54545	0.0205751	HOXA10, DMRTA2, SFRP2, RHOBTB3, PTPN11, GATA3, CGA, TBX3	162	330	19376	2.89951	1	0.198756	0.184818
GOTERM_BP_DIRECT	GO:0045055~regulated exocytosis	7	3.97727	0.0210064	CRHBP, RAB31, RAB11FIP1, ANXA3, RAB15, S100A13, GATA2	162	258	19376	3.2451	1	0.20242	0.188225
GOTERM_BP_DIRECT	GO:0001654~eye development	9	5.11364	0.0212015	DLX1, DLX2, WNT5B, COL4A1, PXDN, GATA3, VIM, THY1, HMGN1	162	409	19376	2.63189	1	0.203607	0.189329
GOTERM_BP_DIRECT	GO:0003006~developmental process involved in reproduction	14	7.95455	0.0212341	NANOS3, RHOBTB3, PTPN11, GATA3, GATA2, ETV5, TBX3, HOXA10, DMRTA2, LIN28A, SFRP2, HEY1, ID4, CGA	162	830	19376	2.01743	1	0.203607	0.189329
GOTERM_BP_DIRECT	GO:0032269~negative regulation of cellular protein metabolic process	22	12.5	0.0213717	CSTB, SEMA6A, HOXA10-AS, ROCK2, NANOS3, GSTP1, SPRY4, YBX1, THY1, DUSP6, PYCARD, TNRC6C, LIN28B, RASSF2, LIN28A, SFRP2, IFI16, PRKAR2B, PMEPA1, DMD, MAGEA3, SOCS4	162	1578	19376	1.6675	1	0.204423	0.190088
GOTERM_BP_DIRECT	GO:0045765~regulation of angiogenesis	9	5.11364	0.0214759	SEMA6A, SFRP2, JUP, COL4A2, ANXA3, ROCK2, ANGPTL4, GATA2, HDAC7	162	410	19376	2.62547	1	0.204575	0.190229
GOTERM_BP_DIRECT	GO:0070371~ERK1 and ERK2 cascade	8	4.54545	0.0214927	PYCARD, SEMA6A, GSTP1, PLA2G2A, SPRY4, PTPN11, DMD, DUSP6	162	333	19376	2.87339	1	0.204575	0.190229
GOTERM_BP_DIRECT	GO:0001701~in utero embryonic development	9	5.11364	0.0217528	HEY1, SH3PXD2A, ZMIZ1, MAFG, TET1, GATA3, YBX1, GATA2, TBX3	162	411	19376	2.61909	1	0.206546	0.192062
GOTERM_BP_DIRECT	GO:0000288~nuclear-transcribed mRNA catabolic process, deadenylation-dependent decay	4	2.27273	0.0221157	TNRC6C, NT5C3B, NANOS3, YBX1	162	72	19376	6.64472	1	0.20948	0.19479
GOTERM_BP_DIRECT	GO:0050870~positive regulation of T cell activation	7	3.97727	0.022411	PYCARD, YES1, ZMIZ1, CD81, PTPN11, GATA3, THY1	162	262	19376	3.19555	1	0.211763	0.196913
GOTERM_BP_DIRECT	GO:0021895~cerebral cortex neuron differentiation	3	1.70455	0.022516	DLX1, DLX2, ID4	162	28	19376	12.8148	1	0.21224	0.197356
GOTERM_BP_DIRECT	GO:0071345~cellular response to cytokine stimulus	15	8.52273	0.0225946	FCER1G, GLDC, GSTP1, SPRY4, PTPN11, GATA3, YBX1, PYCARD, CRHBP, TCL1A, IFI16, CTSK, TMSB4X, PXDN, VIM	162	927	19376	1.93535	1	0.212466	0.197566
GOTERM_BP_DIRECT	GO:0048608~reproductive structure development	10	5.68182	0.0227601	HOXA10, SFRP2, HEY1, RHOBTB3, ID4, PTPN11, GATA3, GATA2, CGA, TBX3	162	495	19376	2.41626	1	0.213506	0.198534
GOTERM_BP_DIRECT	GO:0006909~phagocytosis	8	4.54545	0.0230848	PYCARD, YES1, RAB31, FCER1G, ANXA3, ITGA2, RAB34, GATA2	162	338	19376	2.83089	1	0.216031	0.200882
GOTERM_BP_DIRECT	GO:0030833~regulation of actin filament polymerization	6	3.40909	0.0235832	PYCARD, PREX1, TMSB4X, ARHGAP28, WASL, KANK3	162	195	19376	3.68015	1	0.220167	0.204727
GOTERM_BP_DIRECT	GO:0061458~reproductive system development	10	5.68182	0.0238173	HOXA10, SFRP2, HEY1, RHOBTB3, ID4, PTPN11, GATA3, GATA2, CGA, TBX3	162	499	19376	2.39689	1	0.22182	0.206265
GOTERM_BP_DIRECT	GO:0060969~negative regulation of gene silencing	3	1.70455	0.0240539	LIN28B, LIN28A, TET1	162	29	19376	12.3729	1	0.223304	0.207644
GOTERM_BP_DIRECT	GO:0000165~MAPK cascade	14	7.95455	0.0241487	SEMA6A, ROCK2, CD81, GSTP1, PLA2G2A, SPRY4, FN1, PTPN11, DUSP6, PYCARD, RASSF2, SFRP2, DHX33, DMD	162	845	19376	1.98162	1	0.223304	0.207644
GOTERM_BP_DIRECT	GO:0023014~signal transduction by protein phosphorylation	14	7.95455	0.0241487	SEMA6A, ROCK2, CD81, GSTP1, PLA2G2A, SPRY4, FN1, PTPN11, DUSP6, PYCARD, RASSF2, SFRP2, DHX33, DMD	162	845	19376	1.98162	1	0.223304	0.207644
GOTERM_BP_DIRECT	GO:0014706~striated muscle tissue development	9	5.11364	0.0243599	DMRTA2, HEY1, MSX2, ID2, TPM1, PKP2, DMD, PITX1, TBX3	162	420	19376	2.56296	1	0.223824	0.208129
GOTERM_BP_DIRECT	GO:0001704~formation of primary germ layer	5	2.84091	0.0244546	SFRP2, COL4A2, ITGA2, FN1, WNT3	162	132	19376	4.53049	1	0.223824	0.208129
GOTERM_BP_DIRECT	GO:0080135~regulation of cellular response to stress	14	7.95455	0.0245587	BARD1, ROCK2, GSTP1, TXNDC12, YBX1, PIK3R1, THY1, PYCARD, CRHBP, RASSF2, SFRP2, CDK6, PRODH, MAGEA3	162	847	19376	1.97694	1	0.223824	0.208129
GOTERM_BP_DIRECT	GO:1903801~L-leucine import into cell	2	1.13636	0.0247225	SLC7A8, SLC3A2	162	3	19376	79.7366	1	0.223824	0.208129
GOTERM_BP_DIRECT	GO:1990122~leucine import into cell	2	1.13636	0.0247225	SLC7A8, SLC3A2	162	3	19376	79.7366	1	0.223824	0.208129
GOTERM_BP_DIRECT	GO:1902868~positive regulation of retina development in camera-type eye	2	1.13636	0.0247225	DLX1, DLX2	162	3	19376	79.7366	1	0.223824	0.208129
GOTERM_BP_DIRECT	GO:1902871~positive regulation of amacrine cell differentiation	2	1.13636	0.0247225	DLX1, DLX2	162	3	19376	79.7366	1	0.223824	0.208129
GOTERM_BP_DIRECT	GO:0098713~leucine import across plasma membrane	2	1.13636	0.0247225	SLC7A8, SLC3A2	162	3	19376	79.7366	1	0.223824	0.208129
GOTERM_BP_DIRECT	GO:0061075~positive regulation of neural retina development	2	1.13636	0.0247225	DLX1, DLX2	162	3	19376	79.7366	1	0.223824	0.208129
GOTERM_BP_DIRECT	GO:0007369~gastrulation	6	3.40909	0.0249869	SFRP2, COL4A2, WNT5B, ITGA2, FN1, WNT3	162	198	19376	3.62439	1	0.225305	0.209505
GOTERM_BP_DIRECT	GO:0007569~cell aging	5	2.84091	0.0250548	CDK6, ZMIZ1, ID2, YBX1, TBX3	162	133	19376	4.49643	1	0.225305	0.209505
GOTERM_BP_DIRECT	GO:0034655~nucleobase-containing compound catabolic process	8	4.54545	0.0251008	TNRC6C, NT5C3B, EXOSC6, LIN28B, LIN28A, NANOS3, UPP1, YBX1	162	344	19376	2.78151	1	0.225305	0.209505
GOTERM_BP_DIRECT	GO:0051336~regulation of hydrolase activity	16	9.09091	0.0251175	CSTB, ROCK2, ITGA2, TPM1, THY1, SIPA1L2, BICD1, PYCARD, PREX1, ARHGAP42, SFRP2, IFI16, CTSK, TMSB4X, ANGPTL4, MAGEA3	162	1032	19376	1.85434	1	0.225305	0.209505
GOTERM_BP_DIRECT	GO:0060411~cardiac septum morphogenesis	4	2.27273	0.0254539	HEY1, MSX2, FGFRL1, TBX3	162	76	19376	6.295	1	0.226798	0.210894
GOTERM_BP_DIRECT	GO:0021872~forebrain generation of neurons	4	2.27273	0.0254539	DLX1, DLX2, ZMIZ1, GATA2	162	76	19376	6.295	1	0.226798	0.210894
GOTERM_BP_DIRECT	GO:0032967~positive regulation of collagen biosynthetic process	3	1.70455	0.0256335	ITGA2, VIM, LARP6	162	30	19376	11.9605	1	0.226798	0.210894
GOTERM_BP_DIRECT	GO:1900151~regulation of nuclear-transcribed mRNA catabolic process, deadenylation-dependent decay	3	1.70455	0.0256335	TNRC6C, NANOS3, YBX1	162	30	19376	11.9605	1	0.226798	0.210894
GOTERM_BP_DIRECT	GO:0010714~positive regulation of collagen metabolic process	3	1.70455	0.0256335	ITGA2, VIM, LARP6	162	30	19376	11.9605	1	0.226798	0.210894
GOTERM_BP_DIRECT	GO:0044253~positive regulation of multicellular organismal metabolic process	3	1.70455	0.0256335	ITGA2, VIM, LARP6	162	30	19376	11.9605	1	0.226798	0.210894
GOTERM_BP_DIRECT	GO:0000956~nuclear-transcribed mRNA catabolic process	5	2.84091	0.0262818	TNRC6C, NT5C3B, EXOSC6, NANOS3, YBX1	162	135	19376	4.42981	1	0.232006	0.215737
GOTERM_BP_DIRECT	GO:0051348~negative regulation of transferase activity	7	3.97727	0.0268495	PYCARD, SFRP2, PRKAR2B, GSTP1, SPRY4, THY1, SOCS4	162	273	19376	3.06679	1	0.236396	0.219818
GOTERM_BP_DIRECT	GO:0002761~regulation of myeloid leukocyte differentiation	5	2.84091	0.0269004	RASSF2, CDK6, ID2, PIK3R1, GATA2	162	136	19376	4.39724	1	0.236396	0.219818
GOTERM_BP_DIRECT	GO:0030048~actin filament-based movement	5	2.84091	0.0275359	JUP, TPM1, PKP2, WASL, SYNE2	162	137	19376	4.36514	1	0.241435	0.224505
GOTERM_BP_DIRECT	GO:0050865~regulation of cell activation	13	7.38636	0.0277523	YES1, FCER1G, CD81, LMO4, PLA2G2A, PTPN11, GATA3, THY1, GATA2, PYCARD, EXOSC6, ZMIZ1, ID2	162	772	19376	2.01407	1	0.242786	0.22576
GOTERM_BP_DIRECT	GO:1902580~single-organism cellular localization	17	9.65909	0.0285419	GRAMD1B, PKDCC, JUP, ROCK2, CD81, PIK3R1, WASL, GATA2, BICD1, SYNE2, RAB31, RAB15, TMSB4X, RAB34, PKP2, S100A13, PMEPA1	162	1143	19376	1.7789	1	0.249133	0.231663
GOTERM_BP_DIRECT	GO:0043010~camera-type eye development	8	4.54545	0.0287242	DLX1, DLX2, WNT5B, COL4A1, GATA3, VIM, THY1, HMGN1	162	354	19376	2.70294	1	0.250164	0.232621
GOTERM_BP_DIRECT	GO:0060317~cardiac epithelial to mesenchymal transition	3	1.70455	0.0289151	HEY1, MSX2, TBX3	162	32	19376	11.213	1	0.251265	0.233644
GOTERM_BP_DIRECT	GO:0031345~negative regulation of cell projection organization	6	3.40909	0.0295022	SEMA6A, ID1, VIM, THY1, WNT3, ITM2C	162	207	19376	3.46681	1	0.255795	0.237857
GOTERM_BP_DIRECT	GO:0048332~mesoderm morphogenesis	4	2.27273	0.0299861	SFRP2, ITGA2, WNT3, TBX3	162	81	19376	5.90642	1	0.259413	0.241222
GOTERM_BP_DIRECT	GO:0042476~odontogenesis	5	2.84091	0.0301379	DLX1, ADAMTS5, DLX2, MSX2, ID3	162	141	19376	4.24131	1	0.260025	0.24179
GOTERM_BP_DIRECT	GO:0010243~response to organonitrogen compound	15	8.52273	0.0301904	JUP, ROCK2, GLDC, ITGA2, PTPN11, PIK3R1, CRHBP, RAB31, COL4A1, PRKAR2B, RAB15, CTSK, ID1, TRIM24, VIM	162	964	19376	1.86107	1	0.260025	0.24179
GOTERM_BP_DIRECT	GO:0035115~embryonic forelimb morphogenesis	3	1.70455	0.0306155	MSX2, WNT3, TBX3	162	33	19376	10.8732	1	0.263104	0.244654
GOTERM_BP_DIRECT	GO:0043627~response to estrogen	4	2.27273	0.0309403	HOXA10, CRHBP, TRIM24, GATA3	162	82	19376	5.83439	1	0.26531	0.246705
GOTERM_BP_DIRECT	GO:0010562~positive regulation of phosphorus metabolic process	17	9.65909	0.0312199	YES1, ROCK2, MMD, CD81, LMO4, ITGA2, PLA2G2A, KIF14, PTPN11, PYCARD, TCL1B, TCL1A, RASSF2, SFRP2, DHX33, TMSB4X, EPHB4	162	1156	19376	1.7589	1	0.266533	0.247843
GOTERM_BP_DIRECT	GO:0045937~positive regulation of phosphate metabolic process	17	9.65909	0.0312199	YES1, ROCK2, MMD, CD81, LMO4, ITGA2, PLA2G2A, KIF14, PTPN11, PYCARD, TCL1B, TCL1A, RASSF2, SFRP2, DHX33, TMSB4X, EPHB4	162	1156	19376	1.7589	1	0.266533	0.247843
GOTERM_BP_DIRECT	GO:0007043~cell-cell junction assembly	5	2.84091	0.0315366	JUP, ROCK2, FSCN1, PKP2, HDAC7	162	143	19376	4.18199	1	0.268647	0.249808
GOTERM_BP_DIRECT	GO:0001763~morphogenesis of a branching structure	6	3.40909	0.0316447	RERE, DLX2, SFRP2, MSX2, COL4A1, TBX3	162	211	19376	3.40109	1	0.26898	0.250118
GOTERM_BP_DIRECT	GO:0001816~cytokine production	14	7.95455	0.0318446	FCER1G, ROCK2, CD81, GSTP1, FN1, PTPN11, GATA3, PIK3R1, HDAC7, PYCARD, IFI16, DHX33, TMSB4X, S100A13	162	879	19376	1.90497	1	0.27009	0.251149
GOTERM_BP_DIRECT	GO:0034612~response to tumor necrosis factor	7	3.97727	0.0320335	PYCARD, CRHBP, TCL1A, GSTP1, CTSK, TMSB4X, GATA3	162	285	19376	2.93767	1	0.271101	0.25209
GOTERM_BP_DIRECT	GO:0021987~cerebral cortex development	5	2.84091	0.0322321	DMRTA2, ZMIZ1, KIF14, DMD, SYNE2	162	144	19376	4.15295	1	0.27219	0.253103
GOTERM_BP_DIRECT	GO:0051491~positive regulation of filopodium assembly	3	1.70455	0.0323547	FSCN1, WASL, PIK3R1	162	34	19376	10.5534	1	0.272634	0.253515
GOTERM_BP_DIRECT	GO:1903039~positive regulation of leukocyte cell-cell adhesion	7	3.97727	0.0325029	PYCARD, YES1, ZMIZ1, CD81, PTPN11, GATA3, THY1	162	286	19376	2.92739	1	0.273291	0.254126
GOTERM_BP_DIRECT	GO:1904273~L-alanine import across plasma membrane	2	1.13636	0.0328275	SLC7A8, SLC3A2	162	4	19376	59.8025	1	0.273643	0.254453
GOTERM_BP_DIRECT	GO:2000632~negative regulation of pre-miRNA processing	2	1.13636	0.0328275	LIN28B, LIN28A	162	4	19376	59.8025	1	0.273643	0.254453
GOTERM_BP_DIRECT	GO:0015829~valine transport	2	1.13636	0.0328275	SLC7A8, SLC3A2	162	4	19376	59.8025	1	0.273643	0.254453
GOTERM_BP_DIRECT	GO:0002159~desmosome assembly	2	1.13636	0.0328275	JUP, PKP2	162	4	19376	59.8025	1	0.273643	0.254453
GOTERM_BP_DIRECT	GO:0008543~fibroblast growth factor receptor signaling pathway	4	2.27273	0.0328962	SPRY4, PTPN11, GATA3, FGFRL1	162	84	19376	5.69547	1	0.273643	0.254453
GOTERM_BP_DIRECT	GO:0035270~endocrine system development	5	2.84091	0.0336585	CDK6, GATA3, GATA2, CGA, PITX1	162	146	19376	4.09606	1	0.279387	0.259795
GOTERM_BP_DIRECT	GO:0035335~peptidyl-tyrosine dephosphorylation	3	1.70455	0.0341318	PTPN11, PTPN12, DUSP6	162	35	19376	10.2519	1	0.282113	0.262329
GOTERM_BP_DIRECT	GO:0009954~proximal/distal pattern formation	3	1.70455	0.0341318	HOXA10, DLX1, DLX2	162	35	19376	10.2519	1	0.282113	0.262329
GOTERM_BP_DIRECT	GO:0060537~muscle tissue development	9	5.11364	0.0346252	DMRTA2, HEY1, MSX2, ID2, TPM1, PKP2, DMD, PITX1, TBX3	162	450	19376	2.3921	1	0.284981	0.264996
GOTERM_BP_DIRECT	GO:0040013~negative regulation of locomotion	9	5.11364	0.0346252	SEMA6A, SFRP2, JUP, TPM1, TET1, WASL, GATA3, THY1, WNT3	162	450	19376	2.3921	1	0.284981	0.264996
GOTERM_BP_DIRECT	GO:0080134~regulation of response to stress	23	13.0682	0.0352033	BARD1, YES1, FCER1G, ROCK2, CD81, GSTP1, ITGA2, PLA2G2A, TXNDC12, PTPN11, GATA3, YBX1, PIK3R1, THY1, PYCARD, CRHBP, RASSF2, SFRP2, CDK6, IFI16, TMSB4X, PRODH, MAGEA3	162	1763	19376	1.56036	1	0.289127	0.268852
GOTERM_BP_DIRECT	GO:0018108~peptidyl-tyrosine phosphorylation	7	3.97727	0.0359212	PKDCC, YES1, SFRP2, CD81, PTPN11, THY1, SOCS4	162	293	19376	2.85746	1	0.293988	0.273372
GOTERM_BP_DIRECT	GO:0021772~olfactory bulb development	3	1.70455	0.0359462	DLX2, ID2, KIF14	162	36	19376	9.96708	1	0.293988	0.273372
GOTERM_BP_DIRECT	GO:0045787~positive regulation of cell cycle	8	4.54545	0.0361102	MSX2, ROCK2, NUSAP1, KIF14, PTPN11, TBX3, MAGEA4, CDC14B	162	372	19376	2.57215	1	0.294711	0.274044
GOTERM_BP_DIRECT	GO:0045766~positive regulation of angiogenesis	6	3.40909	0.0363799	SFRP2, JUP, ANXA3, ANGPTL4, GATA2, HDAC7	162	219	19376	3.27685	1	0.296291	0.275513
GOTERM_BP_DIRECT	GO:0010212~response to ionizing radiation	5	2.84091	0.0366024	BARD1, SFRP2, IFI16, GATA3, USP28	162	150	19376	3.98683	1	0.297481	0.276619
GOTERM_BP_DIRECT	GO:0045682~regulation of epidermis development	4	2.27273	0.0369969	MSX2, ROCK2, MAFG, ETV4	162	88	19376	5.43659	1	0.30006	0.279018
GOTERM_BP_DIRECT	GO:0033135~regulation of peptidyl-serine phosphorylation	5	2.84091	0.0373791	TCL1B, TCL1A, SFRP2, RASSF2, DMD	162	151	19376	3.96043	1	0.302511	0.281297
GOTERM_BP_DIRECT	GO:0018212~peptidyl-tyrosine modification	7	3.97727	0.0374544	PKDCC, YES1, SFRP2, CD81, PTPN11, THY1, SOCS4	162	296	19376	2.8285	1	0.302511	0.281297
GOTERM_BP_DIRECT	GO:2000352~negative regulation of endothelial cell apoptotic process	3	1.70455	0.037797	GATA3, ANGPTL4, GATA2	162	37	19376	9.6977	1	0.304645	0.283282
GOTERM_BP_DIRECT	GO:0000910~cytokinesis	5	2.84091	0.0381469	ROCK2, NUSAP1, KIF14, CENPA, CDC14B	162	152	19376	3.93437	1	0.30683	0.285313
GOTERM_BP_DIRECT	GO:1903827~regulation of cellular protein localization	11	6.25	0.0385277	BARD1, PKDCC, JUP, ROCK2, CD81, EPB41L2, TMSB4X, PMEPA1, PTPN11, PIK3R1, BICD1	162	632	19376	2.08173	1	0.308576	0.286937
GOTERM_BP_DIRECT	GO:1901652~response to peptide	10	5.68182	0.0386017	CRHBP, RAB31, ROCK2, RAB15, CTSK, ID1, TRIM24, PTPN11, VIM, PIK3R1	162	545	19376	2.19459	1	0.308576	0.286937
GOTERM_BP_DIRECT	GO:0001819~positive regulation of cytokine production	10	5.68182	0.0386017	PYCARD, FCER1G, IFI16, DHX33, ROCK2, CD81, S100A13, PTPN11, GATA3, PIK3R1	162	545	19376	2.19459	1	0.308576	0.286937
GOTERM_BP_DIRECT	GO:0051090~regulation of sequence-specific DNA binding transcription factor activity	9	5.11364	0.0390316	PYCARD, JUP, DHX33, MSX2, ANXA3, ID2, TMSB4X, ID1, ID3	162	461	19376	2.33502	1	0.311373	0.289538
GOTERM_BP_DIRECT	GO:1903131~mononuclear cell differentiation	3	1.70455	0.0396836	CDK6, IFI16, CTSK	162	38	19376	9.4425	1	0.314976	0.292888
GOTERM_BP_DIRECT	GO:0021988~olfactory lobe development	3	1.70455	0.0396836	DLX2, ID2, KIF14	162	38	19376	9.4425	1	0.314976	0.292888
GOTERM_BP_DIRECT	GO:0043535~regulation of blood vessel endothelial cell migration	5	2.84091	0.039726	JUP, TMSB4X, PRCP, GATA2, HDAC7	162	154	19376	3.88328	1	0.314976	0.292888
GOTERM_BP_DIRECT	GO:0051346~negative regulation of hydrolase activity	7	3.97727	0.0406454	CSTB, SFRP2, IFI16, ROCK2, ANGPTL4, BICD1, MAGEA3	162	302	19376	2.7723	1	0.321611	0.299058
GOTERM_BP_DIRECT	GO:0060356~leucine import	2	1.13636	0.0408657	SLC7A8, SLC3A2	162	5	19376	47.842	1	0.322045	0.299461
GOTERM_BP_DIRECT	GO:1904557~L-alanine transmembrane transport	2	1.13636	0.0408657	SLC7A8, SLC3A2	162	5	19376	47.842	1	0.322045	0.299461
GOTERM_BP_DIRECT	GO:0008285~negative regulation of cell proliferation	13	7.38636	0.041398	MSX2, GSTP1, TPM1, PLA2G2A, GATA3, GATA2, FGFRL1, TBX3, SFRP2, CDK6, TRIM24, PLPP1, S100A11	162	821	19376	1.89387	1	0.325581	0.302749
GOTERM_BP_DIRECT	GO:0006887~exocytosis	8	4.54545	0.0416768	CRHBP, RAB31, RAB11FIP1, ANXA3, RAB15, S100A13, GATA2, SYTL5	162	384	19376	2.49177	1	0.327112	0.304173
GOTERM_BP_DIRECT	GO:0009952~anterior/posterior pattern specification	6	3.40909	0.0419279	HOXA10, SFRP2, HEY1, MSX2, WNT3, TBX3	162	228	19376	3.1475	1	0.328421	0.30539
GOTERM_BP_DIRECT	GO:0097191~extrinsic apoptotic signaling pathway	6	3.40909	0.0422857	PYCARD, COL2A1, SFRP2, GSTP1, PIK3R1, ITM2C	162	229	19376	3.13375	1	0.330153	0.307001
GOTERM_BP_DIRECT	GO:0001817~regulation of cytokine production	14	7.95455	0.0424035	FCER1G, ROCK2, CD81, GSTP1, FN1, PTPN11, GATA3, PIK3R1, HDAC7, PYCARD, IFI16, DHX33, TMSB4X, S100A13	162	917	19376	1.82603	1	0.330153	0.307001
GOTERM_BP_DIRECT	GO:0046649~lymphocyte activation	14	7.95455	0.0424035	YES1, FCER1G, CD81, PLA2G2A, PTPN11, GATA3, PIK3R1, THY1, PYCARD, PREX1, EXOSC6, CDK6, ZMIZ1, ID2	162	917	19376	1.82603	1	0.330153	0.307001
GOTERM_BP_DIRECT	GO:0006464~cellular protein modification process	43	24.4318	0.0425036	PKDCC, ROCK2, CD81, GSTP1, KIF14, GATA3, THY1, PIK3R1, GATA2, CDC14B, HDAC7, PYCARD, TCL1B, TCL1A, LBH, RASSF2, DHX33, PRKAR2B, ZMIZ1, TRIM24, PMEPA1, DMD, EPHB4, SOCS4, BARD1, SEMA6A, YES1, MMD, PLA2G2A, SPRY4, FN1, TET1, PTPN11, PTPN12, USP28, DUSP6, EID1, SFRP2, CDK6, CCNG2, MGAT4B, TOP1, PPIC	162	3921	19376	1.31166	1	0.330272	0.307112
GOTERM_BP_DIRECT	GO:0036211~protein modification process	43	24.4318	0.042657	PKDCC, ROCK2, CD81, GSTP1, KIF14, GATA3, THY1, PIK3R1, GATA2, CDC14B, HDAC7, PYCARD, TCL1B, TCL1A, LBH, RASSF2, DHX33, PRKAR2B, ZMIZ1, TRIM24, PMEPA1, DMD, EPHB4, SOCS4, BARD1, SEMA6A, YES1, MMD, PLA2G2A, SPRY4, FN1, TET1, PTPN11, PTPN12, USP28, DUSP6, EID1, SFRP2, CDK6, CCNG2, MGAT4B, TOP1, PPIC	162	3922	19376	1.31132	1	0.330804	0.307606
GOTERM_BP_DIRECT	GO:0071392~cellular response to estradiol stimulus	3	1.70455	0.0435613	CRHBP, MSX2, ITGA2	162	40	19376	8.97037	1	0.337146	0.313503
GOTERM_BP_DIRECT	GO:0001101~response to acid chemical	8	4.54545	0.0446587	YES1, WNT5B, COL4A1, GLDC, ITGA2, ID3, DMD, WNT3	162	390	19376	2.45343	1	0.344953	0.320763
GOTERM_BP_DIRECT	GO:0010817~regulation of hormone levels	10	5.68182	0.0453773	CRHBP, RAB11FIP1, SLC7A8, CTSK, PTPN11, SLC3A2, GATA3, CRYM, CGA, TBX3	162	562	19376	2.1282	1	0.347706	0.323323
GOTERM_BP_DIRECT	GO:2001236~regulation of extrinsic apoptotic signaling pathway	5	2.84091	0.0455119	PYCARD, COL2A1, SFRP2, GSTP1, ITM2C	162	161	19376	3.71444	1	0.347706	0.323323
GOTERM_BP_DIRECT	GO:0051345~positive regulation of hydrolase activity	11	6.25	0.0455204	PYCARD, PREX1, ARHGAP42, IFI16, ROCK2, ITGA2, CTSK, TMSB4X, TPM1, THY1, SIPA1L2	162	651	19376	2.02097	1	0.347706	0.323323
GOTERM_BP_DIRECT	GO:0071542~dopaminergic neuron differentiation	3	1.70455	0.045551	DMRTA2, SFRP2, WNT3	162	41	19376	8.75158	1	0.347706	0.323323
GOTERM_BP_DIRECT	GO:0045616~regulation of keratinocyte differentiation	3	1.70455	0.045551	MSX2, ROCK2, ETV4	162	41	19376	8.75158	1	0.347706	0.323323
GOTERM_BP_DIRECT	GO:0035136~forelimb morphogenesis	3	1.70455	0.045551	MSX2, WNT3, TBX3	162	41	19376	8.75158	1	0.347706	0.323323
GOTERM_BP_DIRECT	GO:0030100~regulation of endocytosis	7	3.97727	0.0457468	PYCARD, RAB31, FCER1G, ITGA2, WASL, GATA2, BICD1	162	311	19376	2.69207	1	0.348518	0.324077
GOTERM_BP_DIRECT	GO:0051781~positive regulation of cell division	4	2.27273	0.0459433	LBH, KIF14, YBX1, CDC14B	162	96	19376	4.98354	1	0.34933	0.324833
GOTERM_BP_DIRECT	GO:0033157~regulation of intracellular protein transport	7	3.97727	0.0469323	BARD1, JUP, CD81, TMSB4X, PMEPA1, PTPN11, PIK3R1	162	313	19376	2.67487	1	0.355462	0.330535
GOTERM_BP_DIRECT	GO:0051146~striated muscle cell differentiation	7	3.97727	0.0469323	ADAMTS5, CD81, TPM1, ERVW-1, DMD, YBX1, TBX3	162	313	19376	2.67487	1	0.355462	0.330535
GOTERM_BP_DIRECT	GO:0048145~regulation of fibroblast proliferation	4	2.27273	0.0471303	CDK6, ZMIZ1, GSTP1, FN1	162	97	19376	4.93216	1	0.356269	0.331285
GOTERM_BP_DIRECT	GO:0031333~negative regulation of protein complex assembly	5	2.84091	0.047247	LMO4, TMSB4X, KIF14, PMEPA1, KANK3	162	163	19376	3.66886	1	0.356458	0.331461
GOTERM_BP_DIRECT	GO:0007409~axonogenesis	9	5.11364	0.0479774	SEMA6A, LMO4, FN1, PTPN11, GATA3, CNTN4, THY1, WNT3, EPHB4	162	481	19376	2.23793	1	0.360083	0.334832
GOTERM_BP_DIRECT	GO:0048568~embryonic organ development	9	5.11364	0.0479774	DLX2, COL2A1, PKDCC, HEY1, ID2, ID3, GATA3, GATA2, TBX3	162	481	19376	2.23793	1	0.360083	0.334832
GOTERM_BP_DIRECT	GO:0034097~response to cytokine	15	8.52273	0.0488001	FCER1G, GLDC, GSTP1, SPRY4, PTPN11, GATA3, YBX1, PYCARD, CRHBP, TCL1A, IFI16, CTSK, TMSB4X, PXDN, VIM	162	1032	19376	1.73844	1	0.360083	0.334832
GOTERM_BP_DIRECT	GO:1902869~regulation of amacrine cell differentiation	2	1.13636	0.0488374	DLX1, DLX2	162	6	19376	39.8683	1	0.360083	0.334832
GOTERM_BP_DIRECT	GO:0046532~regulation of photoreceptor cell differentiation	2	1.13636	0.0488374	DLX1, DLX2	162	6	19376	39.8683	1	0.360083	0.334832
GOTERM_BP_DIRECT	GO:2000631~regulation of pre-miRNA processing	2	1.13636	0.0488374	LIN28B, LIN28A	162	6	19376	39.8683	1	0.360083	0.334832
GOTERM_BP_DIRECT	GO:0086073~bundle of His cell-Purkinje myocyte adhesion involved in cell communication	2	1.13636	0.0488374	JUP, PKP2	162	6	19376	39.8683	1	0.360083	0.334832
GOTERM_BP_DIRECT	GO:0003166~bundle of His development	2	1.13636	0.0488374	ID2, TBX3	162	6	19376	39.8683	1	0.360083	0.334832
GOTERM_BP_DIRECT	GO:0072675~osteoclast fusion	2	1.13636	0.0488374	SH3PXD2A, CD81	162	6	19376	39.8683	1	0.360083	0.334832
GOTERM_BP_DIRECT	GO:0048866~stem cell fate specification	2	1.13636	0.0488374	DMRTA2, SFRP2	162	6	19376	39.8683	1	0.360083	0.334832
GOTERM_BP_DIRECT	GO:0015827~tryptophan transport	2	1.13636	0.0488374	SLC7A8, SLC3A2	162	6	19376	39.8683	1	0.360083	0.334832
GOTERM_BP_DIRECT	GO:0046533~negative regulation of photoreceptor cell differentiation	2	1.13636	0.0488374	DLX1, DLX2	162	6	19376	39.8683	1	0.360083	0.334832
GOTERM_BP_DIRECT	GO:0061351~neural precursor cell proliferation	5	2.84091	0.0489972	RERE, DMRTA2, ID4, KIF14, GATA2	162	165	19376	3.62439	1	0.360456	0.335178
GOTERM_BP_DIRECT	GO:0050863~regulation of T cell activation	8	4.54545	0.0493845	PYCARD, YES1, ZMIZ1, CD81, PLA2G2A, PTPN11, GATA3, THY1	162	399	19376	2.39809	1	0.360456	0.335178
GOTERM_BP_DIRECT	GO:0007389~pattern specification process	9	5.11364	0.0494258	HOXA10, DLX1, DMRTA2, DLX2, SFRP2, HEY1, MSX2, WNT3, TBX3	162	484	19376	2.22406	1	0.360456	0.335178
GOTERM_BP_DIRECT	GO:0051492~regulation of stress fiber assembly	4	2.27273	0.0495495	ROCK2, TPM1, ARHGAP28, PIK3R1	162	99	19376	4.83252	1	0.360456	0.335178
GOTERM_BP_DIRECT	GO:0030521~androgen receptor signaling pathway	3	1.70455	0.0496286	ZMIZ1, PMEPA1, PLPP1	162	43	19376	8.34453	1	0.360456	0.335178
GOTERM_BP_DIRECT	GO:0042119~neutrophil activation	3	1.70455	0.0496286	PREX1, FCER1G, ANXA3	162	43	19376	8.34453	1	0.360456	0.335178
GOTERM_BP_DIRECT	GO:0060412~ventricular septum morphogenesis	3	1.70455	0.0496286	HEY1, FGFRL1, TBX3	162	43	19376	8.34453	1	0.360456	0.335178
GOTERM_BP_DIRECT	GO:0043001~Golgi to plasma membrane protein transport	3	1.70455	0.0496286	PKDCC, RAB31, RAB34	162	43	19376	8.34453	1	0.360456	0.335178
GOTERM_BP_DIRECT	GO:0002696~positive regulation of leukocyte activation	9	5.11364	0.050407	PYCARD, EXOSC6, YES1, ZMIZ1, CD81, PTPN11, GATA3, THY1, GATA2	162	486	19376	2.21491	1	0.365428	0.339802
GOTERM_BP_DIRECT	GO:0033554~cellular response to stress	26	14.7727	0.0505407	ROCK2, GSTP1, TXNDC12, THY1, YBX1, PIK3R1, CDC14B, PYCARD, RASSF2, IFI16, ZMIZ1, CTSK, UPP1, PRODH, MAGEA3, HMGN1, BARD1, WDHD1, TPM1, PTPN11, USP28, ETV5, TBX3, SFRP2, CDK6, ID2	162	2143	19376	1.45111	1	0.365716	0.34007
GOTERM_BP_DIRECT	GO:0051148~negative regulation of muscle cell differentiation	4	2.27273	0.0507815	ID2, ID3, YBX1, TBX3	162	100	19376	4.7842	1	0.366776	0.341056
GOTERM_BP_DIRECT	GO:1901223~negative regulation of NIK/NF-kappaB signaling	3	1.70455	0.0517152	RASSF2, TMSB4X, HDAC7	162	44	19376	8.15488	1	0.372139	0.346043
GOTERM_BP_DIRECT	GO:0002685~regulation of leukocyte migration	6	3.40909	0.0517384	PYCARD, CD81, ITGA2, WASL, THY1, PIK3R1	162	242	19376	2.96541	1	0.372139	0.346043
GOTERM_BP_DIRECT	GO:0006402~mRNA catabolic process	5	2.84091	0.0518108	TNRC6C, NT5C3B, EXOSC6, NANOS3, YBX1	162	168	19376	3.55967	1	0.372139	0.346043
GOTERM_BP_DIRECT	GO:1901699~cellular response to nitrogen compound	12	6.81818	0.052599	CRHBP, LIN28B, RAB31, LIN28A, JUP, COL4A1, ROCK2, RAB15, ID1, PTPN11, VIM, PIK3R1	162	760	19376	1.8885	1	0.377105	0.35066
GOTERM_BP_DIRECT	GO:0034109~homotypic cell-cell adhesion	4	2.27273	0.0532899	JUP, PKP2, FN1, CLIC1	162	102	19376	4.69039	1	0.378572	0.352025
GOTERM_BP_DIRECT	GO:0043149~stress fiber assembly	4	2.27273	0.0532899	ROCK2, TPM1, ARHGAP28, PIK3R1	162	102	19376	4.69039	1	0.378572	0.352025
GOTERM_BP_DIRECT	GO:0001708~cell fate specification	4	2.27273	0.0532899	DMRTA2, SFRP2, LMO4, TBX3	162	102	19376	4.69039	1	0.378572	0.352025
GOTERM_BP_DIRECT	GO:0006939~smooth muscle contraction	4	2.27273	0.0532899	ARHGAP42, ROCK2, ITGA2, TBX3	162	102	19376	4.69039	1	0.378572	0.352025
GOTERM_BP_DIRECT	GO:0030038~contractile actin filament bundle assembly	4	2.27273	0.0532899	ROCK2, TPM1, ARHGAP28, PIK3R1	162	102	19376	4.69039	1	0.378572	0.352025
GOTERM_BP_DIRECT	GO:0044060~regulation of endocrine process	3	1.70455	0.0538328	CRHBP, RAB11FIP1, PTPN11	162	45	19376	7.97366	1	0.38051	0.353826
GOTERM_BP_DIRECT	GO:0072337~modified amino acid transport	3	1.70455	0.0538328	SLC7A8, SLC3A2, CRYM	162	45	19376	7.97366	1	0.38051	0.353826
GOTERM_BP_DIRECT	GO:0042592~homeostatic process	25	14.2045	0.0538559	GRAMD1B, GSTP1, PRCP, GATA3, THY1, PIK3R1, GATA2, LIMA1, RASSF2, CTSK, TRIM24, ANXA6, DMD, BARD1, PLA2G2A, PTPN11, PTBP3, COL2A1, LIN28A, CDK6, SLC7A8, MAFG, ID2, OCIAD2, ANGPTL4	162	2053	19376	1.45647	1	0.38051	0.353826
GOTERM_BP_DIRECT	GO:0002274~myeloid leukocyte activation	6	3.40909	0.0540479	PYCARD, PREX1, FCER1G, ANXA3, S100A13, GATA2	162	245	19376	2.9291	1	0.381175	0.354445
GOTERM_BP_DIRECT	GO:1904018~positive regulation of vasculature development	6	3.40909	0.0549702	SFRP2, JUP, ANXA3, ANGPTL4, GATA2, HDAC7	162	247	19376	2.90538	1	0.386978	0.359841
GOTERM_BP_DIRECT	GO:0042327~positive regulation of phosphorylation	15	8.52273	0.0555424	YES1, ROCK2, MMD, CD81, LMO4, PLA2G2A, KIF14, PTPN11, PYCARD, TCL1B, TCL1A, RASSF2, SFRP2, DHX33, EPHB4	162	1052	19376	1.70539	1	0.3903	0.36293
GOTERM_BP_DIRECT	GO:0032965~regulation of collagen biosynthetic process	3	1.70455	0.0559806	ITGA2, VIM, LARP6	162	46	19376	7.80032	1	0.392671	0.365135
GOTERM_BP_DIRECT	GO:0086042~cardiac muscle cell-cardiac muscle cell adhesion	2	1.13636	0.0567433	JUP, PKP2	162	7	19376	34.1728	1	0.396592	0.368781
GOTERM_BP_DIRECT	GO:0003164~His-Purkinje system development	2	1.13636	0.0567433	ID2, TBX3	162	7	19376	34.1728	1	0.396592	0.368781
GOTERM_BP_DIRECT	GO:0019439~aromatic compound catabolic process	8	4.54545	0.0573481	TNRC6C, NT5C3B, EXOSC6, LIN28B, LIN28A, NANOS3, UPP1, YBX1	162	413	19376	2.3168	1	0.399907	0.371863
GOTERM_BP_DIRECT	GO:0019827~stem cell population maintenance	5	2.84091	0.0574231	LBH, LIN28A, TET1, GATA2, TBX3	162	174	19376	3.43692	1	0.399907	0.371863
GOTERM_BP_DIRECT	GO:0009967~positive regulation of signal transduction	22	12.5	0.0576833	WNT5B, MSX2, JUP, ROCK2, CD81, PLA2G2A, FN1, PTPN11, GATA3, PIK3R1, PYCARD, RASSF2, LIN28A, SFRP2, DHX33, ZMIZ1, CTSK, RAB34, S100A13, OCIAD2, WNT3, ITM2C	162	1758	19376	1.49676	1	0.400954	0.372837
GOTERM_BP_DIRECT	GO:0018105~peptidyl-serine phosphorylation	7	3.97727	0.0577794	TCL1B, TCL1A, SFRP2, RASSF2, ROCK2, DMD, TOP1	162	330	19376	2.53707	1	0.400954	0.372837
GOTERM_BP_DIRECT	GO:0048713~regulation of oligodendrocyte differentiation	3	1.70455	0.0581581	DLX1, DLX2, ID4	162	47	19376	7.63436	1	0.401435	0.373284
GOTERM_BP_DIRECT	GO:0042771~intrinsic apoptotic signaling pathway in response to DNA damage by p53 class mediator	3	1.70455	0.0581581	PYCARD, IFI16, USP28	162	47	19376	7.63436	1	0.401435	0.373284
GOTERM_BP_DIRECT	GO:0034661~ncRNA catabolic process	3	1.70455	0.0581581	EXOSC6, LIN28B, LIN28A	162	47	19376	7.63436	1	0.401435	0.373284
GOTERM_BP_DIRECT	GO:2000177~regulation of neural precursor cell proliferation	4	2.27273	0.0584823	DMRTA2, ID2, ID4, GATA2	162	106	19376	4.51339	1	0.402959	0.374701
GOTERM_BP_DIRECT	GO:0060349~bone morphogenesis	4	2.27273	0.0598165	COL2A1, SFRP2, MSX2, ANXA6	162	107	19376	4.47121	1	0.409399	0.380689
GOTERM_BP_DIRECT	GO:0002027~regulation of heart rate	4	2.27273	0.0598165	JUP, TPM1, PKP2, DMD	162	107	19376	4.47121	1	0.409399	0.380689
GOTERM_BP_DIRECT	GO:0022409~positive regulation of cell-cell adhesion	7	3.97727	0.0598377	PYCARD, YES1, ZMIZ1, CD81, PTPN11, GATA3, THY1	162	333	19376	2.51422	1	0.409399	0.380689
GOTERM_BP_DIRECT	GO:0007568~aging	7	3.97727	0.0598377	CDK6, COL4A2, ZMIZ1, ID2, DMD, YBX1, TBX3	162	333	19376	2.51422	1	0.409399	0.380689
GOTERM_BP_DIRECT	GO:2001234~negative regulation of apoptotic signaling pathway	6	3.40909	0.0603316	COL2A1, SFRP2, NANOS3, GSTP1, TXNDC12, MAGEA3	162	253	19376	2.83648	1	0.410839	0.382028
GOTERM_BP_DIRECT	GO:0048738~cardiac muscle tissue development	6	3.40909	0.0603316	HEY1, MSX2, ID2, TPM1, PKP2, TBX3	162	253	19376	2.83648	1	0.410839	0.382028
GOTERM_BP_DIRECT	GO:0071364~cellular response to epidermal growth factor stimulus	3	1.70455	0.0603647	ID1, PTPN11, PTPN12	162	48	19376	7.47531	1	0.410839	0.382028
GOTERM_BP_DIRECT	GO:1901606~alpha-amino acid catabolic process	4	2.27273	0.0611649	GLDC, CRYM, PRODH, ASRGL1	162	108	19376	4.42981	1	0.415559	0.386417
GOTERM_BP_DIRECT	GO:0098727~maintenance of cell number	5	2.84091	0.0613964	LBH, LIN28A, TET1, GATA2, TBX3	162	178	19376	3.35969	1	0.416405	0.387204
GOTERM_BP_DIRECT	GO:0031295~T cell costimulation	3	1.70455	0.0625997	YES1, CD81, PTPN11	162	49	19376	7.32275	1	0.423827	0.394106
GOTERM_BP_DIRECT	GO:0033674~positive regulation of kinase activity	8	4.54545	0.0628664	TCL1B, TCL1A, RASSF2, MMD, LMO4, CD81, KIF14, EPHB4	162	422	19376	2.26739	1	0.424894	0.395098
GOTERM_BP_DIRECT	GO:0035265~organ growth	5	2.84091	0.0635855	MSX2, ANXA6, PTPN11, CGA, DUSP6	162	180	19376	3.32236	1	0.42901	0.398925
GOTERM_BP_DIRECT	GO:0046884~follicle-stimulating hormone secretion	2	1.13636	0.0645839	CGA, TBX3	162	8	19376	29.9012	1	0.43164	0.401371
GOTERM_BP_DIRECT	GO:0015801~aromatic amino acid transport	2	1.13636	0.0645839	SLC7A8, SLC3A2	162	8	19376	29.9012	1	0.43164	0.401371
GOTERM_BP_DIRECT	GO:0014016~neuroblast differentiation	2	1.13636	0.0645839	DLX1, DLX2	162	8	19376	29.9012	1	0.43164	0.401371
GOTERM_BP_DIRECT	GO:0007411~axon guidance	6	3.40909	0.0645853	SEMA6A, LMO4, GATA3, CNTN4, WNT3, EPHB4	162	258	19376	2.78151	1	0.43164	0.401371
GOTERM_BP_DIRECT	GO:0044246~regulation of multicellular organismal metabolic process	3	1.70455	0.0648624	ITGA2, VIM, LARP6	162	50	19376	7.1763	1	0.43164	0.401371
GOTERM_BP_DIRECT	GO:0010712~regulation of collagen metabolic process	3	1.70455	0.0648624	ITGA2, VIM, LARP6	162	50	19376	7.1763	1	0.43164	0.401371
GOTERM_BP_DIRECT	GO:0036230~granulocyte activation	3	1.70455	0.0648624	PREX1, FCER1G, ANXA3	162	50	19376	7.1763	1	0.43164	0.401371
GOTERM_BP_DIRECT	GO:0007520~myoblast fusion	3	1.70455	0.0648624	ADAMTS5, CD81, ERVW-1	162	50	19376	7.1763	1	0.43164	0.401371
GOTERM_BP_DIRECT	GO:0097485~neuron projection guidance	6	3.40909	0.0653404	SEMA6A, LMO4, GATA3, CNTN4, WNT3, EPHB4	162	259	19376	2.77077	1	0.432166	0.40186
GOTERM_BP_DIRECT	GO:0050730~regulation of peptidyl-tyrosine phosphorylation	6	3.40909	0.0653404	YES1, SFRP2, CD81, PTPN11, THY1, SOCS4	162	259	19376	2.77077	1	0.432166	0.40186
GOTERM_BP_DIRECT	GO:0002064~epithelial cell development	6	3.40909	0.0653404	CDK6, WNT5B, ROCK2, DMD, VIM, GATA2	162	259	19376	2.77077	1	0.432166	0.40186
GOTERM_BP_DIRECT	GO:0050867~positive regulation of cell activation	9	5.11364	0.0654828	PYCARD, EXOSC6, YES1, ZMIZ1, CD81, PTPN11, GATA3, THY1, GATA2	162	514	19376	2.09425	1	0.432166	0.40186
GOTERM_BP_DIRECT	GO:0046661~male sex differentiation	5	2.84091	0.0655151	HOXA10, SFRP2, RHOBTB3, GATA3, TBX3	162	182	19376	3.28585	1	0.432166	0.40186
GOTERM_BP_DIRECT	GO:0007049~cell cycle	22	12.5	0.0656075	BARD1, WDHD1, MSX2, ROCK2, KIF14, PTPN11, GATA3, WASL, USP28, CENPA, TBX3, CDC14B, EID1, RASSF2, CDK6, CCNG2, ID2, EPB41L2, NUSAP1, ID4, MAGEA4, RPRM	162	1785	19376	1.47412	1	0.432166	0.40186
GOTERM_BP_DIRECT	GO:0051347~positive regulation of transferase activity	9	5.11364	0.0660679	TCL1B, TCL1A, RASSF2, MMD, LMO4, CD81, KIF14, EPHB4, CDC14B	162	515	19376	2.09018	1	0.434464	0.403996
GOTERM_BP_DIRECT	GO:1902105~regulation of leukocyte differentiation	7	3.97727	0.0662729	RASSF2, CDK6, ZMIZ1, ID2, GATA3, PIK3R1, GATA2	162	342	19376	2.44805	1	0.435077	0.404566
GOTERM_BP_DIRECT	GO:0051494~negative regulation of cytoskeleton organization	5	2.84091	0.0666745	LIMA1, TMSB4X, ARHGAP28, PIK3R1, KANK3	162	183	19376	3.26789	1	0.436241	0.40565
GOTERM_BP_DIRECT	GO:1902904~negative regulation of supramolecular fiber organization	5	2.84091	0.0666745	LIMA1, TMSB4X, ARHGAP28, PIK3R1, KANK3	162	183	19376	3.26789	1	0.436241	0.40565
GOTERM_BP_DIRECT	GO:0031294~lymphocyte costimulation	3	1.70455	0.0671524	YES1, CD81, PTPN11	162	51	19376	7.03558	1	0.438631	0.407872
GOTERM_BP_DIRECT	GO:0042472~inner ear morphogenesis	4	2.27273	0.068118	COL2A1, GATA3, GATA2, TBX3	162	113	19376	4.2338	1	0.441973	0.410979
GOTERM_BP_DIRECT	GO:0048144~fibroblast proliferation	4	2.27273	0.068118	CDK6, ZMIZ1, GSTP1, FN1	162	113	19376	4.2338	1	0.441973	0.410979
GOTERM_BP_DIRECT	GO:0032963~collagen metabolic process	4	2.27273	0.068118	ITGA2, CTSK, VIM, LARP6	162	113	19376	4.2338	1	0.441973	0.410979
GOTERM_BP_DIRECT	GO:0044259~multicellular organismal macromolecule metabolic process	4	2.27273	0.068118	ITGA2, CTSK, VIM, LARP6	162	113	19376	4.2338	1	0.441973	0.410979
GOTERM_BP_DIRECT	GO:0032880~regulation of protein localization	14	7.95455	0.0687636	BARD1, PKDCC, JUP, ROCK2, MMD, CD81, PTPN11, PIK3R1, WASL, BICD1, RAB11FIP1, TMSB4X, EPB41L2, PMEPA1	162	989	19376	1.69309	1	0.445419	0.414184
GOTERM_BP_DIRECT	GO:0071214~cellular response to abiotic stimulus	7	3.97727	0.0692585	BARD1, PYCARD, SFRP2, IFI16, ITGA2, PIK3R1, USP28	162	346	19376	2.41975	1	0.447012	0.415665
GOTERM_BP_DIRECT	GO:0031647~regulation of protein stability	7	3.97727	0.0692585	PYCARD, RASSF2, CD81, TRIM24, PIK3R1, USP28, TBX3	162	346	19376	2.41975	1	0.447012	0.415665
GOTERM_BP_DIRECT	GO:0070849~response to epidermal growth factor	3	1.70455	0.0694689	ID1, PTPN11, PTPN12	162	52	19376	6.90028	1	0.447012	0.415665
GOTERM_BP_DIRECT	GO:0048013~ephrin receptor signaling pathway	3	1.70455	0.0694689	YES1, PTPN11, EPHB4	162	52	19376	6.90028	1	0.447012	0.415665
GOTERM_BP_DIRECT	GO:0051251~positive regulation of lymphocyte activation	8	4.54545	0.0707137	PYCARD, EXOSC6, YES1, ZMIZ1, CD81, PTPN11, GATA3, THY1	162	434	19376	2.2047	1	0.454271	0.422415
GOTERM_BP_DIRECT	GO:0060872~semicircular canal development	2	1.13636	0.0723597	GATA2, TBX3	162	9	19376	26.5789	1	0.460896	0.428575
GOTERM_BP_DIRECT	GO:2000553~positive regulation of T-helper 2 cell cytokine production	2	1.13636	0.0723597	CD81, GATA3	162	9	19376	26.5789	1	0.460896	0.428575
GOTERM_BP_DIRECT	GO:0048755~branching morphogenesis of a nerve	2	1.13636	0.0723597	RERE, DLX2	162	9	19376	26.5789	1	0.460896	0.428575
GOTERM_BP_DIRECT	GO:0072674~multinuclear osteoclast differentiation	2	1.13636	0.0723597	SH3PXD2A, CD81	162	9	19376	26.5789	1	0.460896	0.428575
GOTERM_BP_DIRECT	GO:0061074~regulation of neural retina development	2	1.13636	0.0723597	DLX1, DLX2	162	9	19376	26.5789	1	0.460896	0.428575
GOTERM_BP_DIRECT	GO:0044344~cellular response to fibroblast growth factor stimulus	4	2.27273	0.0724552	SPRY4, PTPN11, GATA3, FGFRL1	162	116	19376	4.12431	1	0.460896	0.428575
GOTERM_BP_DIRECT	GO:0051249~regulation of lymphocyte activation	10	5.68182	0.0731603	PYCARD, EXOSC6, YES1, ZMIZ1, CD81, ID2, PLA2G2A, PTPN11, GATA3, THY1	162	618	19376	1.93535	1	0.464622	0.43204
GOTERM_BP_DIRECT	GO:0010469~regulation of receptor activity	5	2.84091	0.0735363	CRHBP, DMD, CGA, BICD1, SOCS4	162	190	19376	3.1475	1	0.466249	0.433553
GOTERM_BP_DIRECT	GO:0018958~phenol-containing compound metabolic process	4	2.27273	0.0739279	CTSK, GATA3, CRYM, CGA	162	117	19376	4.08906	1	0.467081	0.434326
GOTERM_BP_DIRECT	GO:0002694~regulation of leukocyte activation	11	6.25	0.0741688	PYCARD, EXOSC6, YES1, ZMIZ1, CD81, ID2, PLA2G2A, PTPN11, GATA3, THY1, GATA2	162	713	19376	1.84524	1	0.467081	0.434326
GOTERM_BP_DIRECT	GO:1902692~regulation of neuroblast proliferation	3	1.70455	0.0741793	DMRTA2, ID4, GATA2	162	54	19376	6.64472	1	0.467081	0.434326
GOTERM_BP_DIRECT	GO:0050732~negative regulation of peptidyl-tyrosine phosphorylation	3	1.70455	0.0741793	SFRP2, THY1, SOCS4	162	54	19376	6.64472	1	0.467081	0.434326
GOTERM_BP_DIRECT	GO:0006897~endocytosis	12	6.81818	0.0742674	PYCARD, YES1, RAB31, FCER1G, ANXA3, CD81, ITGA2, RAB34, WASL, OCIAD2, GATA2, BICD1	162	808	19376	1.77631	1	0.467081	0.434326
GOTERM_BP_DIRECT	GO:0007178~transmembrane receptor protein serine/threonine kinase signaling pathway	8	4.54545	0.0748479	DLX1, SFRP2, MSX2, ZMIZ1, ID1, PMEPA1, TET1, VIM	162	440	19376	2.17464	1	0.469972	0.437015
GOTERM_BP_DIRECT	GO:0018209~peptidyl-serine modification	7	3.97727	0.075461	TCL1B, TCL1A, SFRP2, RASSF2, ROCK2, DMD, TOP1	162	354	19376	2.36507	1	0.473059	0.439885
GOTERM_BP_DIRECT	GO:0032271~regulation of protein polymerization	6	3.40909	0.0760031	PYCARD, PREX1, TMSB4X, ARHGAP28, WASL, KANK3	162	271	19376	2.64808	1	0.473475	0.440273
GOTERM_BP_DIRECT	GO:0048584~positive regulation of response to stimulus	30	17.0455	0.0760109	ROCK2, CD81, GATA3, THY1, PIK3R1, GATA2, PYCARD, EXOSC6, RASSF2, DHX33, IFI16, ZMIZ1, TMSB4X, CTSK, S100A13, WNT3, FCER1G, YES1, WNT5B, MSX2, JUP, ITGA2, PLA2G2A, FN1, PTPN11, SFRP2, LIN28A, RAB34, OCIAD2, ITM2C	162	2666	19376	1.34589	1	0.473475	0.440273
GOTERM_BP_DIRECT	GO:0071773~cellular response to BMP stimulus	5	2.84091	0.0762081	DLX1, COL2A1, SFRP2, MSX2, GATA3	162	191	19376	3.13102	1	0.473475	0.440273
GOTERM_BP_DIRECT	GO:0007623~circadian rhythm	5	2.84091	0.0762081	ID2, ID1, ID4, ID3, TOP1	162	191	19376	3.13102	1	0.473475	0.440273
GOTERM_BP_DIRECT	GO:0071772~response to BMP	5	2.84091	0.0762081	DLX1, COL2A1, SFRP2, MSX2, GATA3	162	191	19376	3.13102	1	0.473475	0.440273
GOTERM_BP_DIRECT	GO:1903037~regulation of leukocyte cell-cell adhesion	8	4.54545	0.0762571	PYCARD, YES1, ZMIZ1, CD81, PLA2G2A, PTPN11, GATA3, THY1	162	442	19376	2.1648	1	0.473475	0.440273
GOTERM_BP_DIRECT	GO:0021695~cerebellar cortex development	3	1.70455	0.0765721	RERE, KIF14, PTPN11	162	55	19376	6.52391	1	0.473919	0.440685
GOTERM_BP_DIRECT	GO:0051489~regulation of filopodium assembly	3	1.70455	0.0765721	FSCN1, WASL, PIK3R1	162	55	19376	6.52391	1	0.473919	0.440685
GOTERM_BP_DIRECT	GO:0021782~glial cell development	4	2.27273	0.0769131	CDK6, ID4, DMD, VIM	162	119	19376	4.02033	1	0.474521	0.441245
GOTERM_BP_DIRECT	GO:1902106~negative regulation of leukocyte differentiation	4	2.27273	0.0769131	CDK6, ID2, PIK3R1, GATA2	162	119	19376	4.02033	1	0.474521	0.441245
GOTERM_BP_DIRECT	GO:0016311~dephosphorylation	7	3.97727	0.0770597	ROCK2, ITGA2, PTPN11, PTPN12, PLPP1, DUSP6, CDC14B	162	356	19376	2.35178	1	0.474673	0.441386
GOTERM_BP_DIRECT	GO:0072657~protein localization to membrane	10	5.68182	0.0772434	PKDCC, RAB31, JUP, ROCK2, RAB15, CD81, RAB34, PKP2, THY1, PIK3R1	162	625	19376	1.91368	1	0.475053	0.441739
GOTERM_BP_DIRECT	GO:0071478~cellular response to radiation	5	2.84091	0.0775209	BARD1, SFRP2, IFI16, PIK3R1, USP28	162	193	19376	3.09857	1	0.476008	0.442627
GOTERM_BP_DIRECT	GO:1902589~single-organism organelle organization	24	13.6364	0.0780939	TPM4, ROCK2, ACTN1, TPM1, KIF14, RHOBTB3, ARHGAP28, PIK3R1, WASL, CDC14B, PYCARD, PREX1, LIMA1, CTSK, TMSB4X, EPB41L2, RAB34, ID1, FSCN1, NUSAP1, PKP2, DMD, VIM, KANK3	162	2033	19376	1.41196	1	0.478771	0.445196
GOTERM_BP_DIRECT	GO:0051302~regulation of cell division	5	2.84091	0.0786996	SFRP2, LBH, KIF14, YBX1, CDC14B	162	194	19376	3.0826	1	0.48097	0.447241
GOTERM_BP_DIRECT	GO:0097305~response to alcohol	5	2.84091	0.0786996	CRHBP, GRAMD1B, JUP, CTSK, GATA3	162	194	19376	3.0826	1	0.48097	0.447241
GOTERM_BP_DIRECT	GO:0032964~collagen biosynthetic process	3	1.70455	0.0789891	ITGA2, VIM, LARP6	162	56	19376	6.40741	1	0.481982	0.448182
GOTERM_BP_DIRECT	GO:0010256~endomembrane system organization	12	6.81818	0.0794078	SUN3, PKDCC, RAB31, JUP, ROCK2, RAB15, CD81, RAB34, ANXA6, PKP2, WASL, PIK3R1	162	818	19376	1.7546	1	0.483779	0.449853
GOTERM_BP_DIRECT	GO:0048640~negative regulation of developmental growth	4	2.27273	0.0799508	SEMA6A, SFRP2, CGA, WNT3	162	121	19376	3.95388	1	0.484033	0.45009
GOTERM_BP_DIRECT	GO:0002934~desmosome organization	2	1.13636	0.0800713	JUP, PKP2	162	10	19376	23.921	1	0.484033	0.45009
GOTERM_BP_DIRECT	GO:0015820~leucine transport	2	1.13636	0.0800713	SLC7A8, SLC3A2	162	10	19376	23.921	1	0.484033	0.45009
GOTERM_BP_DIRECT	GO:0032275~luteinizing hormone secretion	2	1.13636	0.0800713	CGA, TBX3	162	10	19376	23.921	1	0.484033	0.45009
GOTERM_BP_DIRECT	GO:1902866~regulation of retina development in camera-type eye	2	1.13636	0.0800713	DLX1, DLX2	162	10	19376	23.921	1	0.484033	0.45009
GOTERM_BP_DIRECT	GO:0048511~rhythmic process	7	3.97727	0.0803146	ROCK2, ID2, ID1, ID4, ID3, TOP1, CGA	162	360	19376	2.32565	1	0.48404	0.450096
GOTERM_BP_DIRECT	GO:2001242~regulation of intrinsic apoptotic signaling pathway	5	2.84091	0.0804453	PYCARD, SFRP2, TXNDC12, PRODH, MAGEA3	162	196	19376	3.05115	1	0.48404	0.450096
GOTERM_BP_DIRECT	GO:0030041~actin filament polymerization	5	2.84091	0.0804453	PYCARD, PREX1, TMSB4X, WASL, KANK3	162	196	19376	3.05115	1	0.48404	0.450096
GOTERM_BP_DIRECT	GO:0061013~regulation of mRNA catabolic process	3	1.70455	0.0814298	TNRC6C, NANOS3, YBX1	162	57	19376	6.295	1	0.488809	0.454531
GOTERM_BP_DIRECT	GO:0031123~RNA 3'-end processing	4	2.27273	0.0814891	BARD1, EXOSC6, LIN28B, LIN28A	162	122	19376	3.92147	1	0.488809	0.454531
GOTERM_BP_DIRECT	GO:0048146~positive regulation of fibroblast proliferation	3	1.70455	0.0838936	CDK6, ZMIZ1, FN1	162	58	19376	6.18646	1	0.502458	0.467223
GOTERM_BP_DIRECT	GO:0043434~response to peptide hormone	8	4.54545	0.0842864	CRHBP, RAB31, ROCK2, RAB15, CTSK, TRIM24, PTPN11, PIK3R1	162	453	19376	2.11223	1	0.504035	0.468689
GOTERM_BP_DIRECT	GO:0071774~response to fibroblast growth factor	4	2.27273	0.084604	SPRY4, PTPN11, GATA3, FGFRL1	162	124	19376	3.85822	1	0.505158	0.469734
GOTERM_BP_DIRECT	GO:0008015~blood circulation	9	5.11364	0.0858263	ARHGAP42, YES1, JUP, ROCK2, ID2, TPM1, PKP2, PRCP, DMD	162	546	19376	1.97151	1	0.511672	0.47579
GOTERM_BP_DIRECT	GO:0002762~negative regulation of myeloid leukocyte differentiation	3	1.70455	0.08638	CDK6, PIK3R1, GATA2	162	59	19376	6.08161	1	0.5134	0.477398
GOTERM_BP_DIRECT	GO:0030857~negative regulation of epithelial cell differentiation	3	1.70455	0.08638	MSX2, ID1, TBX3	162	59	19376	6.08161	1	0.5134	0.477398
GOTERM_BP_DIRECT	GO:0061564~axon development	9	5.11364	0.0872089	SEMA6A, LMO4, FN1, PTPN11, GATA3, CNTN4, THY1, WNT3, EPHB4	162	548	19376	1.96431	1	0.515363	0.479222
GOTERM_BP_DIRECT	GO:0015808~L-alanine transport	2	1.13636	0.0877191	SLC7A8, SLC3A2	162	11	19376	21.7464	1	0.515363	0.479222
GOTERM_BP_DIRECT	GO:0060020~Bergmann glial cell differentiation	2	1.13636	0.0877191	PTPN11, VIM	162	11	19376	21.7464	1	0.515363	0.479222
GOTERM_BP_DIRECT	GO:0038063~collagen-activated tyrosine kinase receptor signaling pathway	2	1.13636	0.0877191	COL4A2, COL4A1	162	11	19376	21.7464	1	0.515363	0.479222
GOTERM_BP_DIRECT	GO:0036302~atrioventricular canal development	2	1.13636	0.0877191	PTPN11, TBX3	162	11	19376	21.7464	1	0.515363	0.479222
GOTERM_BP_DIRECT	GO:0060174~limb bud formation	2	1.13636	0.0877191	COL2A1, WNT3	162	11	19376	21.7464	1	0.515363	0.479222
GOTERM_BP_DIRECT	GO:0021892~cerebral cortex GABAergic interneuron differentiation	2	1.13636	0.0877191	DLX1, DLX2	162	11	19376	21.7464	1	0.515363	0.479222
GOTERM_BP_DIRECT	GO:0009063~cellular amino acid catabolic process	4	2.27273	0.0877692	GLDC, CRYM, PRODH, ASRGL1	162	126	19376	3.79698	1	0.515363	0.479222
GOTERM_BP_DIRECT	GO:0031032~actomyosin structure organization	5	2.84091	0.0880955	ROCK2, EPB41L2, TPM1, ARHGAP28, PIK3R1	162	202	19376	2.96052	1	0.5165	0.48028
GOTERM_BP_DIRECT	GO:0090087~regulation of peptide transport	10	5.68182	0.0883761	BARD1, CRHBP, PKDCC, RAB11FIP1, JUP, CD81, TMSB4X, PMEPA1, PTPN11, PIK3R1	162	643	19376	1.86011	1	0.517366	0.481085
GOTERM_BP_DIRECT	GO:0052547~regulation of peptidase activity	7	3.97727	0.0887854	PYCARD, CSTB, SFRP2, IFI16, ROCK2, CTSK, MAGEA3	162	370	19376	2.2628	1	0.518805	0.482423
GOTERM_BP_DIRECT	GO:0022617~extracellular matrix disassembly	3	1.70455	0.0888885	ADAMTS5, CTSK, FSCN1	162	60	19376	5.98025	1	0.518805	0.482423
GOTERM_BP_DIRECT	GO:0051049~regulation of transport	23	13.0682	0.0890741	BARD1, PKDCC, YES1, FCER1G, JUP, CD81, ITGA2, PTPN11, PIK3R1, WASL, THY1, GATA2, BICD1, PYCARD, CRHBP, RAB31, RAB11FIP1, RAB15, TMSB4X, PKP2, PMEPA1, DMD, CLIC1	162	1959	19376	1.40424	1	0.51911	0.482707
GOTERM_BP_DIRECT	GO:0030518~intracellular steroid hormone receptor signaling pathway	4	2.27273	0.0893704	LBH, ZMIZ1, PMEPA1, PLPP1	162	127	19376	3.76708	1	0.520058	0.483589
GOTERM_BP_DIRECT	GO:0044089~positive regulation of cellular component biogenesis	10	5.68182	0.0896694	PYCARD, TCL1A, DHX33, ROCK2, TPM1, ID1, FSCN1, WASL, THY1, PIK3R1	162	645	19376	1.85434	1	0.520243	0.48376
GOTERM_BP_DIRECT	GO:0032870~cellular response to hormone stimulus	10	5.68182	0.0896694	CRHBP, RAB31, LBH, ZMIZ1, RAB15, PMEPA1, PTPN11, PIK3R1, CGA, PLPP1	162	645	19376	1.85434	1	0.520243	0.48376
GOTERM_BP_DIRECT	GO:0010647~positive regulation of cell communication	23	13.0682	0.0905559	WNT5B, MSX2, JUP, ROCK2, CD81, ITGA2, PLA2G2A, FN1, PTPN11, GATA3, PIK3R1, PYCARD, RASSF2, LIN28A, SFRP2, DHX33, ZMIZ1, CTSK, RAB34, S100A13, OCIAD2, WNT3, ITM2C	162	1963	19376	1.40138	1	0.524605	0.487816
GOTERM_BP_DIRECT	GO:0007229~integrin-mediated signaling pathway	4	2.27273	0.0909839	ITGA2, FN1, PTPN11, THY1	162	128	19376	3.73765	1	0.524914	0.488104
GOTERM_BP_DIRECT	GO:0001755~neural crest cell migration	3	1.70455	0.0914184	SEMA6A, ANXA6, FN1	162	61	19376	5.88221	1	0.524914	0.488104
GOTERM_BP_DIRECT	GO:0034113~heterotypic cell-cell adhesion	3	1.70455	0.0914184	JUP, PKP2, THY1	162	61	19376	5.88221	1	0.524914	0.488104
GOTERM_BP_DIRECT	GO:0043407~negative regulation of MAP kinase activity	3	1.70455	0.0914184	SFRP2, GSTP1, SPRY4	162	61	19376	5.88221	1	0.524914	0.488104
GOTERM_BP_DIRECT	GO:0090002~establishment of protein localization to plasma membrane	3	1.70455	0.0914184	PKDCC, RAB31, RAB34	162	61	19376	5.88221	1	0.524914	0.488104
GOTERM_BP_DIRECT	GO:0046847~filopodium assembly	3	1.70455	0.0914184	FSCN1, WASL, PIK3R1	162	61	19376	5.88221	1	0.524914	0.488104
GOTERM_BP_DIRECT	GO:0060341~regulation of cellular localization	14	7.95455	0.093423	BARD1, PKDCC, JUP, ROCK2, CD81, PTPN11, PIK3R1, THY1, GATA2, BICD1, TMSB4X, EPB41L2, PMEPA1, DMD	162	1041	19376	1.60852	1	0.535634	0.498073
GOTERM_BP_DIRECT	GO:0003013~circulatory system process	9	5.11364	0.0935918	ARHGAP42, YES1, JUP, ROCK2, ID2, TPM1, PKP2, PRCP, DMD	162	557	19376	1.93258	1	0.535813	0.498239
GOTERM_BP_DIRECT	GO:0023056~positive regulation of signaling	23	13.0682	0.09395	WNT5B, MSX2, JUP, ROCK2, CD81, ITGA2, PLA2G2A, FN1, PTPN11, GATA3, PIK3R1, PYCARD, RASSF2, LIN28A, SFRP2, DHX33, ZMIZ1, CTSK, RAB34, S100A13, OCIAD2, WNT3, ITM2C	162	1972	19376	1.39499	1	0.536397	0.498782
GOTERM_BP_DIRECT	GO:0042733~embryonic digit morphogenesis	3	1.70455	0.0939694	SFRP2, MSX2, TBX3	162	62	19376	5.78734	1	0.536397	0.498782
GOTERM_BP_DIRECT	GO:0045446~endothelial cell differentiation	4	2.27273	0.0942472	HEY1, ROCK2, ID1, DMD	162	130	19376	3.68015	1	0.537195	0.499524
GOTERM_BP_DIRECT	GO:0035881~amacrine cell differentiation	2	1.13636	0.0953038	DLX1, DLX2	162	12	19376	19.9342	1	0.541582	0.503603
GOTERM_BP_DIRECT	GO:2000035~regulation of stem cell division	2	1.13636	0.0953038	SFRP2, LBH	162	12	19376	19.9342	1	0.541582	0.503603
GOTERM_BP_DIRECT	GO:0035295~tube development	10	5.68182	0.0956284	COL2A1, PKDCC, SFRP2, MSX2, COL4A1, LMO4, ID2, GATA3, GATA2, TBX3	162	654	19376	1.82882	1	0.541582	0.503603
GOTERM_BP_DIRECT	GO:0010389~regulation of G2/M transition of mitotic cell cycle	4	2.27273	0.0958969	BARD1, CDK6, KIF14, CDC14B	162	131	19376	3.65206	1	0.541582	0.503603
GOTERM_BP_DIRECT	GO:0060048~cardiac muscle contraction	4	2.27273	0.0958969	JUP, TPM1, PKP2, DMD	162	131	19376	3.65206	1	0.541582	0.503603
GOTERM_BP_DIRECT	GO:0001655~urogenital system development	7	3.97727	0.0959019	HOXA10, LIN28A, COL4A1, ID4, ID3, GATA3, GATA2	162	378	19376	2.21491	1	0.541582	0.503603
GOTERM_BP_DIRECT	GO:0009314~response to radiation	8	4.54545	0.0959906	BARD1, SFRP2, IFI16, ID2, GATA3, PIK3R1, USP28, HMGN1	162	468	19376	2.04453	1	0.541582	0.503603
GOTERM_BP_DIRECT	GO:0051653~spindle localization	3	1.70455	0.0965409	NUSAP1, WASL, CENPA	162	63	19376	5.69547	1	0.543112	0.505026
GOTERM_BP_DIRECT	GO:0046823~negative regulation of nucleocytoplasmic transport	3	1.70455	0.0965409	BARD1, TMSB4X, PMEPA1	162	63	19376	5.69547	1	0.543112	0.505026
GOTERM_BP_DIRECT	GO:0090596~sensory organ morphogenesis	6	3.40909	0.0968233	COL2A1, GATA3, THY1, GATA2, TBX3, HMGN1	162	292	19376	2.45764	1	0.543915	0.505772
GOTERM_BP_DIRECT	GO:0042306~regulation of protein import into nucleus	4	2.27273	0.0975583	JUP, TMSB4X, PMEPA1, PIK3R1	162	132	19376	3.62439	1	0.547254	0.508878
GOTERM_BP_DIRECT	GO:0006935~chemotaxis	10	5.68182	0.0990372	PREX1, SEMA6A, FCER1G, LMO4, ITGA2, TMSB4X, GATA3, CNTN4, WNT3, EPHB4	162	659	19376	1.81495	1	0.551081	0.512436
GOTERM_BP_DIRECT	GO:0030225~macrophage differentiation	3	1.70455	0.0991323	ID2, GATA3, GATA2	162	64	19376	5.60648	1	0.551081	0.512436
GOTERM_BP_DIRECT	GO:0032233~positive regulation of actin filament bundle assembly	3	1.70455	0.0991323	ROCK2, TPM1, ID1	162	64	19376	5.60648	1	0.551081	0.512436
GOTERM_BP_DIRECT	GO:1900024~regulation of substrate adhesion-dependent cell spreading	3	1.70455	0.0991323	PREX1, SPRY4, PKP2	162	64	19376	5.60648	1	0.551081	0.512436
GOTERM_BP_DIRECT	GO:2000351~regulation of endothelial cell apoptotic process	3	1.70455	0.0991323	GATA3, ANGPTL4, GATA2	162	64	19376	5.60648	1	0.551081	0.512436
GOTERM_BP_DIRECT	GO:0014902~myotube differentiation	4	2.27273	0.0992315	ADAMTS5, CD81, ERVW-1, DMD	162	133	19376	3.59714	1	0.551081	0.512436
GOTERM_BP_DIRECT	GO:0030218~erythrocyte differentiation	4	2.27273	0.0992315	ID2, GATA3, GATA2, PTBP3	162	133	19376	3.59714	1	0.551081	0.512436
GOTERM_BP_DIRECT	GO:0048839~inner ear development	5	2.84091	0.0993925	COL2A1, PTPN11, GATA3, GATA2, TBX3	162	211	19376	2.83424	1	0.551189	0.512537

## Sheet: GO (PLL1vivo vs PLL2vitro) 
[Sheet 6] GO enrichment analysis on DEGs between in vivo at PLL1 phase and in vitro at PLL2 phase
PLL1 in vivo > PLL2 in vitro
Category	Term	Count	%	PValue	Genes	List Total	Pop Hits	Pop Total	Fold Enrichment	Bonferroni	Benjamini	FDR
GOTERM_BP_DIRECT	GO:0051321~meiotic cell cycle	16	12.4031	7.85525e-11	DDX4, SYCP2, TEX14, PLD6, TEX15, REC8, OOEP, SMC1B, TDRD1, STRA8, ZCWPW1, SYCE2, STAG3, SYCP3, SLC25A31, FKBP6	112	283	19376	9.78092	1.76193e-07	1.76193e-07	1.73208e-07
GOTERM_BP_DIRECT	GO:0007126~meiotic nuclear division	12	9.30233	2.95322e-08	STRA8, ZCWPW1, SYCE2, DDX4, SYCP2, STAG3, TEX14, SLC25A31, TEX15, SYCP3, REC8, OOEP	112	207	19376	10.029	6.62386e-05	3.31204e-05	3.25593e-05
GOTERM_BP_DIRECT	GO:1903046~meiotic cell cycle process	12	9.30233	6.0476e-08	STRA8, ZCWPW1, SYCE2, DDX4, SYCP2, STAG3, TEX14, SLC25A31, TEX15, SYCP3, REC8, OOEP	112	222	19376	9.35135	0.000135638	4.52159e-05	4.44498e-05
GOTERM_BP_DIRECT	GO:0007049~cell cycle	30	23.2558	1.73741e-07	DDX4, SYCP2, CETN2, PLD6, ZCWPW1, STRA8, SYCE2, TUBA3D, HAUS7, CDKN2D, CENPT, TSPYL2, INCA1, PAX6, TEX14, TEX15, REC8, MLF1, OOEP, SMC1B, TDRD1, TUBB2B, STAG3, SYCP3, SLC25A31, RAD9B, CCNO, FKBP6, HSPA1B, HSPA1A	112	1785	19376	2.90756	0.000389626	9.74254e-05	9.57749e-05
GOTERM_BP_DIRECT	GO:0007140~male meiosis	7	5.42636	7.93364e-07	DDX4, SYCP2, TEX14, SLC25A31, TEX15, SYCP3, REC8	112	56	19376	21.625	0.00177793	0.000355903	0.000349873
GOTERM_BP_DIRECT	GO:0044702~single organism reproductive process	26	20.155	1.13154e-06	LY6K, DDX4, SYCP2, DDX25, CETN2, PLD6, DPCD, ZCWPW1, STRA8, SYCE2, DMRTB1, BCAP31, SPINK2, TEX14, TEX15, REC8, OOEP, SOD1, SMC1B, TDRD1, RBP4, STAG3, ZGLP1, SYCP3, SLC25A31, FKBP6	112	1514	19376	2.97094	0.00253483	0.00036223	0.000356094
GOTERM_BP_DIRECT	GO:0007127~meiosis I	9	6.97674	1.2179e-06	ZCWPW1, SYCE2, DDX4, SYCP2, STAG3, SLC25A31, TEX15, SYCP3, REC8	112	137	19376	11.365	0.00272801	0.00036223	0.000356094
GOTERM_BP_DIRECT	GO:0007283~spermatogenesis	17	13.1783	1.34513e-06	BCAP31, SPINK2, DDX4, DDX25, CETN2, PLD6, TEX15, DPCD, REC8, SOD1, TDRD1, STRA8, ZCWPW1, ZGLP1, SYCP3, SLC25A31, FKBP6	112	670	19376	4.38955	0.00301259	0.00036223	0.000356094
GOTERM_BP_DIRECT	GO:0048232~male gamete generation	17	13.1783	1.45344e-06	BCAP31, SPINK2, DDX4, DDX25, CETN2, PLD6, TEX15, DPCD, REC8, SOD1, TDRD1, STRA8, ZCWPW1, ZGLP1, SYCP3, SLC25A31, FKBP6	112	674	19376	4.3635	0.00325477	0.00036223	0.000356094
GOTERM_BP_DIRECT	GO:0015671~oxygen transport	5	3.87597	1.76057e-06	HBG2, HBG1, HBA2, HBQ1, HBA1	112	16	19376	54.0625	0.00394118	0.000394896	0.000388206
GOTERM_BP_DIRECT	GO:0000280~nuclear division	15	11.6279	2.88856e-06	DDX4, SYCP2, TEX14, TEX15, REC8, OOEP, SMC1B, STRA8, ZCWPW1, SYCE2, STAG3, SYCP3, SLC25A31, HSPA1B, HSPA1A	112	546	19376	4.75275	0.00645812	0.000589005	0.000579026
GOTERM_BP_DIRECT	GO:0019953~sexual reproduction	20	15.5039	4.15727e-06	BCAP31, LY6K, SPINK2, DDX4, SYCP2, DDX25, CETN2, PLD6, TEX15, DPCD, REC8, SOD1, TDRD1, STRA8, ZCWPW1, ZGLP1, DMRTB1, SYCP3, SLC25A31, FKBP6	112	1007	19376	3.43595	0.00928144	0.000777063	0.000763899
GOTERM_BP_DIRECT	GO:0007276~gamete generation	18	13.9535	4.7816e-06	BCAP31, SPINK2, DDX4, DDX25, CETN2, PLD6, TEX15, DPCD, REC8, SOD1, TDRD1, STRA8, ZCWPW1, ZGLP1, DMRTB1, SYCP3, SLC25A31, FKBP6	112	829	19376	3.75633	0.0106678	0.000825009	0.000811032
GOTERM_BP_DIRECT	GO:0022414~reproductive process	26	20.155	6.48787e-06	LY6K, DDX4, SYCP2, DDX25, CETN2, PLD6, DPCD, ZCWPW1, STRA8, SYCE2, DMRTB1, BCAP31, SPINK2, TEX14, TEX15, REC8, OOEP, SOD1, SMC1B, TDRD1, RBP4, STAG3, ZGLP1, SYCP3, SLC25A31, FKBP6	112	1669	19376	2.69503	0.014447	0.00094846	0.000932392
GOTERM_BP_DIRECT	GO:0048285~organelle fission	15	11.6279	6.75967e-06	DDX4, SYCP2, TEX14, TEX15, REC8, OOEP, SMC1B, STRA8, ZCWPW1, SYCE2, STAG3, SYCP3, SLC25A31, HSPA1B, HSPA1A	112	588	19376	4.41327	0.0150476	0.00094846	0.000932392
GOTERM_BP_DIRECT	GO:0000003~reproduction	26	20.155	6.76565e-06	LY6K, DDX4, SYCP2, DDX25, CETN2, PLD6, DPCD, ZCWPW1, STRA8, SYCE2, DMRTB1, BCAP31, SPINK2, TEX14, TEX15, REC8, OOEP, SOD1, SMC1B, TDRD1, RBP4, STAG3, ZGLP1, SYCP3, SLC25A31, FKBP6	112	1673	19376	2.68858	0.0150608	0.00094846	0.000932392
GOTERM_BP_DIRECT	GO:0015669~gas transport	5	3.87597	1.17599e-05	HBG2, HBG1, HBA2, HBQ1, HBA1	112	25	19376	34.6	0.0260327	0.00146541	0.00144059
GOTERM_BP_DIRECT	GO:0007130~synaptonemal complex assembly	5	3.87597	1.17599e-05	SYCE2, SYCP2, STAG3, TEX15, REC8	112	25	19376	34.6	0.0260327	0.00146541	0.00144059
GOTERM_BP_DIRECT	GO:0022402~cell cycle process	22	17.0543	1.4711e-05	CDKN2D, DDX4, SYCP2, CETN2, PAX6, TEX14, TEX15, REC8, MLF1, OOEP, SMC1B, STRA8, ZCWPW1, SYCE2, STAG3, HAUS7, SYCP3, SLC25A31, RAD9B, CCNO, HSPA1B, HSPA1A	112	1308	19376	2.90979	0.0324585	0.0016667	0.00163846
GOTERM_BP_DIRECT	GO:0042743~hydrogen peroxide metabolic process	6	4.65116	1.56044e-05	HBG2, HBG1, HBA2, HBQ1, HBA1, SOD1	112	55	19376	18.8727	0.0343955	0.0016667	0.00163846
GOTERM_BP_DIRECT	GO:0007129~synapsis	6	4.65116	1.56044e-05	ZCWPW1, SYCE2, SYCP2, STAG3, TEX15, REC8	112	55	19376	18.8727	0.0343955	0.0016667	0.00163846
GOTERM_BP_DIRECT	GO:0070193~synaptonemal complex organization	5	3.87597	1.87839e-05	SYCE2, SYCP2, STAG3, TEX15, REC8	112	28	19376	30.8929	0.0412574	0.0019151	0.00188266
GOTERM_BP_DIRECT	GO:0042744~hydrogen peroxide catabolic process	5	3.87597	3.67212e-05	HBG2, HBG1, HBA2, HBQ1, HBA1	112	33	19376	26.2121	0.0790662	0.00358111	0.00352044
GOTERM_BP_DIRECT	GO:0044703~multi-organism reproductive process	20	15.5039	3.84683e-05	BCAP31, LY6K, SPINK2, DDX4, SYCP2, DDX25, CETN2, PLD6, TEX15, DPCD, REC8, SOD1, TDRD1, STRA8, ZCWPW1, ZGLP1, DMRTB1, SYCP3, SLC25A31, FKBP6	112	1180	19376	2.9322	0.0826682	0.00359518	0.00353428
GOTERM_BP_DIRECT	GO:0045143~homologous chromosome segregation	6	4.65116	4.40747e-05	ZCWPW1, SYCE2, SYCP2, STAG3, TEX15, REC8	112	68	19376	15.2647	0.0941321	0.00394712	0.00388025
GOTERM_BP_DIRECT	GO:0048609~multicellular organismal reproductive process	18	13.9535	4.57535e-05	BCAP31, SPINK2, DDX4, DDX25, CETN2, PLD6, TEX15, DPCD, REC8, SOD1, TDRD1, STRA8, ZCWPW1, ZGLP1, DMRTB1, SYCP3, SLC25A31, FKBP6	112	988	19376	3.15182	0.097537	0.00394712	0.00388025
GOTERM_BP_DIRECT	GO:0032504~multicellular organism reproduction	18	13.9535	6.31378e-05	BCAP31, SPINK2, DDX4, DDX25, CETN2, PLD6, TEX15, DPCD, REC8, SOD1, TDRD1, STRA8, ZCWPW1, ZGLP1, DMRTB1, SYCP3, SLC25A31, FKBP6	112	1014	19376	3.07101	0.132051	0.00524511	0.00515625
GOTERM_BP_DIRECT	GO:0006305~DNA alkylation	6	4.65116	7.06911e-05	TDRD1, DDX4, PAX6, TEX15, PLD6, FKBP6	112	75	19376	13.84	0.146633	0.00546759	0.00537496
GOTERM_BP_DIRECT	GO:0006306~DNA methylation	6	4.65116	7.06911e-05	TDRD1, DDX4, PAX6, TEX15, PLD6, FKBP6	112	75	19376	13.84	0.146633	0.00546759	0.00537496
GOTERM_BP_DIRECT	GO:0070192~chromosome organization involved in meiotic cell cycle	6	4.65116	9.0648e-05	ZCWPW1, SYCE2, SYCP2, STAG3, TEX15, REC8	112	79	19376	13.1392	0.183993	0.00677745	0.00666263
GOTERM_BP_DIRECT	GO:0015670~carbon dioxide transport	4	3.10078	0.000117352	HBG2, HBG1, HBA2, HBA1	112	17	19376	40.7059	0.23144	0.00849099	0.00834714
GOTERM_BP_DIRECT	GO:0043046~DNA methylation involved in gamete generation	4	3.10078	0.000194289	TDRD1, DDX4, PLD6, FKBP6	112	20	19376	34.6	0.353274	0.0136184	0.0133877
GOTERM_BP_DIRECT	GO:0098869~cellular oxidant detoxification	6	4.65116	0.000262729	HBG2, HBG1, HBA2, HBQ1, HBA1, SOD1	112	99	19376	10.4848	0.445328	0.0178576	0.0175551
GOTERM_BP_DIRECT	GO:0044728~DNA methylation or demethylation	6	4.65116	0.000288337	TDRD1, DDX4, PAX6, TEX15, PLD6, FKBP6	112	101	19376	10.2772	0.476298	0.0190218	0.0186995
GOTERM_BP_DIRECT	GO:0045132~meiotic chromosome segregation	6	4.65116	0.000330246	ZCWPW1, SYCE2, SYCP2, STAG3, TEX15, REC8	112	104	19376	9.98077	0.523298	0.021164	0.0208055
GOTERM_BP_DIRECT	GO:1990748~cellular detoxification	6	4.65116	0.000445897	HBG2, HBG1, HBA2, HBQ1, HBA1, SOD1	112	111	19376	9.35135	0.632257	0.0277819	0.0273112
GOTERM_BP_DIRECT	GO:0034587~piRNA metabolic process	4	3.10078	0.000484165	TDRD1, DDX4, PLD6, FKBP6	112	27	19376	25.6296	0.662518	0.0293509	0.0288536
GOTERM_BP_DIRECT	GO:0007141~male meiosis I	4	3.10078	0.000599816	DDX4, SLC25A31, SYCP3, REC8	112	29	19376	23.8621	0.739666	0.0344971	0.0339127
GOTERM_BP_DIRECT	GO:0019755~one-carbon compound transport	4	3.10078	0.000599816	HBG2, HBG1, HBA2, HBA1	112	29	19376	23.8621	0.739666	0.0344971	0.0339127
GOTERM_BP_DIRECT	GO:0006304~DNA modification	6	4.65116	0.000765906	TDRD1, DDX4, PAX6, TEX15, PLD6, FKBP6	112	125	19376	8.304	0.82068	0.0429482	0.0422206
GOTERM_BP_DIRECT	GO:0098754~detoxification	6	4.65116	0.00079396	HBG2, HBG1, HBA2, HBQ1, HBA1, SOD1	112	126	19376	8.2381	0.831625	0.0434354	0.0426996
GOTERM_BP_DIRECT	GO:0006259~DNA metabolic process	17	13.1783	0.00104106	CDKN2D, TSPYL2, DDX4, CETN2, PAX6, PLD6, TEX15, REC8, OOEP, TDRD1, STRA8, ZCWPW1, HAUS7, MORF4L2, TERF2IP, RAD9B, FKBP6	112	1173	19376	2.50725	0.903316	0.0554586	0.0545191
GOTERM_BP_DIRECT	GO:0007281~germ cell development	9	6.97674	0.00106318	TDRD1, STRA8, SPINK2, DDX25, ZGLP1, DMRTB1, SYCP3, PLD6, REC8	112	358	19376	4.34916	0.908002	0.0554586	0.0545191
GOTERM_BP_DIRECT	GO:0007059~chromosome segregation	9	6.97674	0.00200874	CENPT, ZCWPW1, SYCE2, SYCP2, STAG3, TEX14, TEX15, REC8, SMC1B	112	396	19376	3.93182	0.989003	0.1024	0.100665
GOTERM_BP_DIRECT	GO:0022412~cellular process involved in reproduction in multicellular organism	9	6.97674	0.00260384	TDRD1, STRA8, SPINK2, DDX25, ZGLP1, DMRTB1, SYCP3, PLD6, REC8	112	413	19376	3.76998	0.997114	0.129787	0.127588
GOTERM_BP_DIRECT	GO:0002181~cytoplasmic translation	6	4.65116	0.00268325	EIF4A2, CPEB1, RPL36A, RPL13A, RPS20, RPL17	112	166	19376	6.25301	0.997586	0.130383	0.128174
GOTERM_BP_DIRECT	GO:0098813~nuclear chromosome segregation	8	6.20155	0.00273206	ZCWPW1, SYCE2, SYCP2, STAG3, TEX14, TEX15, REC8, SMC1B	112	326	19376	4.2454	0.997837	0.130383	0.128174
GOTERM_BP_DIRECT	GO:1990830~cellular response to leukemia inhibitory factor	5	3.87597	0.00334778	TLE4, EIF4A2, PAX6, TEX14, NEFH	112	107	19376	8.08411	0.999459	0.156439	0.153789
GOTERM_BP_DIRECT	GO:1990823~response to leukemia inhibitory factor	5	3.87597	0.00357766	TLE4, EIF4A2, PAX6, TEX14, NEFH	112	109	19376	7.93578	0.999677	0.163769	0.160995
GOTERM_BP_DIRECT	GO:0051301~cell division	11	8.52713	0.00452674	CENPT, STRA8, SYCE2, SYCP2, HAUS7, CDCA7L, CETN2, PAX6, TEX14, SYCP3, CCNO	112	658	19376	2.8921	0.999962	0.20307	0.199629
GOTERM_BP_DIRECT	GO:0000226~microtubule cytoskeleton organization	11	8.52713	0.00518327	TUBA3D, TUBB2B, MAP7D3, HAUS7, CETN2, MAP7D2, PAX6, NEFH, HSPA1B, OOEP, HSPA1A	112	671	19376	2.83607	0.999991	0.227962	0.2241
GOTERM_BP_DIRECT	GO:0048477~oogenesis	5	3.87597	0.00549324	TDRD1, STRA8, ZGLP1, PLD6, REC8	112	123	19376	7.03252	0.999996	0.236949	0.232935
GOTERM_BP_DIRECT	GO:0010968~regulation of microtubule nucleation	3	2.32558	0.00577692	HAUS7, HSPA1B, HSPA1A	112	20	19376	25.95	0.999998	0.241615	0.237522
GOTERM_BP_DIRECT	GO:0007017~microtubule-based process	13	10.0775	0.00581686	CETN2, PAX6, DPCD, OOEP, SOD1, TUBA3D, TUBB2B, MAP7D3, HAUS7, MAP7D2, NEFH, HSPA1B, HSPA1A	112	908	19376	2.47687	0.999998	0.241615	0.237522
GOTERM_BP_DIRECT	GO:0006281~DNA repair	10	7.75194	0.00759629	CDKN2D, ZCWPW1, HAUS7, MORF4L2, CETN2, TERF2IP, TEX15, RAD9B, REC8, OOEP	112	600	19376	2.88333	1	0.309791	0.304542
GOTERM_BP_DIRECT	GO:0048599~oocyte development	4	3.10078	0.00788419	TDRD1, ZGLP1, PLD6, REC8	112	71	19376	9.74648	1	0.31579	0.31044
GOTERM_BP_DIRECT	GO:0003006~developmental process involved in reproduction	12	9.30233	0.00804745	TDRD1, STRA8, SPINK2, RBP4, SYCP2, DDX25, ZGLP1, DMRTB1, SYCP3, PLD6, REC8, SOD1	112	830	19376	2.5012	1	0.316674	0.311309
GOTERM_BP_DIRECT	GO:0072593~reactive oxygen species metabolic process	7	5.42636	0.00851429	HBG2, SPR, HBG1, HBA2, HBQ1, HBA1, SOD1	112	307	19376	3.94463	1	0.329268	0.32369
GOTERM_BP_DIRECT	GO:0000018~regulation of DNA recombination	5	3.87597	0.00882894	ZCWPW1, MORF4L2, TERF2IP, TEX15, OOEP	112	141	19376	6.13475	1	0.335649	0.329963
GOTERM_BP_DIRECT	GO:0009994~oocyte differentiation	4	3.10078	0.00916253	TDRD1, ZGLP1, PLD6, REC8	112	75	19376	9.22667	1	0.342526	0.336723
GOTERM_BP_DIRECT	GO:2000779~regulation of double-strand break repair	5	3.87597	0.00948919	ZCWPW1, MORF4L2, TERF2IP, TEX15, OOEP	112	144	19376	6.00694	1	0.348922	0.343011
GOTERM_BP_DIRECT	GO:0010569~regulation of double-strand break repair via homologous recombination	4	3.10078	0.00984446	MORF4L2, TERF2IP, TEX15, OOEP	112	77	19376	8.98701	1	0.356147	0.350114
GOTERM_BP_DIRECT	GO:0009636~response to toxic substance	6	4.65116	0.0110201	HBG2, HBG1, HBA2, HBQ1, HBA1, SOD1	112	233	19376	4.45494	1	0.389231	0.382637
GOTERM_BP_DIRECT	GO:1902589~single-organism organelle organization	21	16.2791	0.011106	SPINK2, TEX14, PLD6, ACTL8, REC8, OOEP, MYOM2, SOD1, SMC1B, KBTBD13, APOO, BAIAP2L1, MAP7D3, STAG3, HAUS7, TCTN1, SLC25A31, NEFH, CCNO, HSPA1B, HSPA1A	112	2033	19376	1.78701	1	0.389231	0.382637
GOTERM_BP_DIRECT	GO:2001020~regulation of response to DNA damage stimulus	7	5.42636	0.0117059	CDKN2D, ZCWPW1, MORF4L2, TERF2IP, TEX15, TAF9B, OOEP	112	329	19376	3.68085	1	0.400086	0.393308
GOTERM_BP_DIRECT	GO:0000278~mitotic cell cycle	13	10.0775	0.0117725	CDKN2D, CENPT, CETN2, PAX6, TEX14, REC8, SMC1B, TUBA3D, TUBB2B, RAD9B, CCNO, HSPA1B, HSPA1A	112	997	19376	2.25577	1	0.400086	0.393308
GOTERM_BP_DIRECT	GO:0043414~macromolecule methylation	7	5.42636	0.0125351	TDRD1, DDX4, PAX6, TEX15, PLD6, HSD17B10, FKBP6	112	334	19376	3.62575	1	0.419646	0.412537
GOTERM_BP_DIRECT	GO:0007292~female gamete generation	5	3.87597	0.0135533	TDRD1, STRA8, ZGLP1, PLD6, REC8	112	160	19376	5.40625	1	0.447058	0.439484
GOTERM_BP_DIRECT	GO:2001233~regulation of apoptotic signaling pathway	8	6.20155	0.0141536	BCAP31, CDKN2D, INCA1, SLC25A31, TAF9B, HSPA1B, HSPA1A, SOD1	112	445	19376	3.11011	1	0.460096	0.452301
GOTERM_BP_DIRECT	GO:0046785~microtubule polymerization	4	3.10078	0.0163539	MAP7D3, HAUS7, HSPA1B, HSPA1A	112	93	19376	7.44086	1	0.524027	0.515149
GOTERM_BP_DIRECT	GO:0048468~cell development	23	17.8295	0.016876	SPINK2, RAMP2, ANHX, GDI1, SYCP2, DDX25, UPF3B, PAX6, PLD6, ACTL8, REC8, MYOM2, SOD1, TDRD1, STRA8, TUBB2B, ZGLP1, DMRTB1, TCTN1, SYCP3, SERPINI1, NEFH, TJP3	112	2402	19376	1.65654	1	0.533138	0.524105
GOTERM_BP_DIRECT	GO:0032436~positive regulation of proteasomal ubiquitin-dependent protein catabolic process	4	3.10078	0.0177869	BCAP31, ZFAND2A, HSPA1B, HSPA1A	112	96	19376	7.20833	1	0.554111	0.544724
GOTERM_BP_DIRECT	GO:0051726~regulation of cell cycle	14	10.8527	0.0197342	CDKN2D, TSPYL2, CETN2, INCA1, ESX1, TEX14, MLF1, OOEP, STRA8, MORF4L2, RAD9B, CCNO, HSPA1B, HSPA1A	112	1200	19376	2.01833	1	0.606355	0.596082
GOTERM_BP_DIRECT	GO:0080135~regulation of cellular response to stress	11	8.52713	0.0235168	BCAP31, CDKN2D, ZCWPW1, MORF4L2, TERF2IP, TEX15, TAF9B, SLC25A14, OOEP, HSPA1A, SOD1	112	847	19376	2.24675	1	0.712813	0.700736
GOTERM_BP_DIRECT	GO:2001242~regulation of intrinsic apoptotic signaling pathway	5	3.87597	0.0263222	BCAP31, CDKN2D, TAF9B, HSPA1A, SOD1	112	196	19376	4.41327	1	0.787209	0.773872
GOTERM_BP_DIRECT	GO:0032259~methylation	7	5.42636	0.027334	TDRD1, DDX4, PAX6, TEX15, PLD6, HSD17B10, FKBP6	112	399	19376	3.03509	1	0.79749	0.783979
GOTERM_BP_DIRECT	GO:0030185~nitric oxide transport	2	1.55039	0.0283203	HBA2, HBA1	112	5	19376	69.2	1	0.79749	0.783979
GOTERM_BP_DIRECT	GO:0010286~heat acclimation	2	1.55039	0.0283203	HSPA1B, HSPA1A	112	5	19376	69.2	1	0.79749	0.783979
GOTERM_BP_DIRECT	GO:0070370~cellular heat acclimation	2	1.55039	0.0283203	HSPA1B, HSPA1A	112	5	19376	69.2	1	0.79749	0.783979
GOTERM_BP_DIRECT	GO:1901800~positive regulation of proteasomal protein catabolic process	4	3.10078	0.0284437	BCAP31, ZFAND2A, HSPA1B, HSPA1A	112	115	19376	6.01739	1	0.79749	0.783979
GOTERM_BP_DIRECT	GO:0032526~response to retinoic acid	4	3.10078	0.0297244	CDKN2D, STRA8, CYP26A1, RBP4	112	117	19376	5.91453	1	0.823108	0.809163
GOTERM_BP_DIRECT	GO:0007286~spermatid development	5	3.87597	0.0312912	SPINK2, DDX25, SYCP3, PLD6, REC8	112	207	19376	4.17874	1	0.855928	0.841428
GOTERM_BP_DIRECT	GO:0070434~positive regulation of nucleotide-binding oligomerization domain containing 2 signaling pathway	2	1.55039	0.0338882	HSPA1B, HSPA1A	112	6	19376	57.6667	1	0.915798	0.900283
GOTERM_BP_DIRECT	GO:0097435~supramolecular fiber organization	11	8.52713	0.0343921	KBTBD13, BAIAP2L1, MAP7D3, HAUS7, P4HA2, ACTL8, NEFH, MYOM2, HSPA1B, OOEP, HSPA1A	112	903	19376	2.10742	1	0.91835	0.902792
GOTERM_BP_DIRECT	GO:0006302~double-strand break repair	6	4.65116	0.0349815	ZCWPW1, MORF4L2, TERF2IP, TEX15, REC8, OOEP	112	315	19376	3.29524	1	0.918836	0.903269
GOTERM_BP_DIRECT	GO:0048515~spermatid differentiation	5	3.87597	0.0352296	SPINK2, DDX25, SYCP3, PLD6, REC8	112	215	19376	4.02326	1	0.918836	0.903269
GOTERM_BP_DIRECT	GO:0007010~cytoskeleton organization	16	12.4031	0.0383695	CETN2, PAX6, ACTL8, OOEP, MYOM2, SOD1, KBTBD13, TUBA3D, TUBB2B, BAIAP2L1, MAP7D3, HAUS7, MAP7D2, NEFH, HSPA1B, HSPA1A	112	1594	19376	1.73651	1	0.989227	0.972468
GOTERM_BP_DIRECT	GO:0070426~positive regulation of nucleotide-binding oligomerization domain containing signaling pathway	2	1.55039	0.0394245	HSPA1B, HSPA1A	112	7	19376	49.4286	1	1	0.983497
GOTERM_BP_DIRECT	GO:0006974~cellular response to DNA damage stimulus	11	8.52713	0.0425043	CDKN2D, ZCWPW1, HAUS7, MORF4L2, CETN2, TERF2IP, TEX15, TAF9B, RAD9B, REC8, OOEP	112	937	19376	2.03095	1	1	0.983497
GOTERM_BP_DIRECT	GO:0006282~regulation of DNA repair	5	3.87597	0.0427852	ZCWPW1, MORF4L2, TERF2IP, TEX15, OOEP	112	229	19376	3.77729	1	1	0.983497
GOTERM_BP_DIRECT	GO:1903052~positive regulation of proteolysis involved in cellular protein catabolic process	4	3.10078	0.0441707	BCAP31, ZFAND2A, HSPA1B, HSPA1A	112	137	19376	5.05109	1	1	0.983497
GOTERM_BP_DIRECT	GO:0030719~P granule organization	2	1.55039	0.0449294	TDRD1, PLD6	112	8	19376	43.25	1	1	0.983497
GOTERM_BP_DIRECT	GO:0031109~microtubule polymerization or depolymerization	4	3.10078	0.0457766	MAP7D3, HAUS7, HSPA1B, HSPA1A	112	139	19376	4.97842	1	1	0.983497
GOTERM_BP_DIRECT	GO:0042542~response to hydrogen peroxide	4	3.10078	0.0465904	SIGMAR1, HBA2, HBA1, SOD1	112	140	19376	4.94286	1	1	0.983497
GOTERM_BP_DIRECT	GO:0008358~maternal determination of anterior/posterior axis, embryo	2	1.55039	0.050403	TDRD1, PLD6	112	9	19376	38.4444	1	1	0.983497
GOTERM_BP_DIRECT	GO:0090063~positive regulation of microtubule nucleation	2	1.55039	0.050403	HSPA1B, HSPA1A	112	9	19376	38.4444	1	1	0.983497
GOTERM_BP_DIRECT	GO:0007315~pole plasm assembly	2	1.55039	0.050403	TDRD1, PLD6	112	9	19376	38.4444	1	1	0.983497
GOTERM_BP_DIRECT	GO:0007314~oocyte anterior/posterior axis specification	2	1.55039	0.050403	TDRD1, PLD6	112	9	19376	38.4444	1	1	0.983497
GOTERM_BP_DIRECT	GO:0032434~regulation of proteasomal ubiquitin-dependent protein catabolic process	4	3.10078	0.0516224	BCAP31, ZFAND2A, HSPA1B, HSPA1A	112	146	19376	4.73973	1	1	0.983497
GOTERM_BP_DIRECT	GO:0040008~regulation of growth	9	6.97674	0.0520181	CDKN2D, TSPYL2, RBP4, GDI1, MORF4L2, TAF9B, HSPA1B, HSPA1A, SOD1	112	712	19376	2.1868	1	1	0.983497
GOTERM_BP_DIRECT	GO:0006310~DNA recombination	6	4.65116	0.0524857	ZCWPW1, MORF4L2, TERF2IP, TEX15, REC8, OOEP	112	353	19376	2.94051	1	1	0.983497
GOTERM_BP_DIRECT	GO:0051028~mRNA transport	4	3.10078	0.0533561	LUZP4, DDX25, CETN2, UPF3B	112	148	19376	4.67568	1	1	0.983497
GOTERM_BP_DIRECT	GO:0007062~sister chromatid cohesion	3	2.32558	0.0535631	STAG3, REC8, SMC1B	112	65	19376	7.98462	1	1	0.983497
GOTERM_BP_DIRECT	GO:0006457~protein folding	5	3.87597	0.0537428	HSPA4L, FKBP6, HSPA1B, HSPA1A, PPIL6	112	247	19376	3.50202	1	1	0.983497
GOTERM_BP_DIRECT	GO:0070432~regulation of nucleotide-binding oligomerization domain containing 2 signaling pathway	2	1.55039	0.0558455	HSPA1B, HSPA1A	112	10	19376	34.6	1	1	0.983497
GOTERM_BP_DIRECT	GO:0007309~oocyte axis specification	2	1.55039	0.0558455	TDRD1, PLD6	112	10	19376	34.6	1	1	0.983497
GOTERM_BP_DIRECT	GO:0007308~oocyte construction	2	1.55039	0.0558455	TDRD1, PLD6	112	10	19376	34.6	1	1	0.983497
GOTERM_BP_DIRECT	GO:2001234~negative regulation of apoptotic signaling pathway	5	3.87597	0.0577044	CDKN2D, SLC25A31, TAF9B, HSPA1B, HSPA1A	112	253	19376	3.41897	1	1	0.983497
GOTERM_BP_DIRECT	GO:0051276~chromosome organization	14	10.8527	0.0586556	CENPT, TSPYL2, SYCP2, PAX6, TEX14, TEX15, REC8, SMC1B, ZCWPW1, SYCE2, STAG3, MORF4L2, TERF2IP, SYCP3	112	1406	19376	1.72262	1	1	0.983497
GOTERM_BP_DIRECT	GO:0031113~regulation of microtubule polymerization	3	2.32558	0.0595374	HAUS7, HSPA1B, HSPA1A	112	69	19376	7.52174	1	1	0.983497
GOTERM_BP_DIRECT	GO:0060052~neurofilament cytoskeleton organization	2	1.55039	0.0612571	NEFH, SOD1	112	11	19376	31.4545	1	1	0.983497
GOTERM_BP_DIRECT	GO:0003310~pancreatic A cell differentiation	2	1.55039	0.0612571	RFX6, PAX6	112	11	19376	31.4545	1	1	0.983497
GOTERM_BP_DIRECT	GO:0090084~negative regulation of inclusion body assembly	2	1.55039	0.0612571	HSPA1B, HSPA1A	112	11	19376	31.4545	1	1	0.983497
GOTERM_BP_DIRECT	GO:0033554~cellular response to stress	19	14.7287	0.0619896	CDKN2D, BCAP31, CETN2, SIGMAR1, TEX15, REC8, OOEP, SOD1, ZCWPW1, CPEB1, HAUS7, MORF4L2, PGK1, TERF2IP, TAF9B, RAD9B, HSPA1B, SLC25A14, HSPA1A	112	2143	19376	1.53383	1	1	0.983497
GOTERM_BP_DIRECT	GO:0045732~positive regulation of protein catabolic process	5	3.87597	0.0625196	BCAP31, ZFAND2A, ASB9, HSPA1B, HSPA1A	112	260	19376	3.32692	1	1	0.983497
GOTERM_BP_DIRECT	GO:0045926~negative regulation of growth	5	3.87597	0.0625196	CDKN2D, TSPYL2, RBP4, HSPA1B, HSPA1A	112	260	19376	3.32692	1	1	0.983497
GOTERM_BP_DIRECT	GO:1903364~positive regulation of cellular protein catabolic process	4	3.10078	0.0643362	BCAP31, ZFAND2A, HSPA1B, HSPA1A	112	160	19376	4.325	1	1	0.983497
GOTERM_BP_DIRECT	GO:0051783~regulation of nuclear division	5	3.87597	0.0646465	STRA8, TEX14, HSPA1B, OOEP, HSPA1A	112	263	19376	3.28897	1	1	0.983497
GOTERM_BP_DIRECT	GO:0006979~response to oxidative stress	7	5.42636	0.0647016	SIGMAR1, HBA2, HBA1, SLC25A14, HSPA1B, HSPA1A, SOD1	112	494	19376	2.45142	1	1	0.983497
GOTERM_BP_DIRECT	GO:0022607~cellular component assembly	27	20.9302	0.0658954	RAMP2, SYCP2, CETN2, PLD6, HSD17B10, MYOM2, SYCE2, BAIAP2L1, HAUS7, TCTN1, NEFH, CENPT, TSPYL2, SPINK2, SIGMAR1, RPL13A, TEX15, NSG1, ACTL8, REC8, TDRD1, MAP7D3, STAG3, MORF4L2, CCNO, HSPA1B, HSPA1A	112	3381	19376	1.38154	1	1	0.983497
GOTERM_BP_DIRECT	GO:0015931~nucleobase-containing compound transport	5	3.87597	0.0660855	LUZP4, DDX25, CETN2, UPF3B, SLC25A31	112	265	19376	3.26415	1	1	0.983497
GOTERM_BP_DIRECT	GO:0032846~positive regulation of homeostatic process	5	3.87597	0.0660855	RFX6, OXCT1, TERF2IP, HSPA1B, HSPA1A	112	265	19376	3.26415	1	1	0.983497
GOTERM_BP_DIRECT	GO:0002065~columnar/cuboidal epithelial cell differentiation	4	3.10078	0.0662604	PYY, RFX6, PAX6, SOD1	112	162	19376	4.2716	1	1	0.983497
GOTERM_BP_DIRECT	GO:0045911~positive regulation of DNA recombination	3	2.32558	0.0689029	ZCWPW1, MORF4L2, OOEP	112	75	19376	6.92	1	1	0.983497
GOTERM_BP_DIRECT	GO:0035112~genitalia morphogenesis	2	1.55039	0.0719883	RBP4, SYCP2	112	13	19376	26.6154	1	1	0.983497
GOTERM_BP_DIRECT	GO:0044802~single-organism membrane organization	10	7.75194	0.0721583	APOO, CASP7, RAMP2, BAIAP2L1, RAB40B, SLC25A31, NSG1, PLD6, HSPA1A, SOD1	112	897	19376	1.92865	1	1	0.983497
GOTERM_BP_DIRECT	GO:0001101~response to acid chemical	6	4.65116	0.0736828	CDKN2D, STRA8, CYP26A1, CPEB1, RBP4, PAX6	112	390	19376	2.66154	1	1	0.983497
GOTERM_BP_DIRECT	GO:0009880~embryonic pattern specification	3	2.32558	0.0770507	TDRD1, PLD6, OOEP	112	80	19376	6.4875	1	1	0.983497
GOTERM_BP_DIRECT	GO:2000766~negative regulation of cytoplasmic translation	2	1.55039	0.0773082	CPEB1, RPL13A	112	14	19376	24.7143	1	1	0.983497
GOTERM_BP_DIRECT	GO:0045144~meiotic sister chromatid segregation	2	1.55039	0.0825979	STAG3, REC8	112	15	19376	23.0667	1	1	0.983497
GOTERM_BP_DIRECT	GO:0070424~regulation of nucleotide-binding oligomerization domain containing signaling pathway	2	1.55039	0.0825979	HSPA1B, HSPA1A	112	15	19376	23.0667	1	1	0.983497
GOTERM_BP_DIRECT	GO:1901029~negative regulation of mitochondrial outer membrane permeabilization involved in apoptotic signaling pathway	2	1.55039	0.0825979	SLC25A31, HSPA1A	112	15	19376	23.0667	1	1	0.983497
GOTERM_BP_DIRECT	GO:1903265~positive regulation of tumor necrosis factor-mediated signaling pathway	2	1.55039	0.0825979	HSPA1B, HSPA1A	112	15	19376	23.0667	1	1	0.983497
GOTERM_BP_DIRECT	GO:0051177~meiotic sister chromatid cohesion	2	1.55039	0.0825979	STAG3, REC8	112	15	19376	23.0667	1	1	0.983497
GOTERM_BP_DIRECT	GO:0030855~epithelial cell differentiation	9	6.97674	0.082881	SULT2B1, PYY, RFX6, PGK1, PAX6, ACTL8, CCNO, TJP3, SOD1	112	788	19376	1.97589	1	1	0.983497
GOTERM_BP_DIRECT	GO:0097190~apoptotic signaling pathway	8	6.20155	0.0834098	BCAP31, CDKN2D, INCA1, SLC25A31, TAF9B, HSPA1B, HSPA1A, SOD1	112	657	19376	2.10654	1	1	0.983497
GOTERM_BP_DIRECT	GO:1901700~response to oxygen-containing compound	16	12.4031	0.0838772	CDKN2D, SIGMAR1, RPL13A, HBA2, PAX6, HBA1, SOD1, SIGIRR, STRA8, CYP26A1, CASP7, CPEB1, RBP4, BAIAP2L1, RFX6, OXCT1	112	1782	19376	1.55331	1	1	0.983497
GOTERM_BP_DIRECT	GO:0007422~peripheral nervous system development	3	2.32558	0.0854852	SERPINI1, NEFH, SOD1	112	85	19376	6.10588	1	1	0.983497
GOTERM_BP_DIRECT	GO:0007135~meiosis II	2	1.55039	0.0878575	STAG3, REC8	112	16	19376	21.625	1	1	0.983497
GOTERM_BP_DIRECT	GO:0032024~positive regulation of insulin secretion	3	2.32558	0.0906743	RBP4, RFX6, OXCT1	112	88	19376	5.89773	1	1	0.983497
GOTERM_BP_DIRECT	GO:0007009~plasma membrane organization	6	4.65116	0.0931279	CASP7, RAMP2, BAIAP2L1, RAB40B, NSG1, SOD1	112	419	19376	2.47733	1	1	0.983497
GOTERM_BP_DIRECT	GO:2000781~positive regulation of double-strand break repair	3	2.32558	0.097733	ZCWPW1, MORF4L2, OOEP	112	92	19376	5.6413	1	1	0.983497
GOTERM_BP_DIRECT	GO:0090083~regulation of inclusion body assembly	2	1.55039	0.0982873	HSPA1B, HSPA1A	112	18	19376	19.2222	1	1	0.983497
GOTERM_BP_DIRECT	GO:0035234~ectopic germ cell programmed cell death	2	1.55039	0.0982873	SYCP2, SOD1	112	18	19376	19.2222	1	1	0.983497
GOTERM_BP_DIRECT	GO:0007028~cytoplasm organization	2	1.55039	0.0982873	TDRD1, PLD6	112	18	19376	19.2222	1	1	0.983497
GOTERM_BP_DIRECT	GO:0008285~negative regulation of cell proliferation	9	6.97674	0.099088	SULT2B1, CDKN2D, RBP4, INCA1, PAX6, TPTE, IFI30, HSPA1B, HSPA1A	112	821	19376	1.89647	1	1	0.983497
GOTERM_BP_DIRECT	GO:0000079~regulation of cyclin-dependent protein serine/threonine kinase activity	3	2.32558	0.0995215	CDKN2D, INCA1, CCNO	112	93	19376	5.58065	1	1	0.983497
PLL2 in vitro > PLL1 in vivo
Category	Term	Count	%	PValue	Genes	List Total	Pop Hits	Pop Total	Fold Enrichment	Bonferroni	Benjamini	FDR
GOTERM_BP_DIRECT	GO:0016477~cell migration	71	22.4684	8.88302e-17	RERE, TOP2B, NRP2, PRAG1, CD81, WASL, PTPRG, PYCARD, PREX1, LGALS3, SOX17, ZMIZ1, TMSB4X, ENPP2, ANXA6, KDR, ITGAV, FEZF2, EPHB4, ABCC1, FCER1G, SEMA6A, WNT5B, MSX2, ANXA3, ITGA2, TPM1, NOG, TET1, ACTN4, ISL1, PGF, RHOB, HOXB9, SFRP2, FSCN1, ELMO1, ITGA6, ADTRP, LCP1, ENG, GCNT1, RHOBTB3, PRCP, PTN, PIK3R1, GATA3, GATA2, GNAI2, LIMA1, ERBB4, FLNA, CGA, S100A11, CTHRC1, LYN, YES1, JUP, GADD45A, PL…	289	1610	19376	2.95664	5.66214e-13	4.53034e-13	4.11639e-13
GOTERM_BP_DIRECT	GO:0048870~cell motility	76	24.0506	7.72655e-16	RERE, TOP2B, NRP2, PRAG1, CD81, WASL, PTPRG, PYCARD, PREX1, LGALS3, SOX17, ZMIZ1, TMSB4X, ENPP2, ANXA6, KDR, ITGAV, FEZF2, EPHB4, IER2, ABCC1, FCER1G, SEMA6A, MAP2K2, WNT5B, MSX2, ANXA3, LMO4, ITGA2, TPM1, NOG, TET1, ACTN4, ISL1, PGF, RHOB, ENAH, HOXB9, SFRP2, FSCN1, ELMO1, ITGA6, ADTRP, LCP1, SGK1, ENG, GCNT1, RHOBTB3, PRCP, PTN, PIK3R1, GATA3, GATA2, GNAI2, LIMA1, ERBB4, FLNA, CGA, S100A11, CTH…	289	1879	19376	2.71177	3.9635e-12	1.36832e-12	1.24329e-12
GOTERM_BP_DIRECT	GO:0051674~localization of cell	76	24.0506	8.04895e-16	RERE, TOP2B, NRP2, PRAG1, CD81, WASL, PTPRG, PYCARD, PREX1, LGALS3, SOX17, ZMIZ1, TMSB4X, ENPP2, ANXA6, KDR, ITGAV, FEZF2, EPHB4, IER2, ABCC1, FCER1G, SEMA6A, MAP2K2, WNT5B, MSX2, ANXA3, LMO4, ITGA2, TPM1, NOG, TET1, ACTN4, ISL1, PGF, RHOB, ENAH, HOXB9, SFRP2, FSCN1, ELMO1, ITGA6, ADTRP, LCP1, SGK1, ENG, GCNT1, RHOBTB3, PRCP, PTN, PIK3R1, GATA3, GATA2, GNAI2, LIMA1, ERBB4, FLNA, CGA, S100A11, CTH…	289	1881	19376	2.70889	3.9635e-12	1.36832e-12	1.24329e-12
GOTERM_BP_DIRECT	GO:0048646~anatomical structure formation involved in morphogenesis	61	19.3038	1.27011e-15	NRP2, CD81, SAT1, HOXA11, ADAMTS5, HEY1, SH3PXD2A, SOX17, KDR, ITGAV, EPHB4, SOX4, SEMA6A, MAP2K2, MSX2, UNC5B, ANXA3, LMO4, ACTN1, ITGA2, TPM1, NOG, KRT8, SHROOM3, TET1, ISL1, PGF, RHOB, COL2A1, SFRP2, COL4A2, COL4A1, PXDN, HAND1, ERVW-1, ANGPTL4, ADTRP, ENG, PRCP, GATA3, GATA2, CECR2, CALD1, PERP, FLNA, NKX2-5, CTHRC1, JUP, GADD45A, PLK2, FN1, TBX3, KRT19, ACTC1, ID1, ERVH48-1, GNAS, SPRY1, HPS…	289	1285	19376	3.18268	6.22835e-12	1.50346e-12	1.36609e-12
GOTERM_BP_DIRECT	GO:0051240~positive regulation of multicellular organismal process	78	24.6835	1.47398e-15	NRP2, CD81, HAPLN1, HOXA11, PYCARD, AKAP12, LBH, SOX17, BASP1, ZMIZ1, TMSB4X, ENC1, ENPP2, KDR, FEZF2, CLIC1, SOX4, FCER1G, SEMA6A, MAP2K2, WNT5B, MSX2, ANXA3, GSTO1, MMD, ITGA2, TPM1, NOG, TET1, ETV4, ISL1, PGF, RHOB, FAM210B, DMRTA2, SFRP2, ITGA6, ANGPTL4, RBM24, ENG, DLX1, DLX2, TXK, PTN, PIK3R1, GATA3, ZC3HAV1, GATA2, GNAI2, PRDX2, DHX33, IFI16, ERBB4, S100A13, FLNA, NKX2-5, CTHRC1, LYN, JUP,…	289	1988	19376	2.63054	7.36078e-12	1.50346e-12	1.36609e-12
GOTERM_BP_DIRECT	GO:0006928~movement of cell or subcellular component	85	26.8987	4.49058e-15	RERE, TOP2B, NRP2, PRAG1, CD81, WASL, BICD1, PTPRG, PYCARD, PREX1, LGALS3, SOX17, ZMIZ1, TMSB4X, ENPP2, ANXA6, KDR, ITGAV, FEZF2, EPHB4, IER2, ABCC1, FCER1G, SEMA6A, MAP2K2, WNT5B, MSX2, UNC5B, ANXA3, LMO4, ACTN1, ITGA2, TPM1, NOG, TET1, ACTN4, ISL1, PGF, RHOB, ENAH, ARMCX3, HOXB9, SFRP2, PKP2, FSCN1, ELMO1, ITGA6, ADTRP, LCP1, SGK1, ENG, GCNT1, RHOBTB3, PRCP, PTN, PIK3R1, GATA3, GATA2, GNAI2, LI…	289	2344	19376	2.43124	2.26485e-11	3.81699e-12	3.46822e-12
GOTERM_BP_DIRECT	GO:0072359~circulatory system development	59	18.6709	1.13388e-14	NRP2, SAT1, FGFRL1, ADAMTS5, HEY1, SOX17, BASP1, ZMIZ1, ENPP2, KDR, ITGAV, EPHB4, SOX4, SEMA6A, MAP2K2, MSX2, UNC5B, ANXA3, LMO4, TPM1, NOG, ISL1, PGF, RHOB, COL2A1, SFRP2, COL4A2, COL4A1, PXDN, HAND1, PKP2, ANGPTL4, ADTRP, RBM24, ENG, HPGD, PRCP, GATA3, GATA2, ERBB4, CALD1, FLNA, NKX2-5, PDLIM5, JUP, GADD45A, PLK2, FN1, TBX3, SMAD7, ACTC1, ID2, CTH, ID1, BAX, ID3, SPRY1, HPSE, BMPR1A	289	1271	19376	3.11224	5.77538e-11	8.2611e-12	7.50626e-12
GOTERM_BP_DIRECT	GO:0040011~locomotion	79	25	1.43184e-14	RERE, TOP2B, NRP2, PRAG1, CD81, WASL, PTPRG, PYCARD, PREX1, LGALS3, SOX17, ZMIZ1, TMSB4X, ENPP2, ANXA6, KDR, ITGAV, FEZF2, EPHB4, IER2, ABCC1, FCER1G, SEMA6A, MAP2K2, WNT5B, MSX2, UNC5B, ANXA3, LMO4, ITGA2, TPM1, NOG, TET1, ACTN4, ISL1, PGF, RHOB, ENAH, HOXB9, SFRP2, FSCN1, ELMO1, ITGA6, ADTRP, LCP1, SGK1, ENG, GCNT1, RHOBTB3, PRCP, PTN, PIK3R1, GATA3, GATA2, GNAI2, LIMA1, ERBB4, FLNA, CGA, S100A…	289	2118	19376	2.50073	7.30416e-11	9.12796e-12	8.29392e-12
GOTERM_BP_DIRECT	GO:0048468~cell development	85	26.8987	1.82285e-14	RERE, TOP2B, NRP2, WFIKKN1, PRAG1, WASL, MSI2, HAPLN1, HOXA11, PTPRG, PREX1, HEY1, SOX17, ZMIZ1, ENC1, ANXA6, KDR, ITGAV, FEZF2, EPHB4, SOX4, SEMA6A, MAP2K2, WNT5B, MSX2, UNC5B, LMO4, MMD, NANOS3, ACTN1, TPM1, NOG, KRT8, SHROOM3, ACTN4, ISL1, FAM210B, ENAH, DMRTA2, SFRP2, MAF, PSME4, PKP2, ITGA6, SGK1, ENG, DLX1, DLX2, PTN, PIK3R1, GATA3, GATA2, CECR2, ERBB4, SERPINH1, FLNA, FLNB, TSPAN2, NKX2-5,…	289	2402	19376	2.37253	9.28591e-11	1.03295e-11	9.38565e-12
GOTERM_BP_DIRECT	GO:0009887~animal organ morphogenesis	53	16.7722	3.18194e-13	NRP2, HOXC13, FGFRL1, HOXA11, ADAMTS5, HEY1, SOX17, BASP1, ZMIZ1, ANXA6, KDR, EPHB4, SOX4, HMGN1, SEMA6A, MAP2K2, MSX2, ITGA2, TPM1, NOG, ISL1, COL2A1, HOXB9, SFRP2, HAND1, PKP2, ITGA6, HOXB6, ENG, DLX1, DLX2, GCNT1, PTN, GATA3, GATA2, ERBB4, PERP, SERPINH1, FLNA, NKX2-5, CTHRC1, TBX3, SMAD7, ACTC1, ID2, MFAP2, ID4, BAX, ID3, KRAS, SPRY1, BMPR1A, FGFR1	289	1137	19376	3.12523	1.62277e-09	1.62279e-10	1.47451e-10
GOTERM_BP_DIRECT	GO:0051270~regulation of cellular component movement	55	17.4051	4.02657e-13	NRP2, PRAG1, CD81, WASL, PTPRG, PYCARD, PREX1, LGALS3, TMSB4X, ENPP2, KDR, ITGAV, FEZF2, SEMA6A, MAP2K2, WNT5B, ANXA3, LMO4, ACTN1, ITGA2, TPM1, NOG, TET1, ACTN4, PGF, RHOB, SFRP2, PKP2, ITGA6, ADTRP, SGK1, ENG, GCNT1, PRCP, PTN, PIK3R1, GATA3, GATA2, GNAI2, ERBB4, FLNA, CGA, S100A11, LYN, JUP, GADD45A, PLK2, FN1, MCC, SMAD7, CDK6, HPSE, FERMT2, BMPR1A, FGFR1	289	1222	19376	3.01757	2.05366e-09	1.86686e-10	1.69628e-10
GOTERM_BP_DIRECT	GO:2000145~regulation of cell motility	52	16.4557	1.20804e-12	NRP2, PRAG1, CD81, WASL, PTPRG, PYCARD, PREX1, LGALS3, TMSB4X, ENPP2, KDR, ITGAV, SEMA6A, MAP2K2, WNT5B, ANXA3, LMO4, ITGA2, TPM1, NOG, TET1, ACTN4, PGF, RHOB, SFRP2, ITGA6, ADTRP, SGK1, ENG, GCNT1, PRCP, PTN, PIK3R1, GATA3, GATA2, GNAI2, ERBB4, FLNA, CGA, S100A11, LYN, JUP, GADD45A, PLK2, FN1, MCC, SMAD7, CDK6, HPSE, FERMT2, BMPR1A, FGFR1	289	1138	19376	3.06357	6.16097e-09	5.13416e-10	4.66504e-10
GOTERM_BP_DIRECT	GO:0010033~response to organic substance	100	31.6456	1.59298e-12	GLDC, CD81, FGFRL1, HOXA11, HOXA10, PYCARD, CRHBP, TCL1A, SOX17, ZMIZ1, PDK4, TRIM24, KDR, SOX4, IER2, SEMA6A, MAP2K2, WNT5B, MSX2, KRT8, ACTN4, ISL1, PGF, RAB31, SFRP2, COL4A2, COL4A1, COL4A6, ADTRP, PLPP1, DLX1, TXK, MGST2, GATA3, PIK3R1, GATA2, PRDX2, PRKAR2B, SERPINH1, CGA, LYN, YES1, JUP, SMAD7, LIN28B, LIN28A, CDK6, BAMBI, ID1, GNAS, ID3, HPSE, CD24, FERMT2, BMPR1A, FGFR1, TOP2B, NRP2, WFIK…	289	3355	19376	1.99836	8.12403e-09	6.24938e-10	5.67835e-10
GOTERM_BP_DIRECT	GO:0040012~regulation of locomotion	53	16.7722	2.58987e-12	NRP2, PRAG1, CD81, WASL, PTPRG, PYCARD, PREX1, LGALS3, TMSB4X, ENPP2, KDR, ITGAV, FEZF2, SEMA6A, MAP2K2, WNT5B, ANXA3, LMO4, ITGA2, TPM1, NOG, TET1, ACTN4, PGF, RHOB, SFRP2, ITGA6, ADTRP, SGK1, ENG, GCNT1, PRCP, PTN, PIK3R1, GATA3, GATA2, GNAI2, ERBB4, FLNA, CGA, S100A11, LYN, JUP, GADD45A, PLK2, FN1, MCC, SMAD7, CDK6, HPSE, FERMT2, BMPR1A, FGFR1	289	1201	19376	2.95869	1.32081e-08	9.43451e-10	8.57245e-10
GOTERM_BP_DIRECT	GO:0003007~heart morphogenesis	25	7.91139	5.45899e-12	NRP2, GATA3, FGFRL1, ADAMTS5, SOX17, HEY1, ZMIZ1, FLNA, NKX2-5, EPHB4, SOX4, MSX2, TPM1, NOG, ISL1, TBX3, SMAD7, COL2A1, ACTC1, SFRP2, HAND1, PKP2, SPRY1, BMPR1A, ENG	289	280	19376	5.98616	2.78407e-08	1.85605e-09	1.68646e-09
GOTERM_BP_DIRECT	GO:0051094~positive regulation of developmental process	62	19.6203	5.92264e-12	CCDC71L, HAPLN1, HOXA11, PREX1, LBH, SOX17, BASP1, ZMIZ1, ENC1, ENPP2, KDR, FEZF2, CLIC1, SOX4, SEMA6A, MAP2K2, WNT5B, MSX2, ANXA3, MMD, NOG, TET1, ETV4, ISL1, PGF, RHOB, FAM210B, DMRTA2, SFRP2, ITGA6, ANGPTL4, RBM24, ENG, DLX1, DLX2, PTN, GATA3, GATA2, ERBB4, FLNA, NKX2-5, CTHRC1, LYN, JUP, PLK2, PLA2G2A, FN1, SUCO, SMAD7, LIN28A, BAMBI, ID2, CTH, ID4, BAX, KRAS, SPRY1, HPSE, CD24, FERMT2, BMPR1…	289	1603	19376	2.59313	3.02052e-08	1.86189e-09	1.69177e-09
GOTERM_BP_DIRECT	GO:0051093~negative regulation of developmental process	52	16.4557	6.3958e-12	PRAG1, YBX1, PTPRG, LBH, HEY1, SOX17, CTSK, ITGAV, FEZF2, SOX4, CTSC, SEMA6A, MSX2, NOG, TET1, ACTN4, ISL1, SFRP2, COL4A2, PKP2, DLX1, DLX2, PTN, PIK3R1, GATA3, GATA2, PLAC8, PRDX2, FLNA, CGA, NKX2-5, LYN, GADD45A, PLK2, SPRY4, TBX3, SMAD7, LIN28A, CDK6, BAMBI, ID2, ID1, ID4, GNAS, ID3, KRAS, SPRY1, VIM, CNTN4, FERMT2, BMPR1A, ITM2C	289	1190	19376	2.9297	3.26184e-08	1.86189e-09	1.69177e-09
GOTERM_BP_DIRECT	GO:0030334~regulation of cell migration	49	15.5063	6.57138e-12	NRP2, CD81, WASL, PTPRG, PYCARD, PREX1, LGALS3, TMSB4X, ENPP2, KDR, ITGAV, SEMA6A, WNT5B, ANXA3, LMO4, ITGA2, TPM1, NOG, TET1, ACTN4, PGF, RHOB, SFRP2, ITGA6, ADTRP, SGK1, ENG, GCNT1, PRCP, PTN, PIK3R1, GATA3, GATA2, GNAI2, ERBB4, FLNA, CGA, S100A11, LYN, JUP, GADD45A, PLK2, FN1, MCC, SMAD7, HPSE, FERMT2, BMPR1A, FGFR1	289	1073	19376	3.0617	3.35142e-08	1.86189e-09	1.69177e-09
GOTERM_BP_DIRECT	GO:0060485~mesenchyme development	27	8.5443	9.88355e-12	NRP2, GATA3, ADAMTS5, HEY1, ERBB4, BASP1, ANXA6, FLNA, NKX2-5, SOX4, SEMA6A, MSX2, NOG, FN1, ISL1, TBX3, SMAD7, ACTC1, SFRP2, BAMBI, HAND1, SPRY1, RBM24, FERMT2, BMPR1A, FGFR1, ENG	289	341	19376	5.30855	5.0406e-08	2.65295e-09	2.41055e-09
GOTERM_BP_DIRECT	GO:0009966~regulation of signal transduction	97	30.6962	1.14084e-11	PRAG1, CD81, TXNDC12, PYCARD, RGS5, CRHBP, LGALS3, PREX1, ARHGAP42, SOX17, ZMIZ1, TRIM24, KDR, SOX4, MAGEA3, IER3, SEMA6A, MAP2K2, WNT5B, MSX2, UNC5B, NANOS3, SHISA3, ACTN4, ISL1, SFRP2, DOK4, RAB34, DLX1, DLX2, TXK, GATA3, TXN, PIK3R1, ZC3HAV1, GATA2, PRDX2, DHX33, S100A13, CGA, NKX2-5, SOCS4, LYN, JUP, GADD45A, PLK2, FN1, CHCHD10, ARHGAP28, MCC, SMAD7, LIN28A, BAMBI, GNAS, HPSE, CD24, FERMT2, B…	289	3309	19376	1.96536	5.8183e-08	2.90914e-09	2.64332e-09
GOTERM_BP_DIRECT	GO:0048514~blood vessel morphogenesis	39	12.3418	1.43932e-11	NRP2, HPGD, PRCP, GATA2, SAT1, SOX17, HEY1, ZMIZ1, CALD1, KDR, FLNA, ITGAV, NKX2-5, EPHB4, SOX4, SEMA6A, JUP, GADD45A, UNC5B, ANXA3, PLK2, NOG, FN1, ISL1, PGF, RHOB, SMAD7, SFRP2, COL4A2, COL4A1, ID1, HAND1, PXDN, BAX, ADTRP, HPSE, ANGPTL4, BMPR1A, ENG	289	725	19376	3.60656	7.34051e-08	3.33707e-09	3.03215e-09
GOTERM_BP_DIRECT	GO:0045595~regulation of cell differentiation	71	22.4684	1.43952e-11	CCDC71L, PRAG1, YBX1, HAPLN1, HOXA11, PTPRG, PREX1, LBH, HEY1, SOX17, ZMIZ1, ENC1, KDR, ITGAV, FEZF2, CLIC1, SOX4, SEMA6A, MAP2K2, MSX2, LMO4, MMD, NOG, ACTN4, ETV4, ISL1, FAM210B, EID1, DMRTA2, SFRP2, MAF, PKP2, ITGA6, RBM24, ENG, DLX1, DLX2, PTN, PIK3R1, GATA3, GATA2, PRDX2, FLNA, NKX2-5, PDLIM5, CTHRC1, LYN, SPRY4, PLA2G2A, FN1, SUCO, TBX3, SMAD7, LIN28A, CDK6, BAMBI, ID2, CTH, ID1, ID4, ID3, …	289	2042	19376	2.33114	7.34153e-08	3.33707e-09	3.03215e-09
GOTERM_BP_DIRECT	GO:0065009~regulation of molecular function	83	26.2658	1.68741e-11	MIDN, WFIKKN1, CD81, DBI, SIPA1L2, BICD1, CDC14B, PYCARD, PREX1, CRHBP, LGALS3, ARHGAP42, TCL1A, HEY1, TMSB4X, CTSK, KDR, ITGAV, EPHB4, MAGEA3, MAP2K2, MSX2, ANXA3, LMO4, GSTO1, MMD, ITGA2, TPM1, NOG, ACTN4, ISL1, SFRP2, DDAH2, HAND1, ELMO1, ITGA6, ANGPTL4, SGK1, ENG, CSTB, AHNAK, GSTP1, TXK, PIK3R1, GATA3, TXN, GNAI2, PRDX2, DHX33, IFI16, ERBB4, PRKAR2B, PERP, CHN2, SERPINH1, SH3BP5, FLNA, CGA, …	289	2622	19376	2.12232	8.60577e-08	3.74165e-09	3.39976e-09
GOTERM_BP_DIRECT	GO:0045596~negative regulation of cell differentiation	42	13.2911	2.8862e-11	DLX1, DLX2, PRAG1, GATA3, PTN, YBX1, PIK3R1, GATA2, PTPRG, PRDX2, LBH, HEY1, FLNA, ITGAV, NKX2-5, FEZF2, SOX4, LYN, SEMA6A, MSX2, NOG, SPRY4, ACTN4, ISL1, TBX3, SMAD7, SFRP2, LIN28A, CDK6, BAMBI, ID2, ID1, PKP2, ID4, ID3, KRAS, SPRY1, VIM, CNTN4, FERMT2, BMPR1A, ITM2C	289	851	19376	3.30892	1.47196e-07	6.13318e-09	5.57278e-09
GOTERM_BP_DIRECT	GO:0042127~regulation of cell proliferation	66	20.8861	3.83327e-11	NRP2, CD81, FGFRL1, HAPLN1, PYCARD, LGALS3, TCL1A, LBH, SOX17, ZMIZ1, KDR, TRIM24, ITGAV, FEZF2, SLC16A2, SOX4, HMGN1, MSX2, ITGA2, TPM1, NOG, TET1, ISL1, PGF, DMRTA2, SFRP2, SGK1, PLPP1, ENG, HPGD, GSTP1, PTN, GATA3, GATA2, GNAI2, PLAC8, ERBB4, S100A13, FLNA, CGA, NKX2-5, S100A11, CTHRC1, LYN, JUP, PLA2G2A, FN1, MCC, TBX3, SMAD7, LIN28A, CDK6, BAMBI, ID2, FABP7, ID1, ID4, BAX, KRAS, SPRY1, HPSE,…	289	1856	19376	2.38414	1.95497e-07	7.81987e-09	7.10535e-09
GOTERM_BP_DIRECT	GO:0070887~cellular response to chemical stimulus	95	30.0633	4.59879e-11	TOP2B, NRP2, WFIKKN1, GLDC, CD81, YBX1, FGFRL1, PYCARD, AKAP12, PREX1, CRHBP, LGALS3, TCL1A, LBH, SOX17, ZMIZ1, TMSB4X, CTSK, PDK4, KDR, TRIM24, PMEPA1, SOX4, ABCC4, ABCC1, FCER1G, SEMA6A, MAP2K2, WNT5B, MSX2, GSTO1, ITGA2, TPM1, NOG, KRT8, TET1, ACTN4, ISL1, PGF, RHOB, FAM210B, COL2A1, HOXB9, RAB31, SFRP2, COL4A2, COL4A1, PXDN, COL4A6, ITGA6, ADTRP, SGK1, PLPP1, ENG, GRAMD1B, DLX1, HPGD, GSTP1, …	289	3285	19376	1.9389	2.34538e-07	9.0207e-09	8.19645e-09
GOTERM_BP_DIRECT	GO:0001944~vasculature development	42	13.2911	5.15552e-11	NRP2, HPGD, PRCP, GATA2, SAT1, SOX17, HEY1, ZMIZ1, CALD1, KDR, ENPP2, FLNA, ITGAV, NKX2-5, EPHB4, SOX4, SEMA6A, JUP, GADD45A, UNC5B, ANXA3, PLK2, NOG, FN1, ISL1, TBX3, PGF, RHOB, SMAD7, SFRP2, COL4A2, COL4A1, CTH, ID1, HAND1, PXDN, BAX, ADTRP, HPSE, ANGPTL4, BMPR1A, ENG	289	867	19376	3.24785	2.62932e-07	9.3904e-09	8.53238e-09
GOTERM_BP_DIRECT	GO:0072358~cardiovascular system development	42	13.2911	5.15552e-11	NRP2, HPGD, PRCP, GATA2, SAT1, SOX17, HEY1, ZMIZ1, CALD1, KDR, ENPP2, FLNA, ITGAV, NKX2-5, EPHB4, SOX4, SEMA6A, JUP, GADD45A, UNC5B, ANXA3, PLK2, NOG, FN1, ISL1, TBX3, PGF, RHOB, SMAD7, SFRP2, COL4A2, COL4A1, CTH, ID1, HAND1, PXDN, BAX, ADTRP, HPSE, ANGPTL4, BMPR1A, ENG	289	867	19376	3.24785	2.62932e-07	9.3904e-09	8.53238e-09
GOTERM_BP_DIRECT	GO:0060429~epithelium development	53	16.7722	6.52421e-11	HOXC13, HOXA11, LGALS3, LBH, HEY1, SOX17, BASP1, KDR, SOX4, MAP2K2, WNT5B, MSX2, LMO4, ITGA2, NOG, KRT8, SHROOM3, ETV4, RHOB, COL2A1, SFRP2, BDH2, MAF, COL4A1, HAND1, ENG, GATA3, GATA2, CNN3, CECR2, ERBB4, FLNA, FLNB, NKX2-5, CTHRC1, TBX3, SMAD7, KRT19, CDK6, ID2, GSTA2, ID1, GSTA1, ID4, GNAS, ID3, KRAS, SPRY1, VIM, HPSE, CD24, FERMT2, BMPR1A	289	1310	19376	2.71251	3.32735e-07	1.14736e-08	1.04252e-08
GOTERM_BP_DIRECT	GO:0009790~embryo development	49	15.5063	6.74935e-11	NRP2, YBX1, PHF6, HOXA11, HOXA10, HEY1, SH3PXD2A, SOX17, BASP1, ZMIZ1, KDR, ITGAV, PITX1, SOX4, WNT5B, MSX2, LMO4, ITGA2, NOG, KRT8, SHROOM3, TET1, ISL1, COL2A1, HOXB9, SFRP2, COL4A2, HAND1, TOP1, HOXB6, ENG, DLX1, DLX2, GATA3, GATA2, CECR2, ERBB4, NKX2-5, CTHRC1, FN1, TBX3, KRT19, ID2, MFAP2, BAX, ID3, NES, BMPR1A, FGFR1	289	1147	19376	2.86417	3.44217e-07	1.14739e-08	1.04255e-08
GOTERM_BP_DIRECT	GO:0010646~regulation of cell communication	103	32.5949	7.15535e-11	MIDN, PRAG1, CD81, TXNDC12, PYCARD, RGS5, CRHBP, LGALS3, PREX1, ARHGAP42, SOX17, ZMIZ1, TRIM24, KDR, SOX4, MAGEA3, IER3, SEMA6A, MAP2K2, WNT5B, MSX2, UNC5B, NANOS3, SHISA3, ACTN4, ISL1, SFRP2, DOK4, RAB34, DLX1, DLX2, TXK, GATA3, TXN, PIK3R1, ZC3HAV1, GATA2, PRDX2, DHX33, PRKAR2B, S100A13, CGA, NKX2-5, SOCS4, LYN, JUP, GADD45A, PLK2, FN1, CHCHD10, ARHGAP28, MCC, SMAD7, LIN28A, BAMBI, GNAS, CNTN4,…	289	3736	19376	1.8484	3.64923e-07	1.17717e-08	1.06961e-08
GOTERM_BP_DIRECT	GO:0010604~positive regulation of macromolecule metabolic process	100	31.6456	1.05213e-10	CD81, CDC14B, HOXA11, HOXA10, PYCARD, TCL1A, SOX17, ZMIZ1, ENPP2, TRIM24, KDR, PITX1, SOX4, IER2, HMGN1, IER3, MAP2K2, LMO4, ACTN1, NANOS3, ACTN4, ISL1, PGF, ARMCX3, SFRP2, HOXB9, MAF, DOK4, ADTRP, DLX1, DLX2, TXK, GATA3, TXN, PIK3R1, ZC3HAV1, GATA2, PLAC8, PRDX2, DHX33, CGA, NKX2-5, SOCS4, LYN, YES1, JUP, GADD45A, PLK2, FN1, CHCHD10, SUCO, LARP6, SMAD7, LIN28B, LIN28A, CDK6, BAMBI, ID2, ID1, ID4…	289	3599	19376	1.86288	5.36586e-07	1.67683e-08	1.52361e-08
GOTERM_BP_DIRECT	GO:0009893~positive regulation of metabolic process	106	33.5443	1.18505e-10	CD81, CDC14B, HOXA11, HOXA10, PYCARD, TCL1A, SOX17, ZMIZ1, ENPP2, TRIM24, KDR, PITX1, EPHB4, SOX4, IER2, HMGN1, IER3, MAP2K2, LMO4, ACTN1, NANOS3, ACTN4, ISL1, PGF, ARMCX3, SFRP2, HOXB9, MAF, DOK4, ADTRP, DLX1, DLX2, TXK, GATA3, TXN, PIK3R1, ZC3HAV1, GATA2, PLAC8, PRDX2, DHX33, CGA, NKX2-5, SOCS4, LYN, YES1, JUP, GADD45A, PLK2, FN1, CHCHD10, SUCO, LARP6, SMAD7, LIN28B, LIN28A, CDK6, BAMBI, ID2, I…	289	3931	19376	1.80788	6.04377e-07	1.83145e-08	1.6641e-08
GOTERM_BP_DIRECT	GO:0023051~regulation of signaling	103	32.5949	1.28413e-10	MIDN, PRAG1, CD81, TXNDC12, PYCARD, RGS5, CRHBP, LGALS3, PREX1, ARHGAP42, SOX17, ZMIZ1, TRIM24, KDR, SOX4, MAGEA3, IER3, SEMA6A, MAP2K2, WNT5B, MSX2, UNC5B, NANOS3, SHISA3, ACTN4, ISL1, SFRP2, DOK4, RAB34, DLX1, DLX2, TXK, GATA3, TXN, PIK3R1, ZC3HAV1, GATA2, PRDX2, DHX33, PRKAR2B, S100A13, CGA, NKX2-5, SOCS4, LYN, JUP, GADD45A, PLK2, FN1, CHCHD10, ARHGAP28, MCC, SMAD7, LIN28A, BAMBI, GNAS, CNTN4,…	289	3773	19376	1.83028	6.54904e-07	1.91007e-08	1.73554e-08
GOTERM_BP_DIRECT	GO:0001568~blood vessel development	40	12.6582	1.31083e-10	NRP2, HPGD, PRCP, GATA2, SAT1, SOX17, HEY1, ZMIZ1, CALD1, KDR, FLNA, ITGAV, NKX2-5, EPHB4, SOX4, SEMA6A, JUP, GADD45A, UNC5B, ANXA3, PLK2, NOG, FN1, ISL1, TBX3, PGF, RHOB, SMAD7, SFRP2, COL4A2, COL4A1, ID1, HAND1, PXDN, BAX, ADTRP, HPSE, ANGPTL4, BMPR1A, ENG	289	819	19376	3.27448	6.68525e-07	1.91007e-08	1.73554e-08
GOTERM_BP_DIRECT	GO:0003206~cardiac chamber morphogenesis	17	5.37975	1.40955e-10	NRP2, MSX2, TPM1, NOG, GATA3, ISL1, FGFRL1, TBX3, SMAD7, SFRP2, HEY1, HAND1, PKP2, NKX2-5, SOX4, ENG, BMPR1A	289	133	19376	8.56966	7.18871e-07	1.99686e-08	1.81441e-08
GOTERM_BP_DIRECT	GO:0007507~heart development	35	11.0759	1.61297e-10	NRP2, GATA3, FGFRL1, ADAMTS5, SOX17, HEY1, ERBB4, ZMIZ1, BASP1, KDR, FLNA, NKX2-5, PDLIM5, EPHB4, SOX4, MAP2K2, MSX2, LMO4, TPM1, NOG, FN1, ISL1, TBX3, SMAD7, COL2A1, ACTC1, SFRP2, ID2, HAND1, PKP2, ID3, SPRY1, RBM24, BMPR1A, ENG	289	645	19376	3.6381	8.22617e-07	2.22329e-08	2.02014e-08
GOTERM_BP_DIRECT	GO:0048729~tissue morphogenesis	36	11.3924	1.74351e-10	NRP2, GCNT1, GATA3, HOXA11, ADAMTS5, CECR2, SOX17, HEY1, ERBB4, KDR, FLNA, NKX2-5, SOX4, CTHRC1, WNT5B, MSX2, LMO4, ITGA2, TPM1, NOG, SHROOM3, ISL1, TBX3, RHOB, SMAD7, ACTC1, SFRP2, COL4A1, HAND1, PKP2, ID4, KRAS, SPRY1, FERMT2, BMPR1A, ENG	289	682	19376	3.53903	8.89188e-07	2.33997e-08	2.12616e-08
GOTERM_BP_DIRECT	GO:0042981~regulation of apoptotic process	60	18.9873	2.49799e-10	TXNDC12, PTMS, PYCARD, AKAP12, LGALS3, TCL1A, CTSK, PDK4, KDR, TRIM24, ITGAV, SOX4, MAGEA3, CTSC, IER3, MSX2, UNC5B, NANOS3, ACTN1, NOG, ACTN4, ISL1, DUSP6, RHOB, COL2A1, SFRP2, DDAH2, ITGA6, ANGPTL4, SGK1, DLX1, HPGD, ANP32A, GSTP1, PIK3R1, GATA3, GATA2, GNAI2, PLAC8, PRDX2, ERBB4, FLNA, NKX2-5, LYN, NQO1, GADD45A, PLK2, CHCHD10, TBX3, KRT18, ACTC1, TCIM, CTH, ID1, BAX, ID3, KRAS, NES, ITM2C, FG…	289	1666	19376	2.41459	1.27397e-06	3.2666e-08	2.96812e-08
GOTERM_BP_DIRECT	GO:0045597~positive regulation of cell differentiation	47	14.8734	4.15012e-10	CCDC71L, DLX1, DLX2, GATA3, PTN, GATA2, HAPLN1, HOXA11, PREX1, SOX17, ZMIZ1, ENC1, KDR, FLNA, NKX2-5, FEZF2, CLIC1, SOX4, CTHRC1, LYN, SEMA6A, MAP2K2, MSX2, MMD, PLA2G2A, FN1, SUCO, ETV4, ISL1, SMAD7, FAM210B, DMRTA2, SFRP2, LIN28A, BAMBI, ID2, CTH, ID4, KRAS, ITGA6, HPSE, CD24, RBM24, FERMT2, BMPR1A, FGFR1, ENG	289	1128	19376	2.79354	2.11656e-06	5.2914e-08	4.80791e-08
GOTERM_BP_DIRECT	GO:0031325~positive regulation of cellular metabolic process	99	31.3291	4.60256e-10	CD81, CDC14B, HOXA11, HOXA10, PYCARD, TCL1A, SOX17, ZMIZ1, ENPP2, TRIM24, KDR, PITX1, EPHB4, SOX4, IER2, HMGN1, MAP2K2, LMO4, ACTN1, NANOS3, ACTN4, ISL1, PGF, ARMCX3, SFRP2, HOXB9, MAF, DOK4, ADTRP, DLX1, DLX2, TXK, GATA3, TXN, PIK3R1, ZC3HAV1, GATA2, PLAC8, PRDX2, DHX33, CGA, NKX2-5, SOCS4, LYN, YES1, JUP, GADD45A, PLK2, CHCHD10, LARP6, SMAD7, LIN28B, LIN28A, BAMBI, ID2, ID4, GNAS, HPSE, CD24, F…	289	3639	19376	1.82398	2.3473e-06	5.72513e-08	5.20201e-08
GOTERM_BP_DIRECT	GO:0010941~regulation of cell death	63	19.9367	5.43949e-10	TXNDC12, PTMS, PYCARD, AKAP12, LGALS3, TCL1A, CTSK, PDK4, KDR, TRIM24, ITGAV, SOX4, MAGEA3, CTSC, IER3, MSX2, UNC5B, NANOS3, ACTN1, NOG, ACTN4, ISL1, DUSP6, RHOB, COL2A1, SFRP2, DDAH2, ITGA6, ANGPTL4, SGK1, DLX1, HPGD, ANP32A, GSTP1, PIK3R1, GATA3, TXN, GATA2, GNAI2, PLAC8, PRDX2, ERBB4, FLNA, NKX2-5, SLC25A24, LYN, NQO1, GADD45A, PLK2, CHCHD10, TBX3, KRT18, ACTC1, TCIM, CTH, ID1, BAX, ID3, KRAS,…	289	1837	19376	2.29931	2.77413e-06	6.60509e-08	6.00157e-08
GOTERM_BP_DIRECT	GO:0043067~regulation of programmed cell death	60	18.9873	5.84465e-10	TXNDC12, PTMS, PYCARD, AKAP12, LGALS3, TCL1A, CTSK, PDK4, KDR, TRIM24, ITGAV, SOX4, MAGEA3, CTSC, IER3, MSX2, UNC5B, NANOS3, ACTN1, NOG, ACTN4, ISL1, DUSP6, RHOB, COL2A1, SFRP2, DDAH2, ITGA6, ANGPTL4, SGK1, DLX1, HPGD, ANP32A, GSTP1, PIK3R1, GATA3, GATA2, GNAI2, PLAC8, PRDX2, ERBB4, FLNA, NKX2-5, LYN, NQO1, GADD45A, PLK2, CHCHD10, TBX3, KRT18, ACTC1, TCIM, CTH, ID1, BAX, ID3, KRAS, NES, ITM2C, FG…	289	1703	19376	2.36213	2.98076e-06	6.74184e-08	6.12582e-08
GOTERM_BP_DIRECT	GO:0048863~stem cell differentiation	22	6.96203	5.93145e-10	DLX1, DLX2, NRP2, SEMA6A, MSX2, NOG, FN1, PTN, MSI2, ISL1, TBX3, DMRTA2, LBH, LIN28A, SFRP2, CDK6, SOX17, ERBB4, ANXA6, NKX2-5, RBM24, BMPR1A	289	267	19376	5.52431	3.02504e-06	6.74184e-08	6.12582e-08
GOTERM_BP_DIRECT	GO:0012501~programmed cell death	70	22.1519	5.94869e-10	TXNDC12, PTMS, PYCARD, AKAP12, LGALS3, TCL1A, CTSK, PDK4, ANXA6, KDR, TRIM24, ITGAV, SOX4, MAGEA3, CTSC, IER3, SEMA6A, MSX2, UNC5B, NANOS3, ACTN1, NOG, KRT8, ACTN4, ISL1, DUSP6, RHOB, COL2A1, SFRP2, DDAH2, ELMO1, ITGA6, ANGPTL4, TOP1, SGK1, DLX1, HPGD, ANP32A, GSTP1, PIK3R1, GATA3, GATA2, GNAI2, PLAC8, CECR2, PRDX2, IFI16, ERBB4, PERP, FLNA, NKX2-5, LYN, NQO1, GADD45A, PLK2, CHCHD10, USP28, TBX3,…	289	2171	19376	2.16175	3.03382e-06	6.74184e-08	6.12582e-08
GOTERM_BP_DIRECT	GO:0008283~cell proliferation	68	21.519	8.29999e-10	RERE, NRP2, CD81, FGFRL1, HAPLN1, PYCARD, LGALS3, TCL1A, LBH, SOX17, ZMIZ1, KDR, TRIM24, ITGAV, FEZF2, SLC16A2, SOX4, HMGN1, MAP2K2, MSX2, ITGA2, TPM1, NOG, TET1, ISL1, PGF, DMRTA2, SFRP2, PLPP1, ENG, HPGD, GSTP1, PTN, GATA3, GATA2, GNAI2, PLAC8, PRDX2, ERBB4, S100A13, FLNA, CGA, NKX2-5, S100A11, CTHRC1, LYN, PLA2G2A, FN1, USP28, MCC, TBX3, SMAD7, LIN28A, CDK6, BAMBI, ID2, FABP7, ID1, ID4, BAX, K…	289	2092	19376	2.17928	4.23298e-06	9.20216e-08	8.36133e-08
GOTERM_BP_DIRECT	GO:0003208~cardiac ventricle morphogenesis	13	4.11392	8.93761e-10	TPM1, NOG, GATA3, ISL1, SMAD7, SFRP2, HEY1, HAND1, PKP2, NKX2-5, SOX4, ENG, BMPR1A	289	74	19376	11.7782	4.55817e-06	9.69825e-08	8.8121e-08
GOTERM_BP_DIRECT	GO:0071310~cellular response to organic substance	79	25	9.67679e-10	TOP2B, NRP2, WFIKKN1, GLDC, CD81, YBX1, FGFRL1, PYCARD, AKAP12, CRHBP, TCL1A, LBH, SOX17, ZMIZ1, TMSB4X, CTSK, PDK4, KDR, PMEPA1, SOX4, ABCC1, FCER1G, SEMA6A, MAP2K2, WNT5B, MSX2, ITGA2, NOG, KRT8, TET1, ACTN4, ISL1, PGF, FAM210B, COL2A1, RAB31, SFRP2, COL4A2, COL4A1, PXDN, COL4A6, ITGA6, ADTRP, SGK1, PLPP1, ENG, GRAMD1B, DLX1, HPGD, GSTP1, TXK, PIK3R1, GATA3, GNAI2, PRDX2, IFI16, ERBB4, FLNB, CG…	289	2640	19376	2.00627	4.93515e-06	1.00282e-07	9.11187e-08
GOTERM_BP_DIRECT	GO:0032989~cellular component morphogenesis	48	15.1899	9.70909e-10	RERE, TOP2B, NRP2, PRAG1, FBLIM1, RHOBTB3, GATA3, WASL, PIK3R1, PREX1, SOX17, KDR, ENPP2, FLNA, FLNB, ITGAV, NKX2-5, FEZF2, PDLIM5, EPHB4, SEMA6A, MAP2K2, MYO10, LMO4, UNC5B, ACTN1, TPM1, NOG, SPRY4, KRT8, FN1, SHROOM3, ACTN4, ISL1, RHOB, ENAH, KRT19, ACTC1, BAMBI, ID1, PKP2, BAX, CNTN4, HPSE, SGK1, NES, FERMT2, NECTIN2	289	1200	19376	2.6818	4.95162e-06	1.00282e-07	9.11187e-08
GOTERM_BP_DIRECT	GO:0008284~positive regulation of cell proliferation	44	13.9241	9.83153e-10	NRP2, HPGD, CD81, PTN, GATA2, HAPLN1, GNAI2, PLAC8, PYCARD, TCL1A, LBH, ERBB4, ZMIZ1, S100A13, KDR, FLNA, ITGAV, NKX2-5, CGA, SOX4, CTHRC1, LYN, ITGA2, NOG, FN1, TET1, ISL1, TBX3, PGF, DMRTA2, SFRP2, LIN28A, CDK6, BAMBI, ID2, ID1, ID4, KRAS, HPSE, CD24, NES, FERMT2, BMPR1A, FGFR1	289	1036	19376	2.84747	5.01407e-06	1.00282e-07	9.11187e-08
GOTERM_BP_DIRECT	GO:0003231~cardiac ventricle development	16	5.06329	1.08135e-09	LMO4, TPM1, NOG, GATA3, ISL1, FGFRL1, TBX3, SMAD7, SFRP2, HEY1, HAND1, PKP2, NKX2-5, SOX4, ENG, BMPR1A	289	131	19376	8.1887	5.51487e-06	1.08135e-07	9.82544e-08
GOTERM_BP_DIRECT	GO:0060411~cardiac septum morphogenesis	13	4.11392	1.23055e-09	NRP2, MSX2, NOG, ISL1, FGFRL1, TBX3, SMAD7, HEY1, HAND1, NKX2-5, SOX4, ENG, BMPR1A	289	76	19376	11.4682	6.27577e-06	1.19274e-07	1.08376e-07
GOTERM_BP_DIRECT	GO:0008219~cell death	72	22.7848	1.23952e-09	TXNDC12, PTMS, PYCARD, AKAP12, LGALS3, TCL1A, CTSK, PDK4, ANXA6, KDR, TRIM24, ITGAV, SOX4, MAGEA3, CTSC, IER3, SEMA6A, MSX2, UNC5B, NANOS3, ACTN1, NOG, KRT8, ACTN4, ISL1, DUSP6, RHOB, COL2A1, SFRP2, DDAH2, ELMO1, ITGA6, ANGPTL4, TOP1, SGK1, DLX1, HPGD, ANP32A, GSTP1, PIK3R1, GATA3, TXN, GATA2, GNAI2, PLAC8, CECR2, PRDX2, IFI16, ERBB4, PERP, FLNA, NKX2-5, LYN, NQO1, GADD45A, PLK2, CHCHD10, USP28, …	289	2306	19376	2.09334	6.32151e-06	1.19274e-07	1.08376e-07
GOTERM_BP_DIRECT	GO:0061061~muscle structure development	36	11.3924	1.37328e-09	WFIKKN1, CD81, YBX1, FGFRL1, ADAMTS5, HEY1, ERBB4, BASP1, FLNB, NKX2-5, PDLIM5, PITX1, SOX4, SVIL, WNT5B, ACTN1, TPM1, NOG, KRT8, ACTN4, ISL1, TBX3, SMAD7, DMRTA2, KRT19, ACTC1, ID2, CTH, HAND1, PKP2, ERVW-1, ID3, KRAS, RBM24, BMPR1A, ENG	289	737	19376	3.27492	7.00371e-06	1.29699e-07	1.17848e-07
GOTERM_BP_DIRECT	GO:0003205~cardiac chamber development	18	5.6962	1.54955e-09	NRP2, MSX2, LMO4, TPM1, NOG, GATA3, ISL1, FGFRL1, TBX3, SMAD7, SFRP2, HEY1, HAND1, PKP2, NKX2-5, SOX4, ENG, BMPR1A	289	179	19376	6.74195	7.90266e-06	1.43685e-07	1.30556e-07
GOTERM_BP_DIRECT	GO:0003279~cardiac septum development	15	4.74684	1.74199e-09	NRP2, MSX2, LMO4, NOG, GATA3, ISL1, FGFRL1, TBX3, SMAD7, HEY1, HAND1, NKX2-5, SOX4, ENG, BMPR1A	289	115	19376	8.745	8.88411e-06	1.58646e-07	1.4415e-07
GOTERM_BP_DIRECT	GO:0022603~regulation of anatomical structure morphogenesis	47	14.8734	1.89934e-09	PRAG1, FBLIM1, RHOBTB3, GATA3, PTN, GATA2, HOXA11, PREX1, SOX17, HEY1, BASP1, KDR, ENPP2, FLNA, FEZF2, PDLIM5, CTHRC1, SEMA6A, MAP2K2, WNT5B, JUP, MYO10, GADD45A, ANXA3, PLK2, TPM1, NOG, SPRY4, FN1, SHROOM3, ACTN4, ISL1, TBX3, PGF, RHOB, SFRP2, COL4A2, BAMBI, ID1, PKP2, BAX, SPRY1, HPSE, ANGPTL4, FERMT2, BMPR1A, ENG	289	1183	19376	2.66366	9.6866e-06	1.69941e-07	1.54413e-07
GOTERM_BP_DIRECT	GO:0030855~epithelial cell differentiation	37	11.7089	2.20298e-09	GATA3, GATA2, CNN3, LGALS3, LBH, SOX17, HEY1, ERBB4, BASP1, KDR, FLNA, FLNB, NKX2-5, SOX4, WNT5B, MSX2, ITGA2, KRT8, SHROOM3, ETV4, TBX3, KRT19, BDH2, CDK6, MAF, COL4A1, ID2, GSTA2, ID1, GSTA1, ID3, KRAS, SPRY1, VIM, HPSE, CD24, ENG	289	788	19376	3.14805	1.12351e-05	1.9371e-07	1.7601e-07
GOTERM_BP_DIRECT	GO:0006915~apoptotic process	65	20.5696	2.43424e-09	TXNDC12, PTMS, PYCARD, AKAP12, LGALS3, TCL1A, CTSK, PDK4, ANXA6, KDR, ITGAV, SOX4, MAGEA3, CTSC, IER3, SEMA6A, MSX2, UNC5B, NANOS3, NOG, KRT8, ISL1, DUSP6, RHOB, COL2A1, SFRP2, DDAH2, ELMO1, ITGA6, ANGPTL4, SGK1, DLX1, HPGD, GSTP1, PIK3R1, GATA3, GATA2, GNAI2, PLAC8, CECR2, PRDX2, IFI16, ERBB4, PERP, FLNA, NKX2-5, LYN, NQO1, GADD45A, PLK2, CHCHD10, USP28, TBX3, KRT18, ACTC1, TCIM, CTH, ID1, BAX, …	289	2003	19376	2.1757	1.24146e-05	2.10417e-07	1.91191e-07
GOTERM_BP_DIRECT	GO:0051241~negative regulation of multicellular organismal process	52	16.4557	4.16327e-09	PRAG1, PTPRG, PYCARD, CRHBP, ARHGAP42, HEY1, SOX17, TMSB4X, CTSK, FEZF2, CTSC, SEMA6A, MSX2, NOG, TET1, ISL1, SFRP2, COL4A2, ADTRP, DLX1, DLX2, GSTP1, PTN, PIK3R1, GATA3, GATA2, PLAC8, PRDX2, FLNA, CGA, LYN, JUP, GADD45A, PLK2, FN1, MCC, TBX3, SMAD7, LIN28A, CDK6, BAMBI, ID2, ID1, ID4, GNAS, ID3, SPRY1, VIM, CNTN4, CD24, BMPR1A, ITM2C	289	1430	19376	2.438	2.12325e-05	3.53878e-07	3.21544e-07
GOTERM_BP_DIRECT	GO:0001525~angiogenesis	32	10.1266	5.88449e-09	NRP2, PRCP, GATA2, SAT1, SOX17, HEY1, CALD1, KDR, FLNA, ITGAV, EPHB4, SEMA6A, JUP, GADD45A, UNC5B, ANXA3, PLK2, FN1, ISL1, PGF, RHOB, SFRP2, COL4A2, COL4A1, ID1, HAND1, PXDN, ADTRP, HPSE, ANGPTL4, BMPR1A, ENG	289	631	19376	3.40006	3.00104e-05	4.91982e-07	4.47028e-07
GOTERM_BP_DIRECT	GO:2000147~positive regulation of cell motility	32	10.1266	6.05903e-09	NRP2, GCNT1, GATA3, PTN, PIK3R1, GATA2, GNAI2, PYCARD, PREX1, LGALS3, TMSB4X, KDR, ENPP2, FLNA, ITGAV, CGA, S100A11, LYN, SEMA6A, MAP2K2, WNT5B, ANXA3, PLK2, ITGA2, FN1, ACTN4, PGF, RHOB, ITGA6, HPSE, FERMT2, FGFR1	289	632	19376	3.39468	3.09006e-05	4.92762e-07	4.47738e-07
GOTERM_BP_DIRECT	GO:0060548~negative regulation of cell death	44	13.9241	6.08707e-09	DLX1, GSTP1, TXNDC12, GATA3, PIK3R1, TXN, GATA2, PTMS, GNAI2, PLAC8, PRDX2, LGALS3, TCL1A, ERBB4, KDR, PDK4, FLNA, ITGAV, NKX2-5, SOX4, MAGEA3, IER3, NQO1, MSX2, UNC5B, NANOS3, PLK2, NOG, ISL1, TBX3, COL2A1, ACTC1, SFRP2, KRT18, TCIM, DDAH2, CTH, ID1, BAX, KRAS, ITGA6, ANGPTL4, NES, FERMT2	289	1101	19376	2.67936	3.10436e-05	4.92762e-07	4.47738e-07
GOTERM_BP_DIRECT	GO:0043066~negative regulation of apoptotic process	41	12.9747	6.28538e-09	DLX1, GSTP1, TXNDC12, GATA3, PIK3R1, GATA2, PTMS, GNAI2, PLAC8, PRDX2, LGALS3, TCL1A, ERBB4, KDR, PDK4, FLNA, ITGAV, NKX2-5, MAGEA3, IER3, NQO1, MSX2, UNC5B, NANOS3, PLK2, NOG, ISL1, TBX3, COL2A1, ACTC1, SFRP2, KRT18, TCIM, DDAH2, CTH, ID1, BAX, KRAS, ITGA6, ANGPTL4, NES	289	979	19376	2.80781	3.20549e-05	5.00866e-07	4.55101e-07
GOTERM_BP_DIRECT	GO:0048598~embryonic morphogenesis	32	10.1266	6.55084e-09	DLX2, GATA3, YBX1, GATA2, HOXA11, HOXA10, CECR2, SOX17, ITGAV, NKX2-5, PITX1, SOX4, CTHRC1, WNT5B, MSX2, LMO4, ITGA2, NOG, FN1, SHROOM3, TBX3, COL2A1, HOXB9, SFRP2, COL4A2, ID2, MFAP2, HAND1, BAX, HOXB6, BMPR1A, ENG	289	634	19376	3.38397	3.34087e-05	5.13989e-07	4.67024e-07
GOTERM_BP_DIRECT	GO:0009719~response to endogenous stimulus	60	18.9873	6.69227e-09	TOP2B, WFIKKN1, GLDC, CD81, SLC2A1, FGFRL1, CRHBP, LBH, ZMIZ1, CTSK, PDK4, KDR, TRIM24, PMEPA1, IER2, ABCC1, FCER1G, MSX2, ANXA3, ITGA2, NOG, TET1, ISL1, PGF, COL2A1, RAB31, SFRP2, COL4A2, COL4A1, COL4A6, ADTRP, SGK1, PLPP1, ENG, DLX1, HPGD, GCNT1, MGST2, PIK3R1, GATA3, GNAI2, ERBB4, PRKAR2B, CGA, LYN, SLC12A3, NQO1, YES1, JUP, SPRY4, SMAD7, BAMBI, RAB15, ID1, GNAS, SPRY1, VIM, FERMT2, BMPR1A, FG…	289	1817	19376	2.21392	3.413e-05	5.1713e-07	4.69878e-07
GOTERM_BP_DIRECT	GO:0048762~mesenchymal cell differentiation	20	6.32911	7.49683e-09	NRP2, SEMA6A, MSX2, NOG, FN1, GATA3, ISL1, TBX3, SMAD7, SFRP2, HEY1, BAMBI, ERBB4, ANXA6, FLNA, SPRY1, FERMT2, ENG, BMPR1A, FGFR1	289	251	19376	5.34223	3.82331e-05	5.70654e-07	5.18512e-07
GOTERM_BP_DIRECT	GO:0030335~positive regulation of cell migration	31	9.81013	8.53009e-09	NRP2, GCNT1, GATA3, PTN, PIK3R1, GATA2, GNAI2, PYCARD, PREX1, LGALS3, TMSB4X, KDR, ENPP2, FLNA, ITGAV, CGA, S100A11, LYN, SEMA6A, WNT5B, ANXA3, PLK2, ITGA2, FN1, ACTN4, PGF, RHOB, ITGA6, HPSE, FERMT2, FGFR1	289	605	19376	3.43536	4.35025e-05	6.39757e-07	5.813e-07
GOTERM_BP_DIRECT	GO:0030182~neuron differentiation	52	16.4557	9.5669e-09	RERE, TOP2B, NRP2, PRAG1, WASL, PTPRG, PREX1, HEY1, ZMIZ1, ENC1, FEZF2, EPHB4, SOX4, IER2, SEMA6A, MAP2K2, WNT5B, UNC5B, LMO4, MMD, NOG, ISL1, ENAH, DMRTA2, SFRP2, ITGA6, SGK1, DLX1, DLX2, PTN, GATA3, GATA2, CECR2, ERBB4, FLNA, TSPAN2, NKX2-5, PDLIM5, CTHRC1, LYN, FN1, NR2F6, LIN28A, ID2, ID1, ID4, ID3, VIM, CNTN4, BMPR1A, ITM2C, FGFR1	289	1466	19376	2.37813	4.879e-05	7.07119e-07	6.42508e-07
GOTERM_BP_DIRECT	GO:0060284~regulation of cell development	42	13.2911	9.91875e-09	DLX1, DLX2, PRAG1, GATA3, PTN, GATA2, HAPLN1, HOXA11, PTPRG, PREX1, HEY1, ENC1, FLNA, NKX2-5, FEZF2, PDLIM5, LYN, SEMA6A, MAP2K2, MMD, NOG, SPRY4, FN1, ACTN4, ISL1, SMAD7, DMRTA2, SFRP2, LIN28A, ID2, ID1, PKP2, ID4, KRAS, ITGA6, VIM, CNTN4, HPSE, FERMT2, BMPR1A, ITM2C, FGFR1	289	1036	19376	2.71804	5.05844e-05	7.22652e-07	6.56621e-07
GOTERM_BP_DIRECT	GO:0040017~positive regulation of locomotion	32	10.1266	1.21687e-08	NRP2, GCNT1, GATA3, PTN, PIK3R1, GATA2, GNAI2, PYCARD, PREX1, LGALS3, TMSB4X, KDR, ENPP2, FLNA, ITGAV, CGA, S100A11, LYN, SEMA6A, MAP2K2, WNT5B, ANXA3, PLK2, ITGA2, FN1, ACTN4, PGF, RHOB, ITGA6, HPSE, FERMT2, FGFR1	289	651	19376	3.29561	6.20586e-05	8.74092e-07	7.94224e-07
GOTERM_BP_DIRECT	GO:0051272~positive regulation of cellular component movement	32	10.1266	1.30813e-08	NRP2, GCNT1, GATA3, PTN, PIK3R1, GATA2, GNAI2, PYCARD, PREX1, LGALS3, TMSB4X, KDR, ENPP2, FLNA, ITGAV, CGA, S100A11, LYN, SEMA6A, MAP2K2, WNT5B, ANXA3, PLK2, ITGA2, FN1, ACTN4, PGF, RHOB, ITGA6, HPSE, FERMT2, FGFR1	289	653	19376	3.28551	6.67125e-05	9.26593e-07	8.41928e-07
GOTERM_BP_DIRECT	GO:0048699~generation of neurons	56	17.7215	1.44725e-08	RERE, TOP2B, NRP2, PRAG1, WASL, HAPLN1, PTPRG, PREX1, HEY1, ZMIZ1, ENC1, FEZF2, EPHB4, SOX4, IER2, SEMA6A, MAP2K2, WNT5B, UNC5B, LMO4, MMD, NOG, ISL1, ENAH, DMRTA2, SFRP2, ITGA6, SGK1, DLX1, DLX2, PTN, GATA3, GATA2, CECR2, ERBB4, FLNA, TSPAN2, NKX2-5, PDLIM5, CTHRC1, LYN, FN1, NR2F6, LIN28A, CDK6, ID2, ID1, ID4, BAX, ID3, KRAS, VIM, CNTN4, BMPR1A, ITM2C, FGFR1	289	1668	19376	2.25091	7.38072e-05	1.0111e-06	9.18709e-07
GOTERM_BP_DIRECT	GO:0043069~negative regulation of programmed cell death	41	12.9747	1.49982e-08	DLX1, GSTP1, TXNDC12, GATA3, PIK3R1, GATA2, PTMS, GNAI2, PLAC8, PRDX2, LGALS3, TCL1A, ERBB4, KDR, PDK4, FLNA, ITGAV, NKX2-5, MAGEA3, IER3, NQO1, MSX2, UNC5B, NANOS3, PLK2, NOG, ISL1, TBX3, COL2A1, ACTC1, SFRP2, KRT18, TCIM, DDAH2, CTH, ID1, BAX, KRAS, ITGA6, ANGPTL4, NES	289	1010	19376	2.72163	7.64878e-05	1.03366e-06	9.39211e-07
GOTERM_BP_DIRECT	GO:0051254~positive regulation of RNA metabolic process	60	18.9873	1.57137e-08	RERE, TOP2B, CD81, WASL, HOXC13, YBX1, PTMS, HOXA11, HOXA10, LBH, HEY1, SOX17, ZMIZ1, TRIM24, FEZF2, PITX1, SOX4, IER2, HMGN1, MAP2K2, LMO4, NANOS3, ACTN1, NOG, TET1, ACTN4, ETV4, ISL1, ARMCX3, HOXB9, SFRP2, MAF, HAND1, ITGA6, ENG, DLX1, DLX2, TXK, PIK3R1, GATA3, ZC3HAV1, GATA2, PLAC8, DHX33, IFI16, ERBB4, CGA, NKX2-5, YES1, JUP, TAF11, CHCHD10, ARID3A, TBX3, LIN28B, LIN28A, BAMBI, ID2, ID4, BMPR…	289	1860	19376	2.16274	8.01368e-05	1.06853e-06	9.70899e-07
GOTERM_BP_DIRECT	GO:0003229~ventricular cardiac muscle tissue development	11	3.48101	1.76294e-08	ID2, TPM1, NOG, HAND1, PKP2, NKX2-5, ISL1, TBX3, BMPR1A, ENG, SMAD7	289	60	19376	12.2916	8.99059e-05	1.18303e-06	1.07493e-06
[truncated: 1,020 more rows]
