# Supplementary material for: In vitro reconstitution of epigenetic reprogramming in the human germ line
Source: Nature. 2024 May 20;631(8019):170–8. doi: 10.1038/s41586-024-07526-6 (PMC11222161; doi:10.1038/s41586-024-07526-6)
Supplement: Supplementary file 4 — This file contains Supplementary Tables 1–12. [file 41586_2024_7526_MOESM4_ESM.zip › 2023-05-08623C-s4/2023-05-08623C-ST5_N_revised.xlsx]

## Sheet: Average
Supplementary Table 5. Statistic values of EM-seq analysis.
Average 5mCpG DNA methylation levels
Annotation	chr	start	end	Type	Paternal/Maternal	Gene locus	Autosome																										Chromosome X																Xa
							Okae et.al.			Tang et.al.		M1_BTAG		M1_AGDT							M1_AGVT	M2	F1_AGVT							F2_AGVT			Okae et.al.			Tang et.al.		M1_BTAG		M1_AGDT							M1_AGVT	M2	F1_AGVT
							Sperm	Oocyte	Blastocyst	hGC_M	hGC_F	iPSC	hPGCLC	c32AG B-, rep1	c32AG B-,rep2	c32AG	c82AG, rep1	c82AG, rep2	c82 AGDT	c122 AGDT	c82 AGVT	c76	iPSC	hPGCLC, rep1	hPGCLC, rep2	c72AG	c72AGVT	c86AGVT	c127AGVT	iPSC	c68AGVT	ag120	Sperm	Oocyte	Blastocyst	hGC_M	hGC_F	iPSC	hPGCLC	c32AG B-, rep1	c32AG B-,rep2	c32AG	c82AG, rep1	c82AG, rep2	c82 AGDT	c122 AGDT	c82 AGVT	c76	iPSC
CpG							75.9729	54.7141	25.6585	9.56179	11.1342	80.5844	72.0185	59.4748	60.7569	44.1072	26.4155	25.1187	21.3401	12.0421	12.4381	14.7018	81.1418	73.9041	71.4527	20.3726	16.2752	11.6888	9.20311	83.1061	16.5466	14.1684	74.6485	49.7118	28.1664	11.4208	14.3148	81.7935	73.9147	62.899	64.171	48.2335	30.3782	28.975	24.8519	15.2954	15.4356	17.9465	-
Genomewide 2kb-bin							84.3711	59.7717	29.4341	11.0687	12.6702	86.0858	76.2792	62.2178	63.6128	45.8525	28.1512	26.9011	22.8139	13.1874	13.6969	16.1496	86.6756	78.5646	75.5649	22.1496	17.7425	12.6168	10.0129	88.8004	18.1379	16.727	80.6308	53.5232	30.9388	12.4313	14.9133	86.2232	77.2224	65.3408	66.5065	49.6612	31.7416	30.4168	26.0394	16.3055	16.5784	19.043	88.2616
Genomewide 10kb-bin							80.7723	59.0263	29.0515	11.4569	13.031	84.924	75.5017	61.9124	63.2502	46.1107	28.4836	27.2223	23.1768	13.4744	13.8833	16.4364	85.5859	77.7455	74.8902	22.5191	18.0955	12.9927	10.2934	87.5109	18.3443	16.9536	78.2378	53.3533	30.7428	13.6448	15.6218	85.5807	76.8559	65.362	66.528	50.2912	32.4975	31.1295	26.8114	16.9401	17.0597	19.6508	88.5844
genomewide 50kb-bin							77.226	57.3398	28.043	11.3066	12.859	83.2432	74.0679	60.8406	62.1691	45.4607	28.0956	26.8535	22.8934	13.3391	13.72	16.2537	84.002	76.2939	73.5375	22.2603	17.9126	12.9452	10.2745	85.8195	18.1105	16.6005	75.0323	52.2521	29.9462	13.9314	15.927	84.142	75.7168	64.6265	65.8168	50.1006	32.6223	31.2407	26.9783	17.2017	17.1643	19.8485	87.9307
promoter,HCP							2.32028	5.87215	1.9408	1.02598	1.52102	13.7434	11.803	8.27544	8.54762	6.33083	3.80208	3.50535	3.23924	2.06098	1.78028	2.04532	13.3447	11.4083	11.0578	2.72497	2.34358	2.17542	1.85211	13.6286	2.22116	2.08818	27.9198	22.6985	11.5954	4.58355	7.07561	47.3634	42.1815	33.1518	34.1493	24.8523	14.1218	13.3491	11.0791	6.38313	6.7081	7.52167	19.7459
promoter,ICP							49.4847	35.3454	15.6587	7.07314	8.30777	71.5092	63.0357	49.4989	51.0317	36.2798	20.0709	19.026	16.134	8.7613	8.91563	10.6566	71.4413	63.9959	62.2942	15.1104	11.9302	8.73396	6.71972	73.1606	12.0817	9.78758	27.9198	22.6985	11.5954	4.58355	7.07561	47.3634	42.1815	33.1518	34.1493	24.8523	14.1218	13.3491	11.0791	6.38313	6.7081	7.52167	77.5731
promoter,LP							85.0498	45.9057	21.4217	7.29937	8.57406	83.7287	72.0076	56.6141	58.4591	39.2811	21.3078	20.2038	16.7213	8.62352	9.51948	11.2281	83.9611	74.0446	71.3838	16.8701	13.0499	8.92408	6.87946	86.0149	13.2901	11.2917	27.9198	22.6985	11.5954	4.58355	7.07561	47.3634	42.1815	33.1518	34.1493	24.8523	14.1218	13.3491	11.0791	6.38313	6.7081	7.52167	84.8775
Exon							82.0457	65.5968	27.536	5.97855	7.45368	83.9774	74.5402	59.4165	60.948	41.7033	21.6478	20.4115	16.7213	8.18089	8.88048	10.5635	83.7156	75.7574	73.3691	15.6736	11.8633	8.1533	6.3849	86.2859	12.8272	9.80574	78.6896	60.2273	30.4636	5.48239	8.67205	84.5015	74.9804	60.1475	61.8268	42.7326	22.1814	20.6653	17.0401	8.49889	9.14728	10.7769	82.7967
Intron							83.5344	68.6042	30.0766	7.84126	9.20127	84.2725	75.547	62.2803	63.4906	45.152	25.7807	24.361	20.1563	10.1104	10.6605	12.9855	84.3196	77.1958	74.5293	18.448	14.085	9.52004	7.42258	86.9496	14.9696	11.8714	80.7818	63.4336	33.1299	7.17698	9.87012	83.5154	75.1846	62.094	63.3465	45.2823	25.3216	23.7988	19.6987	10.0705	10.3273	12.5232	84.4076
Intergene							80.2498	38.1762	20.2291	5.81518	6.99205	82.9694	70.7354	53.8064	55.9322	36.2082	18.5495	17.6186	14.1718	6.75613	7.92939	9.51137	83.7867	73.3301	70.3111	14.7535	11.1108	7.2167	5.39545	85.7055	11.2921	9.49325	74.2963	36.4417	21.7325	5.49195	7.81657	82.0522	70.8324	55.0439	57.2932	37.7804	19.0762	18.0992	14.5542	7.19794	8.25244	9.86047	82.0697
Non promoter CGI							3.6165	13.5126	5.14086	1.12084	1.66112	20.0369	19.104	14.5027	14.801	11.2826	5.98282	5.56365	4.90115	2.8045	2.62502	3.00398	19.4161	17.1916	17.1209	4.10292	3.42026	3.07343	2.59726	19.0462	3.38395	2.91059	2.80652	9.15777	3.71346	1.28895	2.52029	10.79	10.6246	9.09054	8.99315	7.36964	4.22651	3.34919	3.08207	1.82443	1.82365	2.51255	13.5368
L1							85.6773	64.6974	32.8994	18.0706	20.2414	87.3986	78.7675	66.7776	67.7687	52.0634	36.7531	35.5531	31.2117	20.8016	21.1061	23.8282	88.388	81.5089	78.2176	29.4659	24.807	18.8571	15.7668	90.4115	25.9128	27.1551	74.6944	55.7554	32.6343	20.8595	20.8081	86.7719	78.8804	69.5347	70.3202	55.7069	40.1342	38.7741	34.4048	23.8382	24.4032	26.725	90.5978
L1, L1PA (L1HS, L1PA2-7)							86.3641	72.8267	39.2703	34.6632	37.5265	86.5597	80.7423	74.7302	74.9407	66.0388	55.7159	54.6031	50.4947	39.3304	38.2966	41.8826	88.762	84.0584	81.4377	46.7904	42.091	35.9499	31.6336	90.0501	44.3323	48.7427	71.8775	60.7885	36.7223	34.0948	34.0907	85.6588	80.9089	77.1287	77.223	69.1093	58.522	57.3078	53.2581	42.3419	41.2634	44.3091	90.3145
ERV1							76.461	51.6171	25.423	16.4343	18.6179	86.0188	74.0383	59.2625	60.9949	44.7951	29.318	28.0607	24.9515	16.8879	17.0901	19.3517	86.1758	76.0266	73.4062	25.5153	21.6291	17.1729	14.4008	88.6955	22.0787	22.5702	71.8922	45.6948	25.8264	15.5913	16.8617	85.0566	72.1631	57.6799	59.7312	43.7996	27.8976	26.6777	23.1008	15.9109	16.4076	18.3732	86.1293
ERVK							83.2704	60.0604	30.3935	28.4317	31.8368	84.7109	71.7285	62.3103	63.7581	54.1535	44.2228	42.8141	40.4362	33.4751	30.8838	32.6306	85.0679	75.0847	71.5181	37.787	34.4471	29.9333	27.5179	86.5455	33.9718	36.679	77.1127	60.248	33.7337	30.0725	33.2518	85.6448	73.4207	66.788	68.366	58.8677	48.8822	47.7432	44.9483	38.8897	34.4957	37.5782	88.6786
ERVL							86.8517	50.8195	24.4226	8.55608	9.98207	86.9726	75.5771	59.4052	61.4115	42.2945	23.3214	22.2647	18.4958	9.74303	11.2119	12.9804	87.0549	77.304	74.4864	19.7539	15.4951	10.5113	7.93323	89.2647	15.4	14.1022	83.1863	43.0644	25.2207	8.35164	10.556	86.8415	75.705	61.6022	62.9691	44.0736	24.2485	22.8797	19.018	10.2737	12.1291	14.165	89.8185
ERVL-MaLR							86.1792	57.6226	29.1698	15.7278	17.4332	87.9311	77.9982	64.0527	65.5516	49.0812	31.8303	30.5517	26.8522	17.4858	18.2234	19.9499	88.1714	79.8663	76.976	26.5661	22.0712	17.0979	13.7522	90.2778	22.5101	22.6123	84.9398	56.8507	32.9133	18.7867	19.3888	87.4632	77.9404	66.017	67.2889	52.7403	35.8672	34.6645	30.2416	21.5345	21.5817	23.6991	90.0015
SVA							62.2567	64.2146	36.3475	28.6307	37.4661	91.5174	83.8865	67.0283	68.6249	55.4963	43.6364	42.2041	40.2587	32.0811	31.9425	30.7478	91.5403	82.6979	82.0193	38.0497	34.6073	34.2332	29.9354	92.5275	34.8292	41.173	61.3998	66.0146	43.3416	34.754	46.1485	91.3744	85.0065	70.4117	72.6959	62.6033	52.2341	48.9059	47.2246	40.8742	39.0852	38.1297	95.0339
SVA_A							75.98	71.4673	48.2661	44.5624	50.1988	90.0313	82.708	74.3167	75.4073	68.0728	61.0342	60.3081	58.5747	52.1576	50.0811	50.0537	90.2568	83.3632	82.542	55.7431	52.7391	51.9432	49.0278	91.1173	52.4637	56.1798	77.2433	68.8427	51.8137	49.1165	54.4786	90.4044	83.1862	72.6645	74.5939	71.4757	63.327	61.755	56.4625	58.6975	52.804	49.8514	93.75
Alu							84.4349	61.475	31.5918	13.4981	15.2562	90.7084	85.0443	74.5218	74.9816	58.4395	37.5324	35.5515	30.2568	16.4169	16.279	20.2789	91.1356	86.5914	84.1083	28.0403	21.9813	15.1647	11.2484	93.2669	22.0841	18.5993	81.7524	53.8686	32.4821	13.4273	17.3417	90.6023	85.5098	76.7162	76.9456	61.4943	39.9262	37.8055	32.264	18.3117	17.5156	21.7254	92.7456
AluY							70.9089	62.022	32.8152	18.5543	20.9235	91.5244	86.4021	76.2727	76.7259	61.6399	39.7179	37.7063	32.7994	18.7814	18.1979	22.3479	92.4694	88.2774	85.98	30.2935	24.1409	16.8073	11.7883	93.9273	24.0162	21.9865	64.3598	56.1397	34.2241	20.0216	24.713	90.9714	86.4769	78.9142	79.4356	66.2021	44.5713	42.5486	37.4532	23.0848	21.2123	26.0091	94.1647
Satellite							37.4453	55.0534	23.0142	21.0679	24.2627	79.9768	72.3101	66.049	66.6068	56.742	42.0181	41.275	36.6596	26.3367	23.8608	29.8071	82.1045	77.0618	74.4775	32.6353	29.3004	25.9995	23.7875	77.0327	29.584	30.0309	41.0865	63.1334	31.947	31.4926	34.675	78.4989	69.1911	66.9272	65.9588	61.3294	50.7698	49.6539	45.095	36.1476	32.7132	37.5752	82.1333
Satellite/centr							30.9032	66.7498	27.402	27.092	30.8797	78.0902	69.1842	64.9632	65.1559	58.3397	45.8414	45.3227	41.3251	31.8588	28.3366	34.9529	81.6105	76.078	73.4729	37.3717	34.3561	31.3239	28.9861	73.444	32.7376	33.1571	41.4488	64.1791	32.4482	31.9897	35.1186	78.9049	69.5186	66.7385	66.3166	61.5983	50.4756	49.7885	45.085	36.084	32.5867	37.6108	81.52
Imprint DMR	chr11	2147103	2148538	known	P	IGF2 DMR0	92.688	6.187	4.819	1.799	0.711	29.11	34.47	35.016	36.897	20.451	6.028	7.015	5.815	0.742	0	0.51	33.63	28.271	26.848	4.091	0.98	0.997	1.483	9.066	1.159	0.738
Imprint DMR	chr14	100809090	100811721	known	P	IG-DMR	96.508	9.303	37.664	0.989	3.166	94.015	81.979	22.676	32.153	12.375	4.995	2.096	0.883	0.26	1.625	1.646	84.636	85.047	80.989	4.953	1.265	0.337	0.541	94.488	0.588	0.611
Imprint DMR	chr11	1997582	2003510	known	P	H19	76.719	7.118	36.418	1.362	2.062	60.798	50.781	11.276	16.02	3.823	0.962	0.54	0.5	0.687	0.941	0.115	47.528	40.675	36.016	1.355	0.295	0.583	0.463	47.045	0.167	0.46
Imprint DMR	chr19	56837125	56841903	known	M	PEG3	0.593	96.713	41.082	5.735	7.682	91.67	89.272	85.057	87.918	85.221	78.207	79.582	75.772	67.887	56.998	73.137	16.71	14.87	13.264	6.047	3.961	6.249	4.269	89.588	70.081	62.328
Imprint DMR	chr6	160005526	160006529	known	M	IGF2R	0	94.947	46.814	30.69	32.528	95.792	94.098	90.835	88.595	91.973	86.471	81.635	82.207	78.938	37.354	79.978	44.687	53.839	37.535	33.626	37.157	20.845	14.825	37.146	35.634	33.896
Imprint DMR	chr8	134694984	134697871	placenta	M	ZFAT	0.922	81.297	38.015	42.765	41.59	93.725	87.737	80.808	82.204	72.056	59.201	56.874	55.752	41.645	37.778	42.949	93.738	87.011	85.581	60.224	58.325	53.013	53.061	94.103	46.284	46.833
Imprint DMR	chr6	169654408	169655522	novel	M	WDR27	3.22	90.761	41.743	16.936	31.775	61.508	54.994	39.236	36.047	41.343	32.362	50.795	27.995	30.082	14.015	21.853	59.323	41.253	44.212	26.897	29.204	24.984	14.326	50.416	29.569	45.916
Imprint DMR	chr7	94656225	94658648	known	M	PEG10	1.054	83.032	34.45	21.718	30.898	51.418	43.563	42.472	40.65	35.935	43.634	40.797	29.755	42.655	26.371	26.924	50.803	33.958	31.381	34.061	30.132	34.461	25.695	35.262	28.388	33.898
Imprint DMR	chr7	155071009	155071672	novel	M	HTR5A	0.449	98.794	38.541	2.383	3.916	91.608	87.314	75.298	68.24	59.017	47.106	47.903	37.847	10.821	14.127	25.091	92.721	88.319	87.037	25.555	13.244	15.607	8.226	34.073	3.614	4.911
Imprint DMR	chr13	48318205	48321627	known	M	RB1	0.802	97.002	40.294	3.173	3.487	96.19	92.194	82.816	81.823	68.923	42.438	39.876	33.953	15.933	12.376	17.939	94.303	90.468	92.398	23.643	20.546	22.468	10.208	40.821	14.771	7.13
Imprint DMR	chr2	206202243	206204721	placenta	M	GPR1-AS	4.488	90.72	38.252	8.957	8.684	94.43	89.338	72.405	74.492	58.058	30.853	31.06	22.424	9.592	14.739	14.128	95.281	86.908	86.131	25.108	21.588	12.851	4.385	96.128	21.637	13.797
Imprint DMR	chr16	3431801	3432388	near_known	M	ZNF597	0	98.396	37.352	9.354	10.467	92.692	92.669	85.299	88.264	69.534	42.729	52.975	38.637	21.589	28.266	25.426	92.388	92.647	89.292	43.893	35.898	27.97	24.261	93.397	41.62	34.089
Imprint DMR	chr19	53647261	53652354	placenta	M	MIR512-1 cluster	17.114	96.406	41.308	21.517	24.789	94.662	93.712	83.21	86.681	75.543	47.32	47.127	40.521	23.668	27.759	33.537	94.291	93.272	91.488	41.69	41.502	32.518	27.13	95.924	38.162	36.437
Imprint DMR	chr3	183097937	183099839	placenta	M	MCCC1	1.079	96.238	39.75	1.466	0.867	25.391	14.466	0.748	0.678	0.221	0.615	0.289	0.401	0.046	0.213	0.152	26.375	15.323	14.347	0.182	0.296	0.063	0.41	26.893	0.053	0.321
Imprint DMR	chr19	10192830	10195739	placenta	M	DNMT1	6.914	84.582	34.72	0.543	2.498	20.285	15.715	12.818	11.596	7.978	3.321	3.729	3.786	1.082	1.944	1.952	20.19	17.224	16.248	2.662	2.104	1.396	1.955	21.308	1.558	1.767
Imprint DMR	chr7	134986273	134987260	placenta	M	AGBL3	0.615	96.707	38.277	1.586	0.672	2.751	3.422	1.313	1.133	0.678	0.391	0.682	0.534	0.071	0.088	0.375	8.985	2.224	0.872	0.731	0.096	2.534	0.259	3.235	0.202	0.891
Imprint DMR	chr6	104952756	104954684	placenta	M	LIN28B	2.348	80.558	33.451	0	0.359	1.688	0.434	0.701	0.465	1.908	0.721	0	0.368	0.426	0	0	1.295	0.236	0.594	0.317	0.199	0	1.174	1.707	1.962	0.48
Imprint DMR	chr15	93071769	93073630	placenta	M	RGMA	0.635	91.796	36.316	0.508	0.453	1.182	0.607	1.019	0.475	0.416	0.171	0.154	0.812	0.731	0.174	0.32	1.645	1.2	0.923	1.497	0	0.265	0.544	0.319	0.201	0.513
Imprint DMR	chr10	127195141	127196978	placenta	M	FAM196A/DOCK1	0.271	90.498	40.873	0.393	0.563	1.187	0.799	2.268	1.46	1.466	1.077	2.25	1.015	1.591	0.716	0.737	2.973	2.144	2.014	1.394	1.187	1.236	0.678	1.059	0.781	0.236
Imprint DMR	chr18	35376546	35377616	placenta	M	ZNF396	0.226	92.548	40.824	0.127	0.476	2.453	2.147	1.078	1.172	0.677	0.467	0.498	1.337	0.56	0	0.734	2.184	2.706	2.441	0.258	0.895	0.626	0.14	4.49	0.332	0.621
Imprint DMR	chr17	68600014	68601502	placenta	M	FAM20A	0.451	91.388	45.338	0.261	0.549	2.355	0.929	0.676	0.258	0.832	0.353	0.535	0.589	0.231	0.047	0.263	3.169	1.431	1.202	1.732	1.021	1.258	1.182	1.724	0.486	0.651
Imprint DMR	chr9	4297279	4300182	placenta	M	GLIS3	0.452	82.581	41.053	0.292	0.649	2.611	0.725	0.356	2.576	0.553	0.619	2.579	1.093	1.023	0.525	0.216	3.031	1.639	1.299	0.477	1.833	0.678	1.033	1.743	1.146	0.672
Imprint DMR	chr6	106510070	106514099	placenta	M	AIM1	1.122	95.066	40.354	0.119	0.527	3.307	1.796	0.994	1.107	0.382	0.459	0.492	0.842	0.219	0.496	0.194	2.57	1.702	1.59	0.342	0.274	0.623	1.917	2.429	0.195	0.278
Imprint DMR	chr11	110092001	110094058	placenta	M	ZC3H12C	0.331	74.384	38.112	0.271	0.648	3.785	1.092	1.019	0.34	1.168	0.415	0.982	0.462	0.614	0.384	0.569	3.322	1.668	1.293	1.153	0.313	1.385	2.238	2.515	0.186	0.638
Imprint DMR	chr9	37800143	37802940	placenta	M	DCAF10	0.589	92.177	38.422	0.612	1.914	15.127	10.091	4.824	5.806	2.716	0.454	0.424	0.427	0.426	1.04	0.234	15.143	11.885	9.966	0.957	0.289	0.618	0.383	16.748	0.067	0.844
Imprint DMR	chr13	32426557	32428311	placenta	M	N4BP2L1	0.11	85.487	37.439	0.408	0.517	7.901	6.326	3.439	4.322	1.922	0.359	0.432	0.447	0.469	0.331	0.15	7.843	6.29	6.245	0.646	0.098	0.12	0.249	8.1	0.259	0.869
Imprint DMR	chr5	59037947	59040727	placenta	M	PDE4D	0.236	85.049	38.103	0.496	1.669	9.218	4.524	3.448	3.265	2.265	1.258	2.049	1.986	0.947	0.659	0.886	10.674	4.519	4.302	1.751	1.02	1.023	2.085	8.306	1.701	0.902
Imprint DMR	chr15	98865267	98866421	known	M	IGF1R	0.327	95.756	33.897	1.413	2.022	92.12	81.413	48.098	51.545	19.212	0.182	1.266	0.38	0.173	1.388	0	5.146	4.245	1.875	0.235	0.25	0.251	0.203	9.465	0.317	0.661
Imprint DMR	chr15	24954857	24956829	known	M	SNURF	1.132	94.614	39.374	13.799	16.436	53.804	50.561	40.181	42.211	34.478	22.729	17.035	20.303	2.78	5.845	11.505	33.273	34.345	35.752	19.347	17.003	6.46	3.325	33.602	15.04	15.483
Imprint DMR	chr20	58853850	58856408	known	M	GNAS XL	0.454	94.746	38.149	2.322	2.775	46.15	47.82	31.953	33.592	27.867	12.105	5.327	7.593	0.713	0.736	0.505	3.753	2.608	2.655	0.537	0.648	0.329	0.186	42.058	1.097	0.548
Imprint DMR	chr20	58850594	58852978	known	M	NESP-AS/GNAS-AS1	0.654	96.515	40.441	7.947	8.867	34.883	32.328	27.941	26.322	19.807	14.555	13.936	14.43	8.243	8.609	8.717	19.231	14.52	13.595	6.745	6.534	4.826	5.881	34.751	11.742	9.066
Imprint DMR	chr6	144006941	144008751	known	M	PLAGL1	0.286	96.891	42.033	11.058	16.928	33.505	42.074	33.866	24.623	34.093	23.645	18.083	11.676	1.595	9.273	6.424	9.236	3.656	4.207	0.897	0.616	1.028	0.745	48.83	13.215	22.15
Imprint DMR	chr10	119818534	119819215	known	M	INPP5F	0.373	88.131	33.523	1.733	2.366	83.427	79.972	66.488	72.821	49.664	11.176	6.042	5.353	0.22	1.259	0.111	0.787	0.569	0.34	0.16	0.448	0.113	0.777	86.848	0.63	0.782
Imprint DMR	chr1	68049750	68051862	known	M	DIRAS3	0.584	91.793	35.254	2.911	2.483	94.612	86.655	75.075	75.23	65.334	39.233	33.888	28.844	10.514	7.53	17.871	45.948	43.037	45.223	13.742	9.29	4.567	1.916	95.88	9.174	27.76
Imprint DMR	chr20	37520202	37522126	known	M	BLCAP/NNAT	0.423	98.634	38.708	1.426	3.144	94.547	89.437	78.988	82.953	61.22	14.581	8.514	7.252	0.167	0.575	0.399	28.971	25.155	19.429	0.826	0.204	0.443	2.133	43.627	1.29	1.723
Imprint DMR	chr1	68046822	68047803	near_known	M	DIRAS3 Ex2	2.795	98.08	39.827	1.408	0.458	53.468	68.262	77.107	81.68	64.588	21.935	19.344	17.998	1.46	1.977	5.718	44.62	45.62	36.602	6.846	3.375	1.387	0.504	56.441	3.844	3.74
Imprint DMR	chr15	24477606	24477924	near_known	M	CpG30/SNRPN_intergenic	1.667	68.194	3.958	0	0	59.863	55.542	45.41	34.926	51.396	3.08	1.266	4.275	0	3.412	1.487	29.38	34.205	41.527	10.01	9.373	7.867	10.922	69.58	28.858	11.028
Imprint DMR	chr1	39558954	39559868	novel	M	PPIEL	0	89.696	33.802	8.241	7.157	59.141	50.742	38.561	44.825	35.546	13.146	14.378	19.402	2.876	9.723	4.568	55.967	43.816	33.453	22.114	5.357	2.522	0.864	96.549	11.265	20.407
Imprint DMR	chr8	37747474	37748570	novel	M	CXORF56 pseudogene/ERLIN2	1.608	99.043	32.519	0.318	1.915	61.105	60.066	43.089	40.256	28.287	8.365	10.972	4.232	0.246	0.835	2.103	71.444	60.773	57.376	4.161	3.394	2.799	0.343	69.949	1.634	1.503
Imprint DMR	chr8	140098048	140100982	known	M	TRAPPC9	0.697	93.219	41.536	2.248	4.093	72.145	69.383	52.019	57.633	41.704	14.616	8.919	9.432	1.589	3.494	3.11	50.364	48.764	45.327	3.357	3.651	4.07	0.858	39.237	3.048	2.07
Imprint DMR	chr20	31546860	31548130	known	M	MCTS2P/HM13	4.65	76.465	37.576	0.761	1.996	58.387	52.373	51.856	41.446	39.999	15.814	9.059	6.49	0.793	2.849	2.071	38.263	33.199	42.565	4.051	4.037	0.913	0.846	56.411	6.947	2.382
Imprint DMR	chr19	53553832	53555171	near_known	M	ZNF331	0.225	96.632	45.012	2.763	6.337	53.935	58.404	40.919	45.074	34.406	23.691	18.529	16.37	1.782	6.128	6.21	50.845	45.426	53.883	11.048	7.357	5.459	3.087	64.155	11.725	11.694
Imprint DMR	chr6	3848848	3850125	known	M	FAM50B	0.369	93.792	40.76	1.494	5.039	44.679	44.588	36.361	38.928	21.368	4.427	3.415	1.767	1.216	1.386	0.899	26.077	34.258	35.813	0.235	0.377	0.841	1.173	77.299	1.64	2.877
Imprint DMR	chr7	130490281	130494547	known	M	MEST	0.596	87.409	39.435	1.437	3.467	46.149	45.541	27.08	27.705	21.828	5.563	3.299	2.394	0.716	0.841	0.639	45.728	37.185	36.128	1.961	0.802	2.011	1.717	95.806	1.116	1.406
Imprint DMR	chr7	50781029	50783615	known	M	GRB10	1.419	91.816	38.248	1.746	1.815	38.618	42.092	29.549	37.573	28.09	1.611	0.734	0.815	0.295	0.48	0.043	59.322	46.318	36.243	1.372	0.737	0.689	0.62	47.975	0.437	1.087
Imprint DMR	chr11	2698718	2701029	known	M	KvDMR1	0.596	88.686	38.443	14.159	13.509	46.41	49.671	30.305	34.261	28.989	16.744	17.717	11.895	1.998	5.039	1.323	39.319	36.251	41.861	9.013	5.073	2.557	0.771	47.976	1.144	6.029
Imprint DMR	chr4	88697033	88698086	known	M	NAP1L5	0.198	96.122	42.067	2.428	0.738	48.218	44.731	33.751	32.135	27.935	2.116	3.977	5.02	1.251	0.672	2.791	37.217	37.791	35.144	5.785	2.772	0.64	0.593	49.88	1.298	0.502
Imprint DMR	chr20	43513725	43515400	known	M	L3MBTL	0.643	86.841	43.896	1.384	4.471	52.327	55.383	38.066	41.931	31.417	11.186	12.788	7.941	0.174	2.261	0.262	46.652	39.016	37.868	13.919	4.29	1.979	0.535	52.106	1.98	4.135
Imprint DMR	chr22	41681770	41682869	novel	M	NHP2L1	0.811	94.313	39.455	4.032	2.355	49.241	47.185	36.628	36.005	32.074	7.805	5.314	6.23	0.663	0.265	1.584	46.851	42.804	42.351	0.867	0.55	0.443	0.846	57.526	1.251	1.342
Imprint DMR	chr19	53537256	53538958	known	M	ZNF331	0.273	92.158	39.872	1.344	3.51	55.844	48.404	38.107	36.875	39.588	6.579	5.749	3.003	1.396	3.462	0.862	50.718	38.737	42.584	4.948	1.448	1.154	0.788	50.856	2.101	5.267
[truncated: 31 more columns]

## Sheet: promoter_autosome
Average 5mC levels of gene promoter (900 bp upstream and 400 bp downstream of TSS) in autosome
NA: Not available due to short of read depth in the region.
										Autosome
										Okae et.al.			Tang et.al.		M1_BTAG		M1_AGDT							M1_AGVT	M2	F1_AGVT							F2_AGVT
chr	promoter_start	promoter_end	Entrez_id	strand	Name	HCP/ICP/LCP	Early/late ER genes	Meiotic cell cycle genes	13 germ cell up-regulated genes (Nicols)	Sperm	Oocyte	Blastocyst	hGC_M	hGC_F	iPSC	hPGCLC	c32AG B-, rep1	c32AG B-,rep2	c32AG	c82AG, rep1	c82AG, rep2	c82 AGDT	c122 AGDT	c82 AGVT	c76	iPSC	hPGCLC, rep1	hPGCLC, rep2	c72AG	c72AGVT	c86AGVT	c127AGVT	iPSC	c68AGVT	ag120
chr1	17036	18336	102466751	-	MIR6859-1	LCP	-	-	-	99.108	98.435	52.027	5.368	7.888	95.654	82.5	65.56	67.986	46.406	17.712	21.299	10.921	4.853	2.837	3.439	92.1	91.349	85.844	12.294	6.076	3.189	3.049	94.156	5.928	6.588
chr1	29026	30326	107985730	+	MIR1302-2HG	HCP	-	-	-	NA	NA	NA	NA	NA	NA	NA	7.273	0	1.306	0	0.877	1.773	1.379	NA	5.656	0	7.983	0.817	5.327	4.502	2.304	0.601	1.282	0	NA
chr1	29466	30766	100302278	+	MIR1302-2	HCP	-	-	-	NA	NA	NA	NA	NA	NA	NA	NA	NA	2.105	NA	NA	0	4	NA	NA	NA	NA	2.041	5.152	2.815	2.5	0	NA	NA	NA
chr1	35681	36981	645520	-	FAM138A	LCP	-	-	-	NA	NA	NA	NA	NA	NA	NA	NA	NA	NA	NA	NA	NA	NA	NA	NA	NA	NA	NA	NA	NA	NA	NA	NA	NA	NA
chr1	68191	69491	79501	+	OR4F5	LCP	-	-	-	NA	NA	NA	NA	NA	NA	NA	NA	NA	46.427	NA	NA	NA	NA	NA	NA	NA	NA	NA	NA	NA	NA	NA	NA	NA	NA
chr1	266954	268254	100996442	-	LOC100996442	LCP	-	-	-	NA	NA	17.114	1.538	0	50.769	14.25	27.295	34.735	22.208	8.555	8.095	7.222	0	6.12	2.592	57.614	56.773	54.59	5.108	7.718	3.492	0.278	59.249	2.774	0
chr1	140166	141466	729737	-	LOC729737	LCP	-	-	-	NA	NA	NA	NA	NA	NA	NA	NA	NA	NA	NA	NA	NA	NA	NA	NA	NA	NA	NA	NA	NA	NA	NA	NA	NA	NA
chr1	187558	188858	102465909	-	MIR6859-2	LCP	-	-	-	NA	100	56.962	18.952	NA	NA	NA	55.76	84.251	NA	NA	NA	NA	NA	2	NA	90	86.522	91.076	6.338	9.327	7.024	6.191	97.875	5.603	4.416
chr1	199542	200842	107985721	+	LOC107985721	HCP	-	-	-	NA	NA	NA	NA	NA	NA	NA	NA	NA	NA	NA	NA	NA	NA	NA	NA	NA	NA	NA	NA	NA	NA	NA	NA	NA	NA
chr1	476422	477722	112268260	-	LOC112268260	ICP	-	-	-	NA	NA	NA	NA	NA	NA	NA	NA	NA	NA	NA	NA	NA	NA	NA	NA	NA	NA	NA	NA	NA	NA	NA	NA	NA	NA
chr1	451278	452578	729759	-	OR4F29	LCP	-	-	-	NA	NA	NA	NA	NA	NA	NA	NA	NA	NA	NA	NA	NA	NA	NA	NA	NA	NA	NA	NA	NA	NA	NA	NA	NA	NA
chr1	495045	496345	100132287	-	LOC100132287	LCP	-	-	-	NA	NA	NA	NA	NA	NA	NA	NA	NA	NA	NA	NA	NA	NA	NA	NA	NA	NA	NA	NA	NA	NA	NA	NA	NA	NA
chr1	610897	612197	105378947	-	LOC105378947	ICP	-	-	-	NA	84.524	38.528	46.869	NA	97.917	90.91	NA	NA	68.142	76.665	66.786	NA	47.618	43.888	NA	92.063	88.269	88.054	66.562	63.754	68.167	59.68	92.369	64.583	54.085
chr1	628609	629909	101928626	-	LOC101928626	ICP	-	-	-	NA	4.585	2.716	26.41	38.654	NA	NA	0	0	0	0.127	0	0.285	0	19.392	0	63.177	60.021	61.017	28.471	25.829	18.441	19.941	63.674	26.675	12.262
chr1	632013	633313	102465432	-	MIR6723	ICP	-	-	-	23.241	6.848	10.999	40.048	42.743	58.606	84.192	0	0	0	0	0	0	0	39.967	0	81.598	77.992	77.869	50.073	47.761	42.355	39.193	77.38	47.182	22.022
chr1	719715	721015	81399	-	OR4F16	ICP	-	-	-	NA	NA	NA	NA	NA	NA	NA	82.5	82.992	41.965	NA	NA	51.372	16.676	NA	19.615	NA	89.61	NA	NA	NA	NA	NA	NA	NA	NA
chr1	729951	731251	100133331	-	LOC100133331	LCP	-	-	-	97.917	NA	49.62	6.87	5.555	95.09	85.792	70.516	78.104	52.209	20.999	24.813	23.371	10.369	9.615	16.019	86.225	89.108	89.861	23.107	15.328	11.947	6.111	97.222	9.356	5.358
chr1	744385	745685	107984841	-	LOC107984841	LCP	-	-	-	NA	NA	NA	NA	NA	NA	NA	58.927	77.617	65.36	26.466	25	18.446	20	17.858	12	80	NA	NA	18.334	26.786	NA	NA	NA	NA	NA
chr1	738553	739853	107984847	-	LOC107984847	ICP	-	-	-	NA	NA	NA	NA	NA	97.222	NA	76.973	78.957	64.923	51.553	43.851	38.083	29.592	25.447	27.287	91.224	83.895	77.774	31.322	22.369	20.976	13.059	91.538	15.05	NA
chr1	739934	741234	107984849	-	LOC107984849	LCP	-	-	-	NA	NA	NA	NA	NA	NA	NA	80.38	54.688	48.88	17.288	27.578	30.588	NA	5.952	11.25	95	85.07	NA	12.756	7.659	8.668	4.612	91.638	8.571	NA
chr1	778288	779588	100288069	-	LOC100288069	HCP	-	-	-	0.707	1.158	0.642	0.273	0.559	1.725	1.756	2.003	1.702	1.463	0.545	0.479	2.599	0.802	0.407	0.44	5.076	6.915	7.076	0.23	0.72	0.479	1.241	10.725	0	0.395
chr1	777842	779142	105378580	+	LOC105378580	HCP	-	-	-	1.279	10.634	1.786	0.373	1.634	17.711	13.76	11.619	13.054	8.556	1.734	2.087	3.628	0.97	0.76	0.319	16.066	18.225	16.701	0.979	0.881	0.86	1.237	17.942	1.384	0.529
chr1	816471	817771	400728	+	FAM87B	ICP	-	-	-	NA	NA	10.807	0	1.887	77.083	58.817	32.97	40.957	7.967	2.807	0	1.14	0.699	0	0	74.032	74.517	59.245	1.587	1.047	0.699	1.136	85.403	1.563	0
chr1	827122	828422	79854	-	LINC00115	HCP	-	-	-	0.998	0.203	0.465	0.252	1.238	0.917	1.252	2.274	0.392	0.313	0.174	0.054	0	0.31	0.283	0	0.725	0.494	0.116	0.892	0.662	0.444	0.841	0.13	0	0.505
chr1	826691	827991	643837	+	LINC01128	HCP	-	-	-	0.624	0.203	0.385	0.208	1.042	0.855	1.066	1.775	0.352	0.361	0.142	0.045	0	0.25	0.225	0	1.458	0.8	0.915	1.605	1.066	0.468	1.772	0.114	0	0.47
chr1	859285	860585	107984850	+	LOC107984850	LCP	-	-	-	91.898	10.666	8.987	1.19	2.208	87.305	82.332	60.471	60.923	32.371	19.994	16.479	12.381	2.256	8.499	7.017	93.65	81.35	82.057	10.494	4.461	3.274	5.714	91.811	9.15	5.355
chr1	876402	877702	284593	-	FAM41C	LCP	-	-	-	93.904	83.687	4.744	2.375	4.277	75.936	51.617	38.955	41.088	23.325	10.757	4.642	12.652	3.535	2.253	1.786	81.408	53.295	62.561	9.934	6.351	2.5	3.846	76.451	7.401	3.662
chr1	904215	905515	284600	+	LOC284600	HCP	-	-	-	0.65	1.868	0.731	1.236	2.126	3.8	1.993	0.727	1.553	0.525	0.162	0	0.209	1.919	1.867	0.624	7.633	4.106	5.233	1.063	1.142	0.833	0.759	5.515	0	0.918
chr1	919292	920592	100130417	-	LOC100130417	ICP	-	-	-	95.415	25.319	7.093	1.222	2.713	85.296	69.76	45.365	53.57	24.035	4.898	3.028	4.36	0.525	2.05	2.993	85.585	70.916	76.398	1.713	1.497	1.064	1.901	83.329	3.236	0.264
chr1	924537	925837	107985728	-	LOC107985728	HCP	-	-	-	0.512	1.294	0.668	0.531	0.323	1.938	0.91	0.752	2.089	0.396	0.301	0.144	0.827	0.272	0	0.185	2.06	1.239	1.321	0.379	0.333	0.497	1.424	2.011	0.731	0.609
chr1	924841	926141	148398	+	SAMD11	HCP	-	-	-	0.691	1.572	0.696	0.611	0.388	2.509	0.968	0.582	2.261	0.318	0.395	0.21	1.011	0.384	0	0.233	3.059	0.829	1.368	0.433	0.333	0.504	1.695	2.924	0.761	0.505
chr1	958899	960199	26155	-	NOC2L	HCP	-	-	-	0.234	0.4	0.471	0.788	1.022	35.165	34.039	8.239	13.276	10.227	3.629	2.398	4.234	1.695	2.702	0.928	25.128	28.923	29.138	1.785	1.588	1.947	0.567	16.754	1.615	1.16
chr1	959203	960503	339451	+	KLHL17	HCP	-	-	-	0.3	0.545	0.46	0.764	1.14	40.108	39.8	8.801	15.763	11.748	4.104	2.878	4.924	1.987	3.082	1.196	30.633	33.998	32.673	2.03	1.803	2.27	0.673	19.254	1.354	1.377
chr1	964920	966220	84069	+	PLEKHN1	HCP	-	-	-	90.908	76.651	20.755	4.222	4.083	89.824	79.148	54.204	61.942	35.557	8.622	6.994	5.878	2.91	2.76	3.855	88.1	83.534	84.074	5.375	4.797	2.245	1.275	93.02	3.466	1.336
chr1	981717	983017	84808	-	PERM1	ICP	-	-	-	95.994	10.257	8.633	2.414	1.602	86.44	78.2	68.628	65.188	38.971	15.938	14.943	7.939	2.861	4.049	3.254	87.383	78.178	79.073	6.352	5.174	2.106	1.187	80.552	5.513	1.698
chr1	1000652	1001952	57801	-	HES4	HCP	-	-	-	0.267	0.429	0.609	0.217	0.417	4.379	2.468	1.539	0.209	0.763	0.782	0	0.057	0.122	0.537	0.265	6.914	3.257	2.576	0.269	0.169	0.519	0.777	3.166	0.182	0.932
chr1	1012567	1013867	9636	+	ISG15	ICP	-	-	-	76.115	86.164	17.536	0.475	1.435	36.502	29.152	12.826	16.111	11.582	6.424	5.812	4.041	0.872	0.874	0.548	31.545	28.934	26.741	1.202	0.285	2.306	0.278	34.449	0.847	0.625
chr1	1019202	1020502	375790	+	AGRN	HCP	-	-	-	0.343	4.997	0.912	0.668	1.102	2.893	2.14	3.719	0.766	0.966	2.465	1.326	1.102	1.221	0.533	0.078	3.049	3.055	1.886	0.973	0.662	2.51	1.02	2.924	0.342	0.24
chr1	1058834	1060134	100288175	+	LOC100288175	HCP	-	-	-	0.303	1.052	0.556	0.55	0.58	3.287	1.383	0.3	2.592	1.036	0.647	0	0.961	0.29	0.264	0	2.994	0.986	1.518	1.199	1.398	1.029	0.692	1.605	0.056	0.168
chr1	1070941	1072241	112267874	-	LOC112267874	ICP	-	-	-	94.249	94.13	29.147	5.655	5.906	89.577	86.725	79.28	78.601	53.565	20.876	20.899	18.654	5.84	4.765	8.058	91.418	82.346	80.405	13.523	5.725	4.634	2.298	93.287	10.296	3.555
chr1	1068154	1069454	105378948	-	LOC105378948	HCP	-	-	-	0.309	1.821	0.709	0.344	0.884	6.544	4.132	1.774	2.423	1.022	0.295	0.221	0.683	0	0.132	0.37	6.628	3.607	4.045	0.614	1.11	0.412	0.305	4.205	0	0.568
chr1	1073907	1075207	401934	-	RNF223	LCP	-	-	-	98.835	88.827	16.012	7.366	9.485	84.819	67.91	47.34	55.36	42.621	20.498	17.261	20.173	7.753	7.531	9.588	86.776	67.844	65.94	13.626	11.554	9.033	7.264	85.815	9.111	9.101
chr1	1115961	1117261	54991	-	C1orf159	HCP	-	-	-	0.473	0.476	0.646	0.49	0.525	5.29	2.818	1.231	1.988	1.559	1.604	0.206	0.702	0.391	0	0.112	5.38	3.513	2.183	0.87	0.483	0.735	0.346	3.985	2.274	0.738
chr1	1136117	1137417	254099	+	LINC01342	HCP	-	-	-	6.085	1.917	0.878	0.254	1.055	11.235	18.705	13.921	17.652	7.038	1.603	2.305	1.538	1.315	0.115	0.156	13.252	14.809	16.769	1.208	1.311	0.949	0.56	15.466	0.427	0.476
chr1	1166204	1167504	406984	+	MIR200B	ICP	-	-	-	96.064	4.756	5.694	2.998	3.7	89.51	75.446	60.8	65.68	31.336	4.294	5.612	3.634	1.177	2.385	1.732	88.415	79.481	76.215	0.995	1.856	1.386	0.145	91.708	1.642	1.46
chr1	1166963	1168263	406983	+	MIR200A	ICP	-	-	-	96.344	0.98	5.816	2.196	2.185	91.688	81.052	59.419	61.399	31.058	3.468	3.369	2.184	0.813	1.3	0.418	91.318	84.652	82.027	0.863	1.066	1.343	0.216	93.795	1.23	1.454
chr1	1168105	1169405	554210	+	MIR429	LCP	-	-	-	96.437	12.069	6.542	2.115	5.871	89.726	79.907	60.575	60.251	37.581	10.496	9.088	7.908	1.309	1.972	1.276	89.38	80.483	82.391	3.747	3.582	2.632	2.047	92.249	3.097	1.114
chr1	1179248	1180548	100506376	-	TTLL10-AS1	ICP	-	-	-	96.991	1.408	5.612	2.701	4.296	91.083	82.349	78.013	78.88	49.553	17.989	16.277	12.993	4.834	5.727	8.502	90.622	82.452	81.127	10.384	6.797	3.577	4.436	92.688	11.292	5.867
chr1	1172809	1174109	254173	+	TTLL10	ICP	-	-	-	94.706	17.539	5.78	1.798	2.431	48.567	46.074	35.469	38.962	19.259	6.284	6.073	3.77	1.142	1.807	1.938	50.938	43.653	45.521	2.808	2.179	1.351	2.724	47.431	2.826	1.285
chr1	1207501	1208801	8784	-	TNFRSF18	ICP	-	-	-	94.816	3.516	8.088	4.286	8.574	90.132	74.508	41.804	50.47	29.886	14.756	12.522	11.522	6.709	4.749	5.328	92.664	71.322	73.077	7.301	5.233	4.518	3.89	86.662	2.023	3.187
chr1	1216412	1217712	7293	-	TNFRSF4	HCP	-	-	-	71.886	95.986	48.068	2.399	3.023	96.276	92.719	84.425	84.028	60.084	27.672	27.666	15.826	3.506	3.697	4.124	96.104	92.661	91.815	10.712	5.669	2.527	1.959	95.505	10.374	5.044
chr1	1231667	1232967	51150	-	SDF4	HCP	-	-	-	0.397	0.565	0.593	0.307	0.885	21.192	23.312	19.137	20.011	15.521	12.438	12.754	11.501	4.874	4.228	2.862	25.511	22.919	23.846	5.83	4.244	4.549	4.691	26.014	4.427	0.542
chr1	1231349	1232649	126792	+	B3GALT6	HCP	-	-	-	0.421	0	0.503	0.294	0.553	7.359	3.753	2.524	2.606	0.694	1.211	0.912	1.333	1.8	1.177	0.162	5.212	4.306	4.014	2.122	1.878	1.571	3.258	5.514	1.485	0.474
chr1	1246818	1248118	388581	-	C1QTNF12	ICP	-	-	-	14.844	67.02	24.571	1.518	3.704	39.197	32.171	30.467	34.831	14.621	4.708	3.449	3.934	1.234	1.07	1.394	46.221	32.169	29.294	2.993	2.695	0.843	0.87	32.502	4	1.278
chr1	1273454	1274754	118424	-	UBE2J2	HCP	-	-	-	0.715	2.086	0.753	0.584	0.31	6.133	4.128	2.57	2.766	1.937	0.916	0.886	1.197	0.687	0.233	0.661	6.57	3.161	5.426	0.784	1.033	1.534	0.554	7.367	0.64	0.41
chr1	1273102	1274402	101928895	+	LINC01786	HCP	-	-	-	0.473	1.702	0.618	0.417	0.333	2.382	0.921	0.848	0.707	1.715	0.658	0.681	0.854	0.556	0.094	0.556	1.726	0.908	2.029	0.7	0.762	1.185	0.602	1.582	1.891	0.522
chr1	1279536	1280836	6339	+	SCNN1D	HCP	-	-	-	95.466	93.5	47.481	4.834	4.056	89.354	80.215	60.211	62.739	29.169	8.21	5.19	3.797	0.796	2.342	0.413	87.537	83.381	75.147	4.178	1.869	4.39	0.543	95.368	2.875	0
chr1	1307525	1308825	116983	-	ACAP3	HCP	-	-	-	0.529	0.759	0.512	0.435	0.743	1.511	0.63	1.561	0.685	0.653	0.492	0.204	1.027	0.339	0.481	0.271	1.384	2.305	1.359	1.101	0.558	0.205	1.084	0.305	0.378	0.571
chr1	1295770	1297070	102465434	-	MIR6726	HCP	-	-	-	86.391	93.098	34.301	3.383	6.312	91.942	89.569	38.174	52.203	49.708	15.531	13.526	12.396	2.615	7.888	3.943	93.715	89.904	86.901	8.465	4.215	3.242	3.31	92.408	4.313	0.436
chr1	1304412	1305712	109623456	-	SNORD167	LCP	-	-	-	95.766	88.928	11.914	0.912	2.329	57.018	34.668	16.592	22.242	11.426	2.477	1.446	1.72	0.466	1.157	1.42	51.717	28.728	39.892	1.198	0.943	0.462	1.079	59.635	0.95	0.727
chr1	1307663	1308963	126789	+	PUSL1	HCP	-	-	-	0.523	0.789	0.462	0.427	0.702	1.516	0.667	1.689	0.587	0.632	0.421	0.202	0.884	0.217	0.426	0.268	1.218	1.248	1.224	0.931	0.56	0.203	1.046	0.189	0.371	0.55
chr1	1324287	1325587	54973	-	INTS11	HCP	-	-	-	1.821	5.699	0.778	0.493	0.4	5.643	3.434	2.055	3.578	4.409	0.308	0.279	0.148	0.689	0	0.332	5.072	3.319	3.56	0.478	0.477	0.754	0.332	4.045	0.46	0.57
chr1	1312166	1313466	102465435	-	MIR6727	ICP	-	-	-	97.411	91.271	27.219	4.17	5.876	95.401	90.985	72.379	69.955	52.158	16.465	14.992	13.528	4.155	5.556	6.159	93.175	88.988	87.201	10.119	7.863	4.472	2.822	97.691	9.202	5.372
chr1	1323857	1325157	80772	+	CPTP	HCP	-	-	-	1.127	0	0.798	0.39	0.34	3.386	2.273	1.809	3.719	5.091	0.666	0.265	0.591	0.779	0	0.14	2.372	2.77	2.344	0.398	0.333	0.675	0.483	0.81	0.581	0.699
chr1	1330424	1331724	83756	+	TAS1R3	LCP	-	-	-	96.415	28.079	12.984	23.502	35.254	87.871	73.473	44.204	49.77	27.595	12.015	8.096	5.522	2.363	1.244	2.863	87.59	85.097	73.184	11.93	6.511	7.423	3.872	90.48	22.481	29.198
chr1	1348742	1350042	1855	-	DVL1	HCP	-	-	-	0.581	0.278	0.608	0.159	0.47	1.86	1.206	2.85	2.341	1.984	1.27	2.75	1.006	2.516	0.794	0.481	1.264	0.974	1.325	0.604	2.688	1.582	2.868	1.238	2.079	0.48
chr1	1339308	1340608	102466740	-	MIR6808	HCP	-	-	-	81.159	92.249	20.977	2.883	5.696	94.351	88.815	72.558	76.223	49.047	12.372	9.182	9.212	1.599	3.633	3.612	91.829	91.54	89.745	4.75	3.186	4.315	2.031	93.937	6.193	1.684
chr1	1363141	1364441	54587	-	MXRA8	ICP	-	-	-	95.024	2.591	5.563	9.861	8.385	83.412	80.596	67.305	73.34	52.376	22.736	24.439	22.167	8.441	6.701	7.93	82.843	76.927	73.931	12.158	10.783	7.422	3.275	85.877	8.51	7.401
chr1	1375116	1376416	54998	-	AURKAIP1	HCP	-	-	-	3.178	0.39	1.052	1.119	1.126	15.742	13.662	9.277	11.105	8.828	5.612	5.028	6.143	3.67	3.702	2.12	15.668	15.518	13.018	1.468	2.163	2.955	2.676	15.885	3.353	1.133
chr1	1398942	1400242	81669	-	CCNL2	HCP	-	-	-	0.344	0.37	0.542	0.232	0.251	2.416	0.751	0.842	1.08	0.26	0.828	0.129	0.369	0.047	0.307	0.102	1.089	0.63	0.77	0.242	0.359	0.128	0.671	2.392	0.064	0.343
chr1	1398630	1399930	148413	+	LOC148413	HCP	-	-	-	0.361	0.895	0.521	0.366	0.316	1.139	0.636	0.764	0.773	0.255	0.632	0.154	0.362	0.047	0.306	0.103	0.445	0.357	0.456	0.3	0.257	0.184	0.504	1.182	0.164	0.483
chr1	1406913	1408213	55052	-	MRPL20	HCP	-	-	-	1.471	5.1	0.614	0.364	0.369	3.75	1.83	0.606	1.4	0.877	0.293	0	0.385	0.58	0	0	3.946	1.707	2.035	0.384	0.119	1.08	0.399	4.765	0.051	0.406
chr1	1415847	1417147	107984868	-	LOC107984868	ICP	-	-	-	98.218	16.931	18.392	17.365	19.122	91.993	63.735	56.073	56.906	48.045	42.333	37.164	33.577	23.398	15.252	24.983	89.358	69.099	66.301	17.462	21.393	12.992	10.718	95.837	13.937	23.808
chr1	1422071	1423371	441869	-	ANKRD65	ICP	-	-	-	93.313	5.348	3.1	1.417	2.194	84.042	56.358	27.14	31.902	12.82	3.229	3.901	2.298	0.504	0.557	0.43	85.778	57.997	55.724	1.33	0.736	0.438	0.16	88.16	0	0
chr1	1419345	1420645	105378585	+	LOC105378585	HCP	-	-	-	11.089	3.783	1.217	1.009	1.123	42.006	48.391	54.74	56.093	26.286	6.104	3.796	5.844	1.998	1.293	1.879	41.036	44.601	48.686	2.736	3.119	1.598	1.814	39.545	1.131	1.198
chr1	1425228	1426528	643965	+	TMEM88B	ICP	-	-	-	91.898	7.339	5.296	2.021	1.846	59.833	45.676	33.654	40.627	16.622	6.699	2.786	2.065	0.492	0.391	0.566	51.75	40.984	41.421	1.44	0.706	0.807	0.998	57.539	3.799	0.839
chr1	1434173	1435473	102724312	-	LINC01770	ICP	-	-	-	54.015	4.83	2.375	1.078	1.259	24.008	29.386	20.499	23.678	8.401	5.09	0.534	1.256	0.474	0.148	0.79	24.608	21.481	21.136	0.489	0.546	0.101	0.744	25.683	0.716	0.438
chr1	1432333	1433633	107985729	+	LOC107985729	LCP	-	-	-	93.801	9.965	5.116	1.979	3.018	57.484	43.41	28.758	29.171	14.567	3.605	0.614	2.516	1.076	2.402	2.336	58.729	38.409	35.03	1.769	1.742	0.369	0.395	64.212	0.422	0.761
chr1	1434623	1435923	64856	+	VWA1	HCP	-	-	-	7.398	1.383	1.128	0.651	0.591	10.89	9.879	8.908	10.85	3.355	2.569	1.478	0.801	0.675	0.577	0.458	10.41	9.01	8.563	1.488	1.545	1.076	0.566	10.244	0.55	0.518
chr1	1448789	1450089	219293	+	ATAD3C	ICP	-	-	-	97.928	11.358	7.185	8.906	8.26	92.675	86.106	72.445	78.191	53.051	22.937	21.308	18.314	6.263	6.211	11.154	93.972	90.482	86.336	12.787	6.289	5.486	2.834	91.563	7.463	7.405
chr1	1470832	1472132	83858	+	ATAD3B	HCP	-	-	-	2.081	1.19	0.556	0.217	0.088	0.966	0.785	1.263	0.122	0.373	3.352	0.406	0.932	0	0.257	0	3.941	0.817	0.599	0.873	0.369	2.325	1.041	0.563	0.087	0.397
chr1	1511243	1512543	55210	+	ATAD3A	HCP	-	-	-	0.694	1.123	0.467	0.163	0.299	0.958	0.791	1.296	0.771	1.359	3.635	0.153	0.402	0.319	0.714	1.378	1.897	2.246	1.579	0.945	1.638	1.282	0.868	0.404	0.057	0.32
chr1	1539960	1541260	339453	-	TMEM240	HCP	-	-	-	0.734	8.881	0.897	0.707	1.57	13.37	6.085	4.744	12.031	1.713	2.5	0.453	0.691	1.995	0.184	2.54	15.354	10.17	8.875	0.969	1.032	0.619	1.182	15.525	4	0.219
chr1	1574482	1575782	29101	-	SSU72	HCP	-	-	-	0.435	0.425	0.402	0.468	0.405	8.949	6.241	1.137	1.402	0.591	0.575	0.475	0.45	1.059	0.131	0.051	7.132	6.288	6.171	0.832	0.548	0.288	0.208	7.495	0.085	0.321
chr1	1599696	1600996	643988	-	FNDC10	HCP	-	-	-	0.664	3.444	0.882	0.086	0.311	11.314	3.909	3.593	3.373	2.263	1.097	2.161	0.858	1.966	0.686	1.449	7.481	5.741	4.317	2.318	1.651	1.351	1.398	5.048	2.111	0.485
chr1	1598533	1599833	105378586	+	LOC105378586	HCP	-	-	-	0.862	6.466	0.4	1.036	0.69	36.77	32.167	15.283	13.472	4.142	0.997	1.336	0.493	0.79	0.413	0.299	33.434	26.04	25.963	0.627	0.465	0.675	0.572	29.344	1.662	0.571
chr1	1612830	1614130	142678	+	MIB2	ICP	-	-	-	47.431	65.732	9.367	6.908	8.734	84.86	83.673	66.53	66.18	46.859	28.647	27.196	20.156	7.417	11.109	16.031	86.335	87.663	82.252	16.608	13.703	9.575	6.846	94.576	11.111	10.921
chr1	1630781	1632081	8510	+	MMP23B	HCP	-	-	-	0	0.731	0.835	0.255	0.372	10.067	7.562	2.294	3.712	1.143	0	0.347	0.615	0.337	0.217	0	12.02	6.449	4.925	0.229	1.113	0.371	0.302	9.804	0	0.556
chr1	1659219	1660519	984	-	CDK11B	HCP	-	-	-	2.665	7.143	2.011	6.457	4.041	58.826	57.365	35.303	40.222	29.041	21.375	16.774	19.192	11.703	2.354	5.45	49.678	50.612	45.074	5.941	3.349	2.285	0.593	52.918	7.794	4.168
chr1	1692404	1693704	728661	-	SLC35E2B	HCP	-	-	-	0.897	0	0.597	0.21	0.322	0.835	0.243	1.018	0.713	1.164	0.443	1.862	0.891	0.858	0.286	0.403	0.815	0.567	1.151	0.974	1.153	1.401	2.006	0.711	1.017	0.222
chr1	1724165	1725465	728642	-	CDK11A	HCP	-	-	-	0.628	4.101	0.527	0.146	0.498	16.099	15.171	9.187	9.585	6.662	3.394	1.719	0.73	0.352	0.417	0.597	18.322	17.834	15.166	0.171	0.333	0.863	0.397	19.02	0.545	0.731
chr1	1745599	1746899	9906	-	SLC35E2A	HCP	-	-	-	0.606	1.136	0.477	0.185	0	0.64	0.677	0.39	0.579	0.581	0.505	0.331	0.557	0.354	NA	0.076	0.476	0.643	0.716	0.343	1.717	0.91	1.423	NA	NA	0
chr1	1744825	1746125	112268218	+	LOC112268218	HCP	-	-	-	0	1.645	0.812	0.539	NA	5.8	3.953	1.04	0.773	0.918	0.621	0.105	1.809	0.059	NA	0.11	0	0.82	2.079	0.36	1.23	0.691	2.466	58.89	0	NA
chr1	1780109	1781409	65220	-	NADK	LCP	-	-	-	84.377	12.582	3.396	1.032	1.721	33.511	28.134	17.095	14.416	4.568	1.027	0.327	0.864	0	0	0.746	30.246	28.511	26.333	0.392	0.203	0.535	0.42	34.761	1.817	0.714
chr1	1890717	1892017	2782	-	GNB1	HCP	-	-	-	0.356	1.316	0.882	0.682	0.691	4.334	1.243	1.871	0.64	2.242	0.56	1.54	1.086	0.85	0.043	0.675	4.863	2.56	1.395	2.815	1.435	1.565	0.389	3.429	1.123	0.767
chr1	1890157	1891457	105378949	+	LOC105378949	HCP	-	-	-	0.51	1.099	0.644	0.637	0.241	1.583	0.663	1.33	0.539	1.546	0.805	1.642	1.392	0.701	0.37	0.765	1.933	1.705	0.703	2.124	1.433	1.509	0.415	0	0.998	0.688
chr1	1912851	1914151	163688	+	CALML6	ICP	-	-	-	96.509	10.088	7.304	4.156	11.495	93.737	82.159	68.92	72.021	50.046	21.329	16.315	14.604	4.035	6.425	7.324	93.162	83.842	81.69	13.472	10.117	7.189	4.495	93.709	11.516	5.877
chr1	1918901	1920201	339456	-	TMEM52	HCP	-	-	-	0.582	1.87	0.34	0.283	0.438	7.777	5.531	3.214	2.098	1.42	0.695	0.55	0.145	0.348	0.408	0	6.792	6.619	5.581	0.449	0.716	0.31	0.637	6.118	0.154	0.224
chr1	2003437	2004737	85452	-	CFAP74	HCP	-	-	-	2.902	0	1.031	1.272	1.341	23.458	21.891	16.868	17.108	8.905	5.928	4.278	2.684	1.536	1.228	1.818	22.274	20.225	21.45	3.148	1.409	1.277	0.849	20.905	1.612	1.893
chr1	1954957	1956257	107984872	+	LOC107984872	HCP	-	-	-	44.63	85.301	24.993	45.475	44.818	89.29	79.445	68.61	70.993	58.273	51.441	48.224	47.09	38.397	35.904	35.233	90.442	74.692	81.506	40.35	32.825	38.099	31.787	92.899	36.471	40.572
chr1	2017738	2019038	105378589	-	LOC105378589	ICP	-	-	-	35.192	2.689	2.511	2.57	1.802	41.61	37.49	25.677	30.446	14.778	7.21	5.117	5.525	0.834	2.973	1.674	39.885	38.565	34.548	2.335	2.17	2.748	1.12	46.826	3.379	0.941
chr1	2018429	2019729	2563	+	GABRD	HCP	-	-	-	0.574	1.653	0.557	0.354	0.269	3.115	4.474	2.302	1.228	2.682	4.097	0.238	0.836	0	0.256	0.325	4.236	4.307	4.422	1.508	0.885	0.771	0.758	4.403	0.329	1.071
chr1	2047047	2048347	105378590	-	LOC105378590	LCP	-	-	-	94.105	6.535	4.694	1.544	2.765	40.676	35.03	34.589	32.752	18.239	10.351	7.271	7.123	2.908	1.849	2.61	47.229	38.001	34.179	4.771	3.403	1.214	2.185	37.32	5.092	3.683
chr1	2049670	2050970	105378591	-	LOC105378591	HCP	-	-	-	0.876	2.161	1.023	0.539	0.576	0.504	0.394	0.381	0.557	1.096	0.409	0.398	0.191	0.588	0.532	0.539	0.697	0.505	0.463	0.925	0.471	0.288	0.579	0.829	0.661	0.947
chr1	2049570	2050870	5590	+	PRKCZ	HCP	-	-	-	0.857	2.56	1.025	0.593	0.6	0.471	0.402	0.419	0.622	0.964	0.45	0.439	0.21	0.656	0.264	0.595	0.552	0.475	0.119	0.848	0.436	0.316	0.424	0.747	0.197	0.976
chr1	2183475	2184775	100506504	-	PRKCZ-AS1	ICP	-	-	-	95.528	94.777	35.409	7.603	7.551	93.666	88.993	71.813	75.023	55.443	29.458	28.597	22.428	10.563	8.89	11.065	90.403	88.91	85.23	19.016	14.202	8.772	8.703	95.056	15.335	10.786
chr1	2212320	2213620	199990	-	FAAP20	ICP	-	-	-	40.979	6.378	3.089	0.503	1.124	26.747	23.635	23.022	25.633	8.232	0.91	3.296	0.834	1.306	0	0.896	28.181	20.177	23.86	1.071	0.493	1.297	0.386	28.664	0	0.618
chr1	2188888	2190188	112268219	+	LOC112268219	HCP	-	-	-	0.07	3.429	0.677	1.435	1.941	68.619	58.133	40.148	34.037	17.99	5.768	3.909	4.539	2.024	0.994	1.856	47.554	39.227	38.122	2.13	1.681	2.125	1.514	54.809	2.037	1.498
chr1	2206113	2207413	105378593	+	LOC105378593	ICP	-	-	-	69.601	5.263	2.321	2.873	4.514	89.268	74.895	54.153	58.166	25.787	5.415	5.812	3.689	1.461	0.794	1.761	87.152	70.674	69.595	2.06	0.744	0.679	3.554	88.545	4.179	0.157
chr1	2214792	2216092	105378592	-	LOC105378592	LCP	-	-	-	98.947	0.985	7.561	2.268	6.094	88.231	83.739	75.355	73.193	57.029	30.446	25.091	18.594	6.433	10.119	8.609	92.621	89.309	83.73	15.072	9.499	8.322	5.078	92.067	10.978	6.161
chr1	2227795	2229095	6497	+	SKI	HCP	-	-	-	0.152	0.596	0.662	0.401	0.181	4.865	2.012	1.125	2.122	1.83	1.94	0.227	1.729	1.51	0.804	0.582	1.24	0.605	2.22	1.222	1.698	0.563	1.185	0.395	0.969	0.635
chr1	2391351	2392651	79906	-	MORN1	HCP	-	-	-	0.334	6.329	0.569	0.583	0.418	3.528	1.862	0.784	1.807	1.806	0.666	0.235	0.943	0.726	0.316	0.145	3.506	2.574	2.436	0.692	0.085	1.709	0.842	3.219	0.717	0.275
chr1	2390392	2391692	11079	+	RER1	HCP	-	-	-	1.605	8.626	0.477	0.846	0.253	16.088	13.571	8.02	8.642	8.963	1.413	2.616	1.546	0.424	0.456	0.096	16.675	14.83	12.168	0.813	0.474	0.981	0.909	15.524	0.793	0.248
chr1	2412174	2413474	5192	-	PEX10	HCP	-	-	-	0.236	0.362	0.434	0.332	0.37	1.331	0.997	1.226	0.361	0.954	0.236	0.833	1.047	1.001	0.583	0	0.603	0.541	0.712	0.273	0.634	0.195	0.455	3.36	0.3	0.462
chr1	2411581	2412881	9651	+	PLCH2	HCP	-	-	-	0.473	9.574	0.589	0.607	1.478	13.62	10.667	6.78	5.895	2.99	1.136	1.668	2.257	1.244	0.871	0.114	13.718	11.026	10.105	0.505	0.938	0.117	0.184	13.239	0.61	0.781
chr1	2526228	2527528	55229	-	PANK4	HCP	-	-	-	8.356	1.466	1.028	0.329	0.913	6.542	6.179	9.157	7.307	6.547	2.278	1.852	1.519	0.693	0.37	0.188	8.365	7.162	6.403	1.51	0.961	0.175	0.269	6.144	2.412	1.24
chr1	2530154	2531454	388585	-	HES5	HCP	-	-	-	6.629	0.261	1.35	1.697	1.932	16.918	14.072	21.956	20.407	16.563	8.074	5.798	4.824	3.725	1.901	2.619	18.87	14.157	14.832	3.854	4.156	3.874	3.07	13.784	4.116	1.629
chr1	2556611	2557911	115110	-	TNFRSF14-AS1	LCP	-	-	-	94.16	9.434	4.902	2.121	2.938	87.279	73.66	53.956	61.28	27.285	6.626	5.289	4.352	1.34	3.385	2.55	85.901	80.13	69.954	3.662	3.954	2.074	1.258	85.125	2.168	1.585
chr1	2555465	2556765	8764	+	TNFRSF14	LCP	-	-	-	96.08	0	3.275	0.969	2.224	82.582	70.232	43.874	47.367	24.763	4.547	3.995	4.214	0.885	2.487	1.735	80.649	66.314	66.407	5.115	3.39	2.055	1.373	82.027	3.304	0.801
chr1	2565635	2566935	100996583	+	LOC100996583	LCP	-	-	-	94.489	13.17	4.465	6.026	6.569	88.933	77.974	55.684	55.335	36.697	17.229	18.145	12.526	4.497	4.717	4.457	88.505	82.877	80.963	7.481	5.608	3.384	5.342	90.661	5.677	1.965
chr1	2585560	2586860	127281	+	FAM213B	HCP	-	-	-	0.333	2.571	1.001	0.494	0.562	1.8	0.627	0.378	0	0.183	0.406	0.259	0.676	0.666	0.45	0	2.498	5.854	6.392	3.843	3.054	4.861	6.515	1.037	0	0.721
chr1	2632642	2633942	79258	-	MMEL1	LCP	-	-	-	97.828	10.762	4.84	3.382	4.879	79.024	72.506	54.261	56.842	52.871	27.052	37.311	17.438	12.034	4.136	15.059	79.894	82.062	77.66	46.621	39.72	41.992	50.338	84.105	18.513	14.078
chr1	2632211	2633511	105378597	+	LOC105378597	LCP	-	-	-	92.994	7.453	5.704	4.056	6.75	76.02	70.66	49.674	54.843	49.505	24.947	34.842	12.98	13.1	4.161	18.672	79.957	79.676	78.925	41.246	36.935	35.473	41.397	76.553	14.595	16.268
chr1	2789337	2790637	100287898	-	TTC34	HCP	-	-	-	0.075	10.01	3.401	0.938	1.388	95.644	94.127	91.863	91.245	92.156	87.863	90.929	87.849	87.872	64.006	81.507	95.113	95.002	90.24	85.224	81.614	83.445	83.523	94.93	66.622	66.158
chr1	2702356	2703656	105378603	-	LOC105378603	ICP	-	-	-	NA	NA	NA	NA	NA	NA	NA	NA	NA	NA	NA	NA	NA	NA	NA	NA	NA	NA	NA	NA	NA	NA	NA	NA	NA	NA
chr1	2700477	2701777	105378602	+	LOC105378602	LCP	-	-	-	NA	NA	19.168	NA	NA	NA	NA	44.2	46.845	NA	32	22.223	25.002	15.334	26.668	NA	NA	NA	NA	NA	NA	NA	NA	57.142	NA	NA
chr1	2761588	2762888	105378601	+	LOC105378601	LCP	-	-	-	NA	NA	26.217	4.63	NA	NA	NA	42.065	NA	NA	NA	NA	36.072	NA	NA	NA	59.838	57.934	55.585	28.358	19.663	15.791	20.317	53.81	NA	NA
chr1	2762519	2763819	112268220	+	LOC112268220	LCP	-	-	-	NA	NA	NA	NA	NA	NA	NA	NA	NA	NA	NA	NA	NA	NA	NA	NA	NA	NA	NA	NA	NA	NA	NA	NA	NA	NA
chr1	2763664	2764964	107985732	+	LOC107985732	LCP	-	-	-	4.396	NA	17.063	5.831	3.125	19.907	11.917	33.81	53.75	13.334	19.833	11.112	31.111	12.5	15.596	5	47.228	38.507	38.945	17.288	22.342	20.807	16.868	NA	9.32	7.5
chr1	2765173	2766473	105378600	+	LOC105378600	LCP	-	-	-	2.858	NA	13.473	5	NA	NA	30.847	NA	NA	NA	NA	NA	NA	NA	NA	NA	NA	NA	NA	NA	40.5	NA	NA	NA	NA	5
chr1	2766922	2768222	105378598	+	LOC105378598	LCP	-	-	-	NA	100	25.701	17.378	8.572	72.193	44.112	56.708	45.598	48.403	46.667	50.908	41.422	47.525	22.222	37.262	69.589	73.281	62.737	45.997	43.755	33.823	38.615	64.715	12.5	12.5
chr1	2770926	2772226	107984904	+	LOC107984904	LCP	-	-	-	19.334	75.685	24.465	20.614	13.572	59.54	39.068	27.62	18.192	32.306	20.336	12.381	14.761	18.081	NA	NA	66.942	37.82	42.736	15.847	10.398	23.258	20.455	46.785	6.855	NA
chr1	2772595	2773895	105378599	+	LOC105378599	LCP	-	-	-	12.05	50.858	15.018	10.382	9.138	34.26	22.147	27.625	23.983	32.029	35.902	32.311	30.374	25.901	16.403	27.738	59.041	56.461	51.174	20.488	28.105	33.992	24.782	29.853	12.569	10.997
chr1	3020582	3021882	140625	+	ACTRT2	LCP	-	-	-	96.33	6.46	8.351	2.971	4.286	80.051	74.957	62.159	66.217	65.268	45.427	62.395	47.468	30.825	20.213	39.199	85.99	83.207	78.618	34.288	24.126	40.521	36.806	67.483	19.644	8.977
chr1	3067325	3068625	440556	-	LINC00982	HCP	-	-	-	0.718	0.581	0.855	0.224	1.401	4.569	4.292	5.663	5.593	2.821	1.398	1.074	0.658	0.49	0.477	1.072	14.014	14.899	13.52	7.597	6.407	11.634	9.594	2.867	0.936	0.482
chr1	3067327	3068627	63976	+	PRDM16	HCP	-	-	-	0.718	0.581	0.855	0.224	1.401	4.569	4.292	5.663	5.593	2.821	1.398	1.074	0.658	0.49	0.477	1.072	14.014	14.899	13.52	7.597	6.407	11.634	9.594	2.867	0.936	0.482
chr1	3127075	3128375	100422968	+	MIR4251	ICP	-	-	-	97.602	2.797	5.142	2.027	1.707	88.755	76.952	57.856	58.858	47.289	24.645	21.445	19.173	5.942	8.019	6.019	87.652	77.58	65.389	14.281	10.231	14.053	18.568	86.611	7.528	0.364
chr1	3167197	3168497	105378606	-	LOC105378606	ICP	-	-	-	96.593	0	21.482	3.514	6.504	88.822	86.635	77.233	72.23	61.165	43.162	36.304	36.396	18.752	9.035	19.566	84.14	79.928	81.717	31.94	31.061	24.024	25.176	93.015	26.843	2.474
chr1	3191045	3192345	107984909	+	LOC107984909	LCP	-	-	-	92.451	59.523	8.615	61.953	62.542	83.419	69.039	53.195	62.812	42.419	35.981	26.656	26.247	17.718	65.769	10.884	87.655	83.885	85.03	67.876	69.86	65.498	57.249	85.739	72.042	64.411
chr1	3214073	3215373	105378605	-	LOC105378605	LCP	-	-	-	94.991	47.075	13.294	9.149	6.946	87.975	83.983	73.21	71.37	58.08	37.287	33.953	31.033	15.742	16.077	15.3	83.674	81.51	71.259	30.551	27.001	22.135	26.127	90.173	22.791	14.999
chr1	3327574	3328874	105378604	-	LOC105378604	LCP	-	-	-	97.953	30.165	16.656	3.995	3.355	90.384	82.493	76.797	69.319	54.36	24.136	20.545	19.261	4.562	6.901	10.788	89.429	76.438	76.292	19.514	12.599	18.875	15.062	93.489	8.476	3.135
chr1	3453683	3454983	27237	+	ARHGEF16	HCP	-	-	-	3.824	0.568	0.981	0.183	0.661	7.875	5.114	3.958	6.227	2.504	1.882	0.771	1.028	1.307	0.677	0.49	10.657	6.211	6.582	0.67	0.951	0.846	2.501	9.009	1.113	0.448
chr1	3624370	3625670	1953	-	MEGF6	HCP	-	-	-	0.674	0	0.961	0.591	0.283	0.983	0.629	0.239	0.614	0.181	0.325	0.637	1.54	0.403	0.094	0.429	0.837	0.39	0.885	0.624	0.336	0.408	1.218	0.441	1.397	0.694
chr1	3546065	3547365	105378608	+	LOC105378608	LCP	-	-	-	98.051	80.463	49.342	6.107	5.588	88.614	80.68	79.148	72.801	51.559	28.703	30.236	24.416	5.969	8.586	11.936	89.598	83.612	79.225	16.983	8.448	5.939	3.26	91.868	10.448	4.681
chr1	3560390	3561690	693135	-	MIR551A	LCP	-	-	-	97.792	90.963	35.758	3.644	2.417	91.307	80.059	58.75	68.737	40.078	12.078	11.061	6.559	1.423	4.947	3.149	88	75.578	79.7	4.234	4.529	2.03	2.158	96.121	4.215	2.642
chr1	3601995	3603295	105378607	+	LOC105378607	ICP	-	-	-	93.203	77.153	17.755	4.21	7.008	87.858	75.784	67.487	68.483	49.627	28.254	24.913	18.506	8.26	6.858	10.287	86.318	78.993	77.892	13.12	11.65	5.804	4.897	92.122	12.735	3.5
chr1	3624092	3625392	127262	+	TPRG1L	HCP	-	-	-	0.669	0	0.972	0.54	0.31	1.182	0.522	0.697	0.794	0.193	0.348	0.965	0.678	0.162	0.852	0.446	1.71	0.493	0.934	0.706	0.172	0.425	1.462	0.722	1.482	0.716
chr1	3649707	3651007	49856	-	WRAP73	HCP	-	-	-	0.885	2.638	0.704	0.2	0.828	6.269	3.764	0.675	1.599	0.811	0.516	1.046	2.493	0.125	0.991	0.182	7.611	5.9	5.853	0.541	0.764	0.538	0.488	4.508	0.207	0.603
chr1	3651665	3652965	7161	+	TP73	HCP	-	-	-	0.609	0.947	0.383	0.412	0.394	1.08	0.546	1.373	1.024	0.691	1.723	0.261	0.666	0.646	0.383	0.642	2.718	1.121	0.934	0.968	1.152	2.175	1.137	0.563	1.373	0.474
chr1	3665013	3666313	105378610	-	LOC105378610	ICP	-	-	-	89.946	0	3.786	2.058	3.309	85.601	71.751	54.458	58.346	36.787	14.068	11.168	11.677	0.694	2.507	2.911	87.674	73.589	77.596	5.937	3.806	5.033	0.595	94.446	6.983	1.041
chr1	3677239	3678539	105378609	-	LOC105378609	LCP	-	-	-	97.494	13.979	6.217	4.622	4.174	64.939	61.141	58.706	61.835	32.034	16.427	15.078	10.509	2.09	3.403	3.888	66.918	68.193	63.287	11.457	6.117	3.799	3.158	68.171	14.95	3.383
chr1	3746973	3748273	57212	-	TP73-AS1	HCP	-	-	-	0.839	0	0.497	0.802	1.918	19.522	18.96	12.481	10.027	7.826	4.257	4.086	3.468	1.157	1.14	1.538	18.068	17.861	18.699	2.481	1.822	1.411	0.619	19.824	1.287	1.905
chr1	3751498	3752798	148870	+	CCDC27	ICP	-	-	-	97.217	17.229	5.99	12.023	11.774	92.022	87.419	72.144	76.454	56.08	33.781	28.581	29.677	9.739	15.013	12.995	89.888	88.304	86.96	25.204	19.065	10.824	5.535	93.545	19.843	11.254
chr1	3771861	3773161	388588	+	SMIM1	HCP	-	-	-	0.188	0.339	0.517	0.629	0.563	6.611	2.249	1.855	1.72	0.307	0.127	0.57	1.248	0.777	0.372	0.07	7.006	2.146	2.23	0.285	0.796	0.266	0.481	4.92	0.821	0.426
chr1	3796104	3797404	57470	-	LRRC47	HCP	-	-	-	1.337	0	0.409	0.258	1.718	8.927	3.76	1.433	1.869	2.864	0.579	0.511	2.295	0.785	0.631	0.646	10.932	6.598	6.065	1.656	0.668	0.47	1.318	11.493	1.891	1.041
chr1	3856833	3858133	9731	-	CEP104	HCP	-	-	-	0.74	0	0.806	0.255	1.119	4.393	2.578	1.381	0.733	2.323	0.651	0.103	1.095	0.772	0.234	0.128	7.087	3.42	4.005	1.802	0.337	1.498	0.774	3.237	0.247	0.361
chr1	3856367	3857667	1677	+	DFFB	HCP	-	-	-	0.803	1.947	0.815	0.411	1.083	2.689	1.258	1.007	0.859	2.046	0.434	0	1.001	0.618	0.159	0.229	4.232	1.495	1.417	1.466	0.306	0.413	0.519	2.442	0.881	0.59
chr1	3888387	3889687	107984910	-	LOC107984910	ICP	-	-	-	95.368	95.067	50.181	9.338	7.085	92.098	83.797	73.521	76.979	59.863	30.348	30.304	22.662	7.454	11.313	12.672	89.663	87.758	85.809	20.972	12.745	9.154	5.255	94.758	16.003	7.909
chr1	3899893	3901193	339448	-	C1orf174	HCP	-	-	-	0.515	0	0.534	0.209	0.537	0.709	0.576	0.214	0	0.211	0	0.167	0	1.033	0.846	0.304	0.16	0.138	0.402	1.96	0.258	0.148	1.044	0.207	0.112	0.424
chr1	3899504	3900804	100133612	+	LINC01134	HCP	-	-	-	0.684	2.38	0.712	0.154	0.225	0.431	0.586	0.076	0.153	0.179	0.188	0.093	0	0.705	1.072	0.381	0.295	0.189	0.567	1.841	0.259	0.186	0.537	0.193	0	0.302
chr1	3939712	3941012	728716	+	LINC01346	LCP	-	-	-	25.461	96.527	29.883	11.991	13.311	85.981	78.551	67.844	63.758	46.011	22.117	17.969	18.534	11.274	9.81	14.935	85.353	82.247	80.285	17.714	15.794	17.128	12.456	85.883	12.743	15.885
chr1	3948580	3949880	105376672	-	LINC01345	LCP	-	-	-	96.524	45.134	40.984	32.442	39.66	95.507	87.878	87.274	90.97	76.111	66.025	62.814	61.285	42.34	36.141	47.105	89.397	87.424	87.133	52.833	51.518	37.374	36.726	91.446	50.026	50.067
chr1	3972016	3973316	105376673	+	LOC105376673	LCP	-	-	-	96.986	14.286	16.66	37.668	43.581	88.602	80.051	67.793	75.636	53.011	47.227	31.634	30.521	22.707	26.902	27.399	84.087	77.952	76.308	28.67	28.819	31.569	23.503	80.636	28.055	47.618
chr1	4411151	4412451	284661	+	LINC01777	ICP	-	-	-	2.364	19.898	2.383	12.34	11.419	93.79	84.809	70.885	67.718	51.99	25.904	28.307	19.552	9.549	12.922	15.071	89.842	83.196	79.36	23.979	20.478	19.193	10.853	92.486	18.805	12.696
chr1	4431246	4432546	105376674	+	LOC105376674	LCP	-	-	-	92	14.183	7.37	11.414	5.088	89.349	82.136	77.884	65.934	48.749	27.484	23.566	22.566	11.578	13.516	7.297	91.287	84.06	76.305	19.371	20.431	9.724	9.473	92.092	12.97	3.431
chr1	4570587	4571887	105376679	+	LINC01646	LCP	-	-	-	92.587	5	10.931	3.024	3.784	91.164	81.568	74.826	66.519	44.769	23.956	25.01	16.564	7.1	22.292	5.375	90.679	84.179	73.274	21.053	13.854	13.186	5.706	93.305	15.892	8.939
chr1	4602788	4604088	107985376	+	LOC107985376	ICP	-	-	-	97.108	20.778	9.809	2.506	2.888	90.424	67.339	58.094	65.3	38.373	15.742	14.831	11.228	2.877	12.575	6.383	92.774	72.684	68.87	10.203	8.501	7.693	2.965	91.6	5.184	0.751
chr1	4653875	4655175	55966	+	AJAP1	HCP	-	-	-	0.469	0	0.959	0.225	0.377	2.597	0.914	1.957	1.156	1.806	0.634	0.785	1.407	1.521	11.556	1.67	5.325	5.824	3.466	2.269	5.474	5.976	7.679	2.598	1.597	0.339
chr1	4972491	4973791	105376680	+	LOC105376680	LCP	-	-	-	94.979	3.739	10.277	1.559	6.256	94.078	83.927	73.936	80.503	54.956	22.48	17.975	14.069	3.937	15.27	8.029	87.38	85.242	84.542	14.482	11.526	9.651	8.09	94.128	3.213	6.589
chr1	4996469	4997769	102724429	+	LOC102724429	LCP	-	-	-	88.573	47.62	31.164	16.265	25.517	88.348	89.381	84.217	81.863	65.848	52.689	49.555	45.607	33.118	28.59	40.341	94.235	94.091	89.409	48.388	43.365	38.168	23.852	94.189	38.687	31.743
chr1	5098148	5099448	105376681	-	LOC105376681	ICP	-	-	-	7.901	28.959	26.905	30.471	31.505	94.022	89.398	85.375	82.43	69.763	54.884	50.81	47.146	35.382	30.514	35.853	90.964	93.316	90.167	43.924	40.556	32.937	25.711	96.357	32.485	24.791
chr1	5130956	5132256	105376682	+	LOC105376682	LCP	-	-	-	35.131	2.778	1.932	4.559	3.765	94.874	81.38	53.694	63.058	32.133	10.109	17.155	7.683	3.889	13.776	5.403	82.489	80.106	83.17	14.034	14.958	7.876	4.102	88.074	4.139	5.35
chr1	5480917	5482217	107984911	-	LOC107984911	LCP	-	-	-	95.883	5.343	11.255	5.947	6.265	71.632	58.064	53.632	64.195	31.353	20.752	20.616	18.231	5.538	14.747	11.211	64.319	59.863	58.862	20.784	13.847	9.179	8.751	64.241	10.756	4.105
chr1	5494268	5495568	105376686	-	LOC105376686	ICP	-	-	-	91.206	0	10.134	0.83	1.849	88.677	74.43	53.888	55.003	28.863	9.668	11.445	4.049	1.084	0.476	1.02	88.318	75.093	71.989	5.51	2.827	6.91	6.571	91.214	1.783	0.25
chr1	5563171	5564471	100616489	+	MIR4417	LCP	-	-	-	99.148	14.792	9.29	9.387	4.252	89.744	82.19	67.582	70.974	48.599	17.238	27.002	15.315	5.097	16.486	12.395	90.759	86.979	81.333	21.888	12.169	9.668	12.924	90.525	10.3	6.861
chr1	5862341	5863641	100616421	-	MIR4689	ICP	-	-	-	97.731	89.708	34.769	6.606	8.065	92.825	88.887	78.974	77.017	62.948	34.612	33.951	24.23	12.4	10.746	12.86	90.278	86.832	90.818	21.797	17.235	10.139	11.13	93.986	16.33	9.586
chr1	5992073	5993373	261734	-	NPHP4	HCP	-	-	-	0.705	0.861	0.571	0.372	0.294	0.679	0.491	0.24	0.562	3.682	0.142	0.273	0.422	0.441	0.28	0.085	0.445	1.202	0.27	0.042	0.349	0.735	0.127	0.107	0.356	1.044
chr1	5991398	5992698	8514	+	KCNAB2	HCP	-	-	-	0.617	0.632	0.498	0.403	0.31	1.086	0.36	0.222	0.378	0.774	0.259	0.221	0.442	0.461	0.16	0.101	0.307	0.763	0.372	0	0.165	0.708	0.483	0.392	0.052	0.788
chr1	6179734	6181034	26038	-	CHD5	HCP	-	-	-	0.605	0.806	0.766	0.737	1.479	3.636	1.269	1.695	1.317	1.056	0.92	0.521	1.204	1.038	0.65	0.183	5.907	2.52	2.181	1.561	1.218	0.729	1.743	2.708	0	0.639
chr1	6130863	6132163	105376687	+	LOC105376687	LCP	-	-	-	93.673	85.392	49.372	10.143	12.783	88.394	75.152	58.898	67.89	44.323	29.789	32.366	24.708	19.347	18.975	22.802	88.388	79.655	75.71	26.026	19.902	18.273	14.829	88.512	22.353	18.94
chr1	6199219	6200519	6146	-	RPL22	HCP	-	-	-	0.099	0.775	0.562	0.185	0.715	8.124	5.009	1.609	0.961	1.67	1.475	0	0.404	0.29	0	0.931	8.716	5.531	5.755	1.645	0.345	0.354	1.303	10.674	0	0.221
chr1	6208939	6210239	107985733	-	LOC107985733	HCP	-	-	-	3.964	0.688	1.12	0.654	0.958	12.033	10.168	7.525	9.234	3.33	1.27	0.73	0.812	0.08	0.878	0.473	12.824	10.52	11.016	0.91	0.307	0.673	0.65	11.566	0.308	0.594
chr1	6205380	6206680	102724450	-	LOC102724450	HCP	-	-	-	0.296	0.563	0.368	0.279	0.682	12.1	16.672	9.099	8.808	4.432	2.116	0.802	2.138	0.296	0.192	0.092	13.671	14.192	12.515	0.572	0.833	1.224	2.425	6.983	0.246	0.606
chr1	6205104	6206404	388591	+	RNF207	HCP	-	-	-	0.563	0.604	0.393	0.273	0.939	4.694	4.538	0.676	1.391	0.748	2.119	0.847	2.159	0.35	0.235	0.078	5.366	4.576	3.045	0.666	1.039	1.45	1.522	2.997	0.291	0.489
chr1	6235584	6236884	23463	-	ICMT	HCP	-	-	-	0.947	11.216	0.606	0.551	0.632	23.545	19.186	2.814	4.583	0.778	1.076	0.251	1.997	2.121	0.079	0.466	28.306	23.891	20.386	2.615	1.549	2.711	1.327	28.402	1.159	0.485
chr1	6235340	6236640	148645	+	LINC00337	HCP	-	-	-	0.667	6.499	0.417	0.512	0.71	14.777	11.151	2.265	2.723	0.764	1.012	0.257	1.821	2.169	0.081	0.476	17.839	13.639	11.526	2.278	1.523	2.695	1.357	17.859	1.95	0.432
chr1	6243292	6244592	390992	+	HES3	ICP	-	-	-	55.722	1.428	2.92	1.107	1.336	19.004	21.189	19.194	21.282	11.624	6.493	6.402	5.724	1.896	0.693	1.078	15.402	18.534	14.727	2.737	2.506	1.77	1.838	12.081	1.805	0.994
chr1	6260575	6261875	387509	-	GPR153	HCP	-	-	-	1.063	2.586	0.628	0.143	1.082	3.37	1.154	1.948	1.695	3.518	0.81	1.028	1.748	3.878	1.793	0	3.019	3.489	1.978	1.26	1.983	0.699	1.811	1.758	0.623	0.519
chr1	6393366	6394666	11332	-	ACOT7	HCP	-	-	-	2.134	1.001	0.387	0.751	0.649	5.396	4.822	2.705	3.253	2.271	0.877	1.48	0.605	1.036	0.823	0.128	6.794	6.163	5.721	0.796	1.285	0.848	1.143	5.243	0.899	0.677
chr1	6419519	6420819	54626	-	HES2	HCP	-	-	-	0.377	0.602	0.599	0.101	0.262	5.014	2.25	1.246	1.263	0.64	1.692	1.54	1.692	0.326	0.84	0.047	9.012	3.112	3.251	0.797	0.892	0.41	0.822	5.641	0	0.683
chr1	6423876	6425176	83715	+	ESPN	HCP	-	-	-	0.379	0	0.369	0.346	0.873	8.851	5.361	3.258	3.974	1.551	1.528	1.88	1.663	1.728	0.514	0.588	13.57	6.488	6.821	1.512	2.054	1.591	1.247	7.319	0.962	0.636
chr1	6429496	6430796	100422975	-	MIR4252	ICP	-	-	-	96.647	85.721	12.083	1.517	6.688	81.97	63.487	53.741	65.444	38.55	12.805	11.419	9.147	2.857	3.095	3.263	77.698	65.573	62.639	6.694	4.088	3.673	1.429	82.988	5.202	2.252
chr1	6465795	6467095	8718	-	TNFRSF25	HCP	-	-	-	12.173	67.454	11.623	0.72	2.246	28.708	24.672	19.721	21.403	11.208	7.522	3.974	4.285	0.999	1.214	0.443	27.33	24.524	27.807	3.159	2.573	1.03	0.742	31.406	1.958	0.723
chr1	6519661	6520961	57449	-	PLEKHG5	LCP	-	-	-	86.976	18.415	6.176	0.604	2.336	55.61	40.999	39.347	40.904	21.387	9.66	7.351	5.85	2.245	0.873	0.508	58.449	35.884	38.597	2.611	2.619	1.45	1.44	49.686	3.157	1.335
chr1	6554198	6555498	79707	-	NOL9	HCP	-	-	-	0.953	6.586	0.59	0.688	1.157	20.586	16.859	13.585	13.05	8.186	2.805	1.813	1.752	0.379	1.327	1.097	20.309	18.223	15.656	1.74	1.072	0.923	0.726	21.676	2.226	1.194
chr1	6554378	6555678	80835	+	TAS1R1	HCP	-	-	-	1.242	8.864	0.722	0.574	1.337	30.487	24.987	19.712	19.275	11.628	3.525	2.843	2.417	0.538	1.883	1.556	29.991	26.633	23.099	2.396	1.522	1.184	0.77	32.225	3.175	0.986
chr1	6579033	6580333	107984912	-	LOC107984912	HCP	-	-	-	2.311	6.265	0.51	0.625	0.79	23.527	15.516	6.446	5.836	5.661	3	1.706	1.614	1.644	1.468	1.06	22.069	18.039	16.628	1.773	1.103	2.361	1.51	22.558	1.937	1.312
chr1	6579091	6580391	3104	+	ZBTB48	HCP	-	-	-	1.066	4.62	0.395	0.427	0.527	21.568	13.462	4.729	4.093	4.24	2.336	1.195	1.146	1.212	1.097	0.914	20.334	16.196	14.615	1.195	0.606	2.173	1.132	20.445	1.636	0.987
chr1	6602498	6603798	9903	-	KLHL21	HCP	-	-	-	0.487	0.149	0.512	0.179	0.198	1.178	0.681	1.174	1.371	0.699	0.536	1.165	0.577	0.323	1.029	0.07	1.39	0.311	0.519	0.596	0.252	1.205	2.295	1.099	0.662	0.633
chr1	6613061	6614361	107984913	-	LOC107984913	HCP	-	-	-	0.514	0	0.607	0.34	0.801	1.092	0.522	0.83	0	1.256	0.221	0.068	0.071	0.439	0.307	0.216	1.268	0.425	0.352	0.188	0.279	0.103	0.441	0.466	0.603	0.695
chr1	6612796	6614096	148479	+	PHF13	HCP	-	-	-	0.455	0	0.67	0.383	0.133	0.995	0.51	0.857	0.031	1.193	0.171	0.075	0.111	0.758	0.177	0.174	1.484	0.478	0.479	0.198	0.362	0.538	0.55	0.573	1.323	0.806
chr1	6623716	6625016	90326	+	THAP3	ICP	-	-	-	22.089	93.978	31.916	2.635	9.434	67.219	64.959	57.698	61.147	42.008	31.491	29.509	24.748	9.374	11.95	15.039	61.858	66.189	61.466	16.357	12.506	15.321	8.247	70.251	11.665	5.024
chr1	6701506	6702806	55735	-	DNAJC11	HCP	-	-	-	0.533	1.003	1.011	2.264	1.199	19.134	16.93	13.304	13.759	9.884	4.815	4.423	5.294	1.961	2.106	3.204	18.532	17.142	16.117	3.885	2.938	3.748	2.612	16.717	3.72	3.666
chr1	6723845	6725145	100505887	+	LINC01672	LCP	-	-	-	92.918	11.619	10.133	11.261	8.494	81.856	61.304	59.062	61.323	38.725	29.024	28.095	22.819	13.436	13.665	12.78	84.409	75.996	68.776	18.558	20.632	13.912	10.646	88.003	19.073	11.307
chr1	6784580	6785880	110841581	-	CAMTA1-DT	HCP	-	-	-	0.832	1.818	0.726	0.33	0.236	2.309	0.45	0.654	0.487	0.248	0.28	0.31	0.165	1.043	0	0	0.577	0.742	0.258	0.276	0.555	0.414	0.633	0.349	0	0.424
chr1	6784424	6785724	23261	+	CAMTA1	HCP	-	-	-	0.719	0.476	0.544	0.304	0.231	0.882	0.414	0.304	0.499	0.237	0.333	0.363	0.174	1.217	0.044	0	0.245	0.848	0.207	0.29	0.629	0.462	0.363	0.328	0	0.302
chr1	7239739	7241039	105376692	-	LOC105376692	LCP	-	-	-	93.199	100	41.646	27.11	44.442	92.168	84.986	72.617	81.197	60.38	55.883	46.059	57.957	41.171	34.386	42.973	92.637	83.66	83.264	49.601	39.496	35.729	36.479	91.843	40.492	59.019
chr1	7389354	7390654	102725193	-	LOC102725193	LCP	-	-	-	93.251	44.313	5.302	2.383	2.628	85.192	64.72	58.138	58.169	33.362	10.832	5.52	8.622	1.828	0.575	2.991	80.45	74.676	70.301	6.214	5.225	3.408	1.18	85.652	2.212	2.547
chr1	7441744	7443044	101928836	-	LOC101928836	ICP	-	-	-	99.259	52.931	8.715	17.101	12.789	91.778	82.559	80.221	80.522	64.911	51.68	50.457	45.115	20.034	23.393	33.657	88.556	87.217	86.128	41.786	31.859	16.921	13.495	96.3	31.567	30.131
chr1	7502470	7503770	105376691	+	LOC105376691	LCP	-	-	-	96.476	32.651	5.95	4.075	6.006	90.4	77.009	69.287	58.388	48.463	25.444	26.8	17.672	11.014	10.962	10.993	91.741	75.408	75.548	16.218	10.838	6.219	5.417	91.745	5.827	1.908
chr1	7703632	7704932	105376689	-	LOC105376689	HCP	-	-	-	0.643	1.672	0.357	0.281	0.715	5.346	1.011	2.118	1.381	0.964	0.799	1.408	0.566	1.61	1.718	0.534	3.559	1.749	2.731	1.075	1.12	1.321	1.195	1.197	1.25	0.708
chr1	7770369	7771669	9341	+	VAMP3	HCP	-	-	-	0.317	2.614	1.065	0.291	0.292	11.014	8.159	5.546	5.512	3.569	2.009	1.839	1.276	0.401	1.09	0.986	8.855	8.673	7.496	1.27	1.008	1.643	0.848	9.403	2.112	0.479
chr1	7783385	7784685	8863	+	PER3	HCP	-	-	-	0.439	0	0.909	0.462	0.48	9.341	7.12	2.577	2.098	2.415	2.094	0.671	1.065	0	0	0.085	7.961	3.801	7.474	0.858	0.758	0.302	0.863	6.783	3.543	0.44
chr1	7913215	7914515	10911	-	UTS2	ICP	-	-	-	2.971	1.76	1.284	1.058	3.027	80.219	43.764	4.968	15.832	3.508	0.485	0	0.513	0.46	0.238	0	83.1	44.943	59.095	0.586	1.441	0	0	87.006	0.233	0.383
chr1	7942765	7944065	3604	-	TNFRSF9	LCP	-	-	-	49.836	0.741	2.292	3.619	5.799	82.733	72.008	52.163	57.855	30.663	20.495	15.501	12.171	9.091	7.515	11.224	78.503	74.8	75.847	10.58	5.531	4.883	3.918	88.22	15.317	5.662
chr1	7960754	7962054	11315	+	PARK7	HCP	-	-	-	0.529	0.65	0.381	0.268	0.17	1.473	0.783	0.88	0.603	1.291	0.291	0.211	0.422	1.025	0.369	0.31	3.049	0.897	1.77	0.535	0.18	0.577	1.322	1.247	0	0.144
chr1	8025933	8027233	54206	-	ERRFI1	HCP	-	-	-	0.659	0.869	0.828	0.375	1.822	9.99	6.428	4.998	3.356	3.8	1.323	0.563	2.36	0.75	1.316	0.241	7.263	5.017	6.099	1.055	0.675	0.606	1.003	8.3	1.355	0.778
chr1	8147244	8148544	107984915	-	LOC107984915	LCP	-	-	-	85.193	29.288	5.899	11.943	8.053	89.893	74.771	65.13	67.985	53.855	26.259	25.71	29.043	9.724	16.493	17.042	88.829	82.037	77.148	22.357	22.35	12.228	7.663	87.205	18.995	14.925
chr1	8207772	8209072	102724539	+	LINC01714	LCP	-	-	-	93.429	8.886	14.725	7.094	5.815	92.277	83.451	74.509	75.863	51.534	29.704	20.103	22.153	9.791	7.734	12.637	92.452	82.713	86.088	17.654	13.475	10.502	6.823	94.533	16.365	9.618
chr1	8239190	8240490	105376695	+	LOC105376695	ICP	-	-	-	93.908	20.606	4.337	2.075	0.661	75.919	49.621	8.622	13.257	7.609	0.447	0.174	0.161	0.469	0	0	75.458	52.448	52.833	0	0.313	0.184	0.685	83.453	2.625	0.349
chr1	8317185	8318485	50651	+	SLC45A1	HCP	-	-	-	6.89	6.591	0.656	1.411	3.659	28.349	20.736	13.922	13.262	10.441	5.953	5.196	5.35	2.477	1.611	2.17	28.454	22.235	24.533	2.024	1.955	1.162	3.07	27.005	2.323	1.736
chr1	8825826	8827126	473	-	RERE	ICP	-	-	-	97.254	31.802	11.158	5.343	8.018	87.994	79.931	64.814	64.129	44.461	22.323	24.205	16.812	6.9	6.934	8.771	89.994	83.505	82.7	11.392	11.504	4.499	2.783	94.413	11.704	4.238
chr1	8423745	8425045	102724552	+	LOC102724552	HCP	-	-	-	0.717	40.136	18.519	0.422	0.379	9.697	2.161	1.922	1.4	0.724	2.283	0.093	0.216	0.428	0.639	0.792	6.76	1.272	0.881	0	0.163	0.432	1.817	6.356	0	1.12
chr1	8494513	8495813	106632271	-	SNORD128	LCP	-	-	-	93.583	100	42.818	4.772	12.33	90.958	87.899	76.25	72.991	50.602	20.32	26.506	18.131	3.993	10.205	7.608	94.45	87.908	89.259	15.376	9.016	3.37	4.091	94.128	14.562	6.195
chr1	8878286	8879586	2023	-	ENO1	HCP	-	-	-	0.481	1.071	0.382	0.563	1.114	2.149	0.656	0.717	0.632	0.777	1.244	0.88	0.919	0.957	0.062	0.148	1.289	1.106	0.282	0.869	0.492	0.425	1.607	1.368	0.061	0.455
chr1	8866190	8867490	102465436	-	MIR6728	LCP	-	-	-	95.713	95.313	46.444	7.001	8.858	89.93	86.204	71.966	69.081	43.431	18.516	17.315	18.559	6.061	4.927	10.513	91.605	82.365	81.311	15.89	10.961	8.204	10.377	97.094	10.1	8.254
chr1	8877935	8879235	100505975	+	ENO1-AS1	HCP	-	-	-	0.848	0.397	0.408	0.621	0.979	1.608	0.556	0.941	0.71	0.683	1.283	0.675	1.118	0.779	0.061	0.258	0.664	1.084	0.293	0.912	0.5	0.289	1.562	0.118	0	0.5
chr1	8926930	8928230	112268261	-	LOC112268261	LCP	-	-	-	97.731	6.742	4.448	10.499	11.134	93.055	88.524	75.531	81.692	54.5	36.996	28.741	29.377	10.792	9.829	18.38	89.385	88.118	83.237	30.625	22.421	17.545	10.013	96.451	24.796	16.73
chr1	8944934	8946234	765	+	CA6	LCP	-	-	-	97.645	7.641	5.339	7.452	6.179	87.29	87.057	76.677	82.383	60.77	27.385	23.818	22.076	6.799	11.883	6.644	89.629	91.888	87.313	22.907	13.434	11.978	4.619	94.132	10.715	6.943
chr1	9025984	9027284	155184	-	SLC2A7	ICP	-	-	-	92.359	11.661	5.946	1.811	4.642	86.02	81.028	68.999	67.143	41.086	14.456	13.264	5.811	2.195	3.478	2.953	91.021	84.445	81.577	5.53	4.605	2.482	0.967	95.567	8.45	1.59
chr1	9071827	9073127	6518	-	SLC2A5	ICP	-	-	-	17.853	25.439	6.625	5.175	9.951	90.57	83.018	69.41	67.593	47.215	20.729	17.362	18.519	13.127	11.634	13.501	90.261	86.575	82.37	13.961	10.284	8.522	6.421	96.211	12.957	7.571
chr1	9102586	9103886	107984916	-	LOC107984916	ICP	-	-	-	93.99	79.09	27.051	5.905	4.537	86.262	70.861	53.239	61.695	28.349	13.216	9.114	7.536	5.666	4.674	6.336	89.81	74.389	69.926	8.436	7.418	7.205	4.499	92.665	7.803	8.711
chr1	9128770	9130070	80045	-	GPR157	HCP	-	-	-	0.765	0.765	0.6	0.28	0.531	5.192	2.971	2.022	0.986	1.819	0.319	0.471	1.31	0.815	0.155	0.813	5.368	2.81	2.485	0.756	0.738	0.31	0.888	4.795	0.177	0.83
chr1	9181938	9183238	106614088	-	MIR34AHG	HCP	-	-	-	0.491	0.714	0.467	0.37	0.469	1.298	0.845	0.54	0.045	1.57	0.697	0.059	0.651	0.248	0.276	0.162	1.872	1.355	0.214	0.466	0.606	0.808	0.666	1.671	1.047	1.134
chr1	9151377	9152677	407040	-	MIR34A	LCP	-	-	-	94.999	88.201	30.39	4.419	8.1	92.98	87.874	77.685	65.456	54.757	29.327	27.926	21.351	9.528	6.269	12.997	91.973	84.44	83.34	13.485	11.566	6.851	5.283	90.999	11.052	9.1
chr1	9181304	9182604	102724571	+	LINC01759	HCP	-	-	-	0.237	3.933	0.555	0.335	0.202	3.037	1.66	0.618	0.713	2.014	0.368	0.09	0.782	0.289	0.497	0.118	4.063	2.313	0.746	0.58	0.25	1.32	0.848	4.725	0.601	1.088
chr1	9233867	9235167	9563	+	H6PD	HCP	-	-	-	2.191	0.703	0.898	0.569	0.799	6.134	3.763	2.117	3.249	2.104	2.125	1.112	1.602	0.315	0.344	0.424	7.958	4.756	5.809	1.072	1.358	3.088	0.961	7.282	1.815	0.703
chr1	9291982	9293282	80176	+	SPSB1	HCP	-	-	-	0.299	0	0.839	0.482	0.719	4.081	1.845	2.763	1.646	0.392	0.104	0	1.725	0	0.192	0	8.108	2.39	1.691	0	0.396	0.402	0.321	3.312	0.249	0.347
chr1	9428596	9429896	100506022	-	LOC100506022	HCP	-	-	-	0.525	1.554	0.793	1.239	2.604	14.614	9.872	2.952	4.911	1.408	1.068	0.309	0.322	0.194	0.127	0.409	10.774	7.548	8.211	0.351	0.38	0.081	3.25	14.719	0.718	0.591
chr1	9538569	9539869	84275	+	SLC25A33	HCP	-	-	-	0.705	1.839	0.505	0.194	0.858	16.089	11.132	6.688	4.637	1.74	0.386	1.316	0.445	0.708	2.054	0.373	15.416	12.535	11.119	0.425	0.542	0.614	1.513	15.142	0.806	0.855
chr1	9587943	9589243	199953	+	TMEM201	HCP	-	-	-	0.554	1.27	1.073	1.381	0.68	8.716	11.484	9.097	12.617	5.754	3.365	3.02	2.094	1.896	1.762	0.831	14.324	15.274	14.939	3.499	2.531	1.333	0.925	15.952	1.877	2.735
chr1	9613741	9615041	107985734	+	LOC107985734	LCP	-	-	-	92.76	73.962	12.319	3.029	1.076	89.121	72.873	57.817	59.334	31.784	9.057	9.042	5.577	0.676	1.437	1.175	84.802	75.868	69.628	4.008	1.497	1.436	0.464	89.486	1.264	1.015
chr1	9629028	9630328	105376712	-	LOC105376712	ICP	-	-	-	92.853	10.562	5.35	1.657	1.818	84.584	53.343	9.26	19.549	5.494	1.194	0.439	0.28	0	0.163	1.571	76.207	50.855	54.062	1.297	0.243	0	0.174	81.394	0.562	0.541
chr1	9628989	9630289	5293	+	PIK3CD	ICP	-	-	-	93.046	7.899	5.543	1.419	1.773	84.523	54.737	11.484	20.513	6.225	1.165	0.427	0.273	0	0.163	1.274	77.07	51.938	55.463	1.267	0.237	0	0.17	81.653	0.549	0.526
chr1	9654186	9655486	644997	-	PIK3CD-AS1	ICP	-	-	-	15.828	97.024	18.855	2.029	2.58	92.061	78.723	55.066	59.212	32.28	9.819	8.109	11.72	1.775	3.046	3.254	84.962	84.037	77.913	4.007	2.176	2.299	1.123	92.773	5.421	1.84
chr1	9687174	9688474	101929074	-	PIK3CD-AS2	ICP	-	-	-	0.59	0.405	0.613	0.3	0.958	2.241	1.184	1.2	1.165	0.871	2.97	2.38	0.898	0.246	0.697	0	2.756	1.263	1.267	1.239	0.411	1.51	1.767	0.976	0.181	1.076
chr1	9824126	9825426	22883	-	CLSTN1	HCP	-	-	-	3.954	0	0.788	0.377	1.49	6.815	3.044	2.824	2.298	2.608	1.835	0.854	2.383	0.693	0	1.053	5.922	4.519	6.387	1.916	2.293	2.936	0.245	5.113	1.129	0.172
chr1	9909922	9911222	56998	-	CTNNBIP1	HCP	-	-	-	0.131	0.5	0.402	0.187	1.622	0.819	0.399	0.766	0.704	0.98	1.382	0.851	0.239	0.333	0.996	0	0.953	0.342	0.048	1.235	0.786	1.469	0.792	0.475	1.066	0.446
chr1	9849873	9851173	105376717	+	LOC105376717	ICP	-	-	-	51.746	39.652	6.878	1.288	2.497	34.694	47.446	17.166	26.481	19.407	3.889	4.957	5.216	2.271	1.658	1.01	36.45	38.5	40.249	2.996	3.277	1.777	1.775	34.787	5.299	0.329
chr1	9943027	9944327	84328	-	LZIC	HCP	-	-	-	0.941	17.114	6.523	4.312	5.75	23.665	21.717	12.9	16.034	12.013	8.141	8.11	7.451	4.941	5.089	5.661	27.511	22.516	22.88	7.533	5.385	5.596	4.17	26.752	4.285	4.867
chr1	9942023	9943323	64802	+	NMNAT1	HCP	-	-	-	4.59	34.278	4.048	1.904	0.989	16.402	13.684	7.891	11.024	5.576	2.74	1.186	2.465	0.13	0.116	1.329	17.979	12.457	13.245	0.981	0.387	1.148	0	17.582	2.287	0.317
chr1	9966481	9967781	100847055	+	MIR5697	ICP	-	-	-	88.195	84	41.495	11.888	28.657	87.253	87.717	77.819	76.264	59.433	49.896	50.089	34.912	19.777	14.703	27.087	82.861	91.35	80.584	36.486	21.949	12.151	15.011	90.313	19.172	20.638
chr1	9996297	9997597	116362	+	RBP7	HCP	-	-	-	0	0.654	0.501	1.147	0.971	10.198	3.965	3.166	4.019	2.173	3.7	0.24	0.208	0.196	4.568	0.971	12.774	5.664	6.539	0.529	0.642	0.337	0.979	5.946	1.058	1.155
chr1	10032058	10033358	10277	+	UBE4B	HCP	-	-	-	0.787	2.563	0.63	1.293	0.329	13.893	12.441	8.07	6.679	2.82	0.932	0.312	0.063	0	0.064	0.141	14.538	12.699	12.154	0.329	0.31	2.908	0.085	13.529	0.304	1.023
chr1	10209806	10211106	23095	+	KIF1B	HCP	-	-	-	0.221	1.087	0.562	0.177	0.405	1.003	0.53	1.867	0.891	1.771	1.318	0.63	1.807	0.34	0.884	0.345	1.61	1.358	0.681	0.808	0.37	1.584	1.381	0.24	0.47	0.725
chr1	10226818	10228118	100422970	+	MIR1273D	LCP	-	-	-	96.055	97.295	39.932	8.376	10.197	91.332	89.925	77.072	82.773	58.13	35.102	39.766	26.102	7.766	16.11	20.736	91.113	93.188	87.7	27.493	17.867	11.748	7.516	97.014	22.041	10.42
chr1	10366210	10367510	105376725	-	LOC105376725	ICP	-	-	-	87.323	84.291	50.185	29.131	32.819	92.619	90.096	85.957	88.305	74.536	60.888	62.256	57.389	30.062	21.603	37.518	95.412	90.046	92.712	35.907	30.34	23.387	14.604	94.142	39.712	38.719
chr1	10398092	10399392	5226	+	PGD	HCP	-	-	-	0.231	1	0.693	0.181	0.607	6.009	3.261	0.695	0.843	0.351	0.316	1.498	1.064	0.857	0.289	0.541	5.574	5.358	3.926	0.776	1.375	0.466	1.486	5.339	0.419	0.386
chr1	10429202	10430502	100526739	+	CENPS-CORT	HCP	-	-	-	8.331	11.258	0.596	0.492	0.514	23.479	18.525	13.279	11.491	3.663	1.121	0.778	0.498	0.369	0.125	0.418	22.765	18.992	16.294	0.32	0.401	0.317	0.392	25.267	0.157	0.24
chr1	10429202	10430502	378708	+	CENPS	HCP	-	-	-	8.331	11.258	0.596	0.492	0.514	23.479	18.525	13.279	11.491	3.663	1.121	0.778	0.498	0.369	0.125	0.418	22.765	18.992	16.294	0.32	0.401	0.317	0.392	25.267	0.157	0.24
chr1	10448819	10450119	1325	+	CORT	ICP	-	-	-	92.061	45.431	30.187	9.497	10.417	87.338	82.964	73.335	71.829	57.748	37.544	30.62	23.547	13.793	8.925	18.896	88.021	87.747	83.94	24.087	18.15	10.045	12.905	90.627	15.712	14.537
chr1	10472156	10473456	1676	-	DFFA	HCP	-	-	-	0.434	1.111	0.539	0.544	0.685	16.473	12.848	5.114	7.058	1.37	0.081	0.081	0.174	0.456	1.372	0.105	18.667	14.729	12.697	0.713	0.686	1.041	0.141	16.284	0	0.462
chr1	10474046	10475346	5195	+	PEX14	HCP	-	-	-	2.926	5.357	0.699	1.17	1.621	34.051	30.73	22.175	21.085	12.855	5.056	4.023	3.243	1.687	0.887	2.658	31.691	30.725	31.099	2.597	1.99	0.94	1.665	35.233	2.237	2.035
chr1	10796276	10797576	54897	-	CASZ1	HCP	-	-	-	4.273	2.373	0.817	0.285	0.32	8.793	7.347	6.361	5.143	4.437	3.784	2.518	1.343	1.098	0.092	0.847	10.207	8.299	6.472	0.834	1.682	1.488	2.211	9.299	1.784	0.345
chr1	10815258	10816558	105376733	-	LOC105376733	LCP	-	-	-	97.918	7.583	5.223	1.538	2.957	75.346	65.327	50.785	56.162	30.181	10.546	8.799	10.36	1.955	5.674	1.294	72.322	64.942	68.641	6.879	6.15	4.512	1.715	75.619	5.198	2.669
chr1	10918297	10919597	105376735	-	LOC105376735	ICP	-	-	-	95.339	44.405	23.486	9.938	13.751	89.327	80.743	70.39	72.93	63.177	38.208	32.826	34.942	15.803	7.635	22.766	91.302	85.397	88.927	31.735	19.028	15.646	13.141	92.954	26.772	15.528
chr1	10981637	10982937	148345	-	C1orf127	LCP	-	-	-	96.405	0	2.781	4.436	4.984	86.699	78.675	75.373	72.256	52.368	30.509	29.852	25.233	9.569	10.288	8.668	82.413	77.498	81.972	14.351	9.93	5.048	7.371	88.882	20.067	6.155
chr1	11011722	11013022	23435	+	TARDBP	HCP	-	-	-	0.357	1.698	0.438	0.267	0.524	14.218	11.746	6.782	12.49	3.152	0.267	0.185	0.297	0.609	0.105	3.553	10.74	10.581	10.634	0.294	0.342	2.725	0.906	14.54	2.754	0.877
chr1	11046839	11048139	10747	-	MASP2	LCP	-	-	-	97.011	16.359	11.179	9.726	8.396	94.144	87.858	75.865	77.077	58.233	34.507	23.158	24.643	9.379	8.214	11.255	93.637	89.584	83.484	18.123	12.877	8.217	8.061	96.374	17.3	10.253
chr1	11059653	11060953	6723	-	SRM	HCP	-	-	-	0.099	2.561	0.583	0.343	0.84	2.156	1.558	0.601	0.49	0.876	0.2	0.757	1.501	0.877	0.078	0.058	1.032	0.792	1.194	0.472	1.77	1.242	1.41	1.502	0.221	0.939
chr1	11099510	11100810	5394	-	EXOSC10	HCP	-	-	-	0.704	0.103	0.575	0.753	1.686	24.638	23.139	8.468	10.219	6.601	3.197	2.683	1.698	1.177	1.36	0.958	27.598	24.118	22.887	2.088	1.633	0.853	1.016	27.218	1.007	1.41
chr1	11098775	11100075	105376736	+	LOC105376736	HCP	-	-	-	1.394	4.577	1.547	0.325	0.398	6.073	4.157	2.038	2.419	1.044	1.271	0.135	0.25	0.545	0.252	0	8.202	3.951	3.051	0.714	0.635	0	1.407	6.708	1.502	0.32
chr1	11273097	11274397	2475	-	MTOR	HCP	-	-	-	1.007	9.016	1.102	0.847	0.553	16.865	13.572	7.548	10.697	3.666	0.526	0.371	1.886	0	0.477	0.146	15.216	14.108	12.263	0.626	0.233	1.32	0.062	19.683	0	0.595
chr1	11142998	11144298	100873935	+	MTOR-AS1	LCP	-	-	-	98.611	100	35.138	6.464	5.929	95.289	80.68	63.47	52.782	34.369	21.781	16.36	11.908	7.656	6.162	6.271	88.588	82.316	72.867	11.058	7.894	4.062	3.602	93.792	6.998	7.389
chr1	11188389	11189689	10218	+	ANGPTL7	LCP	-	-	-	96.349	98.503	39.36	2.374	4.151	90.907	82.442	76.851	72.754	55.693	22.039	23.461	18.472	9.445	11.075	10.782	88.442	76.982	86.352	14.912	9.336	2.346	2.648	94.875	11.719	9.036
chr1	11272298	11273598	29914	+	UBIAD1	HCP	-	-	-	3.646	4.931	0.866	0.717	1.253	14.73	11.941	7.64	10.937	5.719	1.892	1.29	1.968	0.776	0.117	1.29	12.913	12.318	10.773	1.237	1.095	1.55	0.146	15.119	0.827	0.877
chr1	11316455	11317755	105376737	-	LOC105376737	LCP	-	-	-	94.161	9.722	4.717	4.581	7.991	83.925	73.391	66.762	68.877	46.358	18.058	17.551	15.629	7.985	6.204	9.428	82.918	75.47	76.849	13.122	7.803	6.424	5.006	81.94	11.619	3.643
chr1	11357045	11358345	105376739	+	LOC105376739	LCP	-	-	-	96.503	15.91	8.152	2.264	3.454	76.179	74.979	69.718	66.966	40.125	15.206	16.735	8.731	3.369	2.927	2.749	76.221	80.116	72.827	10.058	4.098	3.053	3.076	78.163	7.189	1.461
chr1	11370789	11372089	105376740	+	LOC105376740	LCP	-	-	-	94.166	14.352	4.886	10.246	14.688	90.873	73.318	61.317	72.136	41.445	17.181	18.762	11.808	3.725	8.499	6.94	92.309	84.094	76.075	13.804	12.131	8.493	6.181	93.198	14.029	11.285
chr1	11478255	11479555	57540	+	DISP3	HCP	-	-	-	0.492	1.244	0.643	0.813	0.275	1.834	1.637	1.172	1.316	1.246	0.185	0.33	0.052	0.451	0.104	0.639	2.637	1.849	0.996	0.667	0.639	1.224	0.95	1.351	0.364	1.255
chr1	11501233	11502533	112268221	-	LOC112268221	HCP	-	-	-	0.592	14.886	1.817	4.53	7.458	94.883	94.004	89.301	89.766	82.332	73.592	68.15	70.499	53.172	46.825	51.82	93.882	92.726	92.885	54.357	51.578	48.637	43.842	96.605	54.185	56.375
chr1	11608631	11609931	101929181	+	LINC01647	ICP	-	-	-	10.876	45.568	1.476	33.172	42.44	95.338	92.87	83.996	86.091	80.546	62.567	63.912	57.483	39.107	34.261	40.27	90.962	90.497	90.242	47.529	46.376	46.227	35.13	93.274	49.272	39.652
chr1	11654431	11655731	26232	-	FBXO2	HCP	-	-	-	0.28	12.646	0.625	0.313	0.458	4.209	2.521	1.693	3.324	0.954	0.072	0	0	0	0.256	0.438	5.102	1.799	2.762	0	0.143	3.91	0.07	4.261	0.185	0.741
chr1	11653475	11654775	93611	+	FBXO44	HCP	-	-	-	0.623	5.5	0.513	0.636	0.413	8.264	6.605	5.012	6.01	3.509	0.358	1.395	0.207	0.331	0.376	0.35	11.138	6.971	6.634	0.366	1.354	0.248	1.562	12.287	0.417	0.608
chr1	11663193	11664493	26270	+	FBXO6	HCP	-	-	-	11.206	29.94	2.118	1.445	1.614	21.766	18.295	14.944	15.358	8.871	5.193	5.43	3.436	2.675	1.31	0.913	23.166	18.626	19.75	2.204	2.301	2.674	1.234	22.477	1.42	1.768
chr1	11691221	11692521	10459	-	MAD2L2	HCP	-	-	-	0.597	0.601	0.605	1.466	0.7	1.225	1.224	1.694	1.233	0.473	0.215	0.307	0.775	0.82	0.953	0.533	0.652	1.951	0.562	0.773	0.564	0.769	0.531	1.015	1.428	0.557
chr1	11685735	11687035	374946	+	DRAXIN	LCP	-	-	-	97.345	14.062	13.592	6.556	5.397	92.809	84.175	80.44	79.167	57.995	32.558	26.491	27.094	6.928	8.973	8.634	85.692	84.633	81.352	19.574	15.227	9.965	2.983	96.426	8.174	9.88
chr1	11735185	11736485	57085	+	AGTRAP	HCP	-	-	-	10.8	1.149	1.431	0.17	2.594	15.065	10.592	8.747	8.226	4.968	4.677	1.554	1.368	0.414	0.533	1.275	14.09	11.845	11.189	0.898	0.927	1.156	3.674	14.692	2.327	0.703
chr1	11761288	11762588	284498	+	C1orf167	HCP	-	-	-	2.067	0.368	0.831	1.079	3.276	32.014	30.178	19.424	20.582	12.8	5.058	3.517	2.914	2.024	3.309	1.992	33.697	29.229	27.026	3.897	3.266	2.336	1.458	25.885	2.932	2.648
chr1	11779219	11780519	102724659	-	LOC102724659	LCP	-	-	-	94.048	60.819	11.163	10.908	10.802	83.085	80.031	78.153	66.92	57.432	43.898	31.317	26.434	10.652	20.795	16.635	83.077	83.867	79.88	24.426	18.602	12.23	6.333	85.895	23.555	17.853
chr1	11805703	11807003	4524	-	MTHFR	HCP	-	-	-	0.684	0	0.665	0.706	0.553	1.575	1.352	0.549	0.235	0.735	0.689	0.649	2.154	0.461	0.82	0.631	1.107	0.588	0.531	0.486	0.853	0.324	0.728	0.967	0	0.159
chr1	11805196	11806496	1185	+	CLCN6	HCP	-	-	-	0.869	0	0.546	0.629	0.48	1.523	0.734	0.683	0.33	0.78	0.533	0.599	1.532	0.379	0.583	0.518	0.887	0.788	0.491	0.346	0.805	0.282	1.075	0.946	0	0.523
chr1	11839419	11840719	100379251	+	NPPA-AS1	LCP	-	-	-	96.675	96.524	36.456	3.73	7.91	94.919	91.235	79.457	76.902	60.533	37.656	33.951	30.846	9.876	11.993	15.509	93.33	90.671	86.308	18.689	17.784	10.786	9.259	95.82	20.419	10.87
chr1	11847383	11848683	4878	-	NPPA	LCP	-	-	-	95.351	62.753	7.962	2.375	2.683	87.2	83.922	66.64	69.821	46.532	21.931	19.378	14.898	4.209	3.806	4.672	90.948	87.207	83.087	15.672	10.437	3.273	3.883	94.041	9.468	6.943
chr1	11858535	11859835	4879	-	NPPB	HCP	-	-	-	0.603	1.322	0.661	0.501	0.949	19.178	11.985	5.678	7.793	4.344	0.828	1.354	1.043	0.602	0.476	0.618	19.278	9.524	9.894	1.253	0.792	1.185	0.581	12.135	1.024	0.638
chr1	11907254	11908554	26829	+	RNU5E-1	ICP	-	-	-	0.433	0	0.113	0	1.921	8.214	6.507	3.891	5.094	2.323	0.202	0.239	0.27	0.292	0.451	0	11.77	6.161	6.542	0.329	0.202	0.407	0.658	9.958	0	0.63
chr1	11926028	11927328	90231	-	KIAA2013	HCP	-	-	-	1.03	0.672	0.674	0.637	1.69	22.365	18.751	14.045	12.722	7.587	0.679	0.664	1.14	0.599	1.747	0	18.567	17.654	17.941	0.336	0.805	1.921	0.571	20.224	0.815	0.642
chr1	11933767	11935067	5351	+	PLOD1	HCP	-	-	-	4.531	0	1.423	0.803	1.924	17.34	12.213	8.647	8.645	6.551	3.776	2.034	1.522	0.221	0.082	0.398	17.42	12.043	14.781	0.246	0.239	0.749	0.11	19.32	0	0.158
chr1	11979281	11980581	9927	+	MFN2	HCP	-	-	-	0.478	0.3	0.732	0.611	0.373	23.518	17.566	3.214	3.877	3.873	0.716	1.279	0.174	0.949	1.779	0.405	24.905	19.011	15.883	0.837	0.786	1.087	0.652	24.042	0.691	0.619
chr1	12018342	12019642	60672	+	MIIP	HCP	-	-	-	0.316	3.262	0.578	1.188	3.883	36.513	36.202	25.522	26.848	22.983	7.886	9.729	6.305	2.102	1.607	3.921	38.102	35.707	33.073	2.057	1.298	2.613	0.348	32.774	2.236	1.369
chr1	12028258	12029558	102466982	+	MIR6729	LCP	-	-	-	97.86	94.495	28.096	7.68	6.351	94.38	90.967	76.597	85.394	60.813	32.622	28.703	28.294	5.682	17.353	9.018	93.018	93.661	89.118	13.905	11.17	8.169	7.744	97.131	12.958	9.074
chr1	12062417	12063717	943	+	TNFRSF8	HCP	-	-	-	0.528	1.852	0.543	0.329	0.764	2.05	2.993	1.681	4.373	0.754	0	0	1.576	2.642	0.679	0.607	3.125	2.195	1.393	1.336	0.352	1.593	0.566	3.274	0.45	0.109
chr1	12166043	12167343	102465836	+	MIR7846	HCP	-	-	-	9.672	5.62	1.514	1.962	2.325	24.509	25.471	14.307	15.765	9.753	5.205	4.565	5.407	2.69	2.989	3.874	24.595	20.592	21.803	4.008	3.381	3.382	3.744	19.269	3.893	1.919
chr1	12166048	12167348	7133	+	TNFRSF1B	HCP	-	-	-	9.672	5.62	1.514	1.962	2.325	24.509	25.471	14.307	15.765	9.753	5.205	4.565	5.407	2.69	2.989	3.874	24.595	20.592	21.803	4.008	3.381	3.382	3.744	19.269	3.893	1.919
chr1	12190813	12192113	100616438	+	MIR4632	HCP	-	-	-	1.349	13.853	1.041	4.939	2.265	90.544	81.193	55.127	63.115	39.68	3.756	2.756	3.027	0.451	1.036	0.846	90.625	81.249	75.156	5.222	1.772	2.119	1.567	90.224	3.206	1.022
chr1	12213340	12214640	107984917	+	LOC107984917	ICP	-	-	-	95.947	7.351	15.679	13.827	9.174	89.733	85.65	70.799	77.367	56.246	33.84	31.204	30.026	13.899	15.61	18.015	86.215	87.3	78.746	24.144	19.342	12.623	6.769	86.771	17.502	15.098
chr1	12229139	12230439	55187	+	VPS13D	HCP	-	-	-	0.396	0.979	0.621	0.794	0.957	13.727	13.719	7.059	7.792	3.532	3.434	1.775	2.345	0.941	1.258	2.429	18.519	14.05	17.051	2.885	1.733	1.578	1.575	14.627	2.136	0.879
chr1	12506346	12507646	677885	+	SNORA59A	ICP	-	-	-	95.167	97.319	39.901	2.221	5.717	92.001	83.041	74.002	82.24	55.476	17.549	16.903	14.449	5.034	3.538	4.789	88.836	82.631	81.701	10.759	7.629	3.35	2.252	91.734	8.218	1.811
chr1	12524356	12525656	105376744	+	LOC105376744	LCP	-	-	-	91.176	18.982	7.183	4.3	13.263	89.203	82.41	79.607	78.651	63.911	39.783	38.248	27.095	10.463	13.481	24.662	94.988	91.841	90.266	26.636	21.989	17.865	10.837	92.496	20.909	13.971
chr1	12617331	12618631	9249	-	DHRS3	HCP	-	-	-	0.69	0	0.493	0.16	1.197	0.253	0.606	1.319	0	0.145	1.049	0	0.26	0.182	0.372	1.394	0.557	1.035	0.803	1.338	0.523	0.645	0.597	0.354	0.525	0.287
chr1	12578623	12579923	102466722	-	MIR6730	LCP	-	-	-	95.122	81.773	27.883	6.531	5.577	90.967	88.487	82.408	76.654	63.763	36.326	32.469	23.924	11.015	10.239	15.324	91.372	89.401	89.107	21.811	16.164	11.579	5.275	95.134	22.243	11.299
chr1	12643647	12644947	343066	+	AADACL4	LCP	-	-	-	95.556	5.595	8.925	5.878	6.981	86.501	68.991	58.834	50.826	36.045	17.674	10.641	7.131	5.667	5.675	4.648	89.643	75.447	70.203	8.068	7.336	3.378	1.488	87.762	6.65	5.221
chr1	12715215	12716515	126767	+	AADACL3	LCP	-	-	-	96.258	10.536	3.182	10.06	9.467	84.979	78.883	64.818	57.998	44.709	14.888	17.027	17.65	12.081	11.831	9.717	91.147	74.542	83.122	16.878	12.241	10.791	8.109	93.259	23.777	16.269
chr1	12745286	12746586	93190	+	C1orf158	LCP	-	-	-	61.575	15.692	9.082	5.208	0.957	86.566	62.612	48.87	54.852	18.217	4.259	3.974	8.837	3.268	1.852	1.234	81.887	72.413	59.294	3.736	2.967	0	1.01	83.615	1.588	1.111
chr1	12773948	12775248	390999	+	PRAMEF12	LCP	-	-	-	97.188	21.296	4.089	9.55	16.798	90.162	83.465	77.484	74.931	70.762	40.162	35.096	39.054	16.538	21.739	23.027	84.524	82.722	80.434	32.603	33.521	21.989	13.017	90.921	18.734	17.09
chr1	12790497	12791797	65121	+	PRAMEF1	LCP	-	-	-	NA	20	1.164	13.383	5.048	NA	67.62	64.336	62.71	49.854	21.417	24.723	13.392	12.774	14.475	13.616	83.923	78.705	78.649	23.332	21.275	10.907	7.75	47.048	18.571	NA
chr1	12822823	12824123	105376745	-	LINC01784	LCP	-	-	-	96.337	17.144	10.062	9.307	6.437	68.147	61.527	46.883	54.404	27.843	10.919	16.058	6.023	2.75	3.703	4.713	66.8	77.914	66.817	8.834	8.5	3.333	1.588	52.186	8.571	2.778
chr1	12831010	12832310	440560	-	PRAMEF11	LCP	-	-	-	99.108	3.922	1.879	9.739	7.536	56.912	62.537	35.094	37.277	29.429	13.026	14.073	11.147	4.624	5.714	4.083	57.03	58.327	56.191	5.088	8.197	4.769	1.176	44.914	11.383	2.857
chr1	12848356	12849656	343069	-	HNRNPCL1	ICP	-	-	-	35.278	25	3.571	19.336	22.667	78.8	69.961	70.585	68.42	64.544	44.754	42.092	46.15	21.44	23.859	25.037	74.632	83.406	78.576	30.366	33.666	20.568	13.616	66.936	33.923	25.08
chr1	12856186	12857486	65122	+	PRAMEF2	LCP	-	-	-	83.237	6.976	4.471	1.396	4.005	52.306	48.527	43.1	41.961	20.654	5.403	8.596	9.664	0.953	2.067	1.68	65.127	54.543	60.239	10.206	4.387	3.47	1.19	54.018	16.608	5.92
chr1	12885801	12887101	400735	-	PRAMEF4	LCP	-	-	-	82.5	15.919	4.304	7.263	NA	65.743	47.003	57.134	43.403	34.375	14.747	17.278	11.543	3.699	7.027	4.167	63.05	54.234	66.965	13.179	9.444	6.25	3.334	52.18	9.665	10.038
chr1	12897870	12899170	343071	-	PRAMEF10	LCP	-	-	-	87.728	39.693	1.342	17.802	15.716	82.61	84.006	58.913	61.337	56.971	21.834	34.782	27.467	10.613	8.097	23.215	89.332	68.47	66.809	9.841	15.606	6.861	3.174	NA	3.572	NA
chr1	12915747	12917047	441871	+	PRAMEF7	LCP	-	-	-	NA	NA	NA	NA	NA	NA	NA	NA	36.588	NA	0	33.578	NA	NA	19.793	NA	NA	NA	NA	33.92	11.969	NA	19.977	NA	NA	NA
chr1	12947180	12948480	440561	-	PRAMEF6	LCP	-	-	-	NA	NA	1.667	NA	NA	NA	NA	62.067	61.011	26.939	17.381	26.232	18.151	4.762	1.852	8.056	70.785	70.013	60.452	13.257	10.803	7.508	4.848	42.097	0	NA
chr1	13053259	13054559	101929983	-	PRAMEF27	LCP	-	-	-	95.535	0	3.016	1.852	6.272	NA	NA	77.855	NA	NA	NA	NA	NA	NA	16.389	NA	96.19	87.936	83.168	29.609	27.526	27.972	21.81	85.714	14.444	NA
chr1	13060332	13061632	649330	+	HNRNPCL3	ICP	-	-	-	NA	NA	NA	NA	NA	NA	NA	81.25	NA	NA	NA	NA	NA	NA	NA	NA	NA	91.112	NA	NA	NA	14.235	NA	76.775	NA	NA
chr1	13072778	13074078	441873	+	PRAMEF25	LCP	-	-	-	NA	NA	NA	NA	NA	NA	NA	NA	NA	NA	NA	NA	NA	NA	NA	NA	NA	NA	NA	NA	NA	NA	NA	NA	NA	NA
chr1	13116454	13117754	440563	-	HNRNPCL2	ICP	-	-	-	24.748	18.246	2.168	16.907	26.914	77.554	69.916	61.423	62.38	60.527	34.538	33.036	30.391	17.565	25.815	20.449	78.304	77.332	72.939	28.632	26.315	22.037	19.22	70.46	26.671	28.24
chr1	13152711	13154011	645359	-	PRAMEF26	LCP	-	-	-	NA	NA	NA	NA	NA	NA	NA	NA	NA	NA	NA	NA	NA	NA	NA	NA	NA	NA	NA	NA	NA	NA	NA	NA	NA	NA
chr1	13165082	13166382	101060301	-	HNRNPCL4	ICP	-	-	-	NA	NA	NA	NA	NA	NA	NA	NA	NA	NA	NA	NA	NA	NA	NA	NA	61.667	NA	NA	NA	NA	32	NA	NA	NA	NA
chr1	13174381	13175681	343070	+	PRAMEF9	LCP	-	-	-	96.875	NA	6.13	NA	NA	76.667	83.56	69.875	62.952	62.137	25.447	38.606	28.221	1.852	3.334	9.822	NA	62.5	NA	5.834	31.72	14.233	30.834	NA	19.048	NA
chr1	13201009	13202309	400736	-	PRAMEF13	LCP	-	-	-	NA	NA	NA	NA	NA	NA	NA	NA	NA	NA	NA	NA	NA	NA	14.465	NA	NA	NA	NA	NA	16.11	NA	NA	NA	NA	NA
chr1	13225754	13227054	391003	-	PRAMEF18	LCP	-	-	-	90.924	8.125	6.539	3.298	4.941	65.033	62.56	50.398	58.017	32.56	16.012	9.616	12.865	2.544	1.704	4.502	72.047	65.092	62.565	9.056	7.891	7.36	3.811	69.615	5.609	2.202
chr1	13253298	13254598	343068	+	PRAMEF5	LCP	-	-	-	NA	NA	10.664	NA	NA	72.736	55.308	61.003	53.68	48.761	24.092	26.466	20.857	3.484	NA	13.696	NA	79.583	58.035	NA	6.138	7.142	0	NA	NA	NA
chr1	13284737	13286037	391002	-	PRAMEF8	LCP	-	-	-	NA	NA	NA	NA	NA	NA	NA	NA	NA	NA	NA	NA	NA	NA	NA	NA	NA	NA	NA	NA	NA	NA	NA	NA	NA	NA
chr1	13302639	13303939	645382	+	PRAMEF33	LCP	-	-	-	NA	5.384	4.866	NA	NA	76.595	69.44	61.732	56.334	43.787	39.603	23.594	15.151	22.519	3.334	10.834	93.333	69.647	75.843	18.809	5.194	22.166	5.127	NA	23.5	19.09
chr1	13314681	13315981	653619	+	PRAMEF15	LCP	-	-	-	95.397	NA	2.071	3.572	2.778	85.896	60.69	68.545	50.998	45.363	20.553	27.664	19.906	5.58	14.522	9.848	72.251	72.742	63.116	10.493	12.327	13.158	6.486	59.987	5.597	25.555
chr1	13346734	13348034	729528	-	PRAMEF14	ICP	-	-	-	84.2	0	3.81	0	5.555	79.119	62.154	57.605	54.37	43.222	11.623	14.58	11.126	2.448	NA	11.937	70.811	60.439	63.95	11.41	9.622	1.84	1.099	38.333	8.333	NA
chr1	13371547	13372847	645414	-	PRAMEF19	ICP	-	-	-	95.839	23.893	6.572	5.31	8.746	79.752	79.295	73.151	79.04	51.758	27.419	24.821	19.231	4.883	12.143	7.636	87.004	87.339	86.101	22.343	14.948	10.152	3.556	76.655	13.48	14.577
chr1	13388732	13390032	391004	+	PRAMEF17	LCP	-	-	-	98.667	10.537	16.427	10.229	15.079	84.081	74.739	81.495	78.181	53.093	47.585	45.292	42.283	18.139	28.637	25.971	79.749	75.225	74.373	46.173	35.089	24.189	12.947	74.327	33.401	23.051
chr1	13409550	13410850	645425	+	PRAMEF20	LCP	-	-	-	88.883	14.286	3.373	8.314	5.419	73.239	74.402	64.945	70.778	35.021	18.559	19.594	16.911	9.395	9.662	9.917	82.191	82.075	73.897	16.544	9.546	4.508	3.685	74.481	14.147	10.832
chr1	13513347	13514647	126755	-	LRRC38	HCP	-	-	-	0.598	3.326	0.379	0.13	0.575	4.395	1.633	7.344	1.098	1.625	5.286	0.272	0.949	2.155	0	0.236	8.245	4.82	2.643	0.113	0.606	0.541	0.996	1.867	0.554	0.871
chr1	13485944	13487244	102724856	+	LOC102724856	ICP	-	-	-	97.359	99.025	37.899	9.721	8.709	90.093	90.321	80.254	83.336	63.277	41.842	39.428	36.118	12.568	16.938	18.168	93.328	91.483	86.556	28.861	23.974	15.701	10.615	96.338	22.25	17.376
chr1	13512320	13513620	107984918	+	LOC107984918	HCP	-	-	-	0.704	1.273	0.599	0.27	1.348	6.656	2.155	3.534	2.643	1.918	3.615	0.208	1.283	2.31	0.113	0.412	10.134	4.872	5.449	0.56	0.328	0.678	1.269	2.794	0.576	0.362
chr1	13582857	13584157	10630	+	PDPN	HCP	-	-	-	0.515	0.196	0.738	0.572	1.491	14.423	6.807	1.071	1.712	0.616	0.745	0.694	1.694	0.595	0.332	0.83	11.871	5.178	3.719	0.986	0.224	1.63	1.867	14.499	0	0.15
chr1	13622226	13623526	107984919	+	LOC107984919	LCP	-	-	-	97.076	90.759	47.476	9.762	6.969	95.055	89.513	77.797	72.522	59.24	27.909	24.659	17.881	8.837	12.785	17.853	94.422	93.094	87.743	25.902	20.103	11.009	13.608	92.036	17.422	9.938
chr1	13669294	13670594	105378612	+	LOC105378612	LCP	-	-	-	91.806	12.74	6.979	9.201	8.154	86.765	82.819	62.945	83.271	44.081	30.305	24.159	21.659	9.339	14.982	5.574	89.147	90.552	82.23	19.305	11.483	2.287	5.958	93.454	17.601	14.801
chr1	13691492	13692792	105376756	-	LOC105376756	LCP	-	-	-	92.664	1.5	9.443	6.556	7.523	87.274	81.85	55.518	70.808	36.773	23.091	24.408	21.008	14.252	9.582	10.081	90.004	77.409	74.957	14.763	12.392	4.862	3.598	89.226	13.622	9.545
chr1	13697974	13699274	7799	+	PRDM2	HCP	-	-	-	5.795	25.51	1.909	23.265	38.283	94.831	94.143	90.4	89.659	86.752	79.457	73.778	76.488	59.045	43.386	61.715	96.628	94.657	94.072	57.983	59.519	48.652	34.553	96.974	58.39	31.756
chr1	13892486	13893786	23254	+	KAZN	HCP	-	-	-	0.737	0.934	0.811	0.8	0.315	7.491	4.998	8.144	5.91	4.229	2.284	0.384	0.72	0.839	0.44	1.39	5.329	5.163	5.443	0.79	1.184	0.297	1.401	5.971	3.477	1.103
chr1	14213343	14214643	107985467	+	LOC107985467	LCP	-	-	-	98.913	NA	34.458	8.298	30.044	92.305	NA	67.32	NA	NA	NA	NA	32	10	NA	NA	NA	74.375	NA	19.45	17.982	8.333	0	NA	NA	NA
chr1	14254489	14255789	107985468	-	LOC107985468	LCP	-	-	-	94.338	97.869	48.359	12.739	12.689	94.17	84.553	75.31	76.681	48.744	31.953	26.935	25.882	14.897	22.282	17.547	93.656	74.064	81.277	27.152	24.339	14.499	10.108	94.504	27.823	18.573
chr1	14419573	14420873	105376762	-	KAZN-AS1	ICP	-	-	-	10.594	96.044	45.946	57.241	61.677	93.793	91.044	87.592	90.211	83.9	73.773	71.123	71.778	56.652	49.344	58.096	96.055	93.045	90.093	63.213	58.299	58.442	49.534	93.991	67.193	64.009
chr1	14817718	14819018	105376759	-	LOC105376759	LCP	-	-	-	98.024	37.003	15.736	12.583	14.795	87.896	82.054	76.915	77.772	66.612	45.426	49.126	35.762	22.536	25.822	24.211	84.333	86.032	76.61	40.058	25.493	16.604	15.201	91.415	31.237	27.313
chr1	14911175	14912475	107985469	-	LOC107985469	LCP	-	-	-	94.828	0.725	6.956	6.469	4.066	86.351	77.886	58.829	63.4	40.25	14.631	14.371	10.848	4.122	5.641	5.789	87.644	78.6	71.147	12.554	6.159	3.186	4.844	91.004	6.173	2.391
chr1	15152064	15153364	200197	-	TMEM51-AS1	HCP	-	-	-	0.373	1.852	0.508	0.445	0.494	2.092	1.349	1.017	1.017	0.764	2.979	0	0	0.285	0.169	0.493	2.525	1.16	0.673	0.084	0.581	0.776	0.776	2.947	0.164	0.708
chr1	15151518	15152818	55092	+	TMEM51	HCP	-	-	-	10.342	6.462	1.289	1.03	1.009	14.188	5.69	3.562	3.667	0.609	0.225	0	0	0	0.338	0	13.531	6.236	3.715	0	0.517	0	0	16.846	0	0.956
chr1	15171753	15173053	727684	-	C1orf195	ICP	-	-	-	54.96	96.039	29.509	7.977	3.354	73.904	55.534	26.674	34.506	15.189	4.753	2.54	4.338	2.381	1.957	3.245	73.625	59.278	55.688	1.921	3.302	1.667	2.198	77.509	2.384	1.935
chr1	15235660	15236960	114827	+	FHAD1	ICP	-	-	-	0.297	12.761	1.241	15.146	20.866	91.661	87.35	77.566	71.804	62.081	40.634	36.8	38.336	17.284	23.426	25.654	90.313	85.144	87.073	28.725	29.335	28.09	15.029	93.685	29.943	21.829
chr1	15343483	15344783	101927417	-	LOC101927417	ICP	-	-	-	96.286	7.324	8.991	4.971	3.176	84.087	79.638	73.301	71.685	46.673	28.636	24.259	26.552	11.569	12.513	16.219	86.275	79.979	75.321	15.975	13.157	12.997	8.909	92.259	16.204	9.391
chr1	15413423	15414723	101927441	-	LOC101927441	LCP	-	-	-	96.949	99.405	23.257	5.84	2.946	85.249	62.405	39.182	45.272	27.598	11.496	10.932	6.197	2.429	2.95	3.807	85.922	61.64	64.457	6.011	4.064	4.272	1.728	86.563	4.878	2.211
chr1	15408995	15410295	79180	+	EFHD2	HCP	-	-	-	0.411	4.236	1.036	0.274	0.651	3.634	2.375	1.105	2.106	1.294	0.724	0.253	0.189	0.09	0.26	0.373	2.646	2.303	2.877	0.241	0.599	0.597	1.712	2.83	0.257	0.333
chr1	15437542	15438842	11330	+	CTRC	ICP	-	-	-	97.372	82.431	25.501	4.874	3.562	89.876	83.652	72.128	68.237	44.69	19.26	20.317	17.824	4.843	3.347	8.874	91.742	82.114	83.232	8.82	6.26	3.146	3.127	95.941	10.574	4.838
chr1	15455828	15457128	63036	+	CELA2A	LCP	-	-	-	95.123	93.683	27.631	3.223	2.842	85.621	77.479	78.485	68.011	52.111	29.502	24.295	18.87	7.455	8.375	9.923	85.652	84.576	79.728	24.535	12.124	6.112	5.685	90.925	12.41	7.876
chr1	15466979	15468279	105376767	-	LOC105376767	ICP	-	-	-	95.939	45.387	19.912	3.834	5.777	91.747	81.572	54.901	58.647	38.839	20.632	20.214	15.586	7.295	6.11	7.108	93.949	81.853	83.08	17.606	11.079	6.264	9	93.805	16.117	5.297
chr1	15475201	15476501	51032	+	CELA2B	LCP	-	-	-	95.346	9.589	6.906	3.228	6.776	89.8	83.803	78.456	82.541	59.628	36.636	37.832	27.522	7.275	16.618	16.686	92.761	85.957	79.132	28.244	17.991	7.688	7.217	96.814	21.638	14.671
chr1	15524512	15525812	842	-	CASP9	HCP	-	-	-	0.656	0	0.358	0.179	0.58	1.098	1.19	0.276	0.697	0.213	0.355	0.208	0.247	1.643	0.196	0	1.077	0.209	0.404	0.242	0.241	0.104	0.087	0.609	0	1.75
chr1	15525794	15527094	23341	+	DNAJC16	HCP	-	-	-	0.357	0	0.782	0.43	0.425	1.925	1.121	0.124	1.06	0.104	0.112	0	0.817	0.234	0	0	2.957	1.532	0.865	0.179	0.269	0.12	0.414	2.713	0.272	0.224
chr1	15541266	15542566	107397391	+	SCARNA21B	LCP	-	-	-	96.528	100	30.155	7.743	3.75	93.396	88.768	76.235	64.1	48.357	23.329	23.192	25.195	3.409	5.747	6.414	84.365	82.25	81.63	13.546	10.58	4.997	3.385	94.118	9.532	7.647
chr1	15584710	15586010	79814	-	AGMAT	HCP	-	-	-	6.3	20.159	1.499	1.181	3.607	18.944	16.674	17.262	18.677	13.655	9.017	6.2	7.769	2.338	2.013	4.027	23.156	22.214	20.322	5.68	3.442	5.938	1.936	20.555	3.808	4.284
chr1	15616558	15617858	84301	+	DDI2	HCP	-	-	-	0.734	0	0.401	0.156	1.897	3.291	2.365	2.732	2.134	3.2	0.591	0.311	2.654	0.23	1.04	1.251	2.763	3.88	3.745	1.258	0.845	3.395	0.93	5.16	1.236	0.928
chr1	15658813	15660113	6248	+	RSC1A1	LCP	-	-	-	92.5	94.737	38.203	4.564	4.49	83.579	80.744	78.596	64.656	50.537	32.997	24.303	22.683	13.072	12.852	15.701	89.78	86.623	93.069	16.407	13.339	11.084	9.914	96.439	14.809	8.886
chr1	15680606	15681906	23207	+	PLEKHM2	LCP	-	-	-	97.972	12.172	7.578	2.143	5.084	95.763	73.949	63.429	68.632	38.136	25.617	17.551	9.674	6.632	3.441	3.666	89.894	80.767	77.86	11.501	8.618	1.667	4.662	91.332	11.51	2.952
chr1	15734188	15735488	284723	+	SLC25A34	LCP	-	-	-	95.835	84.106	13.876	1.585	3.32	94.392	71.402	48.433	49.227	30.771	6.891	9.364	3.364	0.946	2.845	1.313	91.577	65.786	67.783	2.508	2.813	0.744	1.342	94.758	3.982	1.087
chr1	15749490	15750790	110806303	-	SLC25A34-AS1	ICP	-	-	-	94.363	4.026	3.815	3.339	4.505	87.491	76.665	61.827	66.422	44.406	23.25	16.208	14.694	2.559	4.625	5.726	89.072	78.049	73.258	8.051	4.066	2.676	0.407	91.224	9.159	3.736
chr1	15741592	15742892	388595	+	TMEM82	LCP	-	-	-	90.938	0	4.553	2.143	1.094	46.96	41.9	37.717	40.921	22.671	8.673	9.966	5.088	2.692	1.69	2.92	44.751	37.086	34.083	2.67	2.113	2.644	2.217	49.148	4.92	0.507
chr1	15755270	15756570	54751	+	FBLIM1	LCP	-	-	-	97.743	32.135	6.731	2.804	2.235	70.488	43.101	34.483	37.359	16.122	1.575	3.308	0.428	0.769	0	0	68.176	56.226	50.411	1.874	1.328	1.212	2.088	67.848	1.232	0
chr1	15807299	15808599	440567	-	UQCRHL	ICP	-	-	-	99.773	4.259	6.893	4.33	7.239	95.529	88.749	77.573	78.932	49.586	22.829	18.088	16.705	5.772	3.996	8.878	92.911	85.996	85.145	11.451	10.296	4.23	5.802	95.071	9.19	5.869
chr1	15847747	15849047	729614	-	FLJ37453	HCP	-	-	-	0.351	2.356	0.566	0.288	0.333	0.477	0.476	0.438	0.277	0.891	0	0.177	0.676	0.838	0.424	0.21	0.562	0.231	0.421	0.719	0.59	0.833	0.436	0.22	0.607	0.298
chr1	15846964	15848264	23013	+	SPEN	HCP	-	-	-	0.658	1.163	0.498	0.353	0.186	4.36	2.046	1.342	1.197	0.393	0.666	0.714	0.453	0.467	0.148	0.21	4.642	2.305	1.617	0.965	0.278	0.696	0.606	4.22	0.195	0.589
chr1	15975732	15977032	7709	-	ZBTB17	HCP	-	-	-	0.381	2.032	1.407	1.347	0.619	7.264	6.603	4.452	5.856	4.283	2.554	1.338	1.763	3.197	1.82	1.109	6.983	6.749	7.29	2.426	1.797	2.439	3.252	7.806	2.793	0.662
chr1	16003336	16004636	149563	+	SRARP	ICP	-	-	-	96.489	7.939	4.803	3.741	5.089	80.889	76.253	69.706	67.359	40.972	15.431	13.481	11.354	3.035	6.732	6.685	76.327	77.512	78.228	13.121	7.878	5.969	1.975	79.945	10.214	5.22
chr1	16019194	16020494	27129	-	HSPB7	LCP	-	-	-	98.046	8.163	2.234	0	2.936	82.872	50.972	36.122	34.626	13.854	2.809	3.562	1.139	0	5.555	0.264	86.903	49.512	48.308	1.552	1.663	0.329	0	89.281	2.222	2.353
chr1	16021091	16022391	1187	+	CLCNKA	LCP	-	-	-	94.157	6.146	2.884	2.373	2.12	88.087	69.164	45.859	54.992	22.477	4.847	4.615	4.671	1.635	0.845	1.24	88.033	66.108	68.398	1.495	3.019	2.209	0.555	83.325	2.523	1.475
chr1	16042836	16044136	1188	+	CLCNKB	ICP	-	-	-	99.038	7.62	4.485	1.835	2.331	84.456	74.078	59.236	56.317	26.347	7.126	6.098	1.828	1.809	2.754	2.175	82.912	75.142	78.418	3.837	1.132	0.72	0.645	80.32	4.559	2.861
chr1	16073232	16074532	348487	-	FAM131C	HCP	-	-	-	1.579	3.046	0.649	0.241	0.926	4.782	4.472	3.761	3.624	2.466	1.756	1.245	0.914	3.009	1.195	1.375	5.9	4.369	5.347	0.806	2.062	2.398	0.239	4.098	1.048	0.977
chr1	16155709	16157009	1969	-	EPHA2	HCP	-	-	-	4.889	0	0.91	0.535	0.212	5.308	2.916	2.718	4.015	2.599	2.856	0.748	0.394	0.588	0.21	0.389	6.824	3.409	3.438	1.174	0.357	0.85	0.91	6.99	1.094	0.906
chr1	16154096	16155396	101927479	+	LOC101927479	ICP	-	-	-	3.252	0	0.888	0.484	0.427	15.207	7.523	7.081	6.838	6.175	1.472	0.704	1.784	0.252	0.449	0	17.524	6.103	8.101	2.249	0.112	0.733	1.945	16.148	0.196	1.091
chr1	16212300	16213600	128272	-	ARHGEF19	LCP	-	-	-	95.812	0	2.864	1.245	3.219	17.832	19.673	23.814	26.004	8.092	5.866	8.673	4.417	0.417	1.778	1.641	16.156	18.094	20.959	2.083	0.891	0.391	1.166	17.715	1.504	2.529
chr1	16237045	16238345	79363	-	CPLANE2	HCP	-	-	-	15.131	1.948	1.001	0.697	1.485	20.81	19.372	15.468	16.645	7.926	5.005	3.063	3.443	1.229	1.755	3.297	18.904	19.864	17.849	2.817	2.36	1.236	0.175	22.738	1.201	1.319
chr1	16352091	16353391	54455	-	FBXO42	HCP	-	-	-	0.377	4.994	0.756	0.175	0.086	8.325	4.332	0.853	1.992	1.218	0.852	0.885	0.524	1.125	0.919	0.399	7.715	3.135	5.063	0.539	0.536	1.073	2.257	6.968	0.073	0.785
chr1	16366130	16367430	26099	+	SZRD1	HCP	-	-	-	7.449	2.787	1.473	3.873	6.559	31.431	29.71	25.685	25.4	23.275	16.323	12.705	12.046	11.304	7.91	8.85	32.331	28.984	29.178	11.281	8.545	11.015	11.82	31.553	11.634	11.979
chr1	16437442	16438742	374955	-	SPATA21	LCP	-	-	-	95.741	42.891	6.359	8.046	8.511	87.005	85.609	69.226	71.219	58.561	39.438	27.758	29.18	16.456	12.076	16.828	87.364	87.566	75.595	18.079	15.641	12.807	6.944	90.036	10.425	14.642
chr1	16439772	16441072	55707	+	NECAP2	HCP	-	-	-	1.042	7.702	1.242	1.643	1.68	21.46	17.444	11.964	12.744	7.727	5.501	4.78	4.305	0.666	0.822	2.341	20.738	18.062	18.573	3.889	2.568	2.137	1.532	21.311	2.839	2.028
chr1	16460048	16461348	107984921	+	LINC01772	ICP	-	-	-	96.589	91.853	34.355	4.1	3.898	94.268	83.344	70.504	77.719	47.11	15.734	11.191	11.182	1.77	1.213	4.937	92.443	87.27	81.826	7.443	2.945	0.527	0.952	95.003	4.665	1.581
chr1	16513885	16515185	26871	-	RNU1-1	HCP	-	-	-	32.478	1.004	1.816	0.121	1.801	6.825	2.991	2.778	2.994	0.956	0.139	1.261	0.308	0.342	0	0.706	6.876	5.197	4.867	0.202	0.313	0.322	0.089	9.131	0.593	0.187
chr1	16535252	16536552	100132147	-	LINC01783	HCP	-	-	-	5.013	2.644	0.731	0.39	0.889	16.551	11.079	7.18	9.216	3.778	1.709	0.544	0.867	0.569	0.858	0.863	15.764	11.155	10.588	0.445	0.695	0.315	0.403	16.415	0.436	0.993
chr1	16534879	16536179	100133301	+	FAM231BP	HCP	-	-	-	4.434	2.254	0.4	0.34	0.793	2.967	2.126	1.319	1.795	0.856	0.518	0.231	0.327	0.376	0.922	0.676	2.446	1.421	1.437	0.327	0.389	0.685	0.228	1.886	0.047	0.694
chr1	16612698	16613998	105376794	+	LOC105376794	HCP	-	-	-	2.536	1.626	0.575	0.42	0.528	0.898	0.782	0.698	0.342	0.536	0.401	1.012	0.421	1.057	0.373	1.127	1.031	0.803	0.898	0.62	0.293	0.787	0.739	0.292	0.174	0.702
chr1	16666745	16668045	107985736	-	LOC107985736	HCP	-	-	-	NA	NA	NA	NA	NA	NA	NA	NA	NA	NA	NA	NA	NA	NA	NA	NA	NA	NA	NA	NA	NA	NA	NA	NA	NA	NA
chr1	16666548	16667848	26869	-	RNU1-3	HCP	-	-	-	NA	NA	NA	NA	NA	NA	NA	NA	NA	NA	NA	NA	NA	NA	NA	NA	NA	NA	NA	NA	NA	NA	NA	NA	NA	NA
chr1	16671111	16672411	729574	+	FAM231AP	LCP	-	-	-	NA	NA	NA	NA	NA	NA	NA	NA	NA	NA	NA	NA	NA	NA	NA	NA	NA	NA	NA	NA	NA	NA	NA	NA	NA	NA
chr1	16734061	16735361	102723383	-	LOC102723383	LCP	-	-	-	NA	NA	NA	NA	NA	NA	NA	NA	NA	NA	NA	NA	NA	NA	NA	NA	NA	NA	NA	NA	NA	NA	NA	NA	NA	NA
chr1	16739616	16740916	6060	+	RNU1-4	HCP	-	-	-	NA	NA	NA	NA	NA	NA	NA	NA	NA	NA	NA	NA	NA	NA	NA	NA	NA	NA	NA	NA	NA	NA	NA	NA	NA	NA
chr1	16764080	16765380	11223	-	MST1L	LCP	-	-	-	60.508	1.645	3.488	3.17	2.311	90.389	56.302	15.631	23.26	6.352	0.876	1.311	0.887	0.461	0	0.374	88.612	61.542	62.532	1.696	0.545	0.65	0	93.743	0.294	0.202
chr1	16858621	16859921	100500876	-	MIR3675	HCP	-	-	-	17.646	25.221	1.862	1.552	3.311	37.436	33.99	10.578	14.518	6.887	2.642	1.816	1.993	0.438	0.784	0.864	54.209	46.451	39.296	3.298	1.6	1.989	0.787	30.212	1.153	0.899
chr1	16889266	16890566	105376805	-	LOC105376805	HCP	-	-	-	5.247	2.66	0.485	0.719	0.141	10.1	7.516	3.61	3.92	2.466	0.928	1.066	1.824	0.367	0.446	0.369	9.801	7.823	8.608	0.997	0.441	0.697	1.191	11.245	0.498	0.575
chr1	16895080	16896380	26870	+	RNU1-2	HCP	-	-	-	18.357	0.957	0.8	0	0.537	8.091	4.465	1.332	1.596	0.456	0.495	0.92	1.373	1.082	0.558	0.36	4.621	4.11	3.859	0.23	0.292	0.102	0.272	5.829	0.373	0.478
chr1	16913182	16914482	9696	+	CROCC	HCP	-	-	-	0.824	7.466	0.457	0.629	1.225	14.959	12.84	9.147	8.76	7.245	0.911	0.844	1.643	0.631	0.49	0	15.312	13.526	13.993	0.81	1.208	2.215	0.735	13.94	0.537	0.383
chr1	16981186	16982486	4237	-	MFAP2	ICP	-	-	-	75.71	20.375	3.744	1.149	2.108	85.786	65.645	53.581	48.92	32.982	9.022	9.993	6.149	1.491	1.343	1	90.348	77.906	70.18	3.018	1.224	0.593	0.65	88.72	0.904	1.82
chr1	16975393	16976693	105376806	+	LOC105376806	LCP	-	-	-	95.827	27.276	6.554	2.904	2.572	90.588	81.301	65.761	63.092	43.354	13.776	9.537	9.093	1.751	1.484	1.943	92.498	83.322	82.796	7.009	4.701	2.752	1.252	92.621	3.794	1.422
chr1	17011572	17012872	23400	-	ATP13A2	HCP	-	-	-	2.752	3.049	0.75	0.374	0.79	9.524	8.958	5.799	5.503	6.592	1.43	1.198	1.127	0.416	0	0.42	10.533	9.45	8.312	1.59	0.318	1.616	1.148	10.707	0.294	0.988
chr1	17053770	17055070	6390	-	SDHB	HCP	-	-	-	1.505	7.317	0.638	1.312	3.648	28.563	26.334	18.405	18.99	14.037	5.025	4.185	3.677	0.757	0.823	2.303	29.479	24.886	24.647	4.657	2.102	2.214	1.263	28.055	2.933	1.141
chr1	17119053	17120353	11240	-	PADI2	HCP	-	-	-	1.054	0.675	0.594	0.415	2.161	3.243	2.968	0.807	2.268	1.297	1.042	1.044	0.936	1.154	0.985	1.043	4.906	3.159	2.782	1.252	1.152	0.449	0.752	2.892	0.809	0.748
chr1	17134765	17136065	105376808	+	LOC105376808	LCP	-	-	-	90.639	31.677	15.833	5.816	21.449	83.908	82.164	71.615	61.055	62.593	36.526	34.321	37.867	19.88	19.055	23.454	79.975	70.479	72.511	26.884	23.122	22.608	11.926	88.915	31.909	19.193
chr1	17188889	17190189	400743	+	LOC400743	LCP	-	-	-	94.095	25.12	32.921	20.352	14.838	86.983	81.701	79.371	78.977	56.09	46.292	39.655	40.121	33.753	23.92	28.278	89.712	82.075	81.451	36.316	28.045	21.935	22.85	93.859	29.871	29.717
chr1	17204225	17205525	29943	+	PADI1	LCP	-	-	-	96.997	27.778	3.482	3.553	1.462	89.051	78.219	58.012	60.554	33.088	15.742	18.846	8.625	2.415	2.542	5.958	85.347	80.235	82.745	11.103	5.985	2.571	0.428	86.098	8.16	2.004
chr1	17248179	17249479	51702	+	PADI3	ICP	-	-	-	1.35	6.664	1.702	7.697	10.49	87.079	82.285	73.17	70.815	51.241	32.042	24.782	27.77	12.417	12.519	16.384	87.68	84.051	82.981	20.507	16.615	13.466	9.137	89.058	19.71	13.807
chr1	17276989	17278289	100616188	+	MIR3972	ICP	-	-	-	92.983	16.369	8.769	7.414	6.078	84.112	82.562	69.975	71.523	50.272	22.815	22.882	17.463	5.573	8.907	5.273	86.494	87.262	83.783	13.264	8.842	3.064	3.577	93.968	11.721	5.4
chr1	17307295	17308595	23569	+	PADI4	LCP	-	-	-	91.509	22.416	4.029	4.059	1.087	82.827	61.841	43.667	33.984	29.549	11.367	12.461	13.001	3.502	5.96	5.091	79.699	64.146	55.58	8.106	5.428	0.735	0.309	92.255	4.224	2.209
chr1	17371296	17372596	353238	+	PADI6	LCP	-	-	-	95.701	4.758	2.466	2.902	4.795	84.363	54.212	30.467	32.781	20.606	8.711	10.957	8.008	2.063	2.777	3.318	84.631	59.08	50.876	5.458	5.645	3.426	1.872	90.118	2.331	2.323
chr1	17439354	17440654	55920	-	RCC2	HCP	-	-	-	0.706	0	1.066	0.375	2.08	9.848	3.207	0.743	1.42	0.327	0.854	1.391	0.249	3.246	0.797	0.963	4.059	3.868	1.39	0.835	0.379	1.183	1.041	5.417	3.314	0.546
chr1	17512542	17513842	55160	+	ARHGEF10L	LCP	-	-	-	96.524	92.307	34.425	9.338	8.492	90.387	86.152	77.745	75.752	61.324	34.013	34.397	31.348	10.298	13.418	18.067	92.953	85.89	89.765	28.415	16.085	8.367	8.078	93.507	17.622	12.085
chr1	17716673	17717973	107984028	+	LOC107984028	ICP	-	-	-	94.566	9.803	8.524	2.89	2.818	91.714	84.916	65.212	72.532	54.243	22.656	25.301	19.079	5.409	7.913	10.174	92.7	81.684	83.394	18.719	14.315	2.374	2.946	92.577	11.292	6.932
chr1	17754413	17755713	81569	+	ACTL8	ICP	-	-	-	10.819	42.839	19	40.937	47.178	73.486	72.82	72.799	71.436	72.366	59.053	61.696	60.208	55.183	50.659	52.763	74.427	74.434	69.957	55.334	50.876	49.802	53.177	77.127	59.746	55.637
chr1	18010089	18011389	105376809	-	LOC105376809	LCP	-	-	-	41.517	20	14.585	33.285	32.08	89.38	79.475	63.11	63.116	45.769	41.829	41.041	34.918	31.934	24.941	33.808	85.641	70.068	73.387	35.836	34.536	38.506	32.917	80.26	28.098	32.574
chr1	18042854	18044154	105376812	+	LOC105376812	LCP	-	-	-	90.94	0	9.736	1.54	7.945	84.028	68.42	59.8	56.309	38.736	9.505	8.383	2.778	3.262	2.457	1.105	90.675	74.427	72.854	11.752	6.182	7.946	3.633	88.855	2.578	3.991
chr1	18064757	18066057	101927876	+	LINC01654	LCP	-	-	-	86.967	5.741	6.962	6.822	8.227	86.695	78.349	60.767	61.022	45.651	17.275	17.135	14.708	4.059	4.196	7.883	87.66	81.741	72.755	14.961	14.525	5.283	7.241	92.656	17.197	10.945
chr1	18106846	18108146	84966	+	IGSF21	HCP	-	-	-	0.869	5.068	0.664	0.283	0.221	1.897	2.579	3.216	2.95	1.859	0.84	1.259	0.305	0.232	0	0.493	3.57	2.109	3.893	1.062	1.662	1.413	1.593	1.81	0	0.787
chr1	18176375	18177675	105376814	-	IGSF21-AS1	LCP	-	-	-	74.343	75.489	15.211	1.234	1.674	65.65	45.967	13.08	15.894	14.483	6.341	4.504	8.298	3.472	0	0	72.07	46.542	34.963	2.862	1.111	1.936	2.083	68.386	5.37	1.543
chr1	18480030	18481330	127707	+	KLHDC7A	LCP	-	-	-	56.627	10.524	2.4	0.972	4.665	32.646	38.95	54.099	61.783	36.666	8.742	8.045	10.63	1.848	1.788	0.96	55.735	51.772	58.983	9.914	5.53	3.61	2.05	46.462	3.128	0.773
chr1	18630106	18631406	5081	+	PAX7	HCP	-	-	-	0.807	5.595	0.729	0.809	0.245	0.84	0.432	0.371	2.265	0.663	0.402	0.742	0.412	0.31	1.262	1.059	1.123	0.965	0.236	1.131	0.749	0.253	0.104	0.338	0.339	0.655
chr1	18859261	18860561	80834	-	TAS1R2	LCP	-	-	-	88.071	0	12.63	3.794	3.305	85.433	83.514	70.49	75.735	53.868	31.555	25.626	22.881	9.482	12.38	6.314	81.794	81.529	69.055	23.586	9.434	4.794	4.848	85.211	11.25	13.41
chr1	18902399	18903699	8659	-	ALDH4A1	HCP	-	-	-	0.375	4.236	0.557	1.096	0.297	8.201	4.307	1.131	1.42	0.562	1.053	0.206	0.108	0.284	0.089	0.36	7.241	4.307	4.817	0.125	0.245	0.223	1.296	7.964	0.642	0.975
chr1	18882875	18884175	100616120	-	MIR4695	ICP	-	-	-	98.039	99.384	48.516	3.719	5.005	92.651	89.349	76.755	69.094	54.147	26.08	31.803	25.832	6.688	7.626	11.358	94.348	81.588	83.309	15.382	10.799	5.548	2.611	95.091	15.414	4.808
chr1	18896748	18898048	100302276	-	MIR1290	ICP	-	-	-	95.571	96.099	45.819	7.888	6.357	92.211	89.842	80.646	83.894	61.885	36.134	32.356	26.76	12.043	11.808	12.569	88.525	88.961	83.613	20.02	17.959	10.75	9.304	95.708	15.536	15.838
chr1	18956272	18957572	126917	-	IFFO2	HCP	-	-	-	0.207	0.541	0.68	0.412	0.323	2.469	2.077	1.185	0.777	0.917	1.184	0.376	0.865	0.1	0.763	0.62	2.177	1.668	1.771	0.518	0.379	0.745	0.54	1.782	0.677	0.348
chr1	19051028	19052328	105376815	-	LOC105376815	ICP	-	-	-	95.747	9.693	14.237	7.418	6.99	92.086	86.181	80.607	82.265	56.165	34.393	35.72	26.585	12.225	7.233	13.759	90.815	81.223	85.363	17.758	13.153	6.305	3.81	93.393	15.414	12.112
chr1	19213932	19215232	23352	-	UBR4	LCP	-	-	-	97.433	69.498	35.675	7.525	17.065	91.889	90.451	76.744	81.448	60.284	33.634	35.931	31.576	13.481	11.205	15.602	86.736	85.788	91.891	22.402	17.626	17.376	10.46	94.709	24.887	18.557
chr1	19209486	19210786	101927895	+	LOC101927895	HCP	-	-	-	0.14	2.429	0.477	0.125	0.608	0.761	0.457	0.556	0.545	0.803	0.369	0.097	0.049	0.297	0.466	0	1.351	0.444	0.572	0.121	1.025	0.425	0.272	0.7	0.356	0.496
chr1	19251159	19252459	23065	-	EMC1	HCP	-	-	-	0.359	1.515	0.503	0.345	1.283	1.336	0.878	1.06	0.181	1.609	0.14	0.165	1.815	0.059	0.255	0.38	1.062	1.748	0.547	0.227	0.575	0.042	0.684	0.475	0	0.323
chr1	19250681	19251981	51154	+	MRTO4	HCP	-	-	-	0.341	2.586	0.431	0	1.133	1.982	0.974	1.541	0.244	1.989	0.071	0	2.233	0.075	0.323	0.734	1.736	2.985	0.89	0.315	0.518	0	0.597	1.462	0	0.264
chr1	19273768	19275068	246181	-	AKR7L	HCP	-	-	-	1.333	98.319	38.309	2.763	3.842	35.274	66.603	34.585	30.154	17.762	14.692	7.867	13.253	12.399	3.035	35.962	93.614	93.847	91.663	39.467	25.514	25.451	10.975	55.319	24.248	26.673
chr1	19288962	19290262	22977	-	AKR7A3	ICP	-	-	-	18.917	97.113	39.044	1.042	4.323	29.984	22.181	16.424	17.424	12.392	8.906	6.206	8.182	6.625	5.381	4.499	26.728	21.217	20.327	4.481	5.239	2.697	3	22.949	5.112	6.571
chr1	19295336	19296636	100506730	-	LOC100506730	LCP	-	-	-	92.674	99.074	44.625	20.891	27.737	91.16	88.538	75.147	80.008	68.884	61.408	58.772	60.771	38.336	29.633	42.892	91.298	92.302	84.491	43.854	38.049	35.525	30.548	91.129	45.149	47.262
chr1	19311746	19313046	8574	-	AKR7A2	HCP	-	-	-	0.701	0.606	0.412	0.555	0.852	5.143	2.026	1.882	1.296	1.045	1.071	0.287	0.655	0	0.16	0	4.104	2.797	2.6	0.59	0.6	1.025	0.626	3.355	0.456	0.723
chr1	19311346	19312646	54896	+	PQLC2	HCP	-	-	-	0.853	4.634	0.478	0.319	1.003	2.708	0.569	1.69	0.861	1.001	1.217	0.375	0.777	0	0.173	0	2.013	1.413	1.596	0.698	0.644	0.788	0.723	1.606	0.488	0.627
chr1	19485241	19486541	832	-	CAPZB	HCP	-	-	-	1.077	2.817	0.834	0.57	0.552	7.213	4.773	1.756	2.802	1.286	1.005	0.392	0.245	0.931	0.336	0.928	9.393	5.002	2.787	0.272	0.519	0.619	0.656	14.54	0.483	0.501
chr1	19499321	19500621	105376819	+	LOC105376819	LCP	-	-	-	98.98	100	33.757	19.768	25.566	87.455	84.039	68.12	78.58	66.84	46.83	44.098	38.339	32.43	35.978	34.423	90.121	83.361	80.018	37.161	36.062	24.308	17.171	94.188	46.289	48.429
chr1	19512083	19513383	105376818	-	LOC105376818	LCP	-	-	-	96.386	95.515	41.044	9.182	11.577	90.315	84.678	71.309	74.589	58.049	46.858	42.664	35.718	19.499	14.521	17.693	88.967	82.129	84.329	39.62	24.513	12.334	14.589	92.976	24.922	21.677
chr1	19530330	19531630	105376817	-	LOC105376817	LCP	-	-	-	100	83.682	36.196	48.903	64.15	86.036	87.701	71.53	76.514	74.441	53.42	64.969	55.599	50.377	47.217	51.151	94.597	84.123	89.361	64.188	56.577	60.383	48.854	95.219	54.86	71.977
chr1	19596432	19597732	105378614	-	LOC105378614	HCP	-	-	-	0.786	0.311	0.406	0.51	0.612	1.678	0.723	2.416	0.36	0	0.156	0.322	0.297	0.8	0.303	0.288	1.601	0.573	0.283	0.161	0.433	0.172	0.342	2.102	0.696	0.506
chr1	19596077	19597377	100532736	+	MINOS1-NBL1	HCP	-	-	-	0.608	0.397	0.452	0.597	0.819	3.226	1.199	3.305	0.308	0.093	0.099	0.28	0.285	1.053	0.315	0.384	2.032	0.866	0.897	0.212	0.453	0.148	0.45	3.351	0.818	0.324
chr1	19596077	19597377	440574	+	MINOS1	HCP	-	-	-	0.608	0.397	0.452	0.597	0.819	3.226	1.199	3.305	0.308	0.093	0.099	0.28	0.285	1.053	0.315	0.384	2.032	0.866	0.897	0.212	0.453	0.148	0.45	3.351	0.818	0.324
chr1	19642329	19643629	4681	+	NBL1	LCP	-	-	-	21.417	14.898	3.628	2.291	6.116	76.473	62.392	40.274	46.971	30.367	14.464	15.082	10.322	7.506	2.121	8.064	81.784	63.398	55.554	7.895	6.642	4.802	2.45	71.873	5.974	5.193
chr1	19664387	19665687	3362	+	HTR6	HCP	-	-	-	0.891	0.802	0.391	0.529	0.191	7.891	4.737	1.276	1.138	1.075	1.29	0.491	0.755	0.408	0.219	0.07	7.044	5.114	5.262	0.284	0.383	0.352	0.728	6.451	0.071	0.617
chr1	19799985	19801285	255104	-	TMCO4	HCP	-	-	-	1.118	0.222	0.97	4.325	2.72	33.344	25.619	9.474	13.463	7.565	2.945	1.483	2.411	0.374	1.127	0.991	35.673	25.317	26.647	0.633	2.24	0.486	0.128	34.952	1.385	1.941
chr1	19814878	19816178	54546	-	RNF186	LCP	-	-	-	91.574	3.575	5.038	3.61	3.523	83.657	76.87	46.699	52.75	41.084	19.377	16.793	16.803	7.595	7.427	6.652	82.073	77.688	80.535	14.423	7.941	7.809	3.677	90.079	9.423	6.448
chr1	19888889	19890189	105376823	-	LOC105376823	LCP	-	-	-	NA	NA	NA	NA	NA	NA	NA	NA	NA	NA	NA	NA	NA	NA	NA	NA	NA	NA	NA	NA	NA	NA	NA	NA	NA	NA
chr1	19880808	19882108	23252	+	OTUD3	ICP	-	-	-	20.567	11.025	2.489	9.062	8.733	82.473	74.519	63.535	58.285	41.478	19.756	15.998	18.465	6.091	6.75	8.226	83.409	77.094	72.47	11.893	8.448	7.333	3.955	87.335	10.175	8.321
chr1	19923217	19924517	30814	-	PLA2G2E	LCP	-	-	-	89.128	0.529	4.115	1.957	3.407	84.943	70.063	64.369	66.97	38.162	7.898	16.492	12.987	2.161	2.589	4	78.756	74.563	69.323	8.957	5.101	3.588	1.146	81.584	3.84	3.06
chr1	19980039	19981339	5320	-	PLA2G2A	LCP	-	-	-	93.752	8.38	3.608	3.37	7.046	90.153	79.236	69.268	70.591	59.898	20.577	18.731	22.778	8.757	5.741	10.636	88.064	75.791	76.044	21.232	16.203	7.244	3.488	95.954	18.281	5.834
chr1	20027449	20028749	5322	+	PLA2G5	LCP	-	-	-	54.305	23.857	9.935	18.854	23.165	91	91.39	80.234	80.163	78.627	59.029	59.827	50.681	39.134	31.243	35.426	97.425	90.523	85.321	55.709	49.191	26.371	33.13	94.741	35.688	38.12
chr1	20119166	20120466	26279	-	PLA2G2D	LCP	-	-	-	93.742	6.061	4.906	2.235	2.254	89.934	78.233	65.002	67.273	53.05	23.133	16.893	16.376	2.14	3.461	5.5	90.037	87.266	86.047	12.641	8.603	4.308	2.23	92.003	9.707	4.127
chr1	20138426	20139726	64600	+	PLA2G2F	LCP	-	-	-	95.681	18.17	6.332	9.129	9.78	92.15	84.459	76.183	70.265	55.61	34.671	29.18	28.566	10.642	11.275	15.751	91.439	83.145	85.706	38.664	25.178	15.581	15.568	93.786	19.035	13.355
chr1	20176964	20178264	391013	-	PLA2G2C	LCP	-	-	-	75.556	NA	7.946	0	2.994	71.827	66.847	53.163	51.439	23.944	6.67	3.084	3.061	0.68	0.84	1.734	74.326	58.284	60.787	4.174	3.576	0	0	79.39	3.365	1.852
chr1	20182107	20183407	127733	+	UBXN10	ICP	-	-	-	93.278	8.772	6.678	5.709	4.739	89.533	79.851	58.093	61.763	38.171	11.344	8.713	9.482	4.392	4.024	6.982	91.932	79.638	71.469	13.449	10.196	4.615	2.835	94.332	6.309	4.976
chr1	20186086	20187386	101928017	-	UBXN10-AS1	ICP	-	-	-	7.989	14.123	2.183	0.246	3.057	11.626	11.533	6.261	11.155	3.019	1.356	1.727	0.3	1.656	0.159	0	9.507	9.825	11.866	1.092	0.108	0.159	0.719	9.267	0	0.711
chr1	20196406	20197706	105376825	+	LOC105376825	ICP	-	-	-	82.328	12.041	10.32	5.773	7.37	84.518	80.035	70.524	60.836	40.259	24.652	16.516	17.888	4.05	3.35	7.105	90.634	76.704	77.835	10.661	8.183	7.19	4.145	92.582	7.245	8.395
chr1	20212949	20214249	105376826	-	LOC105376826	ICP	-	-	-	23.575	1.143	1.416	4.04	8.004	47.24	39.072	34.445	36.555	20.822	16.782	11.005	12.208	6.334	3.405	4.888	44.495	41.255	40.648	10.24	6.939	5.943	4.29	49.708	5.832	7.42
chr1	20242195	20243495	105376827	+	LINC01757	HCP	-	-	-	1.283	4.331	0.85	1.297	5.545	92.689	86.144	66.917	75.251	55.192	20.347	19.604	13.434	2.921	2.704	8.906	95.046	89.801	83.119	17.867	11.021	5.684	0.805	94.351	10.318	10.241
chr1	20270704	20272004	105376828	+	LOC105376828	LCP	-	-	-	97.051	37.11	8.769	19.734	19.925	87.707	80.744	74.693	63.958	46.478	37.248	32.992	29.621	20.561	24.287	26.17	93.219	78.517	71.553	31.283	28.422	21.055	17.767	93.606	27.924	32.898
chr1	20290007	20291307	127731	+	VWA5B1	LCP	-	-	-	95.412	7.408	3.368	2.311	0.706	22.591	18.791	31.638	29.228	7.833	2.217	0.767	2.395	0.42	0	0.556	26.049	20.809	17.349	0.741	0	3.496	1.01	23.527	1.389	1.094
chr1	20428394	20429694	339505	-	LINC01141	LCP	-	-	-	97.214	7.046	6.284	0.794	7.301	81.931	50.997	32.574	34.144	20.615	2.998	5.662	2.809	0.417	0.568	0.781	89.287	64.892	52.041	4.023	1.287	0.568	1.111	83.185	1.042	0.311
chr1	20485835	20487135	55450	-	CAMK2N1	HCP	-	-	-	0.251	0.914	0.478	0.273	1.633	0.962	0.74	1.646	0.3	1.933	0.987	0.847	0.922	0.193	0	0.578	0	0.992	0.971	0	0.504	0.831	0.063	0	0.731	0.624
chr1	20508083	20509383	79594	-	MUL1	HCP	-	-	-	7.831	19.54	4.101	15.212	11.117	28.323	28.185	22.497	23.898	22.641	21.642	18.734	18.894	13.934	13.894	13.949	27.902	28.295	26.273	15.776	14.613	14.49	17.83	28.815	16.582	8.419
chr1	20551539	20552839	163933	+	FAM43B	HCP	-	-	-	0.508	2.249	0.649	0.076	0.429	9.475	5.355	2.347	2.235	0.817	1.841	0.139	0.343	0.348	0.217	0	11.589	7.981	5.269	1.059	0.463	0.459	0.556	6.663	0.124	0.665
chr1	20588051	20589351	978	+	CDA	LCP	-	-	-	86.696	23.071	1.455	10.579	15.806	40.151	29.832	18.594	24.975	12.101	7.441	8.415	13.502	7.142	13.333	8.772	27.659	14.505	18.927	4.136	5.564	2.778	3.947	25.915	9.722	6.136
chr1	20632555	20633855	65018	+	PINK1	HCP	-	-	-	1.516	2.741	0.507	0.757	0.718	12.192	9.824	6.379	6.598	4.442	2.691	1.612	1.426	1.126	1.384	1.5	13.429	10.715	9.906	1.965	1.524	0.621	1.661	12.957	0.372	1.33
chr1	20632779	20634079	102464833	+	MIR6084	HCP	-	-	-	0.848	1.41	0.434	0.525	0.319	8.346	7.078	4.17	4.819	2.957	2.025	1.092	0.559	0.802	1.062	1.211	9.811	7.77	7.213	0.985	0.833	0.291	1.266	8.668	0.058	0.728
chr1	20651793	20653093	100861548	-	PINK1-AS	ICP	-	-	-	98.088	85.93	33.037	5.688	6.657	93.768	83.125	76.252	64.138	52.302	29.333	23.104	17.114	7.176	4.728	12.383	91.459	87.977	80.994	16.602	10.391	7.208	3.134	96.917	15.098	8.969
chr1	20661144	20662444	1650	-	DDOST	HCP	-	-	-	0.748	1.913	0.765	0.976	1.543	10.855	10.34	5.09	5.454	2.286	2.085	2.181	1.194	0.858	1.584	0.709	11.06	10.198	10.424	1.49	0.838	1.026	1.01	10.782	0.806	1.035
chr1	20717617	20718917	57576	-	KIF17	HCP	-	-	-	2.653	2.055	0.994	0.776	1.23	14.384	12.277	5.127	8.768	4.175	0.786	0.476	1.734	0.559	1.595	0.089	12.58	11.381	11.709	1.091	0.552	2.388	0.831	12.864	0.879	0.77
chr1	20732240	20733540	400745	-	SH2D5	HCP	-	-	-	1.128	1.087	0.704	0.155	0.044	3.859	2.278	1.437	1.391	0.302	0.405	0.076	0.532	0.182	0	0.072	4.013	2.372	3.113	0.476	0.114	0.116	0.786	2.076	0.215	0.335
chr1	20734460	20735760	112268222	+	LOC112268222	ICP	-	-	-	68.881	14.829	10.834	12.207	14.156	92.86	84.89	70.396	76.244	62.55	43.656	41.115	35.741	13.756	10.242	22.422	95.186	92.417	91.384	29.867	23.538	13.391	14.807	95.176	17.999	13.937
chr1	20787408	20788708	50809	-	HP1BP3	HCP	-	-	-	0.39	5.263	0.637	0.411	0.93	16.568	9.568	5.376	4.054	2.982	0.601	1.765	0.665	0.377	1.665	0.447	14.993	10.109	8.155	0.997	0.432	0	0.535	15.484	0.737	0.667
chr1	21176488	21177788	8672	-	EIF4G3	HCP	-	-	-	0.298	4.964	1.048	1.684	0.946	6.86	4.683	4.044	4.614	3.746	2.145	2.991	2.573	1.516	1.445	1.969	6.618	5.279	4.057	1.92	1.984	1.784	1.429	7.037	2.102	2.179
chr1	20902805	20904105	105376830	+	LOC105376830	LCP	-	-	-	93.302	100	42.069	0.877	12.696	90.2	82.384	86.727	82.826	67.636	46.833	34.34	33.155	15.993	16.281	20.059	88.571	87.911	83.252	34.529	19.444	10.238	8.937	98.438	25.985	10.904
chr1	20918371	20919671	105376829	+	LOC105376829	LCP	-	-	-	70.868	85.714	43.474	4.032	4.941	94.655	87.833	68.183	73.351	59.138	20.744	10.575	15.574	3.765	9.128	6.743	86.155	90.758	79.093	14.408	10.405	4.714	1.954	93.526	10.623	6.146
chr1	20988032	20989332	100302155	-	MIR1256	LCP	-	-	-	89.285	100	57.599	0	1.282	95.367	90.083	80	60.702	44.607	22.697	17.204	14.045	4.407	2.381	4.366	92.342	89.332	75.384	21.657	11.888	5.506	4.503	94.246	11.936	10.971
chr1	21345141	21346441	1889	-	ECE1	HCP	-	-	-	0.764	0.221	0.429	0.545	0.367	4.057	2.669	1.818	2.053	1.871	0.561	1.659	1.288	0.872	0.308	0.698	4.489	2.967	3.054	1.05	1.714	0.887	0.722	3.433	1.025	0.609
chr1	21292390	21293690	100506801	+	LOC100506801	LCP	-	-	-	99.077	95.764	16.744	1.763	3.115	83.635	42.986	15.806	20.967	5.251	0.658	1.78	0.985	0.849	0	0.391	78.11	32.382	42.699	3.698	0	0	0	85.167	0	0.368
chr1	21416143	21417443	105376832	-	LOC105376832	LCP	-	-	-	97.281	19.303	19.879	2.154	2.278	93.59	76.565	57.171	58.13	25.299	10.364	7.334	6.912	0.769	2.166	1.507	85.5	77.926	79.725	6.867	4.144	2.094	0.865	92.817	3.215	5.275
chr1	21435875	21437175	84224	+	NBPF3	ICP	-	-	-	11.332	8.606	0.97	1.694	0.897	26.464	23.215	14.674	14.055	8.859	1.441	1.428	0.941	1.004	1.125	0.808	30.771	22.832	22.849	0.912	1.754	0.466	0.149	27.598	0.513	0.993
chr1	21508082	21509382	249	+	ALPL	HCP	-	-	-	2.272	2.524	0.649	0.512	0.893	21.982	9.456	4.86	5.423	0.93	1.107	0	0.335	0.194	0.281	0.159	19.185	9.867	8.753	0	0.953	0.406	0.364	20.83	0	1.627
chr1	21584790	21586090	105376834	+	LOC105376834	LCP	-	-	-	90.546	11.002	3.279	2.149	10.305	85.153	76.433	66.643	69.585	45.873	15.668	20.316	12.312	4.524	3.765	6.468	78.149	78.7	83.297	9.117	6.84	3.136	2.058	89.197	7.43	2.895
chr1	21669044	21670344	5909	-	RAP1GAP	HCP	-	-	-	1.358	3.683	0.585	0.522	0.259	6.053	3.838	1.385	2.085	1.769	1.777	0.124	1.186	0.135	0.225	0.524	7.796	4.818	4.054	0.253	0.787	2.238	0.693	4.76	0.257	0.598
chr1	21783746	21785046	84196	-	USP48	HCP	-	-	-	1.272	2.107	0.43	1.244	3.959	69.833	57.965	6.635	15.477	0.95	0.208	0.128	0.229	0.338	0.24	0.128	66.782	59.657	51.679	0.282	0.306	0.128	0.084	81.095	0	1.727
chr1	21811309	21812609	401944	+	LDLRAD2	LCP	-	-	-	90.714	NA	4.008	2.074	4.872	82.094	54.392	47.254	43.94	20.552	1.112	4.152	0	0	0	1	63.248	60.438	53.3	1.818	0	1.25	0	85.362	1.334	1.25
chr1	21936897	21938197	3339	-	HSPG2	HCP	-	-	-	0.634	1.429	0.721	0.257	0.577	8.527	3.595	3.04	2.942	1.108	0.557	0.854	0.101	0.37	0.574	0.768	6.64	3.907	3.626	0.836	0.629	0.145	1.719	10.453	0.096	0.569
chr1	21975994	21977294	23436	+	CELA3B	ICP	-	-	-	98.365	3.333	5.007	8.708	5.345	94.338	88.177	72.622	73.316	48.25	16.496	14.336	14.05	6.92	8.19	8.935	91.289	91.483	90.892	16.41	15.465	8.778	6.947	90.219	12.128	6.335
chr1	22000756	22002056	10136	+	CELA3A	LCP	-	-	-	91.715	0	6.099	8.939	4.201	88.758	81.995	64.788	67.798	52.139	32.687	30.663	19.715	12.232	13.639	14.099	85.098	80.649	84.742	24.295	12.665	6.301	9.875	91.115	16.347	9.362
chr1	22025648	22026948	101928043	-	LINC01635	ICP	-	-	-	2.044	10.459	0.531	0.686	3.655	43.109	31.805	8.467	12.797	2.63	0.17	0	0.29	0.292	1.445	0.467	42.615	32.695	24.487	0.64	0.347	0.267	0.907	42.021	0.342	0.418
chr1	22024291	22025591	29092	+	LINC00339	HCP	-	-	-	0.974	4.63	0.827	1.217	1.025	35.075	20.178	0.5	5.171	0.504	0.175	0.075	0.842	0	0	0.988	15.138	5.402	8.022	0.776	0	0.316	0	12.562	0	0.636
chr1	22052526	22053826	112268223	-	LOC112268223	HCP	-	-	-	0.451	1.09	0.712	0.436	0.509	1.542	0.673	1.945	0.215	2.705	0.808	1.375	1.287	1.113	0.41	0.124	0.89	0.68	1.328	0.207	0.483	0.166	0.633	0.53	0.536	0.458
chr1	22051727	22053027	998	+	CDC42	HCP	-	-	-	15.836	35.094	3.929	1.998	1.804	26.774	26.235	21.128	22.245	16.436	5.3	6.528	3.726	2.457	1.007	1.664	25.663	24.877	26.208	2.933	2.523	1.099	0.721	26.427	1.646	2.337
chr1	22143581	22144881	54361	-	WNT4	ICP	-	-	-	5.062	2.724	1.235	1.058	0.52	19.091	14.293	7.889	12.832	2.411	1.213	0.833	0.356	1.025	0	0.189	23.89	14.093	14.197	0.202	2.595	0	0.519	35.633	0.664	0.161
chr1	22140053	22141353	105376845	+	LOC105376845	LCP	-	-	-	95.842	15.491	4.051	5.934	3.037	75.811	67.965	65.247	61.297	41.185	21.767	21.352	12.277	5.446	6.152	6.866	80.578	71.438	68.404	14.194	10.273	7.161	4.292	78.019	13.827	2.178
chr1	22160063	22161363	105376850	+	LOC105376850	LCP	-	-	-	98.345	3.959	6.474	3.882	3.99	90.668	80.796	72.474	70.339	46.251	20.502	22.163	16.938	6.299	9.382	6.709	90.461	79.322	84.605	12.97	11.117	7.364	4.325	92.829	10.954	1.756
chr1	22251665	22252965	107985377	+	LOC107985377	ICP	-	-	-	92.234	0.893	3.561	0.85	2.628	55.558	53.055	37.856	44.153	22.773	8.246	6.125	4.219	1.928	0.24	2.118	50.861	50.741	56.607	3.178	1.438	0.742	1.504	56.586	3.333	2.429
chr1	22265339	22266639	100616433	+	MIR4418	ICP	-	-	-	98.138	2.778	7.323	2.585	2.776	82.569	75.131	67.128	61.154	45.844	22.462	23.098	17.487	2.647	5.378	4.505	88.784	77.576	78.667	14.138	9.426	5.383	4.792	95.071	11.914	4.222
chr1	22418538	22419838	105376856	-	LOC105376856	LCP	-	-	-	89.382	0	4.098	0.392	2.718	73.456	51.731	46.909	44.873	21.151	8.068	8.837	6.309	1.023	0.893	1.618	65.349	51.281	56.192	3.425	2.753	1.283	1.257	66.621	2.578	2.84
chr1	22427938	22429238	9923	+	ZBTB40	ICP	-	-	-	0	2.381	0.589	2.381	3.482	75.447	76.25	59.963	62.009	43.443	32.593	33.347	29.788	21.746	15.181	12.069	73.754	76.942	74.009	26.059	25.585	14.764	10.226	83.92	31.716	29.222
chr1	22562602	22563902	2046	+	EPHA8	HCP	-	-	-	3.732	0	0.673	0.275	0.748	4.806	4.902	5.418	3.867	2.624	1.242	1.077	1.935	2.592	0.629	1.148	9.468	6.099	5.498	0.284	1.543	2.987	0.359	6.32	0.123	0.567
chr1	22632966	22634266	102466615	-	MIR6127	LCP	-	-	-	77.347	23.161	13.095	5.702	6.179	89.51	81.768	64.229	68.921	42.324	24.881	28.143	25.932	10.675	8.235	16.568	89.586	90.28	79.147	20.824	15.161	13.396	6.395	84.548	18.495	12.708
chr1	22635606	22636906	712	+	C1QA	LCP	-	-	-	94.528	26.571	9.217	1.52	3.348	81.722	77.991	66.698	58.946	43.41	15.367	16.412	16.562	2.933	5.116	6.733	87.562	74.308	73.246	10.563	8.754	6.627	2.728	84.592	10.473	8.708
chr1	22642717	22644017	714	+	C1QC	LCP	-	-	-	96.148	11.159	2.968	1.788	5.455	89.854	72.002	63.601	53.16	29.063	9.445	13.259	3.381	3.259	1.922	3.722	78.409	76.51	72.219	3.676	1.41	0.968	0.416	88.563	5.351	2.057
chr1	22652081	22653381	713	+	C1QB	LCP	-	-	-	98.921	17.826	3.595	1.34	2.798	91.524	72.748	64.545	65.54	31.541	9.085	11.314	6.794	1.235	4.419	4.244	85.432	78.209	73.41	4.791	2.665	2.449	1.449	89.241	4.675	3.725
chr1	22709870	22711170	2048	+	EPHB2	HCP	-	-	-	0.743	0	0.869	0.565	0.51	5.899	3.031	2.426	2.159	1.72	0.907	1.051	1.005	2.609	1.161	0.871	3.769	3.415	2.41	2.313	1.011	1.331	0.896	2.721	0.535	0.629
chr1	22718617	22719917	100616391	+	MIR4684	LCP	-	-	-	90.444	93.29	25.742	4.647	6.054	83.864	74.698	61.916	65.916	43.076	21.845	22.589	12.739	8.523	4.229	11.319	90.311	78.832	84.805	19.126	8.329	9.983	3.66	90.783	13.798	6.459
chr1	22862826	22864126	100422914	-	MIR4253	LCP	-	-	-	95.936	99.25	35.693	3.259	4.072	92.229	89.558	81.302	76.021	56.161	28.039	17.043	13.853	2.991	2.942	8.93	87.908	89.129	82.657	16.521	9.826	7.117	5.33	92.878	11.192	6.906
chr1	22971916	22973216	646262	-	LACTBL1	LCP	-	-	-	99.444	69.765	26.296	2.242	1.322	87.65	59.627	15.049	28.033	8.227	1.116	0	0	0.297	0.463	5.307	84.715	56.08	66.224	0.521	0.477	1.515	0.321	95.176	0	0.99
chr1	23015450	23016750	729059	-	TEX46	LCP	-	-	-	61.605	100	22.425	3.388	3.646	92.305	77.741	61.022	70.865	44.523	18.476	20.637	14.365	3.729	5.283	9.727	87.23	82.281	78.994	12.431	9.083	3.611	3.38	87.943	9.012	6.646
chr1	23018543	23019843	23028	+	KDM1A	HCP	-	-	-	0.504	1.471	0.607	0.311	0.263	6.227	5.417	2.976	3.484	1.04	0.341	1.106	0.669	0.117	0.92	0.073	5.425	4.805	5.086	0.137	0.035	0.055	0.334	8.151	0.354	0.526
chr1	23043405	23044705	100422866	+	MIR3115	LCP	-	-	-	95.96	98.857	42.369	6.566	0	82.346	71.575	65.494	63.789	35.595	13.686	9.724	8.486	2.128	1.89	0.526	92.425	83.764	72.828	5.323	4.803	1.052	0.476	98.231	4.072	5.343
chr1	23057534	23058834	100616177	-	MIR4419A	ICP	-	-	-	87.586	94.495	52.899	20.032	5.727	88.089	83.739	81.002	78.186	69.946	46.452	44.549	35.502	14.564	27.378	27.007	91.382	90.82	85.766	32.589	24.493	16.545	18.283	89.637	26.726	20.999
chr1	23177408	23178708	7798	-	LUZP1	HCP	-	-	-	3.472	1.229	0.88	1.007	2.293	8.761	3.816	2.745	3.796	1.035	0.955	0.576	0.297	0.502	0	0.243	8.418	4.977	4.542	0.228	0.659	1.58	0.076	7.309	0.206	0.365
chr1	23194329	23195629	3352	-	HTR1D	LCP	-	-	-	82.805	3.962	2.953	1.529	3.683	91.239	73.239	39.678	42.277	17.541	7.346	6.097	5.754	1.332	0.817	3.736	90.772	74.919	67.932	3.016	1.556	1.052	3.466	91.877	2.124	3.261
chr1	23285118	23286418	100996511	-	LINC01355	LCP	-	-	-	NA	100	42.4	NA	5.043	95.097	88.448	83.87	75.663	68.657	34.702	44.585	42.348	22.807	14.212	16.298	95.397	96.798	86.238	28.492	23.032	12.832	12.083	90.932	27.23	22.024
chr1	23343964	23345264	10236	-	HNRNPR	HCP	-	-	-	0.442	4.692	0.431	0.295	0.44	2.311	0.665	1.48	0.189	0.045	0.575	0.319	3.002	0	0	2.382	1.666	0.93	0.572	0.527	0.589	0.764	1.716	1.586	1.414	0.757
chr1	23369464	23370764	80818	-	ZNF436	ICP	-	-	-	0.993	6.746	0.399	0.636	2.841	58.963	26.866	6.331	11.068	0.864	0.517	0	1.88	0.341	0.373	0.768	61.301	25.085	24.909	0.516	0	0	0.265	47.369	0.181	0.292
chr1	23368071	23369371	148898	+	ZNF436-AS1	HCP	-	-	-	0.817	2.879	0.674	0.198	0.931	1.445	0.675	0.528	0.145	1.714	0.246	0.983	0.564	1.815	0.297	1.088	2.403	0.677	0.247	0.679	1.422	0.453	0.292	0.203	0.192	0.338
chr1	23424379	23425679	6920	-	TCEA3	HCP	-	-	-	1.924	3.304	0.536	1.098	1.44	9.238	5.954	3.194	2.492	1.244	2.321	0.123	0.425	0.446	0	0.952	14.557	6.978	5.134	0.149	0.116	0.316	2.601	9.944	0.869	0.697
chr1	23484231	23485531	55616	-	ASAP3	HCP	-	-	-	1.167	0.654	0.433	0.603	2.076	14.014	11.793	1.394	3.745	0.634	0.147	0.44	0	0	0	0.185	13.146	9.559	8.883	1.778	0.378	0.943	0.307	15.133	0	0.866
chr1	23530850	23532150	1870	-	E2F2	HCP	-	-	-	0.254	0.439	0.597	0.217	0.527	3.292	0.959	0.24	1	0.446	0.235	0	0.493	0.306	1.267	2.068	2.457	0.496	0.868	0.555	0.875	0.306	1.215	2.707	0	0.287
chr1	23521030	23522330	101928163	+	LOC101928163	ICP	-	-	-	0.34	98.151	30.187	13.358	10.035	93.199	90.94	83.094	81.136	67.205	46.18	35.563	30.964	13.409	14.959	13.395	93.179	89.956	88.431	19.818	22.613	17.369	9.735	91.401	17.519	24.7
chr1	23554462	23555762	105376859	-	LOC105376859	HCP	-	-	-	0.298	3.413	0.688	0.898	0.374	1.294	1.021	1.495	0.368	0.996	0.191	1.809	0.129	1.243	0.158	1.657	0.904	0.315	1.516	0.599	0.435	0.706	0.894	1.018	1.021	1.062
chr1	23559394	23560694	3399	-	ID3	HCP	-	-	-	92.304	0	4.578	0.387	1.219	2.375	0.789	1.051	0.237	0	2.02	0.257	0.55	0.142	0.152	0.175	2.073	0.754	0.294	0	0.558	0.12	0	3.042	0	0.282
chr1	23601902	23603202	107984928	-	LOC107984928	LCP	-	-	-	89.325	0.826	7.543	1.882	2.622	87.929	74.821	56.235	49.214	33.452	19.206	13.299	12.581	5.419	3.092	5.566	84.225	72.243	71.746	7.5	4.934	3.227	5.607	87.502	8.676	5.109
chr1	23626053	23627353	259283	+	MDS2	ICP	-	-	-	91.952	3.664	19.799	10.301	3.027	93.022	88.349	61.963	71.03	47.058	27.146	23.43	18.992	11.547	11.358	11.858	91.204	85.425	90.182	20.979	15.463	15.24	11.29	98.278	17.188	4.439
chr1	23690879	23692179	6135	+	RPL11	HCP	-	-	-	0.94	2.197	0.946	1.14	2.615	31.702	31.58	19.834	20.519	12.505	4.285	3.322	1.607	1.072	0.85	1.747	33.031	34.036	33.112	3.973	2.319	0.863	0.349	36.206	1.529	0.305
chr1	23742466	23743766	6924	+	ELOA	HCP	-	-	-	0.73	3.086	0.519	0.859	0.336	6.326	4.807	2.647	3.825	2.374	0.555	1.428	0.691	0.343	0.735	0.282	5.841	5.749	5.457	0.559	0.523	0.846	0.24	7.216	0.206	0.703
chr1	23777897	23779197	100506963	-	ELOA-AS1	HCP	-	-	-	0.689	1.008	0.24	0.079	0.301	1.902	0.46	0.504	0.974	1.586	0.865	0.397	0.716	2.429	0.556	0	2.068	0.355	0.279	0.657	0.398	0.696	0.861	0.915	0.893	0.237
chr1	23777486	23778786	57095	+	PITHD1	HCP	-	-	-	0.647	0.366	0.334	0.458	1.284	17.156	14.696	8.259	8.469	8.255	2.21	1.645	1.503	2.288	1.109	0.09	16.39	14.806	13.87	1.129	0.553	0.869	0.644	18.154	1.269	0.972
chr1	23793365	23794665	105376860	-	LOC105376860	LCP	-	-	-	95.748	68.77	10.24	0.887	3.118	87.727	74.148	35.449	46.792	26.438	8.169	7.274	5.761	1.769	0.541	2.017	88.344	76.773	75.327	3.507	2.689	2.129	1.955	92.821	1.081	1.854
chr1	23789889	23791189	11313	+	LYPLA2	HCP	-	-	-	6.932	13.705	5.087	2.233	0.74	40.565	33.121	21.578	19.588	12.084	1.61	1.211	3.76	0.421	0.353	0.452	38.981	37.261	34.401	2.239	0.725	1.591	0.463	43.95	1.772	1.826
chr1	23800404	23801704	2582	-	GALE	HCP	-	-	-	0.305	3.072	0.503	0.164	0.651	5.236	1.408	1.158	1.158	0.863	1.661	0.152	0.658	0.187	0.059	0.125	2.902	2.273	1.099	0.321	0.168	0.418	0.408	2.509	3.622	0.742
chr1	23825059	23826359	3155	-	HMGCL	HCP	-	-	-	0.767	0	1.189	0.668	0.485	18.836	10.919	0.689	0.825	0.583	0	0.127	0	0	0.309	0	21.179	11.838	8.026	1.848	0.086	0.13	0.275	19.794	0.128	0.82
chr1	23838236	23839536	105376861	-	LOC105376861	ICP	-	-	-	0.769	1.305	0.45	0.784	1.269	32.433	33.195	12.464	11.599	5.958	0	0.702	0.396	0	0.339	0.488	37.311	37.306	33.371	0.436	0.295	0.527	0.504	38.455	0.571	0.17
chr1	23867969	23869269	2517	-	FUCA1	HCP	-	-	-	0.89	1.065	0.312	0.282	1.062	20.927	18.956	2.3	3.854	1.172	0.062	0.556	0.399	0.173	0.548	0.094	17.229	15.819	15.578	0.593	0.162	0.493	0.231	19.374	0.924	0.406
chr1	23912927	23914227	1269	-	CNR2	LCP	-	-	-	88.736	11.429	7.382	1.042	3.775	90.642	66.197	44.229	39.218	24.881	23.163	14.826	16.813	11.594	3.37	11.877	87.727	64.826	62.116	13.584	8.891	8.225	8.379	88.618	8.031	12.225
chr1	23909837	23911137	107984929	+	LOC107984929	ICP	-	-	-	96.104	3.286	5.824	4.772	8	93.287	83.465	71.267	75.897	52.247	28.226	27.557	19.788	7.89	12.163	7.239	85.23	84.902	85.743	17.52	16.536	11.672	7.797	90.641	12.548	5.283
chr1	23928170	23929470	100616492	+	MIR378F	LCP	-	-	-	80.673	8.352	7.729	4.475	6.142	90.151	90.137	81.35	79.722	61.821	21.402	25.197	12.287	4.893	2.081	4.159	95.151	88.845	89.674	15.198	9.431	3.247	2.978	89.857	6.565	7.169
chr1	23958264	23959564	55629	+	PNRC2	HCP	-	-	-	1.285	0	1.216	0.361	1.675	27.129	17.702	2.332	3.025	0.583	0.332	0.111	1.712	0.104	0.29	0.379	25.983	20.144	19.358	0.319	0.087	0.098	0	27.085	0.581	1.128
chr1	23980063	23981363	10772	-	SRSF10	HCP	-	-	-	0.345	0.594	0.329	2.061	2.46	18.529	18.581	17.017	17.79	12.334	7.128	6.884	5.473	2.139	3.835	3.918	17.502	17.811	18.901	4.449	5.036	4.228	3.003	17.55	4.313	3.529
chr1	23987388	23988688	105378615	-	LOC105378615	ICP	-	-	-	98.611	90.114	25.408	56.341	66.025	91.477	88.899	91.35	90.719	82.141	75.969	78.383	72.21	72.065	70.754	63.509	92.824	96.114	93.489	80.464	83.369	73.183	74.252	90.886	75.206	62.123
chr1	24009599	24010899	105376863	+	LOC105376863	LCP	-	-	-	94.572	NA	1.975	1.176	2.082	74.902	70.877	57.154	61.945	26.959	8.003	4.251	0.953	1.099	0	1.042	74.716	65.736	59.136	3.031	2.556	0.953	0.893	81.413	6.349	1.052
chr1	24041374	24042674	107984931	+	LOC107984931	LCP	-	-	-	94.92	19.049	7.529	4.808	7.796	78.831	87.063	84.449	82.2	61.029	39.52	34.862	31.59	13.522	15.163	17.392	86.886	87.24	82.788	32.589	20.018	19.872	10.749	90.4	16.304	8.883
chr1	24111775	24113075	127294	-	MYOM3	ICP	-	-	-	95.703	0	4.493	1.131	3.196	35.111	41.966	31.295	31.244	16.827	4.83	3.257	2.201	1.384	0.278	3.655	54.581	33.876	33.654	2.609	4.447	1.185	1.651	27.158	0.927	0.9
chr1	24065109	24066409	107985737	+	LOC107985737	LCP	-	-	-	94.185	8.333	5.727	1.031	2.286	90.065	75.377	53.072	58.123	19.478	4.977	4.674	4.037	0.702	1.204	0.513	86.339	72.687	71.509	1.687	0.833	0.392	0.721	86.095	1.053	0.67
chr1	24097118	24098418	105376864	+	LOC105376864	LCP	-	-	-	96.797	3.489	8.428	5.024	2.78	93.784	85.99	84.478	74.937	55.235	22.527	19.897	18.024	3.018	8.513	6.519	89.019	86.224	87.703	13.04	8.606	5.693	2.287	92	11.525	7.047
chr1	24142885	24144185	58985	-	IL22RA1	LCP	Early ER gene	-	-	95.961	9.569	4.673	1.634	1.073	87.808	58.262	16.407	13.509	3.401	0.393	0	0.264	2.11	0	0	84.766	54.794	51.183	0	0.327	0	0	90.126	0.264	0
chr1	24186895	24188195	163702	-	IFNLR1	HCP	-	-	-	0.542	0.732	0.407	0.324	0.74	9.445	4.298	0.711	3.033	0.095	0.06	1.934	1.531	1.92	0	0.297	13.613	4.465	2.456	0.113	0.575	0	0.061	9.977	0.108	0.464
chr1	24199340	24200640	284632	+	LOC284632	ICP	-	-	-	24.088	0	2.724	1.077	3.364	60.516	55.18	52.593	37.501	28.448	5.993	8.675	9.227	4.71	1.534	1.876	53.314	61.332	56.377	3.414	1.111	2.464	1.287	60.316	1.111	1.991
chr1	24321501	24322801	105376871	-	LOC105376871	HCP	-	-	-	0.207	0.494	0.701	0.408	1.655	5.947	2.664	1.215	1.786	0.598	0.904	0.311	0.78	0.381	1.126	0.072	5.448	1.654	1.96	0.43	0.255	0.286	1.106	7.077	0.26	0.256
chr1	24318422	24319722	57822	+	GRHL3	ICP	-	-	-	10.448	17.355	1.921	3.078	3.32	12.931	1.835	2.857	3.256	1.204	0.275	1.024	0.641	1.185	0	0	15.938	0.898	1.118	0	0.257	0	0.427	13.443	0	0
chr1	24415133	24416433	90529	-	STPG1	HCP	-	-	-	0.386	0	0.513	0.143	1.265	13.203	8.423	1.717	3.04	2.387	2.095	0.754	0.303	0.323	0.198	0	11.3	7.378	7.665	1.671	0.315	0.613	0.117	12.133	1.177	1.151
chr1	24412460	24413760	57185	+	NIPAL3	ICP	-	-	-	1.841	11.488	1.154	0.478	0	7.801	5.213	4.303	3.568	1.364	0.927	1.087	0.27	3.481	0	0.455	10.049	8.569	7.203	0.239	0.402	0.189	0.935	10.978	0.649	0.099
chr1	24501982	24503282	100750325	-	RCAN3AS	HCP	-	-	-	0.278	3.8	0.664	0.182	0.451	4.002	2.473	1.589	1.518	2.049	0.564	0.853	0.651	2.124	0.561	0.226	4.268	2.282	2.925	2.195	1.407	1.15	0.937	4.275	0.174	0.253
chr1	24501451	24502751	11123	+	RCAN3	HCP	-	-	-	0.227	13.559	0.658	0.732	2.254	21.904	17.317	13.741	13.927	9.965	5.989	4.894	3.214	1.236	0.821	1.806	22.127	16.326	18.523	2.538	2.241	1.453	0.751	25.522	0.924	0.666
chr1	24555624	24556924	100506985	-	LOC100506985	HCP	-	-	-	2.97	8.631	0.683	0.751	1.633	17.54	8.17	2.329	9.852	2.057	0.824	0.1	2.026	1.22	0.366	0.683	17.144	7.246	7.985	0.539	0.762	0.292	0.183	16.877	0.123	0.866
chr1	24555176	24556476	400746	+	NCMAP	HCP	-	-	-	2.398	1.639	0.723	0.638	0.903	9.713	3.958	1.929	6.522	1.185	0.556	0.27	1.564	0.214	0	0.834	8.894	3.681	4.794	0.271	0.72	0.079	0.123	8.831	0.102	0.802
chr1	24642203	24643503	10250	+	SRRM1	HCP	-	-	-	0.241	0.092	0.471	0.32	0.287	1.409	1.568	0.49	0.656	0.982	0.826	0.254	2.319	1.798	0.041	0.068	0.732	1.1	0.842	0.483	0.502	0.637	0.215	1.436	0	0.571
chr1	24744369	24745669	25932	+	CLIC4	HCP	-	-	-	0.931	1.587	1.035	0.52	0.705	20.197	9.34	0.959	2.509	0.211	0.272	0.384	0.448	0.816	0.458	0.36	19.799	11.013	10.081	0.262	0.599	0.632	0.696	22.972	0.68	0.702
chr1	24856182	24857482	105376876	+	LOC105376876	ICP	-	-	-	97.911	0.29	9.235	5.945	7.176	91.193	86.704	69.266	73.076	55.57	24.714	30.798	19.857	6.317	8.989	9.166	90.305	84.135	81.896	17.134	9.714	6.376	1.803	94.511	13.992	6.907
chr1	24964758	24966058	864	-	RUNX3	ICP	-	-	-	93.613	19.213	9.857	7.682	12.317	92.666	87.231	77.18	81.08	55.088	29.868	25.701	21.365	11.587	15.694	15.156	90.756	86.528	84.106	25.7	16.657	17.394	9.912	96.67	16.778	14.875
chr1	24919016	24920316	102465437	-	MIR6731	ICP	-	-	-	97.091	11.313	6.088	4.777	8.43	86.856	81.56	65.084	67.454	52.064	27.326	22.81	17.732	8.46	11.896	9.402	86.353	86.22	85.466	15.424	11.056	5.7	2.973	90.132	10.314	7.858
chr1	24923429	24924729	107984932	+	LOC107984932	LCP	-	-	-	95.059	NA	11.281	4.499	7.037	80.266	74.789	57.059	59.582	45.248	28.396	19.347	22.148	7.387	11.043	20.533	82.229	72.041	68.27	14.865	11.926	7.25	9.682	78.841	13.971	9.478
chr1	24931554	24932854	105376878	+	LOC105376878	HCP	-	-	-	0.428	1.371	0.731	0.171	0.136	2.856	1.987	3.558	1.406	0.607	0.848	1.666	0.182	0.209	0.116	0.394	3.913	2.785	1.702	1.179	0.811	1.805	1.49	1.216	0	0.771
chr1	25022603	25023903	100616365	+	MIR4425	LCP	-	-	-	97.49	2.53	4.562	3.571	2.078	72.667	28.301	37.721	45.637	21.566	3.827	2.653	2.898	1.111	1.437	1.781	76.713	35.021	29.316	2.743	1.989	0.882	0.371	78.275	0	2.689
chr1	25039072	25040372	105376879	+	LOC105376879	LCP	-	-	-	90.566	1.282	8.657	1.476	3.007	77.272	69.645	60.417	59.636	38.518	15.655	17.819	8.748	2.158	3.61	4.369	78.742	73.409	69.765	6.718	3.948	1.706	1.259	75.257	4.422	3.269
chr1	25232122	25233422	25949	-	SYF2	HCP	-	-	-	0.539	6.409	0.389	0.207	0.307	1.384	0.967	0.345	0.283	0.255	0.279	0.063	0.213	0	0	0.106	0.846	0.346	0.286	0.158	0.75	0.121	0.443	0.867	1.686	0.234
chr1	25337854	25339154	57035	-	RSRP1	HCP	-	-	-	0.242	2.789	0.431	0.422	1.429	0.688	0.369	0.319	0.189	1.277	0.568	0.307	0.116	0.353	0.812	0.078	3.292	0.636	0.298	2.434	0.399	0.399	0.289	0.585	0	0.599
chr1	25274399	25275699	105376882	-	LOC105376882	LCP	-	-	-	97.618	12.884	16.346	7.066	5.023	91.892	84.213	61.887	70.306	42.04	16.841	15.097	9.314	4.314	22.086	6.868	88.745	92.719	84.937	17.467	8.585	7.45	4.935	95.987	9.174	9.808
chr1	25271493	25272793	6007	+	RHD	LCP	-	-	-	93.802	NA	10.337	8.834	6.798	74.415	69.78	59.008	72.161	39.042	28.466	24.212	24.981	7.595	5.845	9.295	70.309	76.218	71.018	17.616	18.172	7.963	2.63	58.162	11.879	6.504
chr1	25337398	25338698	23585	+	TMEM50A	HCP	-	-	-	0	0.654	0.547	0.498	1.458	0.554	0.367	0.438	0.211	1.473	0.624	0.267	0.119	0.469	0.711	0.087	3.505	0.347	0.332	2.632	0.38	0.263	0.322	0.189	0	0.611
chr1	25429793	25431093	6006	-	RHCE	HCP	-	-	-	0.664	0	0.554	0.185	0.433	0.582	0.433	1.711	0.388	0.334	0	0.057	0.244	1.045	0	0.297	1.61	0.699	0.576	0.151	0.422	1.857	0.198	0.673	0.302	0.741
chr1	25429958	25431258	55219	+	MACO1	HCP	-	-	-	0.611	0	0.495	0.21	0.392	0.41	0.34	1.703	0.496	0.426	0.036	0.052	0.221	0.922	0	0.559	1.362	0.416	0.854	0.2	0.459	2.088	0.225	0.496	0.273	0.668
chr1	25542685	25543985	26119	+	LDLRAP1	HCP	-	-	-	9.087	9.845	1.366	0.241	1.353	10.071	8.665	7.813	7.881	5.285	2.278	1.782	2.991	1.118	1.011	1.114	11.381	9.051	7.718	0.928	2.518	0.938	0.639	9.224	1.373	0.779
chr1	25615920	25617220	57134	+	MAN1C1	HCP	-	-	-	0.365	0.928	0.657	0.219	0.572	1.622	1.184	0.858	1.233	0.939	1.042	0.498	0.623	0.94	0.232	0.595	2.243	1.361	2.042	0.703	0.392	1.073	1.606	0.983	0.475	0.608
chr1	25799276	25800576	57190	+	SELENON	HCP	-	-	-	0.893	1.254	0.682	0.202	0.254	7.076	4.626	2.069	2.399	1.845	0	0	0.362	0.852	0.752	0.208	5.644	3.498	4.079	0.547	0.756	0.736	0.847	6.537	0	0.182
chr1	25819006	25820306	56181	+	MTFR1L	HCP	-	-	-	0.486	0	0.773	0.142	0.341	4.939	3.102	1.581	1.595	1.274	0.579	1.058	0.262	0.446	0.826	0.482	3.434	3.019	2.535	0.659	0.341	0.316	0.651	5.013	0.163	0.798
chr1	25823206	25824506	646471	-	LOC646471	LCP	-	-	-	96.52	80.358	9.066	4.114	0.695	90.444	79.94	63.026	62.439	29.959	2.119	4.156	2.586	0	0	0	82.261	84.557	81.757	2.679	0.571	0	0	86.943	1.68	0
chr1	25859058	25860358	79000	-	AUNIP	HCP	-	-	-	1.417	2.314	0.799	1.553	2.543	13.623	9.352	4.369	5.115	3.099	2.213	1.841	2.672	0.756	1.067	0.901	14.648	10.072	10.695	1.565	1.207	1.609	0.405	13.188	2.001	0.895
chr1	25876307	25877607	164091	-	PAQR7	LCP	-	-	-	25.174	5	1.701	2.944	1.264	49.203	29.346	26.495	27.986	24.564	7.566	10.527	7.443	4.947	2.229	2.424	54.226	33.42	30.251	2.857	4.136	0.51	4.513	52.423	6.622	3.07
chr1	25906477	25907777	3925	-	STMN1	ICP	-	-	-	0.519	10.04	0.464	0.313	0.548	27.838	18.523	3.852	4.553	0.804	0.671	0.348	1.441	0.545	2.322	0	16.58	11.499	10.859	0.23	0.631	0.915	0.359	44.949	0.313	0.312
chr1	25906054	25907354	100500808	-	MIR3917	HCP	-	-	-	0.417	4.474	0.585	0.326	0.456	13.313	8.064	0.961	1.481	0.663	0.215	0.253	0.836	0.103	1.392	0	6.686	4.186	5.438	0.115	0.713	0.661	0.302	26.967	0.093	0.292
chr1	25905650	25906950	105376885	+	LOC105376885	HCP	-	-	-	0.179	0.347	0.64	0.313	0.433	3.364	2.369	0.345	0.244	0.546	0	0.255	0.214	0.09	0.866	0	1.154	1.222	3.204	0.058	0.668	0.438	0.26	7.373	0.097	0.2
chr1	25997764	25999064	5051	-	PAFAH2	ICP	-	-	-	0.353	1.637	0.579	0.794	0.595	16.815	6.076	1.964	2.411	0.885	1.14	0.064	0.101	0	0.115	0.209	15.994	6.721	8.177	0	0.249	0.211	0.086	18.904	0	0.743
chr1	26030938	26032238	101928216	-	LOC101928216	LCP	-	-	-	93.541	100	17.428	1.254	5.762	80.865	56.637	28.728	29.158	9.712	4.467	4.166	3.588	0.667	1.556	1	82.917	55.206	55.005	3.333	2.386	0.556	0	82.513	2.579	1.818
chr1	26020875	26022175	2134	+	EXTL1	LCP	-	-	-	93.326	38.431	6.406	1.137	3.616	45.726	36.338	26.083	27.714	14.927	4.191	5.097	3.14	1.752	2.123	2.606	48.159	29.838	34.937	5.573	2.928	1.97	1.628	44.482	2.903	2.244
chr1	26045738	26047038	7780	-	SLC30A2	HCP	-	-	-	0.384	3.032	0.751	0.526	0.511	7.905	4.065	2.175	2.985	1.122	0.559	1.082	0.219	0.478	0.65	0.176	9.78	2.945	4.593	1.039	0.236	1.929	2.336	3.564	0.8	0.175
chr1	26047358	26048658	105376910	+	LOC105376910	ICP	-	-	-	70.963	0.794	5.323	1.667	0.55	83.922	79.304	73.866	72.739	48.332	16.826	14.681	9.653	5.339	2.143	3.187	85.043	87.338	79.116	5.958	4.53	3.727	1.809	87.107	3.003	1.176
chr1	26067234	26068534	84676	-	TRIM63	LCP	-	-	-	95.847	2.588	4.054	1.406	2.482	84.078	72.226	45.53	47.691	29.991	7.486	6.027	5.855	1.555	2.863	3.24	89.504	64.632	60.381	5.145	2.067	0.521	2.071	91.997	2.834	1.486
chr1	26108231	26109531	149420	+	PDIK1L	ICP	-	-	-	89.412	85.715	23.548	12.855	6.121	84.782	86.856	83.182	83.727	56.822	30.458	26.712	26.466	9.889	12.752	14.531	88.443	91.623	91.326	19.902	14.928	8.214	6.521	94.307	15.748	10.832
chr1	26126507	26127807	105376886	-	LOC105376886	LCP	-	-	-	90.664	8.571	8.449	3.401	5.987	86.671	60.198	44.839	44.219	27.77	18.099	15.785	12.607	7.174	4.474	8.173	85.387	68.706	68.697	10.584	9.129	2.273	7.429	86.345	10.142	6.031
chr1	26158120	26159420	79927	+	FAM110D	LCP	-	-	-	90.969	21.568	3.998	0.828	3.218	56.856	21.084	14.777	14.356	7.302	0	0.699	1.666	0	0.757	0.535	49.208	21.77	22.157	0.478	0.862	0	0	50.164	0	1.25
chr1	26169129	26170429	110806296	-	C1orf232	HCP	-	-	-	0.52	2.927	0.663	0.281	0.448	7.517	3.234	0.572	2.028	0.659	0.267	0.758	0.372	0.631	0.149	0	6.269	3.878	5.228	0.364	0.217	0.229	0.324	6.693	0.096	0.558
chr1	26168997	26170297	51042	+	ZNF593	HCP	-	-	-	0.993	4.01	0.699	0.23	0.472	8.631	3.739	1.194	2.682	0.693	0.281	0.861	0.392	0.664	0.157	0	7.551	4.74	5.942	0.383	0.229	0.241	0.341	7.484	0.101	0.587
chr1	26176590	26177890	10256	+	CNKSR1	ICP	-	-	-	93.198	4.508	4.974	3.524	3.506	34.343	31.713	21.485	22.597	15.098	5.131	5.136	4.601	1.01	1.806	1.769	40.449	37.409	35.28	3.688	2.829	2.386	1.858	36.962	4.045	0.654
chr1	26189062	26190362	378807	+	CATSPER4	LCP	-	-	-	95.531	76.934	17.49	5.436	5.59	92.327	77.746	56.581	57.718	31.935	20.279	12.627	8.743	1.25	1.316	5.186	86.85	78.151	74.84	10.034	4.812	3.438	1.862	92.365	6.828	5.555
chr1	26224420	26225720	101928303	+	LOC101928303	HCP	-	-	-	4.498	22.141	1.362	0.844	1.082	23.306	17.776	7.631	9.423	3.409	2.105	0.241	0.329	0.379	0.353	0	19.81	16.287	17.301	0.466	0.341	0.144	0.375	19.281	0.141	1.219
chr1	26233253	26234553	64793	+	CEP85	HCP	-	-	-	0.921	15.374	1.71	1.236	1.395	12.964	10.773	8.953	8.052	5.09	1.961	1.142	1.783	0.923	0.247	0.694	12.993	11.451	9.91	0.713	0.775	1.836	1.74	12.57	0.963	0.635
chr1	26278822	26280122	83442	+	SH3BGRL3	HCP	-	-	-	25.254	11.107	1.408	0.604	0.773	15.432	10.33	6.469	6.408	3.14	3.51	6.387	2.982	0.284	0.425	0.3	15.652	10.301	9.657	0.791	0.882	0.746	1.498	16.546	4.678	0.621
chr1	26317865	26319165	91544	-	UBXN11	LCP	-	-	-	97.847	86.337	20.453	1.618	1.566	82.138	72.22	28.59	40.531	19.286	3.621	1.488	2.214	0.25	0	0	84.22	67.79	65.457	1.715	2.586	1.786	1.328	85.967	3.349	1.67
chr1	26317020	26318320	1043	+	CD52	LCP	-	-	-	95.056	85.556	18.365	2.204	2.371	71.654	54.113	17.303	39.386	15.377	10.289	3.726	5.419	0.906	1.386	0.568	72.62	52.857	54.895	6.158	3.999	2.294	4.084	78.178	5.089	1.021
chr1	26353730	26355030	55057	-	CRYBG2	LCP	-	-	-	87.075	9.644	2.905	1.36	3.058	91.203	71.777	60.309	58.344	29.857	8.041	7.085	5.856	1.942	2.186	1.618	86.389	62.227	67.611	3.828	3.783	0.553	0.756	90.919	2.666	1.451
chr1	26374136	26375436	257101	-	ZNF683	LCP	-	-	-	96.023	1.818	6.905	1.67	6.374	78.385	43.651	12.429	21.177	5.928	2.079	0.833	1.443	0.417	0.833	0.921	78.838	47.618	46.331	0.741	1.06	0	0	82.101	0	0.325
chr1	26409868	26411168	79727	+	LIN28A	ICP	-	-	-	0.574	0	0.351	0.085	0.712	0.781	0.318	0.344	0.301	2.484	1.109	0	0.533	0	0	0	0.119	0.357	0.396	0.37	0.262	0	0.108	0	0	0.837
chr1	26431382	26432682	79947	+	DHDDS	HCP	-	-	-	0.168	0.303	0.526	0	0.48	22.475	19.357	7.19	8.486	3.391	0.649	1.164	0.547	0.14	0.088	0.128	14.749	15.113	10.641	0.39	0.092	0.233	3.174	26.56	0.376	0.396
chr1	26467137	26468437	101928324	-	LOC101928324	LCP	-	-	-	89.983	90.489	24.748	5.557	5.526	95.274	88.925	79.123	76.836	56.533	30.767	27.031	22.708	8.66	15.321	10.448	84.415	82.315	85.511	15.991	14.726	14.786	6.952	91.756	13.881	7.665
chr1	26471511	26472811	3151	+	HMGN2	HCP	-	-	-	0.777	0.305	0.536	0.565	0.538	0.877	0.987	1.884	2.364	0.559	0.146	0.202	1.708	0.473	0.18	0.252	0.832	1.139	0.953	0.216	0.452	0.386	0.361	2.609	4.856	0.312
chr1	26528858	26530158	6195	+	RPS6KA1	HCP	-	-	-	0.519	3.615	1.206	0.378	1.387	11.043	8.316	5.135	5.499	2.816	0.947	1.673	0.403	0.323	0.324	0.412	10.774	7.852	6.925	0.616	0.767	0.614	1.117	9.897	1.409	1.427
chr1	26553642	26554942	100302190	+	MIR1976	LCP	-	-	-	95.935	92.747	28.3	4.152	2.884	90.497	79.224	62.36	62.273	31.997	9.904	11.704	5.018	0.357	0	4.341	86.56	87.401	82.405	7.302	3.577	2.272	1.483	94.631	3.794	2.308
chr1	26681603	26682903	105376888	+	LOC105376888	LCP	-	-	-	91.245	1.136	5.113	9.352	3.48	91.329	85.547	60.296	65.374	37.71	22.447	18.691	9.148	4.329	12.5	6.868	93.179	89.373	81.741	10.612	7.304	0	0	88.74	6.06	5
chr1	26693731	26695031	101928728	-	LOC101928728	LCP	-	-	-	10.714	17.56	2.959	2.5	3.392	61.766	19.965	9.08	10.446	7.183	0	1.389	1.785	0	0	0	70.634	17.25	16.769	0.781	0	0	0	67.813	0.892	1.587
chr1	26695133	26696433	8289	+	ARID1A	HCP	-	-	-	0.958	0	0.509	0.393	0.471	1.081	0.787	0.597	0.508	0.801	0.308	0.305	0.442	0.745	0.78	0.263	0.907	0.559	0.821	0.529	0.596	0.786	0.377	1.672	0.221	0.454
chr1	26787063	26788363	55650	+	PIGV	HCP	-	-	-	1.008	0.273	0.58	0.409	0.215	4.278	0.78	1.246	1.471	1.369	1.465	0.898	0.429	0.819	0.21	0.444	4.827	1.996	1.543	0.577	0.819	0.141	1.557	4.736	1.273	0.611
chr1	26825810	26827110	84243	+	ZDHHC18	HCP	-	-	-	0.811	0.391	0.832	0.323	0.619	10.722	9.805	6.786	8.168	3.993	1.238	0.894	1.568	0.503	0.317	1.514	9.869	8.782	8.305	0.9	0.461	0.336	1.748	10.849	0.543	0.856
chr1	26862238	26863538	2810	+	SFN	ICP	-	-	-	16.578	17.779	1.265	1.916	1.86	74.102	52.756	7.875	17.517	5.544	0.368	1.977	0.563	0.405	2.273	0	76.781	47.461	48.851	0.698	0.849	0.683	1.386	81.603	0.376	0.687
chr1	26889978	26891278	54707	-	GPN2	HCP	-	-	-	0.381	8.838	0.975	1.084	0.512	17.431	11.048	7.683	6.663	4.145	1.107	0.514	1.632	0.658	0.297	0.387	15.163	9.442	10.581	0.442	1.294	0.574	0.397	17.639	0.412	0.65
chr1	26900071	26901371	63906	-	GPATCH3	HCP	-	-	-	0.363	1.225	0.469	1.835	1.518	16.663	12.397	9.954	10.379	5.499	3.984	4.002	2.817	1.477	1.476	1.812	16.801	14.786	16.022	1.835	0.565	1.759	0.42	19.269	1.459	2.747
chr1	26899669	26900969	10726	+	NUDC	HCP	-	-	-	0.149	1.732	0.282	0.2	0.566	10.191	5.999	3.543	4.237	1.602	1.059	0.303	0.399	0.081	0.32	0	10.579	6.992	9.708	0.425	0.106	0.81	0.336	11.346	1.286	0.751
chr1	26913710	26915010	8431	-	NR0B2	LCP	-	-	-	95.762	2.963	9.667	3.036	3.357	92.26	82.635	73.519	69.023	52.46	15.722	9.499	14.55	5.539	5.947	8.2	86.165	84.852	85.645	14.242	12.447	4.327	4.017	87.369	12.712	8.546
chr1	26960096	26961396	126695	-	KDF1	HCP	-	-	-	1.669	6.3	1.279	1.161	1.694	10.987	8.631	7.786	6.53	5.88	1.36	4.363	2.411	2.027	1.705	2.416	10.987	7.684	7.917	2.935	2.368	1.528	1.319	12.371	1.598	1.488
chr1	26992763	26994063	388610	+	TRNP1	HCP	-	-	-	0.37	1.442	0.653	0.455	0.761	4.561	4.6	1.391	1.791	1.13	0.648	0.177	0.408	0.105	0	1.049	3.575	3.388	4.346	0.554	0.302	0.331	0.658	2.598	0	0.834
chr1	27012442	27013742	115572	-	FAM46B	HCP	-	-	-	1.971	1.963	1.487	0.379	1	15.89	14.502	2.549	3.771	2.049	0.904	1.135	1.2	0.539	0.763	0.194	17.609	14.798	13.429	0.705	1.901	1.73	0.376	19.484	0.795	0.792
chr1	27030858	27032158	101928391	+	LOC101928391	ICP	-	-	-	3.429	0	0.651	1.358	1.916	35.327	23.476	14.791	15.57	10.412	3.337	2.739	2.311	1.495	0.699	1.336	29.16	26.074	21.538	1.872	1.288	1.447	1.172	42.042	0.614	2.099
chr1	27154730	27156030	6548	-	SLC9A1	HCP	-	-	-	0.604	2.701	0.988	1.252	2.376	13.661	10.643	7.61	9.204	6.988	5.318	3.919	3.939	4.273	3.522	3.863	12.15	10.31	10.672	4.169	4.059	4.378	3.323	12.573	3.677	1.832
chr1	27156661	27157961	102723760	+	LOC102723760	ICP	-	-	-	50.893	100	16.056	2.5	12.658	92.789	84.739	87.072	82.374	53.228	16.124	11.983	10.13	2.567	2.267	7.187	90.413	92.48	93.053	3.9	5.983	3.276	1.079	95.258	6.607	13.136
chr1	27234094	27235394	105376890	-	LOC105376890	HCP	-	-	-	0	2.041	0.629	0.232	0.768	1.492	1.289	0.811	0.321	1.148	0.591	0.686	2.615	0.161	0	0.143	1.852	1.08	1.014	0.552	0.11	1.305	0.521	1.044	0.234	0.292
chr1	27233616	27234916	23038	+	WDTC1	HCP	-	-	-	0.152	5.953	0.543	0.714	0.926	10.839	5.106	1.445	1.089	0.925	0.193	0.409	2.761	0.169	0.112	0.55	10.394	4.841	5.211	0.543	0.255	0.719	0.234	9.334	0.449	0.324
chr1	27321245	27322545	84065	+	TMEM222	HCP	-	-	-	0.9	2.336	0.493	1.771	2.28	19.348	18.296	12.354	13.956	9.609	5.093	3.518	4.635	1.763	1.013	2.974	20.638	18.575	18.903	3.022	1.905	1.494	2.283	20.099	2.498	1.095
chr1	27341092	27342392	84958	+	SYTL1	LCP	-	-	-	89.845	8.47	3.763	1.519	2.089	31.07	19.53	13.852	17.219	9.731	3.712	3.028	2.128	0.591	0.878	1.023	35.25	20.921	19.243	1.58	0.96	0.966	2.029	27.16	1.16	0.87
chr1	27367637	27368937	9064	-	MAP3K6	ICP	-	-	-	88.525	12.122	8.325	2.944	2.931	90.019	83.604	63.237	52.764	29.075	6.095	6.754	5.133	0	1.113	2.17	88.049	84.878	77.284	1.434	2.675	0.741	0.247	95.553	0.529	4.807
chr1	27374452	27375752	8547	-	FCN3	LCP	-	-	-	98.016	18.878	8.41	4.496	4.905	89.124	79.033	71.251	73.625	41.683	21.076	16.698	18.853	5.289	11.092	14.729	92.643	83.051	80.956	19.966	14.731	9.114	7.656	86.478	9.727	10.458
chr1	27382933	27384233	388611	-	CD164L2	HCP	-	-	-	4.958	10.06	0.375	1.637	3.574	27.343	20.534	13.189	15.16	7.525	3.244	2.878	3.107	0.711	2.859	1.761	29.067	21.829	22.244	4.314	2.482	1.812	1.712	27.792	1.963	1.944
chr1	27391744	27393044	2827	+	GPR3	HCP	-	-	-	0.496	0	0.727	0.567	1.424	1.8	2.135	0.935	1.892	1.649	1.091	0.054	0.601	0.153	0.791	0.35	4.012	2.253	3.006	1.74	1.287	1.307	2.545	1.452	0.367	0.933
chr1	27489787	27491087	10163	-	WASF2	HCP	-	-	-	0.388	0.57	0.404	0.801	1.105	18.072	13.58	9.503	10.265	4.974	2.024	0.986	1.709	0.348	0.749	0.222	15.184	15.968	13.208	0.9	0.215	1.279	0.794	19.171	1.768	0.612
chr1	27519023	27520323	105376892	+	LOC105376892	LCP	-	-	-	96.496	7.301	4.467	1.53	3.067	78.392	57.559	53.027	60.806	42.64	13.343	9.791	11.932	2.256	1.568	2.681	85.558	53.69	65.627	7.372	3.674	2.547	2.081	67.867	2.917	1.528
chr1	27603778	27605078	27245	-	AHDC1	HCP	-	-	-	0.224	0.174	0.717	0.095	0.881	0.959	0.986	1.706	2.247	0	1.985	2.822	0.723	1.594	1.651	0.668	3.471	2.287	2.171	0.835	1.712	1.596	2.511	1.494	0.142	0.327
chr1	27635161	27636461	2268	-	FGR	ICP	-	-	-	8.611	11.03	1.916	3.248	7.27	64.959	58.104	47.356	44.619	25.412	12.294	6.542	6.244	3.527	1.228	1.981	68.147	60.675	57.91	6.337	3.92	1.604	0.825	71.465	2.345	3.172
chr1	27662322	27663622	111216282	-	LINC02574	LCP	-	-	-	52.468	23.106	5.408	1.354	1.768	43.91	37.586	22.862	25.295	13.048	3.889	4.321	3.912	1.049	1.961	1.667	44.275	41.465	33.199	0.89	2.386	1.856	0.427	46.793	2.593	2.057
chr1	27671829	27673129	2537	-	IFI6	LCP	-	-	-	57.137	88.846	38.581	1.01	2.69	19.863	7.148	4.758	10.688	3.809	0	1.83	0.699	0	0	0.606	18.05	15.609	9.19	0.568	0	0.455	1.141	14.193	1.515	0
chr1	27725079	27726379	199870	+	FAM76A	HCP	-	-	-	0.345	0.847	0.408	0.703	0.983	7.243	7.929	6.007	5.958	5.381	2.667	2.786	2.584	1.689	0.9	0.69	7.146	6.19	7.779	1.098	2.583	1.404	1.306	9.124	1.007	1.984
chr1	27772283	27773583	23673	+	STX12	HCP	-	-	-	0.881	0.75	0.466	0.127	1.754	15.779	14.557	2.831	3.438	2.668	1.031	0.142	0.287	0.325	0	0.344	16.849	15.832	14.002	1.952	0.367	2.743	1.887	15.942	0.392	0.787
chr1	27829841	27831141	5511	+	PPP1R8	HCP	-	-	-	6.6	0	0.686	0.789	2.297	18.123	16.362	2.942	4.582	0.966	0.083	0.088	1.826	0.085	0.539	0.48	12.498	13.01	14.874	0.423	0.221	0.989	0.187	24.034	0.088	0.59
chr1	27833501	27834801	677774	+	SCARNA1	LCP	-	-	-	80.168	96.095	47.418	4.502	5.695	92.117	88.852	85.977	80.034	68.675	47.545	38.124	33.453	13.212	15.273	23.223	96.35	92.303	91.028	29.372	25.213	16.738	13.233	96.643	19.552	16.442
chr1	27871631	27872931	9473	+	THEMIS2	HCP	-	-	-	6.181	2.228	0.67	1.555	2.336	24.226	19.22	12.239	15.251	7.715	1.835	2.684	0.94	1.153	0.606	0.163	23.117	25.405	20.918	1.385	0.528	0.387	0.685	23.333	1.341	0.768
chr1	27914397	27915697	6118	-	RPA2	HCP	-	-	-	0.875	5.417	0.814	2.31	2.54	11.609	11.998	9.342	9.014	8.706	8.192	6.759	7.506	7.306	3.844	5.45	11.527	11.392	11.173	5.416	4.873	7.01	6.604	8.864	5.729	5.829
chr1	27934055	27935355	27293	+	SMPDL3B	ICP	-	-	-	84.533	0	2.387	5.177	4.131	44.379	47.641	42.14	43.763	33.135	18.93	19.485	11.082	5.48	4.763	6.514	48.467	45.242	45.51	11.139	9.707	5.72	3.041	50.681	10.191	8.252
chr1	27958562	27959862	55113	+	XKR8	HCP	-	-	-	2.422	34.523	6.63	2.697	4.645	56.281	48.491	36.579	36.015	25.785	12.581	12.781	10.802	6.184	4.792	5.249	52.938	49.931	46.713	8.597	8.022	5.146	5.033	63.952	8.539	3.755
chr1	28088271	28089571	2140	-	EYA3	HCP	-	-	-	1.095	5.556	1.222	1.273	2.78	31.243	25.851	17.096	21.109	11.75	4.481	3.092	4.739	1.041	0.918	0.867	26.229	26.985	27.211	2.071	1.905	1.45	0.72	30.563	3.618	1.043
chr1	28193536	28194836	5724	-	PTAFR	LCP	-	-	-	94.399	100	24.914	1.348	6.892	78.516	40.522	26.998	28.873	10.455	0.391	0.481	1.409	0.417	1.136	0	69.597	39.586	37.123	0	1.694	0.298	0.329	86.103	0.298	3.936
chr1	28232631	28233931	22826	-	DNAJC8	HCP	-	-	-	0.112	0.846	0.239	1.702	4.39	40.316	36.164	29.471	27.538	17.84	7.206	2.715	5.598	1.932	1.276	1.631	40.253	37.882	37.99	6.191	3.67	2.757	0.56	40.997	1.237	1.362
chr1	28235191	28236491	93974	+	ATP5IF1	HCP	-	-	-	0.55	0	0.673	0.143	0.698	21.509	18.365	5.848	6.892	2.683	0.626	0.213	0.499	1.129	0.205	0.352	21.685	19.564	16.717	0.684	0.494	0.651	1.085	21.525	0.496	0.426
chr1	28258552	28259852	83667	+	SESN2	HCP	-	-	-	0.646	0.117	0.574	0.42	0.61	9.994	4.015	0.935	3.429	0.083	0.442	0.218	0.07	0.061	0	0.228	9.633	3.856	5.091	0.687	0.184	0.862	0.172	6.5	0	0.367
chr1	28328102	28329402	54797	+	MED18	ICP	-	-	-	0.648	2.833	1.9	2.345	3.879	36.735	36.7	24.648	25.277	21.935	16.023	9.181	13.414	5.474	5.917	3.011	34.605	33.338	34.025	4.335	4.683	2.424	1.932	37.268	2.063	2.243
chr1	28368654	28369954	65979	+	PHACTR4	HCP	-	-	-	0.159	0.341	0.453	2.544	2.932	32.327	29.142	23.228	23.121	17.51	8.349	10.208	5.859	3.763	3.048	2.524	31.343	28.591	29.271	6.807	4.976	3.437	1.502	30.834	4.781	4.946
chr1	28505043	28506343	1104	+	RCC1	HCP	-	-	-	0.598	0.714	0.157	0.243	0.387	17.673	15.772	9.94	10.625	6.945	1.925	3.588	1.073	0.215	1.023	1.311	18.784	13.139	13.556	0.177	0.656	1.411	0	22.981	0.723	0.8
chr1	28505043	28506343	8420	+	SNHG3	HCP	-	-	-	0.598	0.714	0.157	0.243	0.387	17.673	15.772	9.94	10.625	6.945	1.925	3.588	1.073	0.215	1.023	1.311	18.784	13.139	13.556	0.177	0.656	1.411	0	22.981	0.723	0.8
chr1	28506465	28507765	6080	+	SNORA73A	ICP	-	-	-	4.584	9.76	0.386	0.578	0.839	9.839	1.458	0.767	0.466	1.55	1.792	0.331	0.296	0	0.72	0	7.943	0.807	0.365	0.696	0.842	0.288	0	15.013	0	0.442
chr1	28507658	28508958	26768	+	SNORA73B	LCP	-	-	-	75.139	54.979	3.106	1.48	1.568	61.764	22.832	7.849	9.948	5.52	0.588	0.452	0	0	0	0	66.754	28.445	17.536	0	0.42	0	1.881	70.515	1.155	1.089
chr1	28552117	28553417	54952	+	TRNAU1AP	HCP	-	-	-	0.278	5.801	0.621	0.467	0.883	14.746	16.043	4.937	7.629	1.859	0.373	0.277	0.364	0.386	0.328	0.148	19.378	14.975	12.66	0.136	1.223	0.164	0.515	18.291	0.146	0.189
chr1	28582583	28583883	85028	-	SNHG12	ICP	-	-	-	0.662	15.037	3.331	1.544	6.701	49.788	44.888	37.586	36.699	22.929	7.314	7.381	2.523	1.138	0	1.058	53.076	45.257	43.17	2.887	2.766	0.895	0.324	51.819	5.726	3.78
chr1	28578422	28579722	692212	-	SNORD99	LCP	-	-	-	97.014	51.02	13.94	6.887	4.034	93.5	78.578	48.885	67.002	33.95	10.525	7.579	8.239	4.567	2.039	1.558	92.648	84.935	77.813	6.976	5.419	3.183	5.478	99.091	6.552	2.575
chr1	28579493	28580793	677838	-	SNORA61	LCP	-	-	-	95.028	14.976	6.994	6.008	2.984	89.106	71.457	29.206	28.367	21.014	0.714	0.981	1.748	0	0.588	0	87.304	74.34	72.219	1.348	1.671	0.732	0.309	98.19	0.49	2.159
chr1	28580112	28581412	677825	-	SNORA44	ICP	-	-	-	11.806	1.41	1.175	2.096	0.684	23.922	13.591	3.296	5.065	3.143	0	0	0.779	0	0	0	13.094	15.014	12.356	0.202	0.708	0	0	30.121	0.269	0.37
chr1	28580653	28581953	692073	-	SNORA16A	HCP	-	-	-	1.196	0.133	0.488	0.145	0.252	2.352	0.799	0.146	1.363	0.102	0.801	0.5	0.41	0.342	0.246	0.756	2.635	1.222	1.911	0.063	0.63	0.898	0.703	4.119	1.144	0.897
chr1	28591300	28592600	115273	+	RAB42	HCP	-	-	-	12.902	1.633	1.053	0.52	1.32	15.587	10.537	6.844	8.841	4.315	3.076	3.457	3.197	2.397	1.206	1.036	14.216	11.001	8.885	2.605	1.783	0.814	2.369	22.375	1.371	1.101
chr1	28648307	28649607	6883	-	TAF12	ICP	-	-	-	0.192	1.815	0.66	0.386	0.924	19.958	16.022	2.271	4.17	0.631	0.2	0.182	0.433	0.229	0.272	0.364	19.55	16.81	16.775	0.676	0.38	0.543	0.133	24.484	0.632	0.07
chr1	28642356	28643656	105378616	+	LINC01715	HCP	-	-	-	0.438	0.486	0.565	0.216	0.655	6.043	4.518	0.962	1.085	0.401	1.307	0.314	0.538	0.212	0.236	0	5.97	3.583	3.557	0.21	0.658	0.649	0.464	5.465	0.186	0.473
chr1	28647700	28649000	26824	+	RNU11	ICP	-	-	-	2.875	1.88	1.015	0.387	0.207	24.127	19.38	10.936	10.749	5.148	0.916	0.696	1.526	0.249	2.154	0.685	24.429	19.543	19.717	0.683	0.136	0.454	0.145	22.015	0.687	0.192
chr1	28667828	28669128	10691	+	GMEB1	HCP	-	-	-	0.696	2.558	0.765	0.516	0.761	15.303	11.44	9.233	6.394	5.538	1.748	0.605	1.068	1.956	1.696	0.131	17.498	9.505	8.411	1.135	1.642	0.489	0.564	18.87	0.292	0.702
chr1	28735721	28737021	51441	+	YTHDF2	HCP	-	-	-	0.747	0.521	1.018	0.429	0.447	5.448	3.569	4.652	2.107	2.572	0.79	1.668	2.686	1.506	0.976	0.329	7.902	4.674	3.462	4.277	0.948	0.657	0.882	7.308	1.15	0.632
chr1	28811242	28812542	4985	+	OPRD1	HCP	-	-	-	0.794	1.064	0.715	0.357	0.754	13.158	9.138	5.077	5.216	2.25	0.62	0.791	1.164	0.73	0.491	0.496	13.419	10.718	9.598	0.643	0.98	0.979	0.97	12.504	0.203	0.526
chr1	28879678	28880978	105376898	-	LOC105376898	ICP	-	-	-	96.588	20.843	9.728	4.197	5.043	92.977	85.541	74.499	63.369	43.412	18.727	12.984	10.5	2.477	3.995	5.739	90.67	82.673	81.656	5.124	4.383	4.134	1.022	92.467	7.649	6.282
chr1	28886191	28887491	2035	+	EPB41	HCP	-	-	-	1.116	1.165	1.077	0.774	0.878	13.757	7.676	1.453	1.948	1.137	0.762	2.059	0.26	0.51	0	0	10.092	4.793	5.599	0.528	0.411	0.558	0.598	11.856	0.187	0.756
chr1	29128738	29130038	399474	-	TMEM200B	LCP	-	-	-	94.449	10.166	7.077	11.67	9.76	91.979	84.952	70.228	76.822	52.807	25.122	27.338	19.466	9.816	12.087	12.639	91.548	86.64	79.755	21.282	14.331	8.697	5.896	94.021	13.435	9.188
chr1	29181725	29183025	6429	-	SRSF4	HCP	-	-	-	0.484	14.465	0.534	0.299	3.873	19.873	19.031	5.62	5.175	2.084	0.707	1.554	0.659	1.379	0.669	0.552	18.101	17.244	16.471	0.957	0.811	2.285	1.775	21.137	0.46	1.032
chr1	29230558	29231858	51102	-	MECR	HCP	-	-	-	1.872	1.299	0.669	1.173	1.107	11.834	9.378	6.021	6.264	2.739	0.826	0.708	0.504	0.348	0.281	2.296	10.535	9.188	11.037	0.833	0.343	0.159	0.171	10.698	1.846	1.531
chr1	29235616	29236916	10076	+	PTPRU	HCP	-	-	-	0.389	0	0.483	0.395	1.066	7.578	4.69	2.475	2.261	2.798	0.71	0.546	0.319	0.47	0.273	0.428	7.121	4.913	7.105	0.294	1.08	1.348	1.921	6.686	0.054	0.231
chr1	29349714	29351014	101928460	-	LINC01756	ICP	-	-	-	0.76	32.182	2.203	29.641	32.613	91.735	88.13	88.157	86.031	76.573	61.618	61.08	54.37	38.483	37.033	39.464	88.483	84.286	83.522	44.108	43.843	39.364	33.63	93.368	36.902	48.908
chr1	29442044	29443344	107984933	+	LOC107984933	LCP	-	-	-	93.299	7.422	3.936	1.521	3.321	74.962	59.076	58.398	62.804	32.636	13.811	7.357	7.539	2.611	3.63	3.91	74.165	71.338	67.013	5.247	4.363	1.429	0.763	73.305	4.269	0.869
chr1	29603680	29604980	107984934	+	LOC107984934	LCP	-	-	-	92.699	100	47.889	25.335	NA	89.757	84.073	80.983	68.809	67.047	55.9	35.714	52.663	36.019	33.993	34.377	92.11	82.143	80.424	34.3	37.261	44.07	34.06	95.35	40.271	44.719
chr1	30037212	30038512	101929406	-	LINC01648	LCP	-	-	-	98.462	61.055	8.517	4.326	1.197	81.562	70.029	69.399	63.508	43.62	10.214	15.739	8.846	0	5.226	2.958	87.062	69.384	74.893	8.514	7.186	3.726	2.928	86.719	8.941	6.636
chr1	30199555	30200855	105378617	-	LOC105378617	LCP	-	-	-	93.811	70.296	19.149	17.019	35.214	85.942	81.785	73.068	73.564	66.78	47.145	38.615	40.299	22.184	26.905	22.098	82.779	81.302	71.067	34.493	27.249	26.792	27.052	90.741	33.169	28.948
chr1	30252530	30253830	105378618	+	LOC105378618	LCP	-	-	-	89.501	7.517	8.155	10.899	10.663	86.922	80.292	71.606	73.759	52.797	25.201	26.88	19.044	9.369	4.926	11.82	89.623	82.086	81.144	22.965	16.206	11.462	7.628	88.783	9.134	9.435
chr1	30723185	30724485	4146	-	MATN1	LCP	-	-	-	95.374	78.886	16.811	3.424	4.846	76.365	66.247	59.279	66.343	30.381	5.16	6.648	4.665	2.607	5.176	3.91	76.394	78.583	67.965	3.877	3.365	4.747	0.592	82.124	3.047	1.402
chr1	30717872	30719172	100129196	+	MATN1-AS1	HCP	-	-	-	0.838	1.165	0.96	0.356	0.643	3.081	2.556	0.992	2.713	1.697	0.053	0.509	0.305	0.23	0.172	0.641	2.389	4.22	1.876	0.316	0.159	0.151	0.343	4.009	0.146	0.451
chr1	30757440	30758740	7805	-	LAPTM5	LCP	-	-	-	93.616	6.039	6.7	4.768	4.598	85.292	78.041	67.938	67.106	55.854	26.144	23.538	18.175	5.198	5.136	9.517	82.882	78.167	77.164	12.246	7.997	5.935	3.613	94.896	11.019	5.127
chr1	30738832	30740132	100616164	-	MIR4420	LCP	-	-	-	96.998	55.732	7.791	50.959	55.863	92.271	87.414	89.352	89.499	87.229	75.818	73.415	74.82	60.206	53.056	64.346	90.072	86.106	86.202	62.815	62.924	60.708	61.534	91.873	70.716	65.182
chr1	30752478	30753778	105378620	-	LOC105378620	ICP	-	-	-	91.802	8.899	8.242	3.976	3.559	87.859	62.436	65.74	66.089	47.587	25.579	25.163	19.769	8.81	3.601	6.27	88.479	66.794	65.804	14.899	14.25	7.888	4.696	93.443	10.356	4.534
chr1	30781951	30783251	105378621	-	LOC105378621	LCP	-	-	-	64.118	0	3.521	1.588	1.506	30.081	24.472	18.141	22.709	9.825	4.159	4.198	4.951	0.697	0.287	0.878	33.701	26.622	24.897	1.924	2.461	1.201	0.795	44.281	2.964	3.463
chr1	30823752	30825052	105378622	+	LINC01778	HCP	-	-	-	2.044	1.716	0.428	0.595	1.705	9.144	4.534	2.65	5.229	2.75	1.449	1.615	1.658	1.934	1.207	1	12.043	7.791	5.767	1.383	2.266	1.144	1.838	9.594	2.041	1.763
chr1	30857258	30858558	400748	+	LOC400748	LCP	-	-	-	92.758	7.238	6.179	7.303	7.001	93.089	83.078	77.187	75.035	43.817	19.126	20.732	9.368	5.894	2.121	10.578	93.809	82.655	79.615	11.645	8.22	4.434	0.854	92.296	15.289	5.539
chr1	30909335	30910635	9672	-	SDC3	ICP	-	-	-	2.944	11.92	2.036	1.08	1.321	75.009	61.426	51.799	46.071	25.818	5.032	4.602	5.979	1.593	0.882	3.242	73.679	61.637	63.437	2.904	1.391	1.943	2.145	72.566	1.8	2.576
chr1	31065317	31066617	9698	-	PUM1	HCP	-	-	-	1.212	3.759	0.963	0.221	0.556	17.189	16.87	9.873	10.413	4.232	2.37	0.288	0.963	0.378	0.681	0.263	17.728	14.439	15.887	0.807	0.929	0.667	0.847	19.307	0.374	0.448
chr1	30935376	30936676	692234	-	SNORD103A	LCP	-	-	-	97.917	95.833	41.166	0	13.632	90.442	87.59	73.663	68.48	47.554	14.995	17.58	16.566	9.789	3.055	3.334	94.866	83.565	75.088	13.334	8.58	3.203	1.587	94.264	7.6	6.25
chr1	30948805	30950105	692235	-	SNORD103B	LCP	-	-	-	NA	NA	NA	NA	NA	NA	NA	NA	NA	NA	NA	NA	NA	NA	NA	NA	NA	NA	NA	NA	22.02	NA	NA	NA	NA	NA
chr1	30967837	30969137	692200	-	SNORD103C	LCP	-	-	-	95.81	98.214	35.873	5.793	5.63	93.063	81.834	70.872	74.653	61.871	44.376	34.801	32.328	16.443	20.736	24.179	89.32	83.575	81.566	28.643	23.954	16.756	10.134	90.993	23.494	13.205
chr1	31154167	31155467	107984935	+	LOC107984935	HCP	-	-	-	0.242	5.086	0.302	0.343	1.399	12.786	10.177	4.7	9.783	1.498	0.214	0.261	0.391	0.176	0.385	0	14.936	10.937	9.631	0.128	1.465	0.096	0.339	17.156	0.093	1.13
chr1	31239487	31240787	79570	-	NKAIN1	HCP	-	-	-	1.039	2.969	0.616	0.807	0.397	8.27	6.405	5.174	5.433	2.384	0.406	0.732	1.355	1.295	1.157	0.134	8.567	5.62	5.427	0.54	1.994	1.502	1.579	6.917	1.041	0.805
chr1	31296397	31297697	9410	-	SNRNP40	HCP	-	-	-	0.2	0.35	0.631	0.151	0.776	1.004	0.562	0.262	0	0.592	0.121	0	0.857	0.229	0.698	0.457	1.262	1.309	0.963	0.177	0.379	0.607	0.165	0.634	0	0.769
chr1	31296082	31297382	51538	+	ZCCHC17	HCP	-	-	-	0.221	2	0.744	0.091	0.694	1.372	0.923	0.322	0.079	0.643	0.131	0	1.11	0.249	0.758	0.496	1.928	1.2	1.331	0.192	0.411	0.549	0.179	1.338	0	0.869
chr1	31373218	31374518	2170	-	FABP3	ICP	-	-	-	4.617	8.627	1.315	0.31	0.347	11.703	7.789	5.126	5.22	2.162	1.12	0.253	0.354	0	0	0.429	12.049	10.652	9.596	0.78	0.428	0.308	0	12.041	2.609	0.654
chr1	31389430	31390730	105378623	-	LOC105378623	LCP	-	-	-	92.247	0	4.711	0.96	5.725	86.94	56.12	39.818	41.329	16.158	5.469	4.547	1.073	0.541	0.792	1.719	88.092	62.798	56.219	0.92	0.875	0	0.602	91.066	1.603	2.971
chr1	31389415	31390715	107985470	+	LOC107985470	LCP	-	-	-	92.247	0	4.711	0.96	5.725	86.94	56.12	39.818	41.329	16.158	5.469	4.547	1.073	0.541	0.792	1.719	88.092	62.798	56.219	0.92	0.875	0	0.602	91.066	1.603	2.971
chr1	31408665	31409965	347735	+	SERINC2	LCP	-	-	-	98.99	16.667	5.836	0.581	0.833	81.338	76.517	58.356	48.777	28.633	8.837	6.683	0.649	1.571	1.47	1.282	87.105	81.979	77.229	4.747	3.593	0.735	0.476	86.024	3.415	1.041
chr1	31447358	31448658	105378625	+	LOC105378625	ICP	-	-	-	95.506	10	5.97	8.026	8.847	86.978	83.535	69.71	65.353	47.761	28.074	28.512	20.356	9.985	9.129	14.974	83.111	77.794	74.23	22.091	15.232	9.572	5.832	86.051	14.546	13.595
chr1	31470258	31471558	105379772	+	LOC105379772	LCP	-	-	-	80.889	9.545	7.333	6.124	9.472	84.862	78.69	73.759	73.672	51.626	25.708	24.288	19.929	7.167	10.979	15.374	79.151	74.58	75.615	21.475	13.935	11.84	6.489	87.737	9.327	12.316
chr1	31517535	31518835	284551	+	LINC01226	LCP	-	-	-	92.276	54.797	12.437	9.686	12.625	77.033	83.803	65.679	61.012	40.197	28	25.743	24.219	7.958	12.564	11.555	84.192	82.314	78.486	24.736	18.41	11.525	6.429	89.164	20.464	14.347
chr1	31577842	31579142	105378626	-	LOC105378626	LCP	-	-	-	NA	NA	NA	NA	NA	NA	NA	NA	NA	NA	NA	NA	NA	NA	NA	NA	NA	NA	NA	NA	NA	NA	NA	NA	NA	NA
chr1	31575484	31576784	64129	+	TINAGL1	ICP	-	-	-	74.187	15.377	2.504	1.471	0.579	16.176	11.234	13.522	16.068	4.79	0.717	0.621	0.929	1.111	0	0.952	18.035	12.171	13.136	0.734	0.15	0.763	0	28.875	0	0.168
chr1	31616800	31618100	3061	+	HCRTR1	HCP	-	-	-	2.569	4.339	1.313	0.28	0.706	15.075	10.419	10.804	7.185	4.485	1.875	2.864	1.907	1.078	1.362	1.138	15.712	12.265	11.202	1.172	2.214	1.042	1.452	14.106	2.089	1.29
chr1	31644837	31646137	553115	-	PEF1	HCP	-	-	-	0.77	8.602	3.104	0.438	1.293	11.869	11.928	7.581	6.796	7.43	1.174	0.666	1.503	0	0.345	0.164	13.956	11.756	10.871	0.563	1.182	0.142	0.54	12.443	0.554	0.368
chr1	31643294	31644594	107985471	+	LOC107985471	ICP	-	-	-	1.194	16.867	0.988	1.438	0.979	35.061	29.435	15.072	15.425	8.191	2.996	2.736	1.724	1.967	0.94	0.774	35.369	27.912	24.865	2.134	0.929	1.4	0.325	39.195	1.247	1.246
chr1	31651087	31652387	105378628	-	LOC105378628	LCP	-	-	-	97.195	100	20.416	2.781	3.257	88.625	69.017	52.645	64.762	31.635	14.842	17.012	8.998	4.137	3.947	5.482	82.302	65.044	56.51	7.717	5.077	2.345	0.366	78.805	4.972	6.961
chr1	31703767	31705067	1307	-	COL16A1	ICP	-	-	-	0.847	5.896	0.43	0.558	0.324	6.521	3.217	6.17	7.039	1.552	0.979	0.222	0.222	0	1.25	0.347	7.886	2.702	3.642	0.291	0.383	0.282	0	7.029	0	0.513
chr1	31669170	31670470	101929444	+	LOC101929444	LCP	-	-	-	94.554	19.055	6.157	0.771	0.796	58.558	51.52	41.335	46.815	20.685	5.821	6.865	2.181	0.538	1.829	1.493	50.118	40.511	41.918	3.031	0.909	1.778	1.099	59.409	1.189	1.219
chr1	31763663	31764963	576	-	ADGRB2	HCP	-	-	-	0.476	0.774	0.684	0.201	0.478	5.464	1.699	1.26	1.424	2.415	0.585	0.361	0.595	0.664	0.781	0.819	2.799	1.878	1.414	0.612	1.179	1.129	0.832	2.084	1.157	1.059
chr1	31758335	31759635	100423028	-	MIR4254	LCP	-	-	-	94.541	87.5	11.675	1.249	2.159	64.091	67.097	45.979	49.169	39.341	16.178	12.924	9.277	3.468	5.157	7.143	66.771	65.474	73.925	8.806	5.091	3.022	1.764	55.402	3.227	2.316
chr1	31815651	31816951	90853	-	SPOCD1	ICP	-	-	-	5.744	3.033	0.454	2.976	5.753	25.907	23.215	23.883	30.077	15.798	10.736	10.559	8.913	5.731	3.801	3.712	24.043	29.524	21.192	5.902	6.572	4.622	2.668	24.552	5.972	7.413
chr1	31937987	31939287	8073	-	PTP4A2	HCP	-	-	-	0.138	0.145	0.455	0.7	0.806	15.483	12.137	6.079	6.683	3.417	0.737	0.785	0.682	0.807	0.174	0.635	13.393	11.262	11.446	0.527	0.945	0.838	0.519	13.873	0.563	1.427
chr1	32012794	32014094	10657	+	KHDRBS1	HCP	-	-	-	0.23	0	0.332	0.416	3.25	8.406	5.808	2.16	1.839	0.707	0.227	0.123	2.218	0.496	0.527	0.84	7.804	6.456	6.438	0.957	0.417	1.008	0.541	8.464	0.487	0.385
chr1	32071131	32072431	55116	+	TMEM39B	ICP	-	-	-	66.521	7.603	4.32	15.528	21.651	84.488	76.31	65.493	60.914	54.95	40.522	33.034	33.595	19.477	14.085	25.078	83.971	76.251	77.696	35.615	30.187	14.943	8.532	88.546	27.885	22.603
chr1	32086049	32087349	100847018	+	MIR5585	LCP	-	-	-	96.543	79.313	41.107	11.114	23.405	96.082	89.114	85.614	78.64	79.38	60.003	54.911	45.951	20.558	15.116	24.023	97.821	91.399	90.045	42.133	31.775	16.873	18.388	96.808	24.803	24.932
chr1	32107143	32108443	23633	+	KPNA6	HCP	-	-	-	2.486	0.112	0.743	1.275	1.319	29.732	21.627	5.744	7.536	4.176	0.223	0.455	0.819	0.539	0.301	0.121	28.369	20.448	20.073	0.611	0.423	0.281	0.072	32.867	0.104	1.613
chr1	32178769	32180069	200081	+	TXLNA	HCP	-	-	-	0.468	0	0.441	0.487	1.643	8.543	5.184	1.472	2.66	0.766	0.137	0.483	0.52	0.301	0.671	0.888	7.423	6.701	4.685	1.156	0.292	0.479	0.42	8.688	2.022	0.561
chr1	32199486	32200786	79140	+	CCDC28B	ICP	-	-	-	11.873	8.205	0.568	0.619	0.67	11.435	10.899	8.657	6.709	3.645	1.981	1.674	1.198	1.08	0.724	0.369	13.121	10.452	11.832	1.914	0.787	0.569	0	11.145	0.223	0.281
chr1	32221971	32223271	56063	-	TMEM234	HCP	-	-	-	0.338	7.751	0.75	0.401	0.296	8.014	5.107	0.126	2.081	0.477	0.138	0	0	0	0.203	0.189	9.766	5.982	6.147	0.318	0.25	1.02	0	7.314	0	0.412
chr1	32204735	32206035	55721	+	IQCC	HCP	-	-	-	0.281	1.787	1.062	0.52	1.122	16.322	12.324	1.897	1.348	1.812	0.124	0.72	1.172	2.125	0	0.703	15.161	9.147	10.799	0.524	0.204	0.217	0.665	15.088	0	0.319
chr1	32207913	32209213	149069	+	DCDC2B	LCP	-	-	-	93.025	69.567	21.639	2.891	6.802	92.769	86.673	65.159	71.433	50.491	21.463	26.939	14.672	4.031	4.276	9.835	93.641	89.437	82.8	20.465	11.64	8.628	4.271	95.414	18.667	8.502
chr1	32220684	32221984	8668	+	EIF3I	LCP	-	-	-	11.23	34.753	1.912	1.6	1.325	30.305	20.421	15.678	17.156	8.452	6.307	6.499	6.9	3.502	1.517	4.527	32.444	21.924	20.645	3.698	3.73	2.651	1.741	35.11	2.465	4.118
chr1	32246317	32247617	84734	+	FAM167B	LCP	-	-	-	95.629	0	5.885	1.755	3.264	92.182	68.905	43.021	49.384	27.552	9.575	8.707	7.345	2.648	0.807	3.247	89.934	72.425	70.1	4.867	3.203	1.253	2.256	93.808	5.049	1.086
chr1	32250339	32251639	3932	+	LCK	ICP	-	-	-	96.157	7.9	3.384	0.936	2.334	89.535	71.74	54.094	60.409	38.413	8.367	8.311	5.106	1.122	2.534	3.981	83.654	71.274	73.609	3.739	2.737	1.565	1.881	91.141	2.818	3.202
chr1	32291203	32292503	3065	+	HDAC1	HCP	-	-	-	0.71	0	0.968	0.714	0.846	17.469	9.092	2.514	5.353	0.736	0.243	0.353	1.7	0.921	0.711	0.741	13.773	8.5	9.33	0.839	0.329	7.156	0.282	14.649	1.191	0.536
chr1	32335839	32337139	65108	-	MARCKSL1	HCP	-	-	-	1.193	0	0.66	0.823	0.446	8.283	2.544	2.255	3.487	4.264	1.955	1.688	2.011	0.934	1.122	2.211	9.824	2.568	4.938	1.49	1.181	2.625	0.545	6.985	1.242	0.972
chr1	32352039	32353339	105378629	-	LOC105378629	LCP	-	-	-	7.658	41.698	3.71	2.182	1.077	61.703	32.058	20.763	27.89	13.098	10.934	4.914	3.189	1.197	1.796	2.3	60.226	28.762	27.771	3.012	2.273	1.074	1.111	55.17	3.199	1.691
chr1	32351820	32353120	81629	+	TSSK3	ICP	-	-	-	4.157	29.188	2.248	1.273	0.561	34.912	17.541	10.402	14.973	8.103	12.806	4.918	2.178	0.698	1.048	1.342	34.263	15.514	15.922	2.038	1.326	2.641	0.648	31.476	2.174	1.015
chr1	32361843	32363143	100128071	-	FAM229A	HCP	-	-	-	1.165	4.313	0.799	0.402	0.625	12.913	8.951	4.285	5.933	1.824	0.976	0.395	0.41	0.351	0.4	0.392	13.749	7.186	7.622	0.524	0.661	1.292	0.387	13.18	0	0.536
chr1	32394061	32395361	55108	-	BSDC1	HCP	-	-	-	0.724	2.648	0.443	0.356	2.112	2.052	0.233	0.702	0.334	0.339	1.126	0.476	0.393	0.124	0.712	0.253	0.221	0.525	1.899	0.156	0.293	0.766	0.84	0.76	0.225	0.574
chr1	32464157	32465457	728116	+	ZBTB8B	HCP	-	-	-	0.415	1.307	0.7	0.391	0.421	2.955	1.607	1.007	2.263	0.388	1.253	0.159	0.11	0.063	0	2.726	4.233	2.44	2.174	0.164	0.218	0.588	0.305	3.001	1.388	0.295
chr1	32538245	32539545	653121	+	ZBTB8A	ICP	-	-	-	0.797	19.78	1.247	0.641	0.55	13.497	14.074	9.669	9.137	2.416	0	0	1.71	0.404	0.744	0	16.626	13.443	11.667	0.951	0.761	0.222	0.769	17.869	0	0
chr1	32612090	32613390	102723870	-	LOC102723870	HCP	-	-	-	2.739	0	0.641	0.907	2.557	18.584	16.29	4.603	5.524	1.555	1.395	0	0.755	0.995	1.463	0.163	20.056	9.919	11.982	0.986	0.491	0.413	0.163	15.548	0.628	0.691
chr1	32650608	32651908	339487	-	ZBTB8OS	HCP	-	-	-	0	0.233	0.523	0.2	0.584	1.163	0.609	0.93	0.205	0.339	0.464	0.999	0.175	0.166	0.082	0.316	0.507	0.648	0.789	1.365	0.3	0.136	0.455	0.488	0.423	0.488
chr1	32650248	32651548	5928	+	RBBP4	HCP	-	-	-	0	0.265	0.52	0.217	0.467	0.486	0.622	0.995	0.173	0.362	0.393	0.572	0.196	0.186	0.092	0.262	0.185	0.684	0.558	0.603	0.291	0.282	0.511	0.188	0.352	0.655
chr1	32703196	32704496	81493	-	SYNC	LCP	-	-	-	28.901	4.444	0.833	1.491	1.296	48.211	26.785	23.419	20.508	6.943	1.157	0.674	0.961	0.21	3.885	0	49.442	28.872	30.836	1.757	2.18	0.54	0.164	48.259	0.196	0.483
chr1	32740939	32742239	57648	+	KIAA1522	HCP	-	-	-	0.518	2.548	0.699	0.242	0.123	5.251	3.182	1.725	0.856	1.26	1.2	0.37	1.348	1.528	1.529	0.35	3.667	2.046	4.192	0.647	1.212	0.774	1.928	5.312	0.157	0.308
chr1	32817632	32818932	8565	-	YARS	HCP	-	-	-	0.585	10.236	0.891	0.443	1.02	5.519	2.056	0.836	0.967	0.365	3.252	1.144	0.711	0.833	0	0.533	3.982	1.422	2.011	0.535	0.427	0.446	0.465	6.822	0.245	0.339
chr1	32815867	32817167	64766	+	S100PBP	ICP	-	-	-	2.873	39.584	12.104	0.544	1.286	33.981	22.843	3.635	1.308	1.711	0.298	0	0.795	0.547	0.191	0.22	34.268	18.039	21.362	1.311	0.11	1.023	0.397	40.232	0.894	0.896
chr1	32872092	32873392	252995	-	FNDC5	LCP	-	-	-	7.359	7.902	3.348	0.583	1.481	31.543	16.378	8.908	9.714	2.181	1.153	0.556	0.242	0	0	0	35.553	20.076	22.935	1.32	0.229	0.959	2.215	29.602	0	0
chr1	32874458	32875758	105378631	+	LOC105378631	LCP	-	-	-	95.78	NA	2.122	0	1.983	78.37	22.725	13.408	19.097	11.907	0.927	1.042	0	1.042	0	2.777	78.888	37.202	29	0.758	0	1.635	2.083	86.182	6.615	0
chr1	32885065	32886365	3208	+	HPCA	ICP	-	-	-	17.678	4.913	1.729	0.766	1.958	36.148	21.929	1.804	4.596	1.543	0.54	0	0.609	0.413	0	0.233	45.921	30.237	37.593	0.327	1.181	0	0.18	35.094	0.183	0.338
chr1	32901040	32902340	113452	-	TMEM54	HCP	-	-	-	0.598	9.492	0.783	0.215	1.193	13.861	9.275	3.626	3.731	2.364	0.889	0.33	0.643	0.083	0.797	0.086	13.49	8.492	10.887	0.942	0.727	0.542	1.954	13.602	0.809	0.918
chr1	32902800	32904100	105378632	-	LOC105378632	ICP	-	-	-	90.234	74.405	23.769	3.172	4.062	86.351	77.143	60.213	60.067	41.447	11.699	11.686	8.065	3.198	3.145	4.278	86.336	77.942	83.377	8.461	7.224	2.182	2.133	81.554	6.018	2.921
chr1	32964866	32966166	127544	-	RNF19B	ICP	-	-	-	0.357	0	0.696	2.609	2.556	30.634	31.314	23.285	22.076	10.643	4.405	6.978	4.83	2.079	1.258	0.822	31.002	31.552	28.611	4.356	3.362	2.132	1.866	32.029	1.376	4.816
chr1	33036511	33037811	204	-	AK2	HCP	-	-	-	1.871	2.128	1.404	6.162	3.397	20.824	20.073	15.479	16.33	14.091	12.389	10.139	9.666	5.907	7.932	9.046	20.9	19.752	18.334	8.72	8.85	9.061	9.613	21.143	9.431	6.618
chr1	33080702	33082002	105378635	-	LOC105378635	HCP	-	-	-	0.181	5.476	0.735	0.731	1.926	4.781	2.681	1.802	1.406	0.521	0.972	0	0.358	0.437	0.697	0.132	4.847	4.076	4.444	0.308	0.797	0.449	0.101	3.715	0.067	0.62
chr1	33080210	33081510	113451	+	AZIN2	HCP	-	-	-	0.135	3.333	0.655	0.97	2.1	9.038	6.718	3.694	3.555	1.417	1.254	0.212	0.562	0.536	0.346	0.161	9.269	9.202	9.165	0.674	0.977	0.449	0.124	8.557	0.082	0.477
chr1	33138054	33139354	112268224	-	LOC112268224	LCP	-	-	-	98.641	69.907	14.323	2.373	7.928	76.792	62.944	56.909	53.584	33.923	18.777	12.525	9.821	4.895	6.834	3.205	76.416	67.282	68.554	6.648	5.945	0	4.145	80.731	4.188	4.866
chr1	33184374	33185674	55223	-	TRIM62	LCP	-	-	-	98.777	98.959	21.869	8.411	9.521	87.392	90.51	77.481	78.175	58.63	40.388	33.135	25.715	11.122	8.865	16.595	85.039	85.203	85.125	27.94	18.09	12.649	2.309	93.037	17.825	16.584
chr1	33255407	33256707	149076	+	ZNF362	HCP	-	-	-	0.101	0	0.677	0.439	0.194	4.341	1.115	4.515	0.368	1.801	1.889	0.752	0.632	0.391	0.282	0.749	2.536	0.991	3.646	1.267	0.352	0.642	0.527	2.029	0.615	0.88
chr1	33320698	33321998	127550	-	A3GALT2	LCP	-	-	-	90.567	91.738	28.154	3.224	2.784	87.534	80.144	48.9	59.279	22.649	3.583	2.284	1.003	0.371	1.648	0.859	90.452	82.778	73.261	3.093	2.108	1.021	0.222	88.337	2.564	4.058
chr1	33375193	33376493	1912	-	PHC2	LCP	-	-	-	95.592	96.739	34.669	5.836	2.706	89.904	85.245	75.48	77.114	56.393	29.8	29.873	20.634	3.936	6.495	12.643	88.032	85.852	83.51	19.899	10.167	3.582	2.08	92.75	15.755	10.698
chr1	33332092	33333392	100500853	-	MIR3605	LCP	-	-	-	95.287	89.777	35.153	6.505	5.377	90.366	80.817	71.452	73.779	47.755	19.845	17.809	19.166	6.137	6.899	9.465	91.557	85.366	81.768	15.822	10.652	8.179	5.698	92.56	14.257	7.158
chr1	33349452	33350752	101929464	+	LOC101929464	HCP	-	-	-	0.418	3.64	0.741	0.526	0.784	1.752	1.294	1.194	1.833	0.635	0.353	0.44	0.432	1.091	0.071	0	1.54	1.043	1.452	0.513	0.942	0.896	0.768	0.765	0.889	0.834
chr1	33471691	33472991	7579	+	ZSCAN20	HCP	-	-	-	0.661	1.961	0.808	0.741	0.976	10.459	9.015	2.817	2.917	1.88	0.927	0.282	1.101	0.189	1.051	0	8.07	7.689	7.028	1.721	0.095	0	0	9.88	1.272	1.001
chr1	34165442	34166742	114784	-	CSMD2	ICP	-	-	-	0.375	3.686	0.975	0.38	1.933	0.441	0.913	0.515	1.224	0.661	0.589	0	0	0	0.157	0	0.423	0.364	0.908	0.275	0.46	0.288	0.743	0.107	0	1.089
chr1	33604579	33605879	105378638	+	LOC105378638	LCP	-	-	-	97.852	98.245	39.943	15.278	11.265	88.475	84.991	71.872	72.664	56.085	34.726	38.343	29.249	12.704	19.378	22.18	88.085	83.388	77.518	30.946	29.39	18.407	14.388	96.918	32.754	26.094
chr1	33859575	33860875	127540	+	HMGB4	LCP	-	-	-	76.666	68.75	33.394	5.555	11.777	80.015	67.394	60.374	64.451	44.16	36.668	35.109	27.376	11.113	9.796	15.097	78.869	72.216	65.781	37.33	24.683	12.559	4.081	78.834	12.837	20.606
chr1	33868056	33869356	402779	+	CSMD2-AS1	LCP	-	-	-	99.216	89.55	41.796	19.495	15.079	90.3	84.292	77.587	74.991	54.877	40.571	33.005	32.623	20.549	22.277	20.587	93.658	87.499	81.447	37.003	27.186	18.965	10.327	89.724	28.344	28.929
chr1	34165983	34167283	84970	+	C1orf94	ICP	-	-	-	0.41	6.144	1.334	0.266	1.454	1.114	1.566	1.429	1.461	0.717	0.094	0.135	0.127	0	0	0	0.611	0.634	1.133	0.251	0.352	0.501	0.327	0.886	0	0.724
chr1	34278948	34280248	105378639	+	LOC105378639	LCP	-	-	-	93.214	0	11.609	0	3.443	87.772	57.526	27.576	28.214	23.363	8.074	4.837	4.088	0	0	1.78	88.422	57.871	63.377	7.53	2.816	3.149	1.961	84.381	1.481	3.053
chr1	34363949	34365249	105378640	+	LOC105378640	LCP	-	-	-	94.745	16.818	22.764	22.437	27.847	80.664	72.946	70.118	77.98	54.804	44.34	44.588	36.376	30.462	24.223	27.776	84.937	79.561	79.152	38.048	36.425	26.958	24.393	91.198	33.762	38.023
chr1	34685333	34686633	105378641	-	LOC105378641	LCP	-	-	-	98.612	NA	20.805	71.132	70.288	95.238	83.69	86.29	87.846	78.081	68.617	72.599	71.791	58.059	56.523	58.989	89.517	78.839	82.564	59.836	60.697	61.746	56.04	98.207	70.456	66.578
chr1	34669294	34670594	693137	-	MIR552	LCP	-	-	-	NA	NA	NA	NA	NA	NA	NA	NA	NA	NA	NA	NA	NA	NA	NA	NA	NA	NA	NA	NA	NA	NA	NA	NA	NA	NA
chr1	34798993	34800293	105378642	-	LOC105378642	LCP	-	-	-	92.178	NA	26.375	1.667	5.703	83.613	86.519	72.71	70.498	43.988	25.298	20.741	18.024	9.384	9.126	10.477	83.864	73.448	64.899	16.911	8.001	4.662	2.5	79.36	3.703	4.168
chr1	34753877	34755177	2709	+	GJB5	LCP	-	-	-	98.112	2.314	9.653	2.624	4.268	72.643	55.656	44.979	49.64	22.169	6.678	8.244	7.918	2.052	1.099	4.096	79.285	64.41	61.52	6.411	4.951	2.564	3.769	76.18	5.278	8.284
chr1	34758841	34760141	127534	+	GJB4	LCP	-	-	-	97.388	6.382	2.106	2.282	3.549	66.522	50.644	27.419	29.131	15.975	6.617	12.906	6.376	3.389	5.882	7.327	59.331	53.776	49.463	6.176	6.932	2.517	1.25	71.66	5.871	5
chr1	34780289	34781589	2707	+	GJB3	HCP	-	-	-	8.257	3.268	0.598	0	2.154	14.522	11.097	6.752	7.819	4.215	3.183	2.883	3.353	1.075	2.279	1.975	15.41	12.004	12.948	1.223	1.778	1.95	1.142	15.829	1.163	1.603
chr1	34792058	34793358	2701	+	GJA4	HCP	-	-	-	4.144	11.979	1.027	1.192	1.387	24.302	19.082	7.906	9.448	3.836	0.628	0.215	1.92	0.157	0.89	0.246	21.074	16.032	15.92	0.989	0.757	0.086	0.461	23.748	0.343	0.355
chr1	34859416	34860716	113444	-	SMIM12	HCP	-	-	-	5.429	0	2.524	1.407	3.265	13.509	12.469	9.614	10.31	7.157	6.657	6.133	4.772	3.816	3.523	4.411	13.298	12.827	13.295	6.053	6.655	4.221	4.409	12.987	4.286	0
chr1	34929185	34930485	58512	-	DLGAP3	HCP	-	-	-	1.225	0.995	1.093	0.3	0.302	0.904	1.036	1.136	0.698	2.84	1.076	1.07	1.888	4.453	0.134	0.083	0.825	1.616	0.941	0.794	0.678	0.802	0.257	0.33	1.06	0.506
chr1	34978306	34979606	653160	-	LOC653160	LCP	-	-	-	67.353	44.908	11.902	2.449	3.644	83.32	65.016	47.042	51.768	21.143	7.212	8.364	3.899	3.077	1.882	3.415	85.614	69.106	68.455	5.409	3.397	0.481	4.734	89.558	5.72	2.632
chr1	34984947	34986247	100506144	-	TMEM35B	HCP	-	-	-	1.905	1.379	0.614	0.921	0.781	6.287	4.269	0.941	0.519	0.849	0.221	0.317	1.795	0.357	3.232	3.02	6.91	3.328	3.52	0.251	0.073	0.748	0.465	6.366	1.536	0.719
chr1	35031568	35032868	9204	-	ZMYM6	HCP	-	-	-	0.625	9.93	0.968	5.64	8.249	13.158	12.348	11.254	11.11	12.502	9.27	7.981	9.675	6.283	7.355	8.218	13.377	11.619	11.691	6.266	8.308	6.79	6.662	12.982	6.664	7.093
chr1	35058886	35060186	79830	+	ZMYM1	LCP	-	-	-	98.295	41.313	18.73	35.535	35.531	84.785	82.016	74.725	67.846	42.188	20.869	17.485	14.985	5.423	20.29	16.977	89.972	89.681	80.334	26.664	25.247	13.436	18.726	86.412	16.436	40.359
chr1	35146425	35147725	105378644	-	LOC105378644	ICP	-	-	-	93.306	87.614	40.025	0	5.729	86.474	62.02	35.906	41.496	27.337	12.786	14.529	15.771	6.994	8.776	8.431	84.071	71.44	68.526	9.525	7.266	6.501	3.209	90.186	10.552	5.4
chr1	35192774	35194074	6421	-	SFPQ	HCP	-	-	-	1.783	3.255	0.466	0.795	0.885	19.068	16.791	15.361	14.978	12.902	2.834	2.746	2.439	0.884	1.824	0.196	18.378	17.898	16.185	1.126	0.533	0.416	1.557	18.783	1.37	1.181
chr1	35267794	35269094	9202	+	ZMYM4	HCP	-	-	-	2.706	1.478	0.903	0.381	0.374	4.193	4.333	5.941	3.713	2.39	1.861	2.281	4.211	1.886	1.506	2.044	3.359	3.933	5.44	1.755	4.503	1.474	1.745	5.574	1.515	1.731
chr1	35365677	35366977	100861513	-	ZMYM4-AS1	ICP	-	-	-	97.223	NA	54.837	29.209	17.379	94.395	92.334	88.282	85.879	73.108	62.33	65.695	47.715	29.701	22.627	33.872	92.855	93.712	88.926	42.692	39.708	21.196	20.628	94.752	29.171	28.45
chr1	35557203	35558503	79932	-	KIAA0319L	HCP	-	-	-	0.928	3.626	0.612	0.36	0.356	0.998	0.709	0.429	0.288	0.224	0.287	0.66	0.875	0.181	0	0.272	3.16	0.54	1.833	1.109	0.274	0.799	0.085	0.391	1.133	0.577
chr1	35556892	35558192	23154	+	NCDN	HCP	-	-	-	1.053	1.955	0.619	0.292	0.368	0.966	0.645	0.26	0.417	0.292	0.778	1.656	1.15	0.206	0.046	0.1	3.078	0.751	1.696	1.461	0.197	0.692	0.398	0.446	1.342	0.711
chr1	35567839	35569139	339488	+	TFAP2E	LCP	-	-	-	88.772	65.101	14.139	0.428	1.772	56.21	43.056	32.312	30.916	23.196	11.1	7.746	7.388	1.924	1.798	3.592	54.065	47.94	44.251	1.359	3.723	2.117	4.115	55.672	2.069	0.962
chr1	35578458	35579758	105378645	-	LOC105378645	ICP	-	-	-	34.949	35.26	8.917	2.809	6.498	80.201	69.643	45.473	53.638	31.234	15.26	17.22	10.833	4.861	3.007	5.801	80.032	73.184	68.863	11.607	6.252	6.244	3.509	78.956	5.972	5.182
chr1	35641444	35642744	5690	-	PSMB2	ICP	-	-	-	0.88	0	1.352	0.914	0.986	13.326	12.46	1.502	2.4	0.337	0.257	0.215	0	0.132	0	0	9.085	9.824	9.879	0.971	0.076	0.773	0.751	12.792	0.529	0.555
chr1	35664408	35665708	105378646	+	LOC105378646	LCP	-	-	-	93.975	20.053	8.175	5.868	7.55	90.218	79.368	69.249	70.569	47.439	18.456	18.838	16.112	4.294	9.786	11.004	89.773	85.745	81.93	17.502	10.973	5.844	4.472	89.201	18.593	7.902
chr1	35718789	35720089	127703	-	C1orf216	HCP	-	-	-	1.264	61.705	28.211	1.195	2.054	17.959	18.5	16.242	14.957	9.71	5.758	3.136	3.874	2.189	2.225	6.124	19.599	19.488	18.93	3.389	2.075	0.793	1.6	25.012	1.458	1.491
chr1	35769585	35770885	63967	-	CLSPN	HCP	-	-	-	2.23	7.044	0.968	0.292	2.018	17.873	12.883	8.768	8.034	7.551	3.537	1.562	1.867	1.159	0.679	0.546	10.934	10.362	16.366	2.417	1.646	0.986	1.471	18.545	0.603	0.503
chr1	35806724	35808024	192670	+	AGO4	HCP	-	-	-	1.02	13.679	0.904	1.266	1.72	35.152	29.966	14.796	18.665	10.012	5.946	5.089	2.707	1.487	1.615	1.889	31.942	27.775	27.1	3.404	1.855	0.988	0.925	34.636	2.668	0.826
chr1	35868908	35870208	26523	+	AGO1	HCP	-	-	-	0.733	0.23	0.834	3.361	4.674	91.998	78.349	60.742	62.674	38.868	16.513	10.733	14.932	3.435	5.111	4.967	86.485	82.445	77.217	5.196	4.182	3.351	3.723	89.457	3.228	8.076
chr1	35924783	35926083	192669	+	AGO3	LCP	-	-	-	98.948	100	28.21	2.77	2.5	92.884	67.78	59.894	61.35	38.524	19.822	5.358	3.334	0	4.106	2	87.334	82.096	80.084	7.67	0	0.87	1.334	95.868	0	3.092
chr1	36022929	36024229	105378647	-	LOC105378647	LCP	-	-	-	NA	NA	46.023	5	1.176	95.43	86.583	83.802	73.392	60.502	29.39	32.852	31.143	16.573	67.687	25.393	92.435	86.767	92.818	26.667	18.095	18.305	10.357	93.982	24.643	19.313
chr1	36083175	36084475	27285	+	TEKT2	HCP	-	-	-	8.343	1.01	1.12	1.018	0.807	30.791	18.034	7.362	8.655	4.696	1.528	0.804	1.041	0.415	1.118	0	26.765	17.645	18.553	2.44	0.27	0.982	0.958	28.604	0.757	0.977
chr1	36087952	36089252	54936	+	ADPRHL2	HCP	-	-	-	2.782	0.312	0.802	0.62	0.847	15.856	13.076	8.8	8.713	5.159	2.668	2.18	2.024	1.695	0.592	1.143	13.986	11.493	10.464	2.537	1.166	1.133	1.03	14.755	4.525	0.952
chr1	36125807	36127107	1296	-	COL8A2	HCP	-	-	-	18.561	0	3.599	1.603	5.085	79.001	66.007	44.611	53.662	30.724	17.912	19.138	11.425	6.819	5.179	7.221	82.466	65.561	68.972	9.573	8.912	7.343	6.876	88.879	12.389	2.798
chr1	36155653	36156953	27095	-	TRAPPC3	HCP	-	-	-	0.741	1.676	0.762	0.333	1.371	0.773	0.536	0.09	0.55	0.851	1.128	0.175	0.43	0.131	0.446	0.198	1.193	0.379	0.461	0.384	0.588	0.555	0.278	0.844	0.088	1.299
chr1	36155065	36156365	55700	+	MAP7D1	HCP	-	-	-	0.645	1.236	0.774	0.347	0.168	0.825	0.487	0.113	0	0.484	1.015	0.118	0.49	0.076	0	0	1.25	0.603	0.303	0.488	0.042	0.098	0.304	1.271	0.346	1.664
chr1	36223512	36224812	9967	+	THRAP3	HCP	-	-	-	0.692	0.606	0.84	0.416	0.653	3.22	1.187	0.575	0.564	0.086	0.612	0.489	0.076	0.266	0.285	0.289	2.546	0.695	1.292	0.36	0.174	0.292	0.151	2.741	0.339	0.613
chr1	36305448	36306748	79729	+	SH3D21	HCP	-	-	-	1.99	56.337	18.879	0.496	1.231	12.225	4.07	1.784	2.48	0.773	0.389	0.735	0.495	0.802	0.757	0.139	12.767	3.96	3.917	0.354	0.271	0.755	0.398	12.113	0.128	0.305
chr1	36323754	36325054	55194	-	EVA1B	ICP	-	-	-	0.233	42.34	2.103	0.26	0.439	17.252	14.042	3.963	4.207	1.461	0.56	0.174	2.554	0.359	0.286	2.465	17.406	9.552	11.613	0.399	0.116	4.501	0.7	17.281	0.628	0.64
chr1	36385527	36386827	83931	-	STK40	HCP	-	-	-	1.933	3.774	0.698	0.224	1.133	1.268	0.753	0	1.214	0.058	0.232	0.116	2.097	0	5.331	0.122	0.893	0.271	0	0.15	0.576	0.128	2.141	1.242	1.048	0.765
chr1	36397559	36398859	84967	-	LSM10	HCP	-	-	-	1.332	3.664	1.074	1.108	1.925	13.036	11.54	12.543	10.051	6.255	4.805	2.811	2.88	1.858	1.076	1.627	11.615	11.521	11.324	2.778	1.329	1.434	0.71	11.439	1.708	2.508
chr1	36450085	36451385	127700	-	OSCP1	HCP	-	-	-	0.461	7.552	0.649	0.675	0.583	29.014	19.527	4.584	8.751	2.442	1.959	1.034	1.231	0.177	0.388	0.245	26.95	15.83	20.592	1.907	0.427	0.433	1.327	26.387	1.387	0.856
chr1	36418178	36419478	109616970	-	SNORA63C	LCP	-	-	-	95.265	92.774	35.47	2.334	4.235	94.553	84.173	73.464	74.591	44.893	24.301	19.257	15.023	6.74	2.607	7.245	91.41	80.217	78.755	11.554	7.643	5.192	3.611	96.962	9.859	5.486
chr1	36434965	36436265	107984940	+	LOC107984940	ICP	-	-	-	99.107	88.095	33.985	14.43	12.787	89.645	88.227	86.984	86.211	69.707	55.867	45.756	47.14	24.679	22.357	30.584	85.967	89.442	84.677	31.661	28.186	27.506	17.839	89.745	33.608	27.643
chr1	36464039	36465339	64960	-	MRPS15	HCP	-	-	-	0.384	0	0.362	0.235	1.64	2.269	1.134	0.466	0.214	0.437	0.065	0.095	0.081	0.147	0.113	0	2.422	0.538	0.85	0.681	0.652	0.385	0.324	3.45	0.106	0.17
chr1	36482914	36484214	1441	-	CSF3R	LCP	-	-	-	90.857	2.917	4.757	1.944	0.358	83.13	42.911	29.472	29.843	14.21	5.636	6.696	2.795	0.718	0.844	1.666	81.101	43.294	40	2.006	0.819	0.278	0.253	83.887	1.808	0.714
chr1	36701921	36703221	107984941	-	LOC107984941	ICP	-	-	-	33.256	5.059	2.961	4.342	4.597	92.283	84.728	72.925	75.906	55.194	29.833	21.188	21.61	7.453	7.805	11.102	92.356	87.852	82.834	19.16	10.332	4.903	3.447	95.801	12.484	9.155
chr1	36694567	36695867	105378648	-	LOC105378648	LCP	-	-	-	97.091	0	7.076	1.563	5.032	76.379	58.346	52.938	52.448	32.357	8.549	7.748	5.807	1.898	2.749	1.01	75.892	62.465	72.963	8.445	5.155	2.273	0	76.622	8.479	3.995
chr1	37033843	37035143	2899	-	GRIK3	HCP	-	-	-	0.612	0.185	0.637	0.275	1.412	0.944	0.552	1.895	2.902	2.309	1.364	4.012	0.87	0.389	0.465	0.964	1.767	1.28	1.05	1.128	1.601	1.125	1.778	0.559	1.113	0.541
chr1	37160663	37161963	100422898	+	MIR4255	LCP	-	-	-	95.25	NA	12.167	12.637	15.795	85.142	74.567	53.565	54.945	43.75	40.155	34.722	27.543	13.38	11.905	13.888	NA	80.12	71.433	19.81	16.173	17.332	12.817	90.09	21.23	25.273
chr1	37373407	37374707	107984942	-	LOC107984942	LCP	-	-	-	95.128	42.734	11.985	1.602	4.057	85.489	75.964	55.588	56.873	32.427	13.485	13.683	9.691	1.97	2.326	7.301	85.229	76.079	75.319	10.354	4.2	1.179	0.889	94.114	8.713	5.712
chr1	37474043	37475343	728431	-	LINC01137	HCP	-	-	-	0.429	2.597	0.475	0.244	0.571	3.269	1.753	1.219	1.772	1.209	2.166	0.952	0.886	0.867	0	0.157	3.626	2.335	3.015	1.047	1.205	1.101	1.777	3.367	0.125	0.379
chr1	37473618	37474918	80149	+	ZC3H12A	HCP	-	-	-	0.616	2.568	0.75	0.331	0.691	4.468	2.183	1.329	2.654	1.303	1.806	0.951	0.879	0.934	0	0.17	4.408	2.574	3.923	0.784	1.181	1.121	1.66	2.848	0.128	0.499
chr1	37479330	37480630	102465438	+	MIR6732	LCP	-	-	-	98.783	96.538	20.938	1.043	2.177	75.438	44.441	23.05	22.143	16.43	9.493	3.594	4.446	0	3.829	1.626	78.328	47.838	52.199	3.18	2.016	0.988	0.637	88.601	3.278	1.507
chr1	37514419	37515719	64769	-	MEAF6	HCP	-	-	-	0.482	0.06	0.427	0.135	0.294	8.713	6.863	3.288	1.677	1.46	0.287	0.323	0.481	0.621	0	0.133	9.173	7.165	7.124	0.33	0.749	0.91	1.227	9.27	0	0.401
chr1	37500594	37501894	100847010	-	MIR5581	LCP	-	-	-	100	67.898	20.813	5.647	2.309	90.337	77.84	59.639	58.845	39.833	15.908	11.769	9.775	4.714	6.382	7.188	81.866	85.342	80.49	7.053	9.048	5.112	3.725	97.337	11.337	3.312
chr1	37530537	37531837	105378649	+	LOC105378649	LCP	-	-	-	92.409	98.143	46.853	16.994	10.814	88.918	89.753	77.08	81.589	62.339	38.078	37.698	30.822	12.903	13.941	14.368	90.488	88.05	88.968	26.908	17.784	8.131	3.493	93.022	15.552	12.957
chr1	37553944	37555244	79753	-	SNIP1	HCP	-	-	-	0.204	0	0.324	2.68	3	16.342	15.061	12.802	12.01	9.387	7.831	8.91	7.854	6.403	4.028	5.209	18.007	15.697	15.669	8.009	7.453	5.465	6.105	18.115	8.327	5.255
chr1	37556019	37557319	7802	+	DNALI1	HCP	-	-	-	0.726	5.447	1.235	0.423	1.16	33.352	31.376	19.949	23.992	12.829	4.734	5.465	4.228	1.463	0.43	4.57	33.429	31.9	30.758	3.704	3.411	3.196	1.563	37.24	3.563	1.439
chr1	37595585	37596885	29889	-	GNL2	HCP	-	-	-	0.526	0	0.811	0.353	0.701	3.079	3.259	2.167	1.919	2.345	1.273	1.342	0.228	0.572	3.308	0.318	4.435	3.416	4.149	0.453	0.499	0	0.192	2.433	0.425	0.85
chr1	37634523	37635823	284654	-	RSPO1	HCP	-	-	-	1.713	0.612	0.411	0.661	0.408	7.912	4.038	2.301	2.506	2.817	0.794	0.939	3.581	0.777	0.353	2.482	8.344	6.137	4.705	1.754	0.818	0.779	0.834	4.496	0.891	0.714
chr1	37691936	37693236	54955	-	C1orf109	HCP	-	-	-	0.284	6.247	1.167	0.299	0.443	3.889	2.588	0.32	0.849	0.339	0.178	0.323	0.104	0.057	0	0.179	4.95	1.985	1.389	0.063	0.18	2.368	0.471	1.927	0	0.595
chr1	37691501	37692801	55143	+	CDCA8	HCP	-	-	-	0.422	0	0.946	0.178	0.56	6.17	2.281	0.22	0.362	0.594	0.338	0.542	0.233	0.049	0	0.057	4.733	1.758	1.68	0	0.412	1.554	0.303	4.748	0.126	0.614
chr1	37764752	37766052	284656	-	EPHA10	ICP	-	-	-	0.31	2.369	0.618	0.196	0.727	5.215	7.088	2.205	4.359	2.588	1.344	0.74	0.342	0.123	0.222	0.192	7.568	8.112	6.951	1.069	2.915	3.122	0.259	3.97	0.354	0.57
chr1	37766916	37768216	105378650	-	LOC105378650	LCP	-	-	-	64.586	22.37	3.264	1.667	0.556	54.118	28.621	13.701	13.463	7.484	8.947	8.077	5.105	3.558	3.236	4.808	44.257	35.61	32.22	7.734	1.579	2.117	0	58.41	1.458	2.287
chr1	37792916	37794216	149175	+	MANEAL	HCP	-	-	-	0.48	0.316	0.684	0.683	1.238	15.711	8.118	3.803	5.655	2.983	1.347	1.95	1.997	0.542	0.264	1.022	14.598	9.489	9.965	2.798	0.485	0.354	0.796	13.483	0.571	0.865
chr1	37807793	37809093	79693	-	YRDC	HCP	-	-	-	0.27	1.131	0.53	0.223	0.594	1.88	1.176	0.295	0.996	0.974	1.094	2.786	1.168	0.562	0.275	0	2.512	1.933	1.002	0.61	0.574	0.357	0.449	1.829	0.999	0.892
chr1	37806901	37808201	127687	+	C1orf122	HCP	-	-	-	0.912	11.174	0.746	0.203	0.891	9.486	6.424	3.445	4.704	2.331	1.521	1.016	1.659	1.087	0.81	0.145	8.812	8.277	6.255	0.586	0.777	0.247	0.692	10.332	1.466	0.354
chr1	37859220	37860520	4520	-	MTF1	HCP	-	-	-	0	4.261	0.472	0.713	0.093	2.839	1.471	0.923	1.001	0.894	0.082	0.132	0.285	1.143	0.483	0.073	2.008	2.121	0.784	0.045	0.167	0.588	0.553	2.026	0.282	0
chr1	37946695	37947995	3633	-	INPP5B	LCP	-	-	-	97.393	0	3.46	2.954	4.391	39.85	35.51	37.389	39.577	23.739	12.109	11.817	8.45	2.379	4.595	6.773	41.158	35.865	36.643	6.176	7.941	4.132	6.103	42.046	12.088	2.899
chr1	37931069	37932369	105378651	+	LOC105378651	HCP	-	-	-	0.586	2.381	0.881	0.93	0.65	7.377	4.279	1.953	1.017	2.048	0.448	0.447	0.663	0.221	0.308	0.217	6.856	4.438	4.448	0.601	0.947	1.131	0.518	5.326	0.432	0.968
chr1	37989710	37991010	10946	-	SF3A3	HCP	-	-	-	2.245	1.245	0.754	1.839	3.772	37.641	30.698	12.619	11.246	7.644	4.245	4.74	4.289	2.906	2.769	3.766	37.515	29.835	26.601	3.252	3.351	3.921	1.747	38.355	2.587	2.082
chr1	38005291	38006591	2275	-	FHL3	HCP	-	-	-	6.395	11.87	0.943	0.647	0.803	11.491	6.688	4.984	4.796	3.418	0.877	1.227	0.419	0.412	0.364	0.412	10.241	6.346	9.888	0.743	0.63	0.769	0.181	10.701	0.313	1.478
chr1	38011812	38013112	51118	+	UTP11	HCP	-	-	-	0.773	0.286	0.763	1.376	2.024	17.55	17.485	10.29	10.568	7.322	3.641	4.029	3.827	2.212	1.498	1.747	14.291	15.081	15.775	1.357	1.916	1.77	0.929	17.729	0.571	1.129
chr1	38046378	38047678	5453	-	POU3F1	HCP	-	-	-	0.54	0.576	0.704	0.782	0.416	0.703	1	0.702	1.182	1.857	1.507	1.15	1.17	0.481	0.93	0.3	1.751	1.069	1.645	1.717	1.781	1.356	0.362	0.879	0.966	0.53
chr1	38045842	38047142	107985103	+	LOC107985103	HCP	-	-	-	0.454	0.413	0.675	0.621	0.403	1.023	1.158	0.581	1.204	0.978	1.567	1.201	1.008	0.668	0.789	0.914	2.12	1.491	2.42	1.533	1.787	1.348	1.022	0.723	0.217	0.51
chr1	38081487	38082787	105378653	+	LOC105378653	LCP	-	-	-	93	29.753	15.233	17.342	8.117	93.128	75.263	72.894	72.812	61.332	43.453	39.88	31.17	12.998	26.842	22.332	95.04	82.403	84.525	29.317	20.663	14.927	11.823	94.965	21.7	15.562
chr1	38088331	38089631	100500801	+	MIR3659	LCP	-	-	-	96.939	94.872	29.159	2.103	1.611	71.942	54.872	33.113	34.684	18.409	8.301	6.84	5.133	0.916	1.857	2.678	76.702	49.208	54.21	2.667	2.521	0.572	1.224	75.399	2.83	1.106
chr1	38141142	38142442	105378655	-	LOC105378655	LCP	-	-	-	97.333	0	7.204	0.791	2.844	51.315	41.264	17.991	20.685	23.338	12.251	11.898	6.494	4.545	3.03	6.402	39.211	36.098	31.665	5.564	2.946	5.731	1.911	55.133	6.052	1.709
chr1	38140754	38142054	105378654	+	LOC105378654	LCP	-	-	-	95.135	9.523	5.982	1.398	1.996	44.572	32.338	14.328	18.962	12.875	3.889	6.222	1.648	3.418	0	1.847	37.898	30.434	24.828	2.438	0.641	2.712	1.816	46.768	2.645	2.728
chr1	38214367	38215667	339442	-	LINC01343	LCP	-	-	-	34.564	0	2.155	2.717	5.184	94.258	79.723	49.305	50.746	32.05	18.066	12.348	11.399	7.262	8.826	8.924	91.128	70.656	70.725	12.77	8.952	7.671	7.244	94.214	9.288	6.381
chr1	38503078	38504378	105378657	-	LOC105378657	LCP	-	-	-	97.83	58.227	7.354	2.19	4.082	84.314	70.308	52.475	50.211	25.261	5.942	2.554	3.694	1.875	0.909	0	83	70.241	71.217	6.83	3.218	3.142	0.417	89.058	8.055	2.143
chr1	38442533	38443833	107984943	-	LOC107984943	LCP	-	-	-	97.437	97.5	39.259	17.284	18.619	93.077	77.927	72.039	91.299	65.006	45.779	40.569	36.277	16.573	22.962	18.795	86.25	80.525	75.568	24.395	23.187	16.085	7.807	94.028	21.959	37.984
chr1	38474296	38475596	105378656	+	LINC01685	ICP	-	-	-	10.145	8.772	1.625	1.415	2.415	62.416	46.712	16.075	23.24	10.059	3.872	2.945	1.956	0.582	0	0.773	67.114	46.597	48.182	1.225	1.554	0.227	0.34	74.776	1.418	2.267
chr1	38517350	38518650	105378658	+	LOC105378658	LCP	-	-	-	93.885	6.19	16.372	0.948	4.517	91.252	87.428	68.581	65.238	47.39	25.015	20.635	19.72	6.943	9.706	17.827	91.138	77.293	79.005	26.172	11.668	10.217	3.413	92.154	17.052	6.98
chr1	38728241	38729541	105378660	-	LOC105378660	LCP	-	-	-	97.076	1.449	6.522	4.154	2.837	64.175	53.244	41.35	44.481	27.537	15.948	8.588	9.306	3.128	4.456	4.987	73.484	53.58	51.78	6.605	2.584	3.693	1.928	71.847	6.008	3.981
chr1	38859423	38860723	64121	-	RRAGC	HCP	-	-	-	0.577	0	0.475	0.139	0.844	4.96	1.855	1.247	0.721	0.542	0.319	0.473	0.437	2.318	0.255	0	4.3	2.912	0.882	0.208	0.333	0.472	0	5.715	0	0.267
chr1	38881226	38882526	100527950	-	GJA9-MYCBP	LCP	-	-	-	NA	NA	NA	NA	NA	NA	NA	NA	NA	NA	NA	NA	NA	NA	NA	NA	NA	NA	NA	NA	NA	NA	NA	NA	NA	NA
chr1	38872978	38874278	26292	-	MYCBP	HCP	-	-	-	0.452	0	0.404	0.262	0.621	2.673	2.395	0.489	0.694	0.666	0.458	0	0.957	0	0.325	0.713	3.418	2.866	2.838	0	0.378	0.595	0.056	3.556	0	1.091
chr1	38872501	38873801	105378663	+	LOC105378663	HCP	-	-	-	0.387	0.278	0.46	0.235	0.571	2.608	1.124	0.679	0.281	0.486	0.392	0.044	0.571	0.058	0.278	0.764	1.881	1.749	1.331	0	0.429	0.668	0.048	2.452	0	1.058
chr1	38881226	38882526	81025	-	GJA9	LCP	-	-	-	NA	NA	NA	NA	NA	NA	NA	NA	NA	NA	NA	NA	NA	NA	NA	NA	NA	NA	NA	NA	NA	NA	NA	NA	NA	NA
chr1	38941430	38942730	54933	-	RHBDL2	LCP	-	-	-	97.08	2.669	5.543	1.177	5.21	58.063	63.952	69.635	66.941	42.79	21.86	12.901	16.693	3.716	6.76	8.3	77.75	74.236	70.28	12.593	8.813	9.301	2.213	74.671	10.756	3.598
chr1	38912640	38913940	105378662	+	LOC105378662	LCP	-	-	-	96.209	99.697	29.967	6.141	7.399	93.803	86.924	78.393	76.53	49.827	35.576	34.649	26.367	18.317	15.682	21.722	92.683	91.638	91.499	29.295	20.242	17.181	17.081	87.534	23.621	16.371
chr1	38990344	38991644	79647	+	AKIRIN1	HCP	-	-	-	1.042	0.769	0.339	0.363	0.2	1.897	2.206	1.906	1.948	1.038	0.899	0.731	0.32	0.237	0.094	0	1.332	1.214	1.929	1.563	0.511	3.795	0.245	1.792	0.42	0.586
chr1	39025395	39026695	4725	+	NDUFS5	HCP	-	-	-	3.671	0.727	0.557	1.83	1.822	27.47	25.587	15.806	16.602	10.464	4.235	4.214	3.695	1.809	1.019	2.442	26.823	25.197	24.11	4.791	2.227	1.52	1.392	30.85	2.678	2.218
chr1	39083267	39084567	23499	+	MACF1	LCP	-	-	-	96.329	1.183	10.223	4.439	4.408	95.345	81.519	81.819	74.308	42.336	4.085	4.761	2.271	0.562	1.55	1.179	93.274	79.936	78.034	3.068	0.899	0.268	0	98.146	1.386	0.891
chr1	39408604	39409904	643314	+	KIAA0754	HCP	-	-	-	0.789	0	0.66	0.439	0.812	1.024	1.298	2.585	0.219	0.307	1.194	0.408	0.93	0.957	0.362	0	1.388	0.718	2.271	1.283	0.209	2.934	0.94	0.171	0.265	0.482
chr1	39491593	39492893	105378950	-	LOC105378950	HCP	-	-	-	0.368	2.058	0.533	0.629	0.61	12.654	8.44	4.463	6.332	4.217	1.704	1.118	1.569	1.155	0.513	0.696	11.424	10.68	9.786	1.258	1.026	2.502	0.725	12.827	1.088	0.767
chr1	39490726	39492026	353500	+	BMP8A	HCP	-	-	-	0.479	0.066	0.603	0.324	0.542	3.697	1.669	0.512	1.636	1.369	0.688	0.331	0.93	0.683	0.269	0	3.611	2.55	2.388	0.653	0.799	0.463	0.841	1.893	0.308	0.613
chr1	39576449	39577749	8761	-	PABPC4	HCP	-	-	-	0.752	2.783	1.163	1.369	1.865	15.754	13.382	9.847	8.653	6.746	3.394	2.491	3.083	1.516	0.988	2.645	15.669	15.763	13.847	3.113	2.661	1.834	2.493	14.733	1.469	1.337
chr1	39564170	39565470	101929516	+	LOC101929516	LCP	-	-	-	95.964	95.926	35.707	6.602	8.063	92.991	88.822	77.446	75.48	56.744	31.169	29.736	24.879	6.649	7.586	10.424	93.866	90.656	83.578	26.089	13.986	6.066	8.824	94.679	14.281	16.45
chr1	39567110	39568410	677834	-	SNORA55	ICP	-	-	-	88.644	90.471	45.964	7.328	10.542	93.156	88.117	78.3	80.794	64.784	29.907	27.57	25.286	11.114	9.105	15.218	97.192	91.242	86.831	19.009	13.087	9.772	5.807	97.715	18.539	14.068
chr1	39639276	39640576	26508	-	HEYL	HCP	-	-	-	1.662	0.269	0.798	0.68	1.253	9.46	7.553	4.544	3.786	4.253	0.974	0.885	0.986	0.778	0.878	0.177	8.661	8.287	6.842	0.335	0.204	0.584	2.349	8.495	0.881	0.226
chr1	39671638	39672938	84618	-	NT5C1A	HCP	-	-	-	2.558	0	0.938	0.426	0.059	2.931	2.274	0.844	1.456	0.726	0	0.183	1.464	0.355	0.711	0	5.535	3.783	5.182	0.078	0.43	0.515	0.133	1.48	0.137	1.208
chr1	39691310	39692610	51440	-	HPCAL4	HCP	-	-	-	0.228	2.158	0.825	0.367	0.404	2.246	4.347	2.694	1.549	1.699	0.731	0.872	0.863	0.263	0.247	0.09	5.15	4.721	5.471	1.881	0.697	4.584	0.343	1.64	2.11	0.76
chr1	39737945	39739245	10450	+	PPIE	HCP	-	-	-	0.865	19.357	1.584	8.336	11.407	32.093	32.438	28.892	27.858	27.205	21.714	22.042	20.352	18.243	15.249	14.43	29.804	31.672	26.543	19.143	17.234	19.83	15.675	32.447	17.595	17.665
chr1	39788461	39789761	656	-	BMP8B	HCP	-	-	-	0.654	0.17	0.576	0.478	0.225	2.92	1.274	0.367	0.466	0.641	0.543	0.489	0.599	0.718	0.339	0.213	4.037	1.818	1.118	1.837	0.811	1.137	0.85	1.208	0.168	0.643
chr1	39770948	39772248	64064	-	OXCT2	HCP	-	-	-	1.037	0	0.892	0.417	1.966	10.191	5.711	3.546	9.704	4.802	1.159	2.202	0.516	0.609	0.442	0.292	13.261	10.8	10.444	0.995	1.804	0.463	0.548	9.455	0.663	0
chr1	39779069	39780369	105378666	+	LOC105378666	LCP	-	-	-	97.653	18.361	5.121	2.389	5.23	80.784	77.204	71.967	70.882	31.301	14.313	14.107	13.026	3.465	2.699	2.567	81.734	73.844	75.192	8.975	6.915	2.877	2.063	83.664	7.94	2.052
chr1	39788076	39789376	101929536	+	LOC101929536	HCP	-	-	-	0.665	1.149	0.661	0.447	0.224	2.261	1.369	0.88	1.675	0.594	0.457	0.413	0.968	0.736	0.124	1.108	4.561	2.781	1.194	1.93	1.385	1.036	0.742	1.418	0.559	0.616
chr1	39798407	39799707	105378951	+	LOC105378951	ICP	-	-	-	48	2.632	8.979	4.894	10.414	48.69	61.354	36.234	40.447	25.99	16.28	16.699	12.157	8.212	8.11	12.505	49.807	54.224	58.823	15.432	14.438	11.384	7.151	58.696	10.09	11.107
chr1	39817275	39818575	107985740	-	LOC107985740	LCP	-	-	-	90.223	5.446	9.526	3.222	4.186	80.829	71.981	48.448	47.989	22.887	6.013	4.939	2.653	0.522	1.382	1.956	82.243	74.404	73.283	3.63	4.148	4.585	2.427	84.674	3.022	5.346
chr1	39807259	39808559	105378665	+	LOC105378665	ICP	-	-	-	11.832	11.745	5.566	25.16	46.683	93.1	92.379	84.593	82.113	75.512	47.21	48.485	51.037	35.624	34.559	26.34	93.483	90.364	92.789	58.204	52.515	50.494	44.14	94.776	52.353	64.512
chr1	39823156	39824456	105378667	+	LOC105378667	LCP	-	-	-	97.861	14.939	7.171	7.007	3.166	90.789	88.164	76.179	81.849	63.618	38.186	39.044	30.622	8.856	11.252	14.084	90.719	91.06	85.323	25.015	16.273	11.496	5.378	94.051	16.468	6.199
chr1	39883111	39884411	54802	-	TRIT1	HCP	-	-	-	0.527	3.448	0.87	0.805	0.795	23.309	20.589	11.569	14.303	6.061	2.679	1.96	2.066	0.909	0.195	0.556	22.869	21.873	19.29	1.297	1.592	1.958	0.358	22.395	0.447	0.562
chr1	39901615	39902915	4610	-	MYCL	HCP	-	-	-	0.264	0	0.77	0.07	0.226	2.291	1.548	1.291	1.157	0.282	0.422	1.957	1.03	0.667	0.149	0.217	1.38	1.384	1.706	0.46	1.043	0.791	0.389	1.683	0.045	0.167
chr1	39896841	39898141	105378668	+	LOC105378668	LCP	-	-	-	88.302	92.257	21.866	0.823	2.917	82.964	64.441	66.994	56.756	38.051	26.786	14.821	12.504	3.953	4.827	2.998	76.951	71.717	66.208	5.318	4.131	4.553	2.803	77.298	3.735	3.325
chr1	39954212	39955512	84879	+	MFSD2A	HCP	-	-	-	0.976	3.324	0.682	0.482	0.451	16.363	11.527	4.56	4.969	2.965	0.872	0.449	2.505	0	0	0.593	16.687	11.275	12.539	0.867	0.174	1.853	0.364	16.037	0	0.738
chr1	40039673	40040973	105378669	-	LOC105378669	HCP	-	-	-	0	0.682	0.348	0.177	0.665	0.648	0.679	0.404	0.47	0.238	1.617	0.229	0.635	0.182	0	0	0.514	1.607	1.106	0.213	0.117	0.557	0.534	0.348	0.168	0.996
chr1	40039165	40040465	10487	+	CAP1	HCP	-	-	-	0	7.074	0.694	0.234	0.938	3.783	1.657	1.231	1.401	0.426	2.761	0.304	0.424	0.123	0	0	3.238	1.666	1.253	0.285	0	0.497	0.295	3.981	0.115	0.957
chr1	40097070	40098370	5538	-	PPT1	HCP	-	-	-	3.767	11.667	0.752	1.13	2.143	19.575	18.367	13.627	13.791	10.986	8.179	7.093	6.199	3.761	4.819	2.64	19.63	18.236	19.072	5.664	4.932	2.093	2.347	21.106	4.203	3.835
chr1	40160975	40162275	105378671	-	LOC105378671	HCP	-	-	-	0.516	0	0.856	0.296	1.274	2.833	1.771	0.933	1.988	0.746	1.497	0.306	0.957	1.115	2.675	0	2.966	2.333	2.066	0.999	0.747	0.599	0.651	2.314	1.263	0.645
chr1	40160469	40161769	6018	+	RLF	HCP	-	-	-	2.11	0	0.894	0.761	4.279	21.024	21.347	15.666	17.38	14.032	9.904	8.602	10.123	3.686	6.672	3.421	22.318	22.16	21.22	8.898	7.324	5.059	4.859	23.524	7.597	4.503
chr1	40247001	40248301	127391	+	TMCO2	LCP	-	-	-	93.03	94.083	36.478	6.9	7.16	83.705	74.549	70.058	74.015	59.032	31.027	27.392	25.565	8.114	10.818	17.05	90.001	82.87	80.817	27.545	11.457	6.717	3.166	87.832	18.917	16.704
chr1	40257150	40258450	10269	+	ZMPSTE24	HCP	-	-	-	0.172	0	0.508	0.445	0.081	0.724	0.503	0.089	0.518	0.202	0.265	0.565	0.251	0.675	0.126	0.267	0.404	0.095	0.126	0.27	0.084	0.084	1.19	0.532	0.117	0.654
chr1	40317253	40318553	1298	-	COL9A2	ICP	-	-	-	2.857	15.58	1.914	0.784	1.583	25.069	16.61	11.974	13.74	8.049	2.902	2.395	2.62	0.735	1.016	2.286	23.328	17.343	14.829	2.54	1.513	1.14	0.682	23.289	2.205	2.219
chr1	40343772	40345072	107984945	+	LOC107984945	LCP	-	-	-	82.438	85.714	20.093	0.695	2.676	69.671	51.663	24.957	34.166	16.141	1.588	2.679	2.206	1.299	3.6	0.794	74.711	61.708	58.331	4.343	2.801	2.885	0.51	66.338	1.587	3.582
chr1	40372772	40374072	64744	+	SMAP2	HCP	-	-	-	1.429	0.34	0.628	0.518	0.842	11.35	9.353	6.697	5.207	4.035	2.122	2.648	1.696	1.221	1.661	0.44	7.593	8.795	6.413	1.843	3.177	1.091	0.57	10.102	0.931	0.846
chr1	40449168	40450468	65243	+	ZFP69B	HCP	-	-	-	0.712	2.309	0.569	0.337	1.343	9.17	4.078	1.65	1.676	0.447	0.187	0.745	0.308	0	0.434	0.098	9.616	5.419	6.106	0.416	0.183	0	0.46	10.027	0	0.425
chr1	40476320	40477620	339559	+	ZFP69	HCP	-	-	-	0.737	1.192	0.658	0.437	0.709	8.573	11.502	11.151	8.796	10.214	8.096	1.532	8.807	1.033	4.19	2.977	7.5	13.573	13.63	8.488	7.391	5.331	3.935	6.533	5.421	3.611
chr1	40508292	40509592	105378672	-	LOC105378672	HCP	-	-	-	0	2.649	0.783	0.442	1.254	8.503	4.425	0.906	1.794	0.616	0.532	0.218	0.762	0.737	0.306	0	7.198	2.477	4.348	0.544	0.679	1.716	0.413	7.763	0.069	0.452
chr1	40507819	40509119	64789	+	EXO5	HCP	-	-	-	0	4.584	0.971	1.582	2.266	14.569	12.593	7.363	7.116	5.408	4.712	5.093	3.95	2.807	0.738	2.346	12.72	11.605	11.985	1.94	2.167	1.553	0.478	12.938	2.757	1.67
chr1	40530449	40531749	127396	+	ZNF684	ICP	-	-	-	0.42	4.867	0.739	4.487	3.511	22.726	20.314	17.181	16.184	14.35	11.855	12.694	8.05	7.172	7.287	6.471	24.595	22.063	21.312	6.741	6.712	7.175	4.19	24.551	6.875	4.168
chr1	40562289	40563589	105378673	+	LOC105378673	ICP	-	-	-	95.866	88.36	49.584	3.618	5.545	83.819	78.199	75.681	74.067	58.512	37.919	30.434	25.509	15.701	20.039	17.394	92.09	85.325	86.158	29.668	20.921	17.248	13.803	94.052	21.067	6.671
chr1	40691704	40693004	9783	-	RIMS3	HCP	-	-	-	0.265	4.167	0.624	0.43	0.33	1.854	0.726	0.218	2.704	0.666	0.616	0.317	0.478	1.662	0.553	0.331	1.554	0.711	0.405	0.891	0.318	0.335	0.413	4.496	0	0.83
chr1	40657108	40658408	105378675	+	LOC105378675	LCP	-	-	-	97.997	100	25.739	2.243	7.156	87.03	74.318	37.062	49.814	22.249	3.472	6.232	3.493	0	2.481	1.01	91.984	79.268	68.299	2.051	1.852	0	0	87.627	0.793	1.79
chr1	40674180	40675480	105378674	-	LOC105378674	LCP	-	-	-	98.98	26.19	10.747	3.436	0.694	85.9	81.382	63.032	66.701	25.881	12.79	12.949	4.675	3.678	1.088	6.882	85.452	74.383	76.456	3.841	7.364	4.491	1.726	90.366	6.034	11.568
chr1	40691861	40693161	100130557	-	NFYC-AS1	HCP	-	-	-	0.216	5.128	0.786	0.294	0.415	1.93	0.998	0.281	3.283	0.357	0.541	0.286	0.417	1.938	0.402	0.425	2.988	1.382	0.937	0.834	0.326	0.431	0.281	7.033	0	0.959
chr1	40690670	40691970	4802	+	NFYC	HCP	-	-	-	1.148	7.662	1.714	1.429	0.59	6.49	4.032	2.949	4.033	2.13	0.61	0.869	0.376	0.975	0.324	1.175	5.083	4.211	3.046	0.583	0.928	0.111	0.694	8.743	0.566	0.746
chr1	40753455	40754755	407034	+	MIR30E	LCP	-	-	-	96.583	48.051	21.026	3.752	1.625	96.04	77.089	65.901	62.44	45.175	14.228	11.284	8.571	2.788	2.347	3.421	90.255	70.114	69.079	3.283	5.319	1.734	2.295	98.165	10.252	1.525
chr1	40756384	40757684	407031	+	MIR30C1	LCP	-	-	-	92.681	99.243	34.778	5.38	8.941	94.647	90.067	69.183	76.538	52.903	31.893	23.721	26.599	13.423	15.735	16.928	92.194	87.761	82.117	27.788	18.394	11.014	12.6	95.153	13.442	12.494
chr1	40783112	40784412	9132	+	KCNQ4	HCP	-	-	-	0.518	2.299	1.163	0.569	0.574	1.876	1.343	1.07	0.898	2.154	0.673	0.66	1.042	1.317	2.02	5.092	2.408	1.349	1.893	1.266	1.009	1.899	1.169	2.552	0.285	0.421
chr1	40857094	40858394	105378676	-	LOC105378676	LCP	-	-	-	91.63	35.417	7.828	2.615	8.562	78.527	78.476	66.019	76.462	53.849	24.009	22.662	15.792	7.003	1.799	3.243	86.378	78.219	77.018	11.528	6.434	4.772	5.177	82.027	13.059	8.876
chr1	40861946	40863246	163732	-	CITED4	HCP	-	-	-	0.954	0	0.514	0.246	0.292	3.883	4.26	2.354	1.542	3.857	0.621	0.78	0.903	0.066	0.995	0	3.711	4.331	3.154	0.702	1.305	1.091	1.474	4.923	0.651	0.83
chr1	40978399	40979699	1503	+	CTPS1	HCP	-	-	-	4.93	35.452	2.315	1.171	1.973	19.456	17.835	13.947	14.565	14.565	4.43	3.802	3.258	1.029	0.782	5.554	20.128	14.903	17.956	2.991	2.116	1.339	3.571	23.231	1.275	0.174
chr1	41013690	41014990	100507178	+	SLFNL1-AS1	LCP	-	-	-	96.474	100	30.904	1.254	4.604	81.816	69.695	39.206	44.885	18.34	7.026	5.875	3.953	0.397	0.923	4.01	87.556	70.365	68.726	4.87	1.606	1.439	0.549	98.47	0.714	5.385
chr1	41024304	41025604	200172	-	SLFNL1	LCP	-	-	-	100	24.176	6.756	1.666	3.218	76.563	62.603	53.841	48.419	22.411	8.31	15.593	11.296	4.64	3.788	6.066	80	69.576	68.779	10.946	7.05	4.722	2.281	87.173	7.13	3.399
chr1	41241754	41243054	22955	-	SCMH1	HCP	-	-	-	0.4	3.362	0.766	0.264	1.248	8.336	5.052	3.59	4.173	2.983	1.655	0.485	0.829	0.579	0.567	0.378	6.553	4.579	4.293	0.599	0.924	1.391	0.616	9.852	0.363	0.625
chr1	41375269	41376569	101929901	-	LOC101929901	LCP	-	-	-	95.848	94.265	28.075	2.453	4.056	90.458	80.643	62.448	58.523	35.659	17.151	11.666	9.994	2.719	4.792	4.298	89.999	75.784	75.274	6.477	1.404	2.12	1.482	91.52	5.372	3.373
chr1	41427312	41428612	105378678	+	LOC105378678	LCP	-	-	-	93.79	5.845	5.92	0.734	4.693	87.305	79.29	58.734	60.079	37.032	8.821	10.028	7.953	1.84	2.255	5.215	80.422	74.207	70.452	7.073	3.34	2.637	3.03	91.66	2.848	0.982
chr1	41484299	41485599	1907	-	EDN2	LCP	-	-	-	96.58	3.544	4.088	1.729	2.651	79.675	70.124	65.223	65.54	43.642	13.285	9.988	13.543	3.039	2.078	0.293	78.702	60.874	60.724	4.967	2.522	1.292	0.432	87.384	4.754	2.771
chr1	42035525	42036825	59269	-	HIVEP3	HCP	-	-	-	0.249	0.994	0.471	0.267	0.401	2.69	1.977	3.195	2.865	2.155	1.363	1.076	0.904	0.495	1.012	0.65	1.808	3.766	2.346	1.757	1.675	1.762	4.076	1.585	1.055	1.018
chr1	42152521	42153821	2981	+	GUCA2B	LCP	-	-	-	92.208	8.753	5.261	5.793	3.34	88.634	78.19	66.851	69.127	41.89	15.81	15.467	12.315	4.336	6.028	8.095	84.851	77.268	78.303	12.127	9.251	7.358	2.904	86.607	3.991	6.094
chr1	42164324	42165624	2980	-	GUCA2A	LCP	-	-	-	2.915	0	0.754	5.319	4.677	88.331	49.165	24.501	32.187	14.693	3.214	4.048	1.949	1.563	0.741	0.926	88.961	37.917	36.864	3.347	3.089	1.809	1.204	87.783	0.667	0.87
chr1	42336405	42337705	22887	-	FOXJ3	ICP	-	Meiotic	-	31.938	9.449	4.478	2.284	5.935	91.262	55.158	43.379	50.584	23.361	9.109	7.653	5.563	1.59	1.504	4.151	94.177	54.557	58.491	3.079	3.072	0.449	0.674	93.236	3.487	3.778
chr1	42379897	42381197	284716	+	RIMKLA	HCP	-	-	-	0.783	0.644	0.741	0.241	0.511	1.119	0.979	0.836	0.889	0.153	2.125	0.115	1.718	0.775	1.927	0.951	2.204	1.269	1.388	0.845	0.57	1.233	0.911	0.721	0	0.835
chr1	42455867	42457167	84217	-	ZMYND12	HCP	-	-	-	0.471	0	0.229	0.337	0.15	8.093	5.12	0.915	1.372	0.75	1.231	0.371	0.325	0.646	0.069	0	4.453	2.373	2.118	1.328	0.646	0.263	0.911	9.422	0.361	0.397
chr1	42455170	42456470	728621	+	CCDC30	HCP	-	-	-	0.528	20.1	2.815	0.873	0.58	50.528	46.964	29.061	25.101	16.337	4.081	2.482	4.182	0.364	0.545	0.764	43.801	41.651	37.26	3.462	1.458	1.856	0.178	56.077	2.005	0.497
chr1	42455441	42456741	79717	+	PPCS	HCP	-	-	-	0.503	1.835	0.792	0.632	0.12	24.261	22.173	11.295	8.97	5.249	1.71	0.425	0.533	0.681	0.073	0	19.688	17.622	15.229	1.642	0.155	0.354	0.738	27.554	0.578	0.464
chr1	42656870	42658170	10465	+	PPIH	ICP	-	-	-	5.185	27.875	5.188	1.88	1.222	53.741	46.456	30.781	38.548	20.038	8.201	11.602	6.745	2.818	0	3.779	47.044	46.217	42.915	7.965	7.134	6.061	6.508	49.935	3.425	3.219
chr1	42681335	42682635	4904	+	YBX1	HCP	-	-	-	0.193	0	1.756	0.402	1.016	0.899	0.442	0.348	0.103	0.458	0.445	0.264	0.054	0.13	0.397	0.09	0.315	0.242	0.461	0.27	0.163	0.185	0.056	0.501	0.214	0.38
chr1	42739854	42741154	149461	-	CLDN19	LCP	-	-	-	97.618	22.618	4.797	2.25	2.023	39.04	39.926	40.003	35.989	19.248	8.518	7.868	5.865	0.931	2.23	2.601	33.655	34.666	34.777	5.036	2.289	1.355	1.085	47.612	3.095	1.799
chr1	42766684	42767984	64175	-	P3H1	HCP	-	-	-	0.386	0	0.692	0.499	0.49	1.904	1.099	1.909	0.542	0.037	2.185	0.358	0.574	0.455	0.448	0.119	0.895	1.57	0.859	0.304	0.54	0.544	0.578	1.033	0.371	0.57
chr1	42766345	42767645	79078	+	C1orf50	HCP	-	-	-	0.174	0.612	0.592	0.435	0.408	0.802	0.756	1.651	0.367	0.032	1.942	0.362	0.61	0.648	0.39	0.104	0.34	0.724	0.57	0.372	0.58	0.516	0.504	0.2	0.27	0.533
chr1	42784495	42785795	105378683	-	LOC105378683	HCP	-	-	-	0.503	5.532	0.74	0.806	0.955	89.773	80.943	27.578	42.993	15.494	1.535	1.044	0.477	0.232	0.871	0.761	88.792	75.007	77.603	0.982	1.752	0.533	0.362	93.108	1.125	1.043
chr1	42784132	42785432	100129924	+	TMEM269	HCP	-	-	-	3.689	8.426	1.244	0.642	0.97	90.949	83.073	30.047	43.149	19.455	3.604	3.45	1.914	1.448	1.664	1.224	90.82	78.4	81.666	3.45	4.079	2.08	0.935	94.514	2.946	1.469
chr1	42793266	42794566	107984946	-	LOC107984946	LCP	-	-	-	94.785	0	8.339	0	0.446	89.6	65.696	49.379	56.534	32.296	13.776	10.451	6.668	1.913	4.546	1.704	85.366	61.487	74.222	7.376	5.445	2.644	0.781	95.638	4.511	1.657
chr1	42816988	42818288	374969	-	SVBP	HCP	-	-	-	1.476	19.195	0.916	0.406	1.535	7.692	7.696	3.47	4.883	2.317	1.022	0.923	0.633	0.092	0	0.387	9.283	5.486	6.546	0.092	0.519	0.086	0	6.187	0.183	0.396
chr1	42816205	42817505	114625	+	ERMAP	HCP	-	-	-	0.558	12.531	0.621	0.512	1.03	4.58	2.552	1.372	1.483	0.573	0.429	0.101	0.089	0.094	0.152	0.342	3.443	1.758	1.925	0.154	0.152	0	0	2.34	0.193	0.76
chr1	42845663	42846963	51058	+	ZNF691	HCP	-	-	-	0.747	4.49	0.885	0.393	0.46	4.481	1.583	0.745	1.071	1.026	0.906	0.124	0.674	0.305	0.097	0	2.876	2.225	2.238	0.421	1.36	0	0.093	3.293	0.567	0.717
chr1	42856722	42858022	339539	+	LOC339539	LCP	-	-	-	95.508	75.793	30.319	24.279	41.501	91.081	89.714	83.016	81.522	70.745	65.952	66.307	60.432	48.084	56.436	51.624	86.001	90.312	91.739	62.469	57.294	50.738	45.676	95.034	65.702	53.163
chr1	42958776	42960076	6513	-	SLC2A1	HCP	-	-	-	2.999	3.406	0.585	0.487	1.498	22.985	16.288	6.096	7.817	0.934	0.248	0	0.53	0.105	0.581	0.086	21.222	15.235	15.175	0.761	0	1.952	0.559	11.257	0.246	0.333
chr1	42958149	42959449	440584	+	SLC2A1-AS1	HCP	-	-	-	0.83	0.31	0.651	0.161	0.415	0.8	0.577	0.958	1.702	0.469	0.824	0.147	0.441	0.133	0.24	0.298	1.967	2.067	1.578	0.802	0.53	1.186	1.156	0.732	0.038	0.389
chr1	43142059	43143359	440585	+	FAM183A	LCP	-	-	-	38.125	NA	15.997	0	0	90.578	64.902	53.815	62.073	29.837	9.135	2.5	3.888	2.083	2.893	1.388	93.27	67.96	63.803	4.385	3.2	1.042	0	88.933	0.833	5.112
chr1	43172170	43173470	10969	-	EBNA1BP2	HCP	-	-	-	0.17	12	2.564	1.194	1.308	5.907	8.37	9.54	7.956	6.686	7.213	6.216	4.373	3.996	1.992	3.729	11.07	12.134	9.158	6.918	4.327	4.533	5.501	11.434	3.702	3.783
chr1	43171312	43172612	102465439	-	MIR6733	HCP	-	-	-	0.552	13.316	1.957	0.459	0.591	12.772	7.552	0.838	1.506	0.352	0.176	0.604	0.175	0.335	0.212	0.424	12.621	6.883	6.815	0.09	0.25	0.573	0.67	12.139	0.478	0.533
chr1	43171430	43172730	149465	+	CFAP57	HCP	-	-	-	0.561	11.739	1.856	0.444	0.527	11.039	5.888	1.35	1.058	0.139	0	0.537	0.159	0.295	0.193	0.209	10.354	6.232	5.328	0.091	0.176	0.453	0.76	10.068	0.329	0.736
chr1	43250516	43251816	105378685	-	LOC105378685	LCP	-	-	-	96.032	81.036	62.828	44.599	46.736	93.627	86.25	88.227	83.524	84.679	74.459	76.923	77.967	62.951	63.693	56.007	88.891	91.553	88.937	66.714	60.888	56.447	59.712	89.351	62.992	66.899
chr1	43268965	43270265	128218	+	TMEM125	LCP	-	-	-	80.502	5.358	2.851	3.586	2.065	84.148	73.644	47.668	59.915	28.599	3.722	4.941	4.233	1.429	3.736	2.975	76.989	75.836	82.913	4.673	4.419	2.111	0.351	89.889	8.291	1.607
chr1	43285440	43286740	149466	-	C1orf210	LCP	-	-	-	42.384	12.881	3.583	6.43	9.147	49.886	43.449	35.141	34.645	23.058	17.435	10.204	13.721	5.554	6.856	4.196	50.19	42.787	39.813	9.691	7.918	4.802	3.315	53.829	6.738	5.2
chr1	43299995	43301295	7075	+	TIE1	LCP	-	-	-	98.005	27.489	3.851	2.899	4.098	81.678	76.401	57.491	57.376	34.895	14.946	9.458	9.878	2.581	1.557	1.472	81.843	75.719	78.105	9.238	5.652	3.143	0.898	92.109	10.111	3.531
chr1	43335975	43337275	4352	+	MPL	LCP	-	-	-	99.474	90	31.358	4.459	7.775	94.323	84.832	70.549	73.513	56.478	31.6	31.873	32.55	12.372	16.761	18.996	88.885	87.158	87.451	20.015	22.701	18.995	9.86	94.851	23.557	23.542
chr1	43358230	43359530	105378687	-	LOC105378687	HCP	-	-	-	0.327	3.297	0.384	0.213	0.309	0.754	0.94	0.568	0.322	0.535	1.006	0.888	0.616	0.118	0.065	0.425	0.342	1.286	0.328	0.257	0.332	0.065	0.34	0.37	0.644	0.654
chr1	43358055	43359355	991	+	CDC20	HCP	-	-	-	0.258	9.214	0.449	0.273	0.317	1.359	0.841	0.53	0.33	0.46	1.265	0.639	0.475	0.207	0.067	0.435	0.617	1.829	0.31	0.263	0.34	0.067	0.348	1.428	0.659	0.671
chr1	43367674	43368974	64834	-	ELOVL1	HCP	-	-	-	0.6	2.408	0.588	0.477	0.232	5.607	2.526	2.211	1.871	0.925	0.151	0.966	1.006	0.391	1.192	0.119	4.484	2.627	2.134	0.478	0.51	0.356	0.703	6.295	0	0.75
chr1	43364315	43365615	102466723	-	MIR6734	LCP	-	-	-	97.609	94.984	20.822	3.774	6.032	92.122	86.34	72.585	68.479	59.017	19.8	25.48	21.992	7.548	8.04	9.804	91.464	83.208	87.022	19.426	15.137	6.82	7.05	92.764	11.491	10.916
chr1	43374647	43375947	112268225	+	LOC112268225	ICP	-	-	-	96.71	99.569	38.595	24.551	24.169	92.694	88.255	80.936	82.092	66.72	55.938	50.878	44.528	28.884	24.331	35.472	92.864	92.698	85.873	42.856	32.418	31.437	16.562	94.587	29.666	19.743
chr1	43389412	43390712	112950	-	MED8	HCP	-	-	-	0.562	0.686	0.627	0.65	0.278	5.911	3.447	1.031	1.343	1.511	0.811	0.243	0.219	0.407	0.103	2.078	4.674	4.688	4.936	0.16	0.187	2.147	0.257	5.396	0	0.381
chr1	43384149	43385449	107984947	+	LOC107984947	LCP	-	-	-	99.444	97.416	32.145	5.119	7.241	80.067	79.854	60.253	59.718	42.002	28.66	23.932	31.646	11.276	15.852	7.878	82.938	88.273	75.118	15.612	13.556	11.751	9.059	95.628	19.56	13.504
chr1	43388984	43390284	23334	+	SZT2	HCP	-	-	-	0.928	0.667	0.682	0.7	0.283	4.362	3.066	1.159	1.208	1.892	0.643	0.529	0.491	0.413	0	2.109	3.574	3.596	3.471	0.244	0.19	2.179	0.261	2.895	0	0.494
chr1	43448244	43449544	100873952	-	SZT2-AS1	LCP	-	-	-	98.786	92.124	32.793	4.368	6.471	93.823	89.306	70.087	71.874	52.089	28.121	19.612	16.799	5.73	7.587	7.57	92.004	85.675	84.9	13.064	7.165	4.676	1.095	92.778	15.511	7.719
chr1	43447639	43448939	102465440	+	MIR6735	LCP	-	-	-	97.629	93.157	36.4	5.152	6.402	93.859	89.029	69.727	73.31	54.518	24.313	24.309	18.64	6.34	9.251	8.907	93.665	86.496	85.201	13.071	9.172	5.268	1.561	94.788	14.058	8.481
chr1	43453841	43455141	81888	-	HYI	ICP	-	-	-	0.54	0	0.821	1.242	3.444	10.46	13.947	8.269	6.506	4.669	3.394	2.061	1.616	2.072	1	1.218	4.527	4.589	4.82	1.416	2.894	1.902	1.262	30.003	3.356	2.383
chr1	43521338	43522638	5792	+	PTPRF	LCP	-	-	-	97.679	6.807	6.047	5.425	6.194	85.683	77.805	61.416	72.127	40.391	21.884	17.876	21.243	7.546	8.315	7.196	90.403	83.867	81.135	17.14	12.416	9.743	9.244	89.336	13.403	8.162
chr1	43649226	43650526	9682	+	KDM4A	HCP	-	-	-	1.212	0.923	0.75	0	0.805	1.52	0.392	0.4	0.103	0.091	0	0	0	1.883	0.624	0.206	1.071	1.427	0	0.079	0.396	0	0.105	1.38	0	0.481
chr1	43706941	43708241	100132774	-	KDM4A-AS1	HCP	-	-	-	0.312	0.202	0.673	0.215	0.491	1.231	0.545	1.41	0.328	0.77	0.389	0.305	0.311	0.382	0.035	0.328	1.882	1.499	0.451	0.743	0.539	0.625	0.913	1.842	0.304	0.773
chr1	43706565	43707865	6487	+	ST3GAL3	HCP	-	-	-	0.348	0.665	0.626	0.238	0.537	1.52	0.709	1.416	0.363	0.851	0.421	0.337	0.344	0.495	0.039	0.674	2.093	1.616	0.63	0.822	0.518	0.617	1.009	1.832	0.336	0.94
chr1	43726943	43728243	101929592	-	LOC101929592	LCP	-	-	-	97.222	NA	46.16	3.655	6.303	96.52	86.519	81.906	78.693	68.116	42.796	40.07	35.986	13.131	20.007	17.763	90.897	89.297	86.393	24.926	20.74	10.567	6.8	92.017	23.194	21.427
chr1	43837722	43839022	102464830	+	MIR6079	LCP	-	-	-	64.203	100	36.229	5.809	13.392	90.659	76.951	70.489	59.855	40.957	9.631	8.674	12.956	1.259	2.662	3.09	94.853	81.167	78	9.022	3.424	2.273	0.588	94.291	3.992	6.865
chr1	43932420	43933720	9048	+	ARTN	ICP	-	-	-	28.45	6.386	2.254	0.118	1.181	21.302	18.029	12.671	16.849	10.085	2.902	2.498	3.741	0	0.338	0.74	20.336	19.908	19.103	1.315	1.086	0.678	0.193	21.294	1.568	0.641
chr1	43940143	43941443	105378688	-	LOC105378688	LCP	-	-	-	95.272	59.707	13.777	13.916	18.089	94.26	83.67	76.763	78.515	51.659	36.925	32.643	28.325	15.503	17.364	16.805	94.531	89.296	88.01	25.25	19.653	14.655	11.762	94.492	18.238	20.603
chr1	43947138	43948438	101929609	-	LOC101929609	LCP	-	-	-	1.905	35.348	3.419	0	0.529	38.565	21.091	7.522	9.31	4.45	1.466	0.397	0.56	0.318	0	0	39.854	22.702	21.434	0	0.574	2.069	0.238	35.278	0	0
chr1	43945906	43947206	9670	+	IPO13	HCP	-	-	-	0.371	0.28	0.526	0.308	0.258	3.087	1.952	1.075	0.884	0.657	0.659	0	0.407	0.401	0.081	0.585	3.965	1.609	2.703	1.544	0.576	1.178	1.759	2.949	0.152	0.387
chr1	43969081	43970381	1802	+	DPH2	HCP	-	-	-	0.709	7.083	1.639	0.453	1.143	19.488	18.723	15.951	16.752	13.607	7.901	5.096	4.114	0.961	1.565	3.86	19.569	17.467	16.504	5.016	2.751	3.335	1.779	18.591	2.477	2.842
chr1	43973748	43975048	533	+	ATP6V0B	HCP	-	-	-	2.333	8.056	0.902	0.507	0.26	8.37	6.318	4.15	3.963	2.108	1.441	1.003	1.534	0.213	0.313	0.068	6.569	5.046	6.901	1.593	0.927	0.508	0.793	7.684	0.44	0.915
chr1	43978302	43979602	8704	+	B4GALT2	HCP	-	-	-	3.511	8.757	1.003	0.828	1.002	6.837	4.435	3.517	3.058	2.117	0.816	0.479	0.726	0.163	0.698	1.034	7.846	7.767	5.849	1.179	1.562	0.783	1.283	6.003	0.643	0.254
chr1	43990347	43991647	149473	+	CCDC24	ICP	-	-	-	16.779	15.651	3.368	2.149	1.616	30.91	24.196	12.22	15.872	7.645	1.132	1.586	0.879	0	0.155	0.533	29.485	23.461	26.481	2.472	1.135	0.273	0.521	29.53	2.463	0.592
chr1	44031092	44032392	6536	-	SLC6A9	HCP	-	-	-	1.458	5.108	0.646	0.429	0.556	2.09	1.75	0.522	1.223	1.857	0.575	1.535	0.22	0.528	0	0	2.48	1.416	0.545	0.105	0.831	1.068	0.382	1.241	0	0.888
chr1	44029537	44030837	107984948	+	LOC107984948	HCP	-	-	-	0	0.135	0.455	0.25	0.249	2.207	2.237	2.817	0.554	1.019	0.333	0.516	0.222	0.105	0	0.146	2.359	0.658	1.377	0.177	0.654	0.724	0.346	1.835	0	1.128
chr1	44043027	44044327	128209	+	KLF17	LCP	-	-	-	95.732	18.668	7.152	0.823	2.984	90.045	68.024	47.564	54	34.003	13.123	7.694	6.084	2.279	1.988	4.238	83	66.285	68.197	6.046	3.05	3.026	0.416	86.678	4.557	3.116
chr1	44141231	44142531	105378952	-	KLF18	LCP	-	-	-	95.555	NA	11.405	NA	NA	88.235	79.765	79.145	80.21	60.995	42.338	40.388	49.212	25.768	51.115	40.385	92.15	95.833	85.763	36.397	42.065	21.133	23.628	95.14	50.025	32.51
chr1	44212544	44213844	55929	+	DMAP1	HCP	-	-	-	0.889	0	0.824	0.23	1.54	12.994	8.473	3.021	2.518	0.596	0.633	0.406	0.957	0.133	0.69	0.162	11.644	8.473	9.516	0	0.097	0	0	12.842	0	0.926
chr1	44354898	44356198	79033	-	ERI3	HCP	-	-	-	0.189	3.025	0.638	0.316	0.83	10.434	5.309	3.146	3.587	1.013	0.432	0.365	0.991	0.205	0	0.394	11.586	7.702	6.824	0.683	1.026	1.433	0.391	12.425	0.648	0.694
chr1	44243883	44245183	100874278	-	ERI3-IT1	LCP	-	-	-	97.718	100	35.898	5.245	10.367	93.398	86.415	67.939	76.149	54.805	32.152	23.855	19.802	4.192	4.498	11.848	94.357	80.983	86.814	16.83	10.957	10.019	5.85	94.639	10.295	3.945
chr1	44252159	44253459	106635545	-	SNORA110	ICP	-	-	-	97.903	96.141	40.92	4.257	3.282	94.495	89.66	76.734	69.937	54.489	16.382	20.072	7.418	2.419	1.905	2.026	94.068	88.298	89.04	4.384	3.461	1.33	3.058	96.712	3.796	4.92
chr1	44404260	44405560	55182	+	RNF220	HCP	-	-	-	0.668	2.143	0.547	0.658	1.036	19.423	18.826	17.021	16.167	10.986	6.974	5.118	5.758	1.597	0.617	1.301	20.032	18.039	19.432	3.867	4.09	2.365	0.928	20.136	3.424	2.374
chr1	44416580	44417880	107984951	+	LOC107984951	HCP	-	-	-	9.949	3.722	1.094	0.71	1.696	14.232	13.059	13.174	11.345	7.649	4.825	3.939	6.445	2.132	1.682	2.588	13.055	12.315	11.189	3.127	3.247	4.432	3.661	14.771	2.649	2.355
chr1	44544593	44545893	100847089	+	MIR5584	LCP	-	-	-	96.585	21.29	5.414	3.447	3.101	91.766	56.002	30.984	28.505	15.794	5.966	7.166	5.781	1.778	1.948	1.103	88.048	63.609	56.973	4.206	6.253	3.138	0.834	93.828	4.554	4.406
chr1	44645082	44646382	107984950	-	LOC107984950	LCP	-	-	-	98.618	90.721	34.922	2.062	2.956	96.027	82.097	71.522	64.557	44.379	13.139	14.242	7.123	2.943	1.743	2.809	91.496	81.459	82.339	7.912	3.271	0.486	1.676	94.851	4.213	2.938
chr1	44674208	44675508	79639	-	TMEM53	HCP	-	-	-	2.621	0	1.479	0.397	1.132	9.862	9.273	7.004	7.546	3.741	2.729	3.255	2.481	1.011	1.836	0.95	10.848	8.944	10.185	2.554	2.299	1.526	1.176	10.279	2.819	1.507
chr1	44670656	44671956	109623472	-	SNORD145	LCP	-	-	-	97.352	96.88	31.326	6.613	10.155	92.864	86.579	80.269	73.802	57.498	26.927	29.779	32.725	12.059	10.465	17.732	94.045	87.288	86.577	17.022	17.455	18.141	8.011	93.106	21.386	10.977
chr1	44673796	44675096	339541	+	ARMH1	HCP	-	-	-	0.488	0.168	0.596	0.266	1.362	2.233	0.894	0.876	0.669	0.416	0.158	1.476	1.199	0.13	0.455	0.088	2.898	0.738	1.567	0.129	0.588	0.729	0.451	1.868	0.615	0.463
chr1	44723719	44725019	105378690	-	LOC105378690	HCP	-	-	-	0.438	8.753	0.809	0.959	2.846	95.845	92.769	78.669	75.099	58.768	11.579	6.111	5.936	0.936	2.862	1.618	93.071	93.456	90.928	3.77	2.51	1.922	0.932	93.413	5.392	1.025
chr1	44721501	44722801	26828	-	RNU5F-1	ICP	-	-	-	9.901	0.912	1.839	3.434	1.703	56.599	45.802	31.133	35.726	18.256	10.187	6.142	4.892	2.088	1.598	3.5	64.21	57.208	55.094	6.057	3.708	2.884	2.302	56.613	6.998	0.917
chr1	44730768	44732068	26830	-	RNU5D-1	ICP	-	-	-	5.358	1.111	0.437	0.511	0	27.176	25.623	22.983	16.763	9.02	3.341	2.252	1.659	1.779	0.631	3.48	29.822	28.045	31.989	1.507	1.245	1.776	0.516	34.516	1.904	1.384
chr1	44738804	44740104	11004	+	KIF2C	HCP	-	-	-	5.876	0.879	1.838	0.036	2.267	12.197	8.224	7.874	6.441	7.231	3.648	3.123	5.285	1.34	2.924	0.488	14.308	13.976	13.474	3.977	3.9	3.226	1.711	16.883	2.924	1.942
chr1	44761135	44762435	109623476	+	SNORD160	LCP	-	-	-	90.822	97.753	38.082	5.681	7.622	93.744	87.854	71.13	80.576	57.214	33.601	20.067	21.378	12.139	11.361	13.933	91.574	92.455	91.793	17.688	17.245	10.25	7.042	93.837	18.904	11.467
chr1	44774674	44775974	6202	+	RPS8	HCP	-	-	-	1.411	1.079	0.604	0.381	0.685	14.84	13.23	8.834	9.081	5.037	3.27	1.295	2.3	0.343	0.736	0.462	15.851	15.415	14.049	2.039	0.985	1.707	1.352	15.826	1.176	0.788
chr1	44774965	44776265	26811	+	SNORD55	HCP	-	-	-	1.106	0.162	0.501	0.335	1.026	1.897	1.076	1.685	1.05	1.555	1.743	0.54	1.668	0.32	0.714	0.492	2.207	2.513	1.478	1.502	0.643	1.301	1.453	1.727	0.68	0.694
chr1	44775592	44776892	94161	+	SNORD46	HCP	-	-	-	0.938	18.067	1.477	0.501	1.462	13.595	4.16	1.876	1.678	1.374	2.044	0.672	1.673	0.302	0.89	0.612	11.675	4.702	4.436	1.614	0.304	1.404	1.442	14.835	0.362	0.868
chr1	44776942	44778242	94162	+	SNORD38A	ICP	-	-	-	81.54	88.391	18.749	3.254	4.303	91.899	64.978	16.482	25.339	11.47	1.432	0.281	0.686	1.877	0	0.215	92.358	76.091	64.047	0.553	1.005	0.702	0.248	90.799	2.509	0.883
chr1	44777490	44778790	94163	+	SNORD38B	ICP	-	-	-	89.972	89.888	19.376	4.944	2.479	92.925	67.235	26.293	27.303	15.735	3.1	1.414	1.941	0.787	0.63	1.763	93.487	81.205	69.756	1.746	1.745	0.915	1.317	90.501	3.71	1.23
chr1	44792428	44793728	266675	-	BEST4	LCP	-	-	-	98.392	2.273	7.894	5.869	9.783	94.064	75.019	53.446	66.864	39.836	22.192	16.653	12.878	6.99	7.001	10.032	92.441	87.321	74.256	13.082	11.174	7.851	6.103	95.122	15.684	8.884
chr1	44799052	44800352	1263	+	PLK3	HCP	-	-	-	3.622	0.466	0.812	0.901	1.598	20.041	19.648	8.792	7.59	6.064	1.238	2.023	0.995	0.594	1.215	0.496	22.782	14.934	19.733	1.6	0.834	2.052	0.418	24.991	1.529	1.468
chr1	44809352	44810652	343521	-	TCTEX1D4	LCP	-	-	-	99.133	71.606	22.886	2.008	2.459	89.085	72.521	59.878	59.688	35.731	17.233	16.757	16.626	3.679	5.731	6.595	90.556	68.584	68.983	8.547	7.295	7.464	3.313	86.535	7.718	1.367
chr1	44806542	44807842	149478	+	BTBD19	LCP	-	-	-	48.711	97.49	23.928	1.25	0.145	73.711	55.433	33.348	43.546	17.675	1.006	0	1.259	0.256	0.207	0	77.373	52.634	45.95	0	0.694	1.024	0	82.685	0	0.395
chr1	44818222	44819522	107984952	+	LOC107984952	ICP	-	-	-	5.203	7.857	1.24	0.472	1.673	74.143	68.653	33.908	35.633	15.228	4.361	1.124	0.363	0	1.108	0.867	74.753	68.894	65.224	1.768	0.667	0.436	0	77.627	0.738	1.181
chr1	44842544	44843844	8643	-	PTCH2	HCP	-	-	-	0.538	0.82	0.325	0.758	1.487	22.874	12.824	4.459	6.776	1.701	0.28	0.768	0.155	0.507	0.111	0.3	21.7	14.96	12.623	0.391	0.557	0.071	0.475	23.066	0.338	0.616
chr1	44986322	44987622	8891	-	EIF2B3	HCP	-	-	-	1.225	3.24	1.01	1.192	2.528	46.617	42.485	19.987	24.421	13.91	3.383	3.744	2.52	1.438	0.565	0.831	44.738	40.219	42.462	1.088	1.3	1.728	0.188	45.498	0.637	1.508
chr1	45010955	45012255	79654	-	HECTD3	HCP	-	-	-	0.223	0.4	0.564	0.311	1.118	3.635	2.595	0.478	2.215	0.781	0.568	0.339	0.225	0.464	0.26	0.092	2.687	2.626	2.77	0.356	0.363	0.38	0.489	4.23	0.209	0.272
chr1	45011233	45012533	7389	+	UROD	ICP	-	-	-	0.556	0.645	0.52	0.378	1.746	5.89	3.829	0.826	3.693	1.001	0.51	0.164	0.353	0.202	0.277	0	3.927	3.914	3.644	0.407	0.376	0.534	1.109	6.83	0.219	0.322
chr1	45206186	45207486	57643	-	ZSWIM5	HCP	-	-	-	0.077	2.667	0.316	0.376	0.307	3.061	2.6	1.664	1.117	1.027	0.681	0.666	0.523	0.218	2.065	0.434	3.892	3.12	1.578	1.383	0.213	0.435	1.463	1.925	0.515	0.149
chr1	45305212	45306512	105378691	-	LOC105378691	LCP	-	-	-	39.448	3.333	2.583	5.395	3.983	58.36	48.879	15.714	23.022	11.443	6.576	6.035	4.174	1.914	3.871	2.152	57.779	45.328	42.714	2.401	4.477	2.829	2.176	68.911	1.944	2.349
chr1	45303010	45304310	400752	+	LINC01144	HCP	-	-	-	0.612	4.839	0.85	0.555	1.606	7.028	6.003	3.025	3.843	1.852	0.984	0	0.411	0.163	0.107	0	7.985	4.551	4.592	0.128	0.227	0.136	0.315	8.274	0.275	0.461
chr1	45325973	45327273	84842	+	HPDL	HCP	-	-	-	1.873	24.001	1.187	0.398	1.128	53.249	55.587	21.568	15.77	15.371	1.476	1.251	2.908	0.157	0.22	0.258	11.675	12.482	19.975	0.229	0.564	0.177	0.212	71.863	0	1.395
chr1	45340070	45341370	4595	-	MUTYH	HCP	-	-	-	0.573	7.973	0.82	0.416	0.365	8.315	3.913	1.087	1.067	1.356	0.523	0	0.361	0.421	0.342	0.14	7.991	4.257	3.348	0	0.14	1.036	0.222	9.183	0	0.555
chr1	45338770	45340070	114034	+	TOE1	HCP	-	-	-	2.889	23.2	2.42	0.849	1.385	28.388	19.022	5.727	11.123	5.431	2.191	2.294	1.984	1.628	0.802	1.243	22.389	20.614	14.784	3.085	0.991	1.007	1.687	29.975	1.968	1.061
chr1	45490942	45492242	10420	-	TESK2	HCP	-	-	-	1.282	24.193	2.941	1.696	2.511	18.384	17.694	16.371	15.789	10.66	6.923	6.466	5.386	3.081	1.953	3.896	18.548	17.899	19.781	3.171	4.136	1.861	1.66	19.594	5.067	2.475
chr1	45499711	45501011	126661	-	CCDC163	HCP	-	-	-	1.495	0	0.648	0.099	0.727	19.493	13.558	5.28	4.66	2.065	0	0.459	1.053	0.885	0.958	1.31	14.229	12.596	12.9	0.462	0.057	0.758	0	18.432	0.582	1.118
chr1	45499284	45500584	25974	+	MMACHC	HCP	-	-	-	6.042	0.67	0.798	0.088	0.907	4.394	2.919	0	1.286	0	0	0	0.241	1.073	0.288	1.587	4.931	3.601	2.838	0.385	0.069	0.428	0.49	2.933	0.321	0.692
chr1	45522490	45523790	5052	-	PRDX1	ICP	-	-	-	4.049	13.634	0.869	2.52	1.385	83.552	61.767	24.843	30.218	9.79	3.039	0.433	0.675	0	0.59	0	82.767	55.668	59.617	0.654	0.341	0.278	0.167	86.115	0	0.23
chr1	45549879	45551179	10327	+	AKR1A1	HCP	-	-	-	1.447	0.386	1.356	0.655	1.178	31.36	27.573	15.679	13.293	5.531	0.64	0.505	1.593	0.486	0.432	0.1	32.561	28.609	28.993	1.811	0	1.353	0.321	32.055	2.165	0.515
chr1	45583088	45584388	4678	+	NASP	HCP	-	-	-	0.721	1.099	0.555	1.288	0.874	7.125	5.917	4.409	3.862	3.631	1.595	0.589	1.723	0.072	1.12	0.804	5.994	6.13	5.986	1.221	0.419	0.798	1.389	6.728	0.418	0.628
chr1	45624387	45625687	149483	-	CCDC17	ICP	-	-	-	88.6	51.897	28.195	9.356	13.971	96.49	92.263	83.268	84.984	73.269	49.201	43.645	38.33	18.251	10.084	26.754	95.028	94.667	92.375	29.11	20.26	9.939	6.661	97.889	21.16	20.322
chr1	45687710	45689010	60313	-	GPBP1L1	ICP	-	-	-	0	0	0.61	0.207	1.481	22.118	16.353	5.756	4.867	1.414	0	0	0	0.275	0.189	0	21.265	16.162	15.785	0.275	0.34	1.135	0.144	19.545	1.131	0.533
chr1	45687275	45688575	51249	+	TMEM69	ICP	-	-	-	0.284	0	0.414	0.149	0.174	8.022	3.352	0.927	1.072	0	0	0.135	0	0.426	0.169	0.225	5.776	3.611	2.954	0.246	0.598	2.24	0.798	10.679	1.369	0.526
chr1	45750413	45751713	3652	-	IPP	HCP	-	-	-	0.246	0.521	0.917	1.478	1.192	23.235	21.367	16.594	17.202	6.687	1.98	0.685	1.093	0.625	1.982	0.614	24.365	23.957	21.319	0.871	0.233	0.86	0.812	23.579	0.088	0.21
chr1	45749996	45751296	105378693	+	LOC105378693	HCP	-	-	-	0.246	0.505	0.844	0.316	1.191	8.761	6.213	1.101	4.579	0.77	1.376	0.491	0.056	0.46	2.014	0.503	9.03	6.56	5.454	0.8	0.233	0.79	0.703	8.744	0	0.201
chr1	45786092	45787392	23139	+	MAST2	LCP	-	-	-	89.5	54.096	9.678	40.335	47.339	80.182	84.163	79.559	81.295	73.605	73.663	67.854	60.671	57.874	39.927	51.774	83.75	79.419	76.465	54.643	51.823	40.495	43.005	84.637	50.305	62.918
chr1	45907100	45908400	105378694	-	LOC105378694	LCP	-	-	-	NA	NA	33.91	NA	NA	83.335	85.91	75.063	73.765	33.16	9.127	12.878	11.23	0	4.285	0	79.79	82.315	71.023	1.19	3.485	3.332	0	94.23	10.095	NA
chr1	46176095	46177395	110117499	-	LOC110117498-PIK3R3	LCP	-	-	-	96.33	11.552	5.114	2.218	5.319	92.337	63.681	35.767	46.562	12.892	3.373	7.218	1.707	0.376	1.645	0.987	88.746	71.546	59.552	3.883	1.895	0.68	0.309	95.824	0.405	1.743
chr1	46174501	46175801	8503	-	PIK3R3	LCP	-	-	-	97.282	0	3.925	1.832	4.671	88.869	45.842	22.088	27.584	11.246	0.42	0.621	1.447	0.397	2.501	1.071	88.714	52.89	49.985	1.141	0.574	0.476	0.697	93.395	1.214	0.623
chr1	46132471	46133771	101929626	+	LOC101929626	HCP	-	-	-	0.376	2.732	0.593	0.273	0.2	1.462	0.588	0.441	1.06	0.36	0.265	0.438	0.498	0.426	0.517	0.17	1.393	1.289	0.786	0.683	0.233	2.399	0.701	0.638	0.144	0.769
chr1	46174177	46175477	10103	+	TSPAN1	LCP	-	-	-	97.282	0	3.665	1.832	4.671	88.209	48.136	25.029	31.156	12.139	0.42	0	1.447	0.397	2.501	1.071	87.776	55.033	51.311	1.141	0.574	0.476	0.697	93.871	1.214	0.623
chr1	46176095	46177395	110117498	-	LOC110117498	LCP	-	-	-	96.33	11.552	5.114	2.218	5.319	92.337	63.681	35.767	46.562	12.892	3.373	7.218	1.707	0.376	1.645	0.987	88.746	71.546	59.552	3.883	1.895	0.68	0.309	95.824	0.405	1.743
chr1	46219905	46221205	55624	-	POMGNT1	LCP	-	-	-	95.954	91.608	29.595	11.018	12.226	88.61	82.376	72.105	68.262	39.085	18.121	13.49	14.543	5.062	7.837	9.367	91.7	83.505	91.26	9.705	9.557	9.666	3.596	92.065	11.303	16.702
chr1	46202434	46203734	541468	+	LURAP1	HCP	-	-	-	7.505	14.286	3.363	1.071	0.288	14.063	11.809	6.093	10.788	2.946	1.146	0.284	0.473	0.267	0.121	0.276	17.266	11.999	13.399	0	0.593	0.164	0.419	15.681	0.295	0.995
chr1	46246795	46248095	8438	+	RAD54L	HCP	-	Meiotic	-	1.024	1.333	0.552	0.497	0.337	5.457	2.633	0.772	1.523	0.895	0.392	1.122	0.321	0.077	0	1.278	3.07	2.44	1.736	0.424	0.486	0.302	0.511	5.972	0.35	0.5
chr1	46302966	46304266	10489	-	LRRC41	HCP	-	-	-	1.061	0.611	0.862	0.095	0.16	0.807	0.843	0.873	0.079	0.692	0.128	0.089	0.727	0.538	0.096	0	0.214	0.572	1.364	0.954	1.441	0.202	1.461	0.098	0	1.92
chr1	46302713	46304013	7388	+	UQCRH	HCP	-	-	-	0.827	0.527	0.918	0.317	0.13	0.972	0.744	1.156	0.063	0.363	0.104	0.072	0.647	0.437	0.078	0	0	0.324	1.393	0.914	1.3	0.219	1.226	0	0.086	1.499
chr1	46339277	46340577	387338	+	NSUN4	HCP	-	-	-	6.002	8.452	1.244	0.632	1.119	44.321	34.075	4.844	8.108	0.946	0.652	0	0	0.579	0	0.641	33.508	23.397	18.922	0.212	0	0	0.284	30.524	2.16	0.163
chr1	46393367	46394667	2166	+	FAAH	HCP	-	-	-	1.737	5.867	1.988	5.297	6.113	20.394	21.681	14.995	15.554	12.897	6.185	5.743	6.327	4.349	5.216	9.749	21.326	21.998	20.12	10.112	8.643	6.156	5.389	19.348	8.199	8.967
chr1	46449304	46450604	101929651	-	LINC01398	LCP	-	-	-	88.548	18.183	7.608	0	2.459	43.168	36.071	21.059	31.8	13.694	3.44	1.389	2.243	0	0	1.852	53.422	30.861	38.654	0.717	0.463	0	0.529	73.994	0	0
chr1	46488937	46490237	127343	+	DMBX1	HCP	-	-	-	0.906	0.214	0.482	0.459	0.416	1.274	1.03	0.986	0.544	0.585	0.448	0.488	0.763	0.154	0.396	0.062	1.195	1.214	1.095	0.242	0.756	0.383	0.686	0.93	1.166	0.777
chr1	46535115	46536415	105378696	-	LOC105378696	LCP	-	-	-	97.619	59.714	12.984	12.634	19.22	82.709	77.718	62.727	67.49	51.048	32.07	37.072	37.201	13.51	12.576	8.237	87.482	70.803	75.328	35.173	20.017	10.67	10.977	79.384	17.753	22.381
chr1	46537796	46539096	100507423	+	MKNK1-AS1	LCP	-	-	-	97.949	72.572	8.973	2.083	11.984	81.291	38.696	31.157	34.506	22.984	5.306	8.406	2.857	2.521	1.299	1.939	89.693	49.284	44.32	7.323	4.726	3.769	0	83.33	1.19	1.786
chr1	46551257	46552557	148930	-	KNCN	LCP	-	-	-	96.292	45.05	8.215	2.194	4.597	86.725	72.165	54.858	60.281	37.541	15.061	8.931	12.432	2.956	4.137	5.607	87.315	74.306	65.667	9.936	5.926	5.639	2.222	92.646	5.972	2.488
chr1	46603911	46605211	8569	-	MKNK1	HCP	-	-	-	0.297	5.512	1.213	0.261	2.906	16.716	11.633	6.842	6.873	3.105	0.079	1.705	0.877	0.401	0.152	0.326	15.339	13.222	11.436	1.426	2.419	0.961	0.359	15.166	1.195	0.749
chr1	46616491	46617791	148932	-	MOB3C	HCP	-	-	-	2.897	1.571	0.255	0.862	0.643	10.408	6.421	4.668	3.416	3.314	1.059	0.548	0.829	0.3	0	0	10.46	8.116	8.794	0.785	1.598	0.313	1.467	11.485	0.563	0.736
chr1	46625421	46626721	105378697	-	LOC105378697	LCP	-	-	-	98.889	58.75	15.42	14.898	13.916	91.282	87.512	76.378	73.17	51.852	28.228	32.563	21.104	8.852	11.461	12.125	96.587	93.524	91.1	20.406	18.606	10.682	11.598	98.056	13.167	6.683
chr1	46668027	46669327	64756	-	ATPAF1	HCP	-	-	-	0.85	2.862	0.888	0.568	0.388	5.734	3.978	1.304	2.754	0.76	0.571	1.092	0.795	0.324	0.091	0.091	5.376	3.68	3.833	0.229	1.332	1.9	0.42	4.238	0	0.131
chr1	46667986	46669286	374973	+	TEX38	HCP	-	-	-	0.815	2.862	0.885	0.548	0.456	5.553	3.853	1.263	2.667	0.736	0.553	1.058	0.77	0.367	0.088	0.088	5.206	3.564	3.793	0.222	1.343	1.84	0.407	4.104	0	0.215
chr1	46673136	46674436	100130197	+	EFCAB14-AS1	LCP	-	-	-	97.603	NA	23.287	7.527	10.728	88.456	78.658	56.883	58.84	48.407	14.097	15.451	7.678	1.332	4.54	8.583	85.396	73.188	76.061	6.036	6.123	2.334	1.894	91.793	10.105	7.913
chr1	46718664	46719964	9813	-	EFCAB14	HCP	-	-	-	0.742	0.903	0.494	0.223	0.343	3.248	0.592	0.591	0.624	0.236	0.324	0	0.265	0.689	0.062	0.185	2.669	0.752	0.426	0.086	0.239	0.481	0.164	2.353	0.337	0.464
chr1	46686266	46687566	105378698	-	LOC105378698	LCP	-	-	-	93.792	66.128	26.01	8.104	5.016	78.122	69.615	49.965	49.19	33.182	9.973	13.132	4.167	4.002	6.278	0	92.703	85.45	74.223	3.503	5.398	4.21	0	84.103	6.112	5.627
chr1	46764156	46765456	105378699	+	LOC105378699	LCP	-	-	-	97.5	100	26.196	4.242	2.157	80.657	78.153	72.186	66.7	40.581	19.047	15.219	13.476	6.347	2.041	3.69	88.396	81.983	73.451	13.143	6.061	5.306	2.687	84.286	6.554	5.034
chr1	46798098	46799398	1580	+	CYP4B1	LCP	-	-	-	83.036	NA	31.179	3.378	4.413	83.801	63.494	32.806	45.597	22.649	8.979	6.463	5.601	0.751	2.777	3.977	79.217	63.167	64.35	8.546	2.773	3.016	0	74.536	5.147	3.326
chr1	46941084	46942384	1579	-	CYP4A11	LCP	-	-	-	93.554	25.69	18.174	0.529	4.21	82.393	59.264	45.484	44.589	24.363	12.857	6.979	7.373	2.857	4.763	2.597	89.009	72.731	66.951	3.511	3.571	0	5.444	89.664	6.793	4.637
chr1	46960464	46961764	260293	+	CYP4X1	LCP	-	-	-	NA	NA	NA	NA	NA	NA	NA	NA	NA	NA	NA	NA	NA	NA	NA	NA	NA	NA	NA	NA	NA	NA	NA	NA	NA	NA
chr1	47054625	47055925	199974	+	CYP4Z1	LCP	-	-	-	NA	NA	79.445	NA	NA	78.76	74.13	65.967	77.911	59.846	48.005	46.723	42.16	38.431	40.401	26.499	94.13	79.133	76.191	40.174	34.908	23.039	24.839	86.863	44.324	NA
chr1	47136525	47137825	284541	+	CYP4A22	LCP	-	-	-	99.039	83.333	34.596	1.353	0	89.181	65.605	49.829	45.66	29.235	9.666	5.747	3.924	2.198	0	2.25	87.723	70.189	64.286	8.806	7.069	4.406	2.137	94.392	5.248	0.84
chr1	47176680	47177980	105378701	-	LOC105378701	LCP	-	-	-	93.957	100	17.543	4.002	22.246	72.263	66.938	41.442	46.03	18.018	3.598	6.41	3.333	1.945	3.703	0	85.1	64.937	68.223	2.682	1.923	9.237	0	77.608	0.927	6.548
chr1	47178350	47179650	100874253	+	LINC00853	ICP	-	-	-	8.926	7.293	2.229	1.045	2.249	32.136	25.186	8.623	8.248	6.303	1.166	0.591	1.289	0.398	0.785	0	38.671	27.003	27.972	0.579	0.524	1.215	0.215	35.176	0.642	0.616
chr1	47189699	47190999	10158	-	PDZK1IP1	LCP	-	-	-	97.954	24.838	2.82	1.996	2.594	80.141	61.934	47.693	45.405	25.036	5.836	4.709	2.341	0.488	2.41	2.356	79.112	63.186	64.065	2.444	2.588	1.183	0.483	82.478	1.91	2.562
chr1	47231989	47233289	6886	-	TAL1	HCP	-	-	-	0.227	1.391	0.659	0.431	1.035	0.702	1.125	1.114	1.6	0.939	0.221	0.904	0.501	1.307	0.975	0.088	1.608	1.199	2.222	0.336	0.222	0.086	0.709	0.849	0.58	0.924
chr1	47314387	47315687	6491	-	STIL	HCP	-	-	-	8.088	8.042	3.015	5.562	5.779	68.703	67.326	69.212	64.719	65.11	62.065	57.061	50.449	40.857	6.77	28.427	59.153	64.167	60.52	20.395	15.133	20.777	11.305	74.05	28.63	23.932
chr1	47332897	47334197	51727	+	CMPK1	HCP	-	-	-	0.495	5.833	0.756	0.279	0.398	13.329	7.503	3.596	2.707	1.186	0.195	0.23	1.575	0.154	0.283	1.974	14.126	7.372	5.458	1.425	0.841	3.048	2.098	13.973	1.319	0.439
chr1	47436917	47438217	102724077	-	LINC01389	HCP	-	-	-	0.141	0.69	0.487	0.113	0.473	1.171	0.71	1.184	0.706	1.305	1.118	0.453	0.489	0.494	0.162	0.245	1.271	1.434	1.654	1.852	1.52	0.733	1.409	0.322	0	1.083
chr1	47415172	47416472	2301	+	FOXE3	HCP	-	-	-	3.134	3.598	0.938	0.552	1.01	8.534	7.724	8.764	5.798	4.141	1.782	1.956	2.215	1.45	1.053	1.5	8.976	8.737	10.537	2.958	1.892	1.924	1.276	8.916	0.699	0.377
chr1	47434241	47435541	84793	-	FOXD2-AS1	HCP	-	-	-	1.016	0	0.403	0.227	0.413	6.337	4.206	4.582	4.56	5.083	0.934	1.196	3.016	0.616	0	0.68	7.419	5.075	7.638	0.109	0.587	1.946	0.128	1.728	1.702	1.44
chr1	47435117	47436417	2306	+	FOXD2	LCP	-	-	-	11.974	3.796	1.944	0	0	32.175	33.072	21.781	18.616	26.212	5.719	5.155	8.823	1.385	0.757	0.521	32.83	26.532	32.933	1.442	2.945	0.847	0	14.432	0.962	4.115
chr1	47687598	47688898	107984953	+	LINC01738	ICP	-	-	-	30.965	1.099	2.862	0.417	0.659	71.691	37.602	7.712	7.441	1.709	0.505	0.858	0	0	0	0.233	67.218	35.075	37.102	1.995	0.492	0.358	0.526	71.473	1.692	0.493
chr1	47996968	47998268	388630	-	TRABD2B	HCP	-	-	-	0.394	1.212	1.069	0.074	0.515	1.956	2.422	0.855	1.955	3.076	2.246	0.303	3.606	0.731	1.027	0.158	4.347	2.13	3.327	0.162	1.193	0.956	0.553	2.379	0.653	1.21
chr1	48049147	48050447	105379778	+	LOC105379778	LCP	-	-	-	93.527	39.672	13.528	1.752	1.949	88.355	71.929	61.708	53.417	26.175	7.873	5.819	4.663	0.445	0.833	0.861	81.858	65.471	62.604	4.865	2.151	0.445	0.267	87.758	0.476	3.772
chr1	48220213	48221513	200010	+	SLC5A9	LCP	-	-	-	96.526	79.578	25.226	2.315	4.094	89.594	77.367	62.846	59.254	26.499	11.285	6.424	5.239	0.595	3.461	2.884	81.976	76.114	68.355	6.149	1.481	0.625	0	86.251	2.5	4.067
chr1	48471808	48473108	54558	-	SPATA6	HCP	-	-	-	0.513	0	0.244	0.269	1.111	7.612	6.833	3.203	3.004	2.151	0.194	0	0.377	0	0	0.425	12.323	7.941	6.658	0.667	0	0.17	0	9.611	1.105	0.417
chr1	50023554	50024854	84871	-	AGBL4	HCP	-	-	-	0	1.053	0.449	0.22	1.048	22.106	17.791	4.153	7.329	2.721	0	0.726	0.669	0.257	0.092	0.453	19.494	15.722	16.197	1.361	0.124	0.787	0	25.509	0.38	0.521
chr1	48777089	48778389	79656	-	BEND5	ICP	-	-	-	0	0	0.564	0.232	1.652	9.32	4.336	1.7	1.925	0.758	0.32	0.977	2.317	0	0.476	0	10.462	5.956	8.781	0.278	0.174	0	0	7.797	0.788	0.469
chr1	49024695	49025995	105378706	+	LOC105378706	LCP	-	-	-	97.505	31.667	19.414	5.74	5.261	81.156	72.528	61.148	51.687	40.72	26.392	20.232	19.594	4.172	9.854	6.169	77.607	64.033	69.478	8.546	6.604	3.889	5	65.994	5.573	5.547
chr1	49256511	49257811	101929721	+	LOC101929721	ICP	-	-	-	79.476	4.878	20.683	9.802	18.84	63.034	51.126	51.459	65.157	46.172	40.036	44.348	34.158	27.014	50.132	31.946	59.243	65.02	60.845	43.994	45.001	45.708	43.726	81.454	44.051	58.329
chr1	49471685	49472985	100874313	-	AGBL4-IT1	LCP	-	-	-	65.038	51.2	19.269	34.346	27.49	79.224	60.269	67.297	65.813	48.66	32.068	44.86	40.92	26.582	9.912	30.302	88.121	77.117	77.024	37.671	23.006	28.411	16.548	58.012	19.82	24.693
chr1	49491121	49492421	107984954	+	LOC107984954	LCP	-	-	-	NA	NA	NA	NA	NA	NA	NA	NA	NA	NA	NA	NA	NA	NA	NA	NA	NA	NA	NA	NA	NA	NA	NA	NA	NA	NA
chr1	50023121	50024421	105378708	+	LOC105378708	HCP	-	-	-	0	1.639	0.588	0.336	0.973	15.667	13.551	3.38	4.694	1.736	0	0.769	0.533	0.281	0.202	0.581	13.241	10.923	13.154	1.315	0.135	0.436	0	20.005	0.417	0.68
chr1	50047114	50048414	1996	+	ELAVL4	HCP	-	-	-	1.388	0	0.359	0.371	0.781	13.355	13.414	6.754	4.551	2.326	0.195	0.818	1.101	0.159	0.301	0.569	13.781	13.224	10.318	1.911	1.011	0.345	1.211	27.611	0.27	0.611
chr1	50063808	50065108	105378709	-	LOC105378709	LCP	-	-	-	NA	NA	NA	NA	NA	NA	NA	NA	NA	NA	NA	NA	NA	NA	NA	NA	NA	NA	NA	NA	NA	NA	NA	NA	NA	NA
chr1	50176682	50177982	107984955	-	LOC107984955	LCP	-	-	-	95.332	13.85	5.247	0.833	4.51	80.018	68.267	45.62	56.352	33.627	20.332	11.672	6.598	0	0.833	0	77.325	79.505	70.905	8.847	8.052	1.45	1.667	81.47	12.393	5.423
chr1	50258356	50259656	105378711	-	LOC105378711	LCP	-	-	-	NA	NA	NA	NA	NA	NA	NA	NA	NA	NA	NA	NA	NA	NA	NA	NA	NA	NA	NA	NA	NA	NA	NA	NA	NA	NA
chr1	50256740	50258040	105378710	+	LOC105378710	LCP	-	-	-	92.855	NA	29.994	8.335	13.195	87.536	80.622	62.292	77.006	49.672	37.266	29.044	24.15	11.916	16.28	18.906	91.784	85.092	83.46	26.036	27.834	10.21	8.612	NA	21.002	19.415
chr1	50320762	50322062	105378712	-	LOC105378712	LCP	-	-	-	98.333	0	10.901	9.102	10.278	87.489	78.623	52.261	50.846	40.093	27.866	20.051	22.643	5.871	13.203	15.174	85.274	84.221	75.111	20	13.03	7.299	4.566	85.299	16.388	16.037
chr1	50423047	50424347	63950	-	DMRTA2	HCP	-	-	-	0.686	3.1	0.677	0.483	1.253	1.248	0.41	1.382	0.26	0.504	0.577	0.82	0.286	1.058	0.178	0.256	1.661	0.879	1.717	1.769	0.957	0.565	0.436	0.268	0.64	0.918
chr1	50422602	50423902	105378714	+	LOC105378714	HCP	-	-	-	0.699	4.266	0.52	0.552	0.588	1.363	0.711	1.353	0.304	0.394	0.527	0.765	0.461	1.06	0.595	0.155	1.504	0.742	1.651	1.535	0.943	0.452	0.732	0.672	0.584	0.906
chr1	50959864	50961164	11124	-	FAF1	HCP	-	-	-	0.638	1.962	0.763	0.377	0.559	10.238	8.951	7.595	6.726	6.161	1.765	2.649	0.646	0.298	0.305	0.687	10.995	8.452	9.186	1.045	1.422	1.56	0.443	10.106	0.71	0.543
chr1	50457817	50459117	105378715	+	LOC105378715	LCP	-	-	-	96.335	79.258	40.311	18.543	10.515	87.334	90.271	78.965	83.511	64.023	42.712	37.622	38.082	28.916	24.841	21.591	89.092	91.436	87.205	42.261	27.544	18.568	10.165	95.58	26.192	28.768
chr1	50959342	50960642	112268262	-	LOC112268262	HCP	-	-	-	0.22	1.111	0.651	0.284	0.347	0.7	0.729	0.632	0.075	2.015	0.574	0.66	0.047	0.255	0.082	0.254	1.325	0.742	0.375	0.611	1.228	1.531	0.404	0.501	0.301	0.402
chr1	50967795	50969095	1031	+	CDKN2C	HCP	-	-	-	0.263	4.455	0.736	0.383	1.796	2.885	1.807	1.535	0.697	0.857	0.701	0.246	0.24	0.119	0.143	1.317	2.571	1.83	1.893	0.531	0.991	0.821	1.495	1.873	0.83	0.328
chr1	51058937	51060237	100616189	+	MIR4421	LCP	-	-	-	97.582	8.3	33.315	8.941	16.157	93.171	79.266	67.684	61.435	32.706	15.856	5.872	16.012	8.132	10.687	8.607	83.175	86.4	69.347	10.916	14.054	10.853	2.211	89.778	16.836	12.519
chr1	51059118	51060418	102466656	+	MIR6500	LCP	-	-	-	98.597	9.211	34.753	7.265	20.508	94.18	81.295	76.138	63.834	37.806	18.619	8.074	22.016	11.181	14.695	11.21	85.349	93.684	77.589	15.594	18.966	14.923	3.04	91.301	21.424	15.898
chr1	51101288	51102588	284546	+	C1orf185	ICP	-	-	-	84.815	12.299	13.345	0	6.989	88.307	81.35	64.104	61.926	44.861	21.426	22.187	13.755	8.909	7.676	9.363	84.722	77.075	77.06	20.954	15.408	6.627	7.311	96.048	19.668	6.879
chr1	51234696	51235996	105378716	-	LINC01562	LCP	-	-	-	8.368	5.153	0.321	0	1.19	63.769	33.366	14.438	13.418	1.347	0	0.817	0.549	0	0	0	65.971	37.729	30.839	0	0.376	0.649	1.231	63.992	0.893	2.272
chr1	51235373	51236673	26994	+	RNF11	HCP	-	-	-	0.516	0	0.913	0.23	0.473	4.165	1.303	0.459	0.514	1.162	0	0.246	1.873	0	0.105	0	4.136	0.964	0.153	0.183	0.363	0.141	0	2.203	0	1.053
chr1	51344716	51346016	22996	-	TTC39A	HCP	-	-	-	2.924	0	1.091	0.965	0.309	23.873	19.257	9.252	11.624	3.396	0.996	0.72	0.546	0.084	0.134	0.139	22.665	18.532	16.942	0.252	0.318	0.142	0.326	20.961	0.338	1.07
chr1	51325118	51326418	105378717	+	LOC105378717	LCP	-	-	-	97.781	91.003	34.334	1.139	1.628	88.713	62.949	64.575	49.062	36.173	12.056	10.611	8.119	5.606	5.555	3.957	91.472	73.776	72.679	12.472	7.159	5.017	3.414	92.062	7.916	4.986
chr1	51328754	51330054	102724097	+	TTC39A-AS1	LCP	-	-	-	56.16	99.851	35.218	6.079	2.624	86.09	65.314	65.574	63.051	43.266	9.902	9.846	10.546	2.968	3.21	3.164	88.668	67.921	68.494	5.891	4.235	1.407	1.976	84.501	5.201	1.665
chr1	51518923	51520223	2060	-	EPS15	HCP	-	-	-	2.02	0.282	0.71	0.407	0.335	4.387	3.149	3.097	3.061	1.687	1.48	0.377	1.339	0.251	0.886	0	5.545	5.572	4.259	1	0.896	0.152	1.707	4.66	0.189	0.593
chr1	51515654	51516954	105378720	+	LOC105378720	LCP	-	-	-	NA	NA	24.235	NA	4.168	89.466	64.112	44.73	43.273	12.687	2.302	6.13	0.725	0	0	0.98	82.847	81.985	72.447	0	0	0	0	96.482	0	3.65
chr1	51622532	51623832	105378719	-	LOC105378719	LCP	-	-	-	100	88.89	45.815	0	2.777	89.345	74.132	60.157	48.793	31.855	14.87	12.638	5	2.872	1.923	1.19	76.625	77.145	74.825	9.073	5.358	2.785	1.138	94.508	3.125	2.273
chr1	51615974	51617274	114883	+	OSBPL9	ICP	-	-	-	10.7	1.875	1.509	2.602	2.501	30.695	28.849	18.822	22.06	16.573	6.8	5.73	3.711	3.251	3.906	0.387	31.434	29.011	31.482	4.598	3.952	0.896	0.37	35.002	2.331	0.3
chr1	51878537	51879837	4898	-	NRDC	HCP	-	-	-	0.629	0	0.637	1.139	4.337	11.633	8.308	3.322	4.424	2.595	2.145	1.86	1.912	1.295	0.098	0.783	11.386	9.057	7.896	0.422	0.397	0.366	0.617	11.797	0.585	1.108
chr1	51793057	51794357	105378721	+	LOC105378721	LCP	-	-	-	96.002	99.305	37.1	1	2.347	89.686	76.048	61.232	59.683	28.217	3.917	6.838	3.912	1.131	2.048	1.949	89.418	80.152	80.697	6.173	3.316	0	0.758	96.344	5.852	1.22
chr1	51836002	51837302	100313892	-	MIR761	LCP	-	-	-	84.444	75.926	41.499	6.165	4.371	85.377	75.865	70.572	67.765	45.394	20.036	18.375	16.174	9.871	8.596	6.922	93.458	89.635	83.865	16.212	10.431	5.985	4.145	94.73	9.452	4.019
chr1	51990364	51991664	5865	-	RAB3B	HCP	-	-	-	2.727	3.226	1.521	1.894	0.901	10.929	9.923	6.647	13.625	3.921	2.349	2.028	4.922	0.927	0.778	0.962	11.314	16.135	11.518	2.005	0.88	1.595	3.371	10.631	1.083	1.836
chr1	52055771	52057071	51060	-	TXNDC12	HCP	-	-	-	0	0	0.521	0.495	0.209	0.493	0.935	0	0	0	0.081	0.272	0.358	0.085	0.376	0	0.561	0.462	0.076	0.097	2.163	0.93	0.111	0.093	0.386	0.379
chr1	52033400	52034700	112970	-	KTI12	HCP	-	-	-	1.466	2.03	0.695	0.257	1.26	6.231	4.3	2.709	4.325	0.299	0.063	0.061	0.273	0.87	0.415	0	7.319	7.224	5.196	0.371	0.358	1.28	0.251	6.657	0	0.807
chr1	52050018	52051318	104355143	+	TXNDC12-AS1	LCP	-	-	-	NA	NA	NA	NA	NA	NA	NA	NA	NA	NA	NA	NA	NA	NA	NA	NA	NA	NA	NA	NA	NA	NA	NA	NA	NA	NA
chr1	52055285	52056585	91408	+	BTF3L4	HCP	-	-	-	0.338	0.794	0.517	0.742	0.294	0.361	0.773	0.249	0	0.061	0.068	0.229	0.207	0.259	0.316	0	0.385	0.295	0.174	0.137	1.439	0.401	0.094	0	0.325	0.479
chr1	52140303	52141603	107984956	+	LOC107984956	LCP	-	-	-	NA	NA	NA	NA	NA	NA	NA	NA	NA	NA	NA	NA	NA	NA	NA	NA	NA	NA	NA	NA	NA	NA	NA	NA	NA	NA
chr1	52141101	52142401	9372	+	ZFYVE9	HCP	-	-	-	0.938	1.356	0.589	0.254	0.55	1.966	1.406	2.122	1.307	0.625	0.767	0.117	0.728	0.573	0	0.143	2.233	2.513	1.522	1.02	0.796	0.95	0.731	1.996	0.633	0.748
chr1	52365891	52367191	200014	-	CC2D1B	HCP	-	-	-	0.084	1.041	0.901	0.764	0.633	13.883	12.036	10.143	9.638	6.817	5.271	4.559	3.722	1.235	1.878	1.916	11.8	12.503	11.073	2.916	3.445	2.337	1.082	12.779	1.361	0.545
chr1	52404071	52405371	4998	-	ORC1	HCP	-	-	-	0.106	0.42	0.488	0.529	1.082	1.95	0.954	0.498	0.108	1.604	0.189	0.211	0.101	0	0	0.168	1.675	0.48	0.591	0.177	0.088	0.349	0.54	1.282	0.084	0.646
chr1	52403647	52404947	84950	+	PRPF38A	HCP	-	-	-	0.358	0	0.491	0.249	1.06	0.676	0.45	0.463	0.372	1.555	0.378	0.46	0.168	0	0	0.25	1.115	0.282	0.49	0.165	0.125	0.25	0.661	0.625	0.078	0.668
chr1	52553063	52554363	23318	-	ZCCHC11	HCP	-	-	-	0.423	1.307	0.643	0.339	0.586	0.667	0.655	0.13	0.406	0.098	0.583	0.098	0	0.174	4.662	0.591	2.043	1.398	0.327	0.221	0.056	1.251	0.098	1.376	0.185	0.09
chr1	52530051	52531351	105378723	+	LOC105378723	LCP	-	-	-	98.071	92.656	35.009	5.237	5.634	92.865	81.819	63.446	66.328	36.269	10.178	7.244	5.767	4.136	4.763	2.776	87.154	81.73	81.401	6.304	4.741	2.839	2.694	95.407	8.168	4.385
chr1	52601471	52602771	2882	+	GPX7	HCP	-	-	-	0.866	1.308	0.578	0.344	0.498	7.163	4.017	2.619	2.739	0.762	0.288	0.517	1.638	0.443	0.173	0.123	6.571	6.027	5.281	0.756	0.542	0.994	1.478	6.583	0.208	0.762
chr1	52630538	52631838	348378	+	SHISAL2A	LCP	-	-	-	66.667	NA	6.547	21.217	4.794	91.217	83.822	75.75	84.77	58.684	30.867	35.069	26.154	16.929	15.642	13.739	90.291	82.604	84.931	25.313	16.576	13.844	10.797	94.616	12.023	16.978
chr1	52697966	52699266	65260	-	COA7	HCP	-	-	-	1.215	5.151	1.049	2.338	0.966	12.259	10.759	6.959	7.996	6.484	3.646	5.571	2.456	0.934	1.194	2.066	10.451	11.292	10.574	2.144	1.028	0.463	0.833	11.004	2.38	2.135
chr1	52725554	52726854	79699	+	ZYG11B	HCP	-	-	-	0.783	3.243	1.145	0.079	1.637	14.874	14.45	6.541	7.002	4.865	1.499	0.418	1.074	0.91	0.55	0.532	16.8	16.273	13.762	1.706	1.03	0.431	0.455	16.832	0.632	0.144
chr1	52841611	52842911	440590	+	ZYG11A	HCP	-	-	-	0.285	0	0.135	1.176	1.404	8.267	4.055	1.078	1.637	0.415	0.084	0.413	0.094	0	0	0	10.748	5.214	5.25	0.731	0.663	0	0.139	9.86	0.21	0.383
chr1	52926812	52928112	55268	-	ECHDC2	HCP	-	-	-	0.622	8.232	0.471	0.537	0.719	8.153	4.915	2.891	3.139	0.766	0.161	0.886	0.732	0.163	0	1.998	8.068	3.903	4.605	0.262	0.446	0.075	0.491	6.417	0.201	0.801
chr1	52926329	52927629	6342	+	SCP2	HCP	-	-	-	0.795	2.273	0.41	2.946	2.54	32.022	26.763	22.523	23.329	14.826	8.817	8.281	6.114	2.887	1.509	4.843	30.776	25.7	26.225	3.177	3.079	1.852	1.143	32.197	4.858	2.663
chr1	52927774	52929074	100616156	+	MIR1273F	HCP	-	-	-	2.062	62.242	10.769	1.653	1.644	43.569	33.775	24.299	24.368	10.446	2.48	4.511	2.696	1.135	1.044	0.97	44.983	31.762	30.791	2.18	1.974	1.8	0.491	38.116	2.286	1.416
chr1	52934030	52935330	100616458	+	MIR5095	HCP	-	-	-	0.538	86.472	36.627	12.562	13.603	95.533	92.306	83.964	81.681	68.579	40.901	41.485	29.933	11.885	9.714	15.041	95.559	95.848	87.694	21.134	15.711	10.723	5.638	94.367	17.016	8.52
chr1	52939414	52940714	100616145	+	MIR1273G	LCP	-	-	-	96.25	99.242	36.764	7.209	7.408	87.431	84.632	74.141	64.703	39.212	18.314	20.068	13.892	10.608	9.378	13.004	85.803	80.603	84.782	13.503	6.507	5.392	2.667	91.313	9.05	7.003
chr1	53061152	53062452	127435	+	PODN	HCP	-	-	-	0.179	0	0.604	0.901	1.46	15.831	10.418	6.592	7.085	6.41	1.243	1.989	1.377	0.517	0.289	0.304	19.049	10.305	8.699	0.462	1.335	0.797	0.198	14.264	0.669	1.016
chr1	53142232	53143532	6512	-	SLC1A7	LCP	-	-	-	99.41	16.133	7.892	2.925	4.086	91.829	87.453	70.59	78.232	51.605	21.639	20.545	9.524	5.024	5.373	6.48	91.668	84.495	86.573	15.527	11.93	6.385	3.235	93.875	7.61	6.543
chr1	53179543	53180843	105378724	+	LOC105378724	LCP	-	-	-	98.253	12.164	5.394	2.553	5.204	88.558	75.452	57.55	67.954	32.546	4.959	7.363	3.793	0	2.143	1.474	90.192	72.25	76.461	6.547	3.016	3.36	0	87.044	6.218	2.893
chr1	53195529	53196829	1376	+	CPT2	ICP	-	-	-	2.4	5.237	0.55	2.196	2.689	30.537	19.175	6.82	9.598	2.505	3.655	0.788	0.97	0.135	0.347	0.688	31.754	18.988	18.112	1.863	1.026	0.794	0.543	31.718	1.015	0.812
chr1	53220239	53221539	54987	-	C1orf123	HCP	-	-	-	2.27	1.632	0.616	0.67	1.402	9.512	7.021	3.83	4.611	1.989	1.725	1.094	1.516	0.568	0.612	0.124	11.09	6.008	6.604	1.754	1.256	0.372	0.671	10.216	1.142	1.163
chr1	53238210	53239510	4116	-	MAGOH	HCP	-	-	-	0.639	1.244	0.347	0.551	0.385	11.675	7.97	1.365	1.496	0.988	0.762	0.101	0.466	2.235	0.421	0.244	10.773	5.971	6.01	0.645	0.535	1.108	1.501	11.174	0.793	0.517
chr1	53237710	53239010	100507564	+	LOC100507564	HCP	-	-	-	0.912	0.205	0.479	0.3	0.353	11.923	7.063	1.138	1.321	0.762	0.17	0.104	0.366	1.843	0.375	0.218	9.912	5.01	5.165	0.35	0.948	0.883	1.329	10.79	0.514	0.45
chr1	53327749	53329049	7804	-	LRP8	HCP	-	-	-	0.386	3.704	0.43	0.253	0.613	1.668	1.634	1.946	0.764	0.899	0.387	0.524	0.207	0.36	0	0.859	2.528	2.873	2.179	1.417	0.256	1.28	1.637	1.61	0.701	0.463
chr1	53254274	53255574	105378728	+	LOC105378728	LCP	-	-	-	93.59	98.81	43.086	1.685	3.82	95.916	89.361	76.147	76.386	43.996	25.714	21.127	18.963	8.73	13.469	11.764	93.316	93.426	88.874	15.154	13.426	4.761	4.464	97.749	28.073	16.699
chr1	53288670	53289970	105378726	+	LOC105378726	LCP	-	-	-	97.607	83.251	17.442	2.933	2.016	92.854	76.989	61.373	64.317	42.346	11.049	16.105	7.682	4.239	1.984	2.847	88.817	78.332	74.541	6.483	2.903	0.567	4.507	94.421	3.119	1.059
chr1	53327333	53328633	105378732	+	LINC01771	HCP	-	-	-	0.322	0	0.633	0.249	0.341	1.129	0.757	0.965	0.167	0.721	1.767	0.498	0.335	0.312	0.221	0.3	1.569	1.172	1.427	1.359	0.324	1.109	1.288	0.437	0.686	0.535
chr1	53345830	53347130	105378731	-	LOC105378731	LCP	-	-	-	90.964	12.518	1.937	1.543	5.487	79.85	71.457	43.536	51.857	26.338	2.182	3.016	2.407	0.653	0.793	0	75.914	75.404	69.357	4.697	1.733	1.224	0	81.523	1.596	0.618
chr1	53336294	53337594	105378730	+	LOC105378730	ICP	-	-	-	96.959	17.409	9.944	3.169	7.843	93.396	91.275	79.084	78.485	58.322	22.475	18.969	17.944	6.894	6.262	11.153	88.494	92.404	89.237	14.356	8.83	3.279	4.1	97.157	8.519	4.771
chr1	53367963	53369263	107984957	-	LOC107984957	LCP	-	-	-	96.205	16.544	4.941	1.875	2.346	89.541	68.783	42.602	39.64	25.929	5.836	5.963	5.389	0.915	2.43	1.615	82.615	70.438	59.45	3.766	0.926	0	0.966	92.432	2.914	1.747
chr1	53438736	53440036	105378733	+	LOC105378733	HCP	-	-	-	0.326	1.7	0.957	1.975	3.107	96.819	93.387	84.484	85.056	64.241	32.448	25.091	15.98	3.108	1.98	4.61	93.812	94.7	94.872	20.625	9.856	5.661	3.575	97.408	7.46	4.947
chr1	53458499	53459799	63948	+	DMRTB1	HCP	-	-	-	0.378	3.419	1.31	8.734	14.299	96.145	89.347	84.842	84.224	50.973	24.174	17.216	14.304	10.223	10.217	11.664	92.252	89.858	92.658	15.585	14.4	9.342	6.445	93.222	12.86	21.22
chr1	53738771	53740071	148979	-	GLIS1	HCP	-	-	-	0.348	1.109	0.526	0.304	0.424	4.857	2.427	0.948	0.912	0.541	0.162	0.903	1.178	0.944	0.99	0.359	6.116	2.869	3.714	0.325	1.456	0.733	0.355	3.644	0.105	0.607
chr1	53838152	53839452	55706	-	NDC1	HCP	-	-	-	1.344	0	0.401	0.492	0.897	5.867	5.835	6.756	4.787	3.569	1.838	3.473	1.731	0.57	1.681	1.655	5.641	5.621	6.452	2.354	2.925	0.876	0.582	6.54	2.155	1.396
chr1	53889431	53890731	54432	-	YIPF1	HCP	-	-	-	1.694	1.568	0.893	0.524	1.658	16.612	6.167	2.042	1.938	2.647	0.61	0.268	0	2.581	0	0.193	14.817	6.318	5.29	0.257	0.179	1.822	0.691	17.016	0.159	0.338
chr1	53893287	53894587	1733	+	DIO1	LCP	-	-	-	93.451	8.333	7.735	2.152	2.588	88.346	77.069	68.053	60.348	33.924	10.31	12.43	4.286	1.67	3.581	1.689	91.32	77.325	72.783	8.441	6.169	1.878	1.2	90.76	4.893	5.258
chr1	53945908	53947208	51668	-	HSPB11	HCP	-	-	-	0.493	0	0.763	0.691	2.903	1.19	1.286	0.694	0.714	0	0.063	0.156	0	0.571	0.242	0.383	1.093	1.008	1.735	0.46	0.309	0.43	0.734	0.28	0	0.12
chr1	53945426	53946726	115353	+	LRRC42	HCP	-	-	-	0.42	3.03	0.597	0.637	1.748	0.901	0.603	0.682	0.255	0.394	0	0.254	0.106	0.337	0	0.137	0.817	0.805	0.597	0.265	0.386	0.343	0.494	0.116	0.155	0.43
chr1	54017786	54019086	388633	-	LDLRAD1	LCP	-	-	-	98.239	11.906	4.405	1.322	1.947	81.631	61.392	44.154	42.544	15.047	4.543	2.908	2.643	0.329	0.329	0.438	75.616	63.864	59.649	2.066	1.599	1.877	0	80.862	1.643	0.378
chr1	54053173	54054473	9528	-	TMEM59	HCP	-	-	-	0.185	15.952	0.931	0.147	0.841	12.52	7.351	3.426	2.752	3.021	1.972	2.246	2.976	2.178	0.736	1.043	15.494	9.866	8.781	2.275	3.507	3.008	3.477	15.339	2.564	0.341
chr1	54052672	54053972	127428	+	TCEANC2	HCP	-	-	-	0	0.404	0.643	0.128	0.449	0.851	0.886	0.553	0.206	0.254	0.219	0.851	1.081	0.532	0.302	0.143	1.464	0.485	1.323	0.287	0.961	0.383	1.055	1.026	0.419	0.381
chr1	54053179	54054479	100616315	+	MIR4781	HCP	-	-	-	0.188	16.284	0.945	0.149	0.785	12.713	7.464	3.479	2.794	3.068	2.003	2.281	2.945	2.212	0.747	1.059	15.732	10.018	8.916	2.31	3.561	3.054	3.46	15.575	2.604	0.346
chr1	54152781	54154081	200008	-	CDCP2	ICP	-	-	-	96.908	13.678	5.35	3.068	1.956	79.143	69.51	55.649	68.99	35.024	7.326	6.838	8.59	1.006	1.847	2.401	78.839	70.098	66.691	5.517	2.557	2.54	1.168	85.379	3.899	1.689
chr1	54199701	54201001	606495	-	CYB5RL	HCP	-	-	-	0.375	0	0.386	0.298	0.794	2.971	1.161	0.113	2.003	0.181	0.203	0	0.425	0	0	0.115	1.94	0.778	0.832	0.41	0.417	0.873	0.569	0.901	0.086	0.548
chr1	54199267	54200567	51253	+	MRPL37	HCP	-	-	-	0.898	1.488	0.43	0.183	0.369	4.747	5.601	0.472	2.236	0.645	0.2	0	0.242	0.737	0.081	0.113	6.565	6.402	4.919	0.484	0.232	0.258	0.126	5.273	0	0.805
chr1	54413079	54414379	23648	-	SSBP3	LCP	-	-	-	92.853	5.555	3.728	1.696	3.244	91.224	82.364	55.083	57.08	42.669	15.428	12.409	11.99	5.86	1.735	3.114	92	81.585	79.934	12.833	6.38	3.176	3.097	91.186	7.328	4.966
chr1	54235543	54236843	619518	+	SSBP3-AS1	ICP	-	-	-	95.289	98.611	44.043	5.667	13.634	90.975	81.523	75.553	73.316	51.429	18.853	13.633	13.317	7.554	6.212	6.803	91.18	87.998	86.207	11.359	6.01	7.345	5.906	96.33	11.53	10.607
chr1	54513287	54514587	105378735	+	LOC105378735	ICP	-	-	-	0.426	11.449	0.652	7.479	9.794	86.559	87.553	78.513	82.658	64.141	36.752	28.402	29.961	11.014	8.708	13.678	86.166	89.151	86.277	26.883	16.714	9.066	2.86	89.147	16.599	18.367
chr1	54528347	54529647	105378734	-	LOC105378734	LCP	-	-	-	95.164	8.611	8.278	10.009	18.189	88.721	84.961	75.334	79.756	69.824	56.736	52.879	45.918	37	30.354	33.573	88.864	91.914	79.918	38.727	32.961	30.366	23.09	91.414	44.398	24.754
chr1	54547234	54548534	26027	+	ACOT11	ICP	-	-	-	93.952	16.969	8.752	1.034	2.166	57.264	48.524	26.402	29.852	8.899	1.818	1.574	1.534	0.164	0	1.881	65.423	55.652	52.05	1.652	0.486	0.589	0.358	66.803	0.913	0.924
chr1	54623127	54624427	338094	-	FAM151A	LCP	-	-	-	95.748	1.62	1.603	1.604	4.548	88.239	68.594	47.422	53.972	23.447	9.932	4.876	4.582	3.233	3.05	3.087	90.884	77.085	71.037	10.05	4.816	1.906	2.759	88.688	6.053	4.25
chr1	54640840	54642140	100527960	+	MROH7-TTC4	LCP	-	-	-	84.039	6.945	2.771	2.653	5.774	82.823	68.137	56.758	60.02	25.512	8.568	13.948	6.889	3.481	3.394	3.417	78.149	72.498	68	5.209	3.738	2.971	0	85.912	8.899	3.548
chr1	54640840	54642140	374977	+	MROH7	LCP	-	-	-	84.039	6.945	2.771	2.653	5.774	82.823	68.137	56.758	60.02	25.512	8.568	13.948	6.889	3.481	3.394	3.417	78.149	72.498	68	5.209	3.738	2.971	0	85.912	8.899	3.548
chr1	54714922	54716222	7268	+	TTC4	HCP	-	-	-	0.882	2.374	0.706	0.984	0.946	13.556	9.676	7.087	5.919	4.622	0.998	2.19	1.719	0.901	0.481	0.969	13.96	9.441	9.973	1.382	0.946	1.522	0.395	15.262	1.254	0.935
chr1	54764153	54765453	25973	-	PARS2	HCP	-	-	-	0.145	1.772	0.378	0.505	1.537	9.38	8.627	3.961	4.161	1.355	0.314	0.907	0.65	1.284	0.559	0.199	7.776	8.58	8.639	0.673	0.397	1.037	0.768	9.09	0.789	0.788
chr1	54801979	54803279	55001	-	TTC22	ICP	-	-	-	95.695	40.271	15.039	11.836	4.817	91.194	89.39	78.312	74.578	61.507	35.552	38.566	32.498	10.66	9.064	15.099	92.446	87.407	87.472	21.853	18.734	13.842	8.75	93.896	13.076	15.585
chr1	54805163	54806463	163747	+	LEXM	HCP	-	-	-	8.793	7.262	2.049	2.605	2.497	94.614	89.29	69.28	72.136	37.27	5.984	3.404	4.675	1.51	1.832	1.67	84.61	89.921	86.171	3.284	4.459	1.972	0.468	90.941	3.754	1.955
chr1	54886848	54888148	1718	-	DHCR24	HCP	-	-	-	0.942	0.855	0.542	0.284	0.545	2.743	2.065	1.776	3.633	0.623	1.158	0.634	0.955	0.643	0.167	0.942	2.493	1.895	2.172	0.985	0.87	0.944	1.108	4.352	2.046	0.412
chr1	54886624	54887924	107984958	+	LOC107984958	HCP	-	-	-	1.091	0.877	0.379	0.261	0.53	1.023	0.853	1.085	2.763	0.487	1.039	0.569	0.856	0.768	0.15	0.845	1.172	1.289	1.327	0.883	0.78	0.847	0.996	1.446	2.273	0.485
chr1	54980060	54981360	105378736	-	LOC105378736	HCP	-	-	-	0.284	23.504	6.13	0.763	0.481	27.269	20.998	8.88	8.078	4.042	1.905	1.177	1.207	0.779	0.736	0.188	23.835	14.507	13.513	2.08	0.508	1.391	0.366	23.243	0.183	0.85
chr1	54979714	54981014	199964	+	TMEM61	HCP	-	-	-	3.334	7.678	4.597	0.919	0.426	24.664	22.646	10.738	11.301	8.038	2.08	2.013	1.728	0.93	1.077	0.345	23.039	16.32	16.322	2.161	0.614	1.622	0.542	23.286	0.785	0.912
chr1	54998044	54999344	7809	+	BSND	LCP	-	-	-	89.599	43.765	13.723	4.473	4.85	80.345	53.511	27.456	33.971	14.677	7.729	7.72	4.624	4.743	2.06	5.601	78.716	47.078	50.125	5.393	5.475	4.825	3.313	83.185	5.57	4.275
chr1	55038576	55039876	255738	+	PCSK9	HCP	-	-	-	1.48	88.21	35.271	0.064	0.554	12.424	10.324	5.631	7.541	2.656	0.623	0.096	0	0.096	0.246	0.209	11.483	8.809	8.299	0.194	0.162	0.246	0.075	10.997	3.541	0.73
chr1	55214974	55216274	23358	-	USP24	HCP	-	-	-	0.267	1.25	0.371	0.47	0.832	2.492	1.072	1.117	0.579	0.743	0.428	0.858	0.314	0.379	0	0.266	2.591	1.036	0.536	0.084	0.396	0.179	1.366	2.061	0.13	0.942
chr1	55214508	55215808	100507634	+	LOC100507634	HCP	-	-	-	0.076	0.93	0.454	0.58	0.504	0.587	1.017	1.009	0.203	0.595	0.456	0.461	0.285	0.345	0.213	0.171	0.482	0.594	0.12	0.076	0.418	0.274	1.241	0.591	0.31	1.183
chr1	55216961	55218261	109729135	+	MIR4422HG	LCP	-	-	-	12.285	47.5	6.228	1.19	6.25	93.126	56.907	38.234	34.45	15.377	2.513	1.719	0.653	0	1.389	0.653	82.711	68.282	59.584	1.961	0.506	4.137	0	81.882	0	0.781
chr1	55224741	55226041	100616272	+	MIR4422	LCP	-	-	-	NA	NA	NA	NA	NA	NA	NA	NA	NA	NA	NA	NA	NA	NA	NA	NA	NA	NA	NA	NA	NA	NA	NA	NA	NA	NA
chr1	55855137	55856437	105378740	-	LOC105378740	LCP	-	-	-	91.653	100	45.043	15.477	12.537	95.572	88.198	73.868	73.46	52.765	27.062	35.543	28.182	12.337	15.317	12.462	80.572	78.123	81.065	21.008	17.85	9.862	11.14	98.75	14.242	12.268
chr1	55944563	55945863	105378739	-	LINC01753	LCP	-	-	-	78	NA	16.403	4.34	4.688	74.883	60.642	59.618	49.71	34.726	15.334	16.084	16.038	11.768	10.038	20.38	76.514	74.834	63.627	12.598	7.326	3.53	5.538	92.5	20.378	9.525
chr1	55944187	55945487	105378738	+	LINC01755	LCP	-	-	-	68.413	26.084	17.37	3.472	2.679	76.568	61.625	58.73	47.7	33.149	13.845	12.508	12.826	7.355	5.313	12.738	71.667	61.181	52.046	11.813	5.411	3.456	2.5	71.774	16.341	7.227
chr1	55960169	55961469	105378737	+	LOC105378737	LCP	-	-	-	92.084	35.714	13.691	0	1.852	88.843	79.04	47.47	52.066	24.723	10.626	14.183	11.187	1.786	6.019	1.786	89.973	91.569	67.661	8.99	8.176	9.127	7.014	92.928	10.682	4.974
chr1	56125450	56126750	105378741	-	LOC105378741	LCP	-	-	-	84.524	89.584	50.451	16.778	31.749	83.499	76.19	73.688	69.481	54.984	40.189	39.139	29.471	18.056	16.457	27.986	94.986	82.654	80.76	36.548	38.888	23.948	21.453	89.629	29.26	47.564
chr1	56414063	56415363	105378744	+	LINC01767	LCP	-	-	-	90.926	0	3.781	10.011	2.381	80.713	76.804	43.342	63.118	16.443	5.739	5.456	3.418	0.49	3.889	1.563	83.927	73.053	77.064	1.674	2.192	2.639	0	87.6	3.168	1.191
chr1	56579184	56580484	8613	-	PLPP3	HCP	-	-	-	1.048	7.919	1.134	0.826	0.66	8.49	6.361	4.772	5.876	2.156	0.405	1.272	1.459	0.513	0	0	8.174	7.174	5.978	1.523	0.33	0	1.463	7.297	0	0.537
chr1	56644918	56646218	101929935	-	LOC101929935	HCP	-	-	-	0.11	0.6	0.574	0.49	1.893	0.567	0.602	0.298	1.04	0.432	0.106	0.532	0.427	0.652	0.111	0	1.475	0.392	0.533	0.641	0.662	0.347	0.418	0.579	0.224	0.148
chr1	56644417	56645717	5563	+	PRKAA2	HCP	-	-	-	0.12	0.533	0.404	0.473	2.414	2.397	1.873	0.806	1.774	0.822	0.104	0.523	0.42	0.572	0.109	0	3.239	1.889	1.821	0.588	0.651	0.296	0.411	2.848	0	0.147
chr1	56831586	56832886	199920	-	FYB2	ICP	-	-	-	7.143	3.334	2.565	1.429	1.736	55.682	47.925	32.088	32.072	21.374	5.432	4.177	1.728	0	6.766	1.958	70.719	45.048	48.323	1.967	0.264	0.588	0.505	61.729	2.05	0
chr1	56853870	56855170	731	+	C8A	LCP	-	-	-	89.815	NA	8.226	0	1.818	92.484	72.396	44.518	45.742	22.566	6.858	8.22	2.5	3.636	2.5	1.666	90.286	80.998	71.896	5.866	4.334	0.952	0	91.2	8	5.513
chr1	56973983	56975283	732	-	C8B	LCP	-	-	-	87.222	19.149	15.926	13.56	17.156	90.62	76.481	69.099	74.56	61.156	43.573	38.474	34.652	15.151	31.577	26.986	73.412	83.758	70.868	37.512	25.737	19.247	14.826	94.808	42.372	41.599
chr1	56966636	56967936	105378745	+	LOC105378745	ICP	-	-	-	7.791	9.569	4.105	1.085	5.007	86.964	78.24	65.545	65.53	37.554	18.279	10.438	14.388	1.629	3.839	6.168	94.405	88.252	86.293	10.812	7.622	3.811	2.978	97.67	11.807	6.923
chr1	56986626	56987926	112267900	+	LOC112267900	LCP	-	-	-	97.254	22.06	8.081	3.896	3.757	91.809	75.694	72.051	79.862	53.268	23.535	18.854	11.596	0	7.371	5.64	92.841	88.306	81.036	14.187	8.871	2.381	1.476	95.213	11.412	14.937
chr1	58250147	58251447	1600	-	DAB1	HCP	-	-	-	2.2	3.448	0.765	0.157	1.126	9.131	8.874	4.845	5.76	3.918	1.65	3.296	1.16	1.466	0.329	1.124	8.462	7.705	9.155	1.867	2.496	0.701	1.243	10.34	0.808	0.189
chr1	57016405	57017705	105378748	+	LOC105378748	LCP	-	-	-	98.771	6.538	12.335	6.789	9.782	93.88	84.86	71.716	73.021	42.327	24.319	17.841	9.485	1.111	9.42	11.779	93.338	82.453	86.441	9.683	12.292	3.649	1.945	96.783	7.269	10.956
chr1	57169417	57170717	105378747	+	LOC105378747	LCP	-	-	-	87.334	NA	19.022	13.229	7.142	86.131	72.257	65.722	63.927	41.203	26.011	22.227	23.388	6.918	9.849	6.517	81.74	77.354	71.529	16.167	9.412	3.771	0	94.311	4.366	8.868
chr1	57859643	57860943	101926890	+	DAB1-AS1	LCP	-	-	-	96	96.667	38.313	NA	9.858	92.062	78.793	44.105	59.865	30.18	12.49	19.78	15.267	4.945	14.562	3.968	96.428	92.342	85.013	16.092	16.585	13.547	3.493	97.353	15.608	16.267
chr1	57950477	57951777	105378746	+	LOC105378746	LCP	-	-	-	NA	NA	26.694	NA	4.676	79.282	74.046	52.58	57.192	25.113	10.515	11.938	9.218	0	5.403	5.897	57.182	54.142	51.666	10.658	8.23	3.572	0	92.343	8.65	7.758
chr1	58450156	58451456	107984960	-	LOC107984960	ICP	-	-	-	92.437	89.547	39.937	9.492	10.686	86.21	83.991	77.116	76.495	59.954	25.146	29.175	20.219	3.544	8.216	9.726	85.875	81.848	75.882	17.59	11.52	4.849	4.377	91.739	16.595	15.078
chr1	58546399	58547699	115209	-	OMA1	HCP	-	-	-	0.381	6.022	0.582	1.34	0.963	8.847	7.429	4.262	3.741	1.105	0.794	0.634	0.516	0.369	0.239	0	9.07	6.879	5.13	0.437	0.192	2.096	1.443	6.733	0.287	0.213
chr1	58577094	58578394	4070	-	TACSTD2	HCP	-	-	-	0.846	22.759	1.044	0.202	0.209	10.495	8.801	3.969	4.232	2.527	1.22	1.064	0.746	1.136	0.303	0.311	10.089	7.561	6.414	1.815	1.499	0.645	1.081	8.67	0.221	1.133
chr1	58699691	58700991	114803	-	MYSM1	HCP	-	-	-	1.481	3.009	0.597	2.601	3.038	32.614	26.26	23.224	20.873	15.203	5.972	7.803	6.288	1.564	0.546	1.588	32.318	26.157	27.593	5.825	4.486	4.275	2.511	34.393	1.651	3.305
chr1	58712177	58713477	112268263	+	LOC112268263	LCP	-	-	-	82.589	18.323	4.466	4.615	7.288	81.333	69.236	44.27	57.389	28.657	16.92	11.339	10.601	3.234	5.836	5.208	87.837	68.414	53.71	12.07	8.39	1.35	2.084	83.888	7.739	7.477
chr1	58760110	58761410	105378751	+	LOC105378751	ICP	-	-	-	8.009	7.416	1.046	9.462	7.26	92.513	90.826	80.039	81.298	58.751	19.436	19.456	14.106	2.464	7.494	8.313	95.696	90.903	89.49	11.019	8.703	4.79	0.779	97.05	7.675	4.576
chr1	58783713	58785013	3725	-	JUN	HCP	-	-	-	0.538	4.074	0.843	0.594	0.173	0.478	0.766	0.239	0.339	0.367	1.242	1.632	0	0.045	0.67	0.576	0.52	1.702	0.348	0.627	0.335	0.479	0.389	0.448	0.346	0.441
chr1	58784251	58785551	100131060	+	LINC01135	HCP	-	-	-	0.67	0	0.719	0.56	0.118	0.522	0.76	1.99	0.41	0.392	0.888	1.402	0.075	0.254	0.74	0.221	3.425	1.624	0.351	0.057	0.123	0.584	0.566	0.172	0.533	0.575
chr1	58808020	58809320	101926907	+	LOC101926907	ICP	-	-	-	85.229	41.637	9.565	12.994	4.241	82.285	80.801	69.629	61.495	41.528	13.464	26.711	13.775	0.368	4.195	4.072	89.049	82.037	77.374	9.447	6.298	3.317	0.568	91.712	1.042	3.6
chr1	58855820	58857120	107984961	-	LOC107984961	LCP	-	-	-	98.29	0	5.308	11.655	7.666	92.197	79.036	72.631	73.186	44.858	37.974	36.99	30.086	10.466	13.099	15.226	94.301	90.153	84.868	26.709	23.85	17.634	4.514	92.519	35.23	17.43
chr1	59029529	59030829	105378753	-	LOC105378753	LCP	-	-	-	90.495	18.842	15.956	5.478	6.894	95.743	85.868	72.623	73.714	50.031	24.533	26.029	14.098	5.297	6.229	11.216	95.982	89.563	88.366	27.459	10.064	10.941	2.222	92.672	8.42	11.077
chr1	59019576	59020876	101926925	+	LINC01358	LCP	-	-	-	98.334	93.75	25.732	8.168	8.014	91.68	71.742	56.62	60.808	52.672	19.993	22.642	28.982	7.548	4.676	18.367	89.597	75.617	79.292	19.052	14.132	13.077	5.407	91.308	13.365	17.127
chr1	59146407	59147707	729467	-	HSD52	HCP	-	-	-	0.431	0.234	0.424	0.51	0.829	12.815	8.676	4.881	4.112	1.693	0.137	0	0.422	0.952	0.117	0.182	10.619	8.458	8.851	0.212	0.549	0.448	0.126	12.67	0.164	0.976
chr1	59296215	59297515	105378756	-	LOC105378756	HCP	-	-	-	0.507	2.851	0.368	0.074	0.326	4.649	1.389	0.747	0.684	0.293	0.158	0.08	0	0.443	0.18	1.189	3.88	2.512	1.844	1.104	1.666	0.771	0.888	4.72	0.092	0.465
chr1	59295505	59296805	55277	+	FGGY	HCP	-	-	-	0.745	4.58	0.743	0.384	0.197	14.104	10.167	1.416	3.186	2.281	1.244	0.488	0.139	0	0.104	1.614	14.121	10.692	11.561	1.078	2.458	0.318	0.891	12.73	0	0.541
chr1	59732896	59734196	100616409	-	MIR4711	LCP	-	-	-	89.471	67.5	27.599	9.362	6.815	92.889	78.599	71.786	61.865	45.995	25.032	25.214	22.05	16.731	18.621	8.236	96.876	80.856	79.368	18.121	15.513	8.422	8.387	95.249	26.002	15.112
chr1	59771895	59773195	101926944	+	LOC101926944	LCP	-	-	-	84.787	94.286	36.755	0	4.938	84.782	73.432	41.644	42.589	11.202	4.295	3.785	0.568	0	0	0.478	88.993	77.839	63.603	2.585	0.35	0.568	0	96.742	1.905	0.854
chr1	59815340	59816640	105378758	-	LOC105378758	ICP	-	-	-	0.433	4.048	2.163	1.04	2.349	21.488	5.418	2.915	6.3	1.025	0	0	0.264	0	0	0	17.58	9.256	8.424	0.247	0	1.059	0	23.801	0	0.87
chr1	59813961	59815261	51361	+	HOOK1	HCP	-	-	-	1.082	3.235	0.678	0.46	1.271	11.635	9.101	9.331	9.003	7.134	5.93	4.892	5.042	4.561	1.658	2.679	14.564	8.046	10.588	4.127	2.869	3.162	1.911	12.734	3.188	1.786
chr1	59926398	59927698	1573	-	CYP2J2	HCP	-	-	-	0	99.601	45.001	1.538	1.853	18.917	13.522	8.407	8.345	5.916	4.555	2.66	4.899	0.807	0.379	3.595	18.005	11.569	12.766	1.631	1.191	0.587	1.231	18.956	2.551	2.462
chr1	60073370	60074670	127795	-	C1orf87	HCP	-	-	-	0.317	1.19	1.653	1.297	4.832	32.587	30.745	14.816	18.419	15.025	11.34	8.421	6.197	3.1	2.654	5.7	28.942	28.518	25.926	5.019	4.32	4.507	0.784	31.179	4.878	4.254
chr1	60113925	60115225	105378760	+	LOC105378760	LCP	-	-	-	86.823	29.51	10.326	0	5.682	58.378	47.183	20.099	14.288	16.246	4.444	4.677	0	1.01	0.926	0.793	56.815	47.689	41.863	4.583	0.529	0	0	60.187	0.793	0.741
chr1	60147624	60148924	107984963	+	LOC107984963	LCP	-	-	-	85.79	16	12.204	0.794	2.21	78.509	65.036	52.839	37.801	20.26	5.239	4.286	1.939	0.84	2.197	2.626	94.517	75.48	81.453	7.396	1.83	0.953	0.953	95.481	2.58	7.601
chr1	60276695	60277995	105378761	-	LOC105378761	LCP	-	-	-	98.611	20.135	10.921	2.43	4.465	91.78	79.696	52.9	56.247	32.509	14.675	10.219	7.224	1.911	2.026	5.648	82.784	81.753	76.885	6.281	5.914	3.305	1.111	92.991	5.303	6.018
chr1	60258182	60259482	107984962	+	LOC107984962	LCP	-	-	-	96.786	15.782	25.383	10.163	7.007	90.164	79.219	47.7	54.239	23.876	17.456	14.9	8.547	2.779	5.054	1.429	83.117	70.974	70.463	6.394	1.863	1.429	2.381	85.419	8.174	11.574
chr1	60279563	60280863	107985379	+	LOC107985379	LCP	-	-	-	81.11	0	15.146	1.818	4.356	74.862	53.72	37.744	31.34	13.226	9.522	5.576	1	0	3.246	0	67.28	59.46	44.89	1.052	0.74	0	1.112	68.658	0	1.176
chr1	60622285	60623585	105378763	-	LINC01748	LCP	-	-	-	97.403	NA	42.471	4.23	7.417	91.479	86.766	61.836	65.031	44.824	17.394	14.066	14.683	7.101	9.305	10.11	87.444	74.017	81.318	14.703	11.863	9.804	8.334	96.714	8.737	15.095
chr1	60825184	60826484	101926964	-	LOC101926964	LCP	-	-	-	NA	NA	23.333	NA	NA	NA	79.985	51.422	63.753	32.708	10.795	21.25	15.26	4.168	1.923	5.768	87.083	72.94	76.047	10.178	7.145	4.19	0	93.99	2.777	4.582
chr1	60924757	60926057	105378764	-	LOC105378764	LCP	-	-	-	92.883	0	4.034	1.32	3.589	79.038	55.098	36.731	45.733	22.708	5.682	5.121	1.583	0.794	1.716	2.692	80.171	59.208	67.804	3.432	3.658	1.926	1.046	80.632	3.09	1.152
chr1	60970376	60971676	100996570	-	NFIA-AS2	LCP	-	-	-	97.315	0	12.707	0	2.21	70.124	48.929	49.147	42.959	22.433	5.636	4.493	4.307	0	0	3.367	65.28	58.964	48.109	6.499	4.081	0	0	52.631	7.46	0
chr1	61076357	61077657	4774	+	NFIA	HCP	-	-	-	0	0	0.191	0.396	0.375	0.752	0.637	2.198	1.773	1.664	0	0.201	1.142	1.075	0.682	0.77	1.671	2.413	2.051	0.582	0.805	0.582	1.393	1.348	0.695	0.922
chr1	61253118	61254418	645030	-	NFIA-AS1	LCP	-	-	-	NA	NA	33.355	7.28	NA	NA	88.035	66.51	78.183	72.165	40.822	39.715	34.153	7.07	5.2	16.085	87.98	85.165	86.548	32.383	16.725	14.48	12.082	89.483	26.013	8.485
chr1	61555497	61556797	105378766	-	LOC105378766	LCP	-	-	-	98.333	NA	49.975	58.108	66.22	88.67	90.158	84.722	90.26	72.3	71.938	66.93	64.06	64.402	56.14	60.82	100	87.153	86.885	65.758	65.355	41.415	53.295	93.927	64.53	67.483
chr1	61636214	61637514	107984964	+	LOC107984964	LCP	-	-	-	95.543	90.476	31.892	2.455	0	76.169	34.044	7.301	19.979	6.968	4.881	1.953	1.667	0.994	4.713	2.228	60.137	36.227	45.419	2.315	1.042	0.417	0.521	76.385	3.819	5.707
chr1	61725023	61726323	83941	-	TM2D1	HCP	-	-	-	1.317	1.173	0.446	0.439	1.453	8.478	3.118	2.47	3.352	1.774	0.96	1.166	1.301	0.227	0.59	0.706	8.845	5.625	5.322	0	0	0.955	0.271	9.549	0.192	0.778
chr1	61741566	61742866	10207	+	PATJ	HCP	-	-	-	0.563	1.465	0.314	0.082	0.51	4.062	3.23	1.232	0.943	0.225	0.642	0.592	0.2	0.993	0	0.099	3.841	3.831	2.783	0.1	0.767	0.267	1.379	5.892	0.678	0.313
chr1	62032542	62033842	107984965	-	LOC107984965	LCP	-	-	-	95	90	42.16	6.398	3.283	83.866	78.424	68.574	74.182	38.592	13.565	17.156	12.668	3.095	9.687	7.784	73.819	76.273	84.608	12.446	9.072	0	1.111	76.791	6.307	3.255
chr1	62077886	62079186	100422902	+	MIR3116-1	LCP	-	-	-	91.302	NA	37.519	10.723	5.223	93.247	88.744	78.229	80.101	60.436	31.31	26.668	20.218	6.299	9.361	9.785	87.88	86.436	84.903	13.463	10.094	9.914	3.196	94.698	12.835	14.385
chr1	62078456	62079756	100422946	-	MIR3116-2	LCP	-	-	-	95.606	NA	35.516	5.11	3.189	93.935	82.262	72.934	66.759	46.335	24.204	20.499	16.315	3.434	5.195	8.711	95.774	89.306	84.905	8.358	9.156	7.61	1.113	95.253	11.516	14.05
chr1	62193902	62195202	54596	+	L1TD1	HCP	-	-	-	11.542	4.012	0.949	2.743	3.227	14.27	12.181	10.794	9.603	7.144	4.53	3.868	4.619	2.933	2.258	4.243	13.966	13.948	11.872	2.11	3.197	4.349	1.528	15.98	2.045	2.061
chr1	62319014	62320314	163782	-	KANK4	HCP	-	-	-	0.379	1.814	0.763	0.841	2.443	26.782	23.788	19.725	18.202	7.63	0.812	0.438	1.01	0.206	0	0.443	27.124	23.308	23.884	0.5	0.921	0.468	0.102	27.469	0.217	0.762
chr1	62422916	62424216	105378768	+	LOC105378768	ICP	-	-	-	43.662	16.151	12.701	14.155	6.407	90.37	86.382	78.786	80.886	65.896	38.508	44.057	38.85	19.964	12.092	20.004	91.594	88.685	85.304	24.639	19.722	12.16	6.245	92.934	19.554	20.037
chr1	62435404	62436704	7398	+	USP1	HCP	-	-	-	0.53	3.232	0.429	0.259	0.497	9.907	5.982	3.249	3.707	1.343	0.504	2.102	1.26	0.671	1.559	0.147	8.895	5.454	5.847	0.562	0.416	1.058	0.952	11.874	0.064	0.116
chr1	62687968	62689268	85440	-	DOCK7	HCP	-	-	-	0.468	1.974	0.73	0.342	0.253	1.547	1.114	1.014	1.214	0.853	0.301	0.153	0.803	1.591	0.695	0.384	0.525	0.377	0.642	0.566	0.385	0.45	1.859	0.252	0	0.565
chr1	62596587	62597887	27329	+	ANGPTL3	LCP	-	-	-	96.263	99.073	56.52	10.277	6.154	96.766	89.716	79.636	80.733	55.73	35.195	28.411	26.578	8.543	12.815	13.594	93.913	86.074	86.783	29.898	20.301	13.059	8.793	99.108	19.531	23.095
chr1	62782865	62784165	84938	+	ATG4C	HCP	-	-	-	0.402	4.408	0.328	1.903	1.846	59.576	60.155	56.447	57.618	49.202	44.26	39.853	34.145	17.909	10.68	17.95	56.416	60.393	58.486	15.15	16.304	7.574	0.499	62.008	14.188	9.814
chr1	63012071	63013371	105378769	-	LINC01739	LCP	-	-	-	84.082	3.111	10.417	2.858	6.788	85.965	76.801	56.836	64.467	37.804	20.648	13.309	13.082	6.09	7.603	8.669	81.305	77.306	73.214	12.613	14.003	5.051	3.608	84.815	6.591	5.583
chr1	63316857	63318157	199899	-	LINC00466	HCP	-	-	-	0.513	0.469	0.755	0.277	0.629	10.327	6.426	2.046	1.39	0.461	0.582	0.413	0.641	0.618	0.28	0.879	10.371	5.283	7.699	1.253	1.067	0.254	0.324	11.326	0.239	0.337
chr1	63172305	63173605	105378770	+	LOC105378770	LCP	-	-	-	NA	NA	0.783	NA	NA	56.567	41.94	35	35.833	21.033	3.313	5.555	5.935	0	2.632	0	67.5	43.75	46.73	2.273	5.262	0	0	78.56	10.295	NA
chr1	63324041	63325341	100996301	-	FOXD3-AS1	HCP	-	-	-	0.468	2.696	0.528	0.06	0.181	0.502	1.127	1.239	1.707	0.339	0	0.494	0.928	0.683	1.176	0.439	1.324	1.153	1.4	0.629	0.742	1.884	0.468	0.726	0.284	0.696
chr1	63322159	63323459	27022	+	FOXD3	HCP	-	-	-	0.12	0.179	0.361	0.929	0.4	0.773	0.704	2.808	0.66	1.244	1.425	0.886	0.45	0.564	0.552	0.062	0.956	1.321	0.733	0.679	0.621	1.854	0.706	0.246	1.818	0.582
chr1	63326584	63327884	102464823	-	MIR6068	ICP	-	-	-	0.347	2.083	0.531	0.37	1.698	2.588	2.043	1.013	1.307	0.894	0.571	0	0.066	0	0	0.388	2.794	2.602	4.543	0.12	0.096	0.137	0.137	2.558	1.572	0.428
chr1	63366690	63367990	29929	+	ALG6	HCP	-	-	-	1.025	2.544	0.814	0.736	0.405	9.678	9.255	6.748	4.907	5.063	2.768	5.761	1.334	1.375	1.34	1.175	11.196	9.61	8.622	2.111	1.171	1.829	1.703	11.801	2.977	2.437
chr1	63528995	63530295	23421	-	ITGB3BP	ICP	-	-	-	90.862	86.197	52.388	12.209	8.021	91.543	90.141	77.222	85.22	65.995	37.853	38.403	38.381	17.809	18.588	29.558	92.091	87.954	90.338	28.024	23.331	13.714	12.7	94.435	27.609	18.189
chr1	63487057	63488357	102724319	+	LOC102724319	ICP	-	-	-	NA	100	54.898	NA	4.423	89.863	87.364	68.963	72.269	71.207	35.139	34.581	25.706	6.199	11.703	17.19	84.146	78.444	86.396	17.006	18.54	13.229	8.089	96.528	13.988	12.767
chr1	63522401	63523701	84455	+	EFCAB7	HCP	-	-	-	0	0.918	0.808	0.357	0.591	0.99	0.378	0.331	0.223	0.287	0	0.326	0	0	0.551	0	0.992	0.187	0.606	0	1.391	0.193	0	0.078	0.24	0.363
chr1	63592376	63593676	5236	+	PGM1	HCP	-	-	-	0.786	0	1.003	1.45	1.389	13.83	7.789	4.437	3.911	3.724	0.88	0.649	0.821	0.385	0.227	0.363	13.206	6.613	7.655	0.216	0.257	0.148	0.248	15.324	0	0.814
chr1	63667461	63668761	105378771	+	LOC105378771	LCP	-	-	-	95.665	52.142	14.069	15.448	10.159	89.979	81.615	76.744	79.039	72.588	55.081	58.5	51.884	42.778	29.333	41.372	89.908	86.751	81.779	41.172	37.995	22.479	31.401	91.773	37.116	33.717
chr1	63773119	63774419	4919	+	ROR1	HCP	-	-	-	0.6	0.61	0.71	0.584	0.295	1.746	1.836	1.103	0.225	0.275	0.316	0.621	0.127	0.2	0.127	0.158	1.238	1.106	1.32	2.22	0.706	0.154	0.402	1.599	0.08	0.804
chr1	64036057	64037357	105378772	-	LOC105378772	LCP	-	-	-	97.778	NA	23.653	7.917	10.222	93.878	82.958	73.915	81.1	67.803	37.958	44.153	27.682	22.163	8.102	18.195	96.633	91.487	82.923	21.318	24.343	18.095	4.523	94.75	26.855	24.142
chr1	64113391	64114691	101927034	-	ROR1-AS1	LCP	-	-	-	95.593	23.474	10.179	6.266	6.247	80.929	68.251	59.306	64.897	41.1	17.345	21.218	12.69	6.129	12.566	8.708	82.631	68.941	76.187	13.462	14.232	8.949	4.241	87.022	15.652	13.367
chr1	64196107	64197407	105378773	-	LOC105378773	LCP	-	-	-	96.899	43.113	3.713	1.558	3.928	85.066	77.624	60.985	74.477	48.11	16.091	15.082	6.012	3.648	2.156	5.265	86.455	85.4	76.288	9.571	5.087	1.762	4.165	88.627	12.459	2.463
chr1	64201902	64203202	148581	+	UBE2U	ICP	-	-	-	1.515	11.312	2.192	7.25	25.296	89.355	55.769	48.949	45.285	31.787	26.303	19.963	25.726	10.751	11.919	8.709	91.693	66.648	66.397	20.867	16.269	15.586	16.873	91.433	18.661	14.584
chr1	64368785	64370085	105378774	+	LOC105378774	LCP	-	-	-	95.385	100	37.184	7.207	28.273	78.987	80.307	71.266	72.456	65.743	38.714	43.511	43.181	24.709	23.884	22.714	78.461	68.149	77.277	31.564	27.041	24.279	18.704	86.44	31.973	42.229
chr1	64469788	64471088	107984966	-	LOC107984966	HCP	-	-	-	0.574	0	0.499	0.254	0.662	0.72	0.645	1.093	0.4	2.086	0.313	0.223	0.795	0.58	0.117	0.159	0.986	0.513	1.164	0.572	0.732	0.592	1.597	0.048	0.436	0.619
chr1	64469893	64471193	57685	+	CACHD1	HCP	-	-	-	0.593	0	0.496	0.261	0.875	0.7	0.664	1.126	0.413	2.102	0.322	0.269	0.819	0.597	0.12	0.161	1.016	0.528	1.199	0.589	0.754	0.597	1.645	0.05	0.449	0.601
chr1	64578947	64580247	100616338	+	MIR4794	LCP	-	-	-	96.667	NA	35.656	5.845	0	86.351	75.353	48.566	48.84	21.76	8.991	7.46	8.907	2.301	1.52	2.597	78.834	63.649	64.251	7.123	5.393	0.84	0	91.151	6.093	3.786
chr1	64744079	64745379	55225	+	RAVER2	HCP	-	-	-	0.527	1.529	0.892	0.551	0.452	2.183	1.558	1.697	1.045	0.197	0.964	0.367	1.1	1.901	0.383	1.204	1.903	1.133	2.599	2.018	0.982	2.202	1.089	1.108	0.253	0.479
chr1	65067346	65068646	3716	-	JAK1	HCP	-	-	-	0.325	0	0.514	0.159	0.375	1.575	0.91	0.428	0.548	1.307	0.477	0.43	0.552	0.376	0.71	0.142	0.913	2.674	0.879	0.712	0.099	0.679	0.384	0.748	0.356	0.179
chr1	65002076	65003376	101927084	-	LINC01359	HCP	-	-	-	0.353	1.282	0.846	0.96	0.797	8.12	6.302	3.929	3.341	3.156	0.723	0.336	1.083	1.082	0.877	0.283	9.224	6.419	6.23	0.982	0.873	0.785	0.817	7.348	0.357	0.242
chr1	65057442	65058742	100500854	-	MIR3671	LCP	-	-	-	97.083	85.714	37.355	2.367	5.911	94.062	89.065	75.139	76.361	52.88	14.049	26.137	12.223	1.967	8.862	14.806	94.828	88.78	81.096	11.655	6.822	1.811	2.788	96.085	11.178	6.528
chr1	65058108	65059408	406893	-	MIR101-1	LCP	-	-	-	90.938	81.25	32.82	1.543	3.486	91.259	83.409	69.397	79.625	54.093	19.445	30.864	16.123	3.275	7.951	12.376	90.131	89.532	85.687	13.602	6.23	2.345	5.678	98.542	12.916	6.874
chr1	65146442	65147742	205	+	AK4	HCP	-	-	-	1.412	3.67	0.472	0.822	0.543	11.366	8.437	6.883	6.643	2.018	0.61	0	0.248	0	0	0	11.915	7.889	7.589	0.108	0.511	0	0.319	13.429	0.808	0.905
chr1	65263794	65265094	9829	+	DNAJC6	ICP	-	-	-	3.519	45.246	9.193	0.261	1.304	12.476	7.328	2.597	6.051	1.202	0.278	3.262	0.506	0.371	0.292	0	10.854	5.458	10.669	2.112	0.198	0.327	0	9.823	0	1.275
chr1	65309003	65310303	102724416	-	LOC102724416	HCP	-	-	-	0.7	7.227	0.779	0.568	1.23	0.334	0.479	0.307	0.423	0.318	0.332	0	0.445	0.219	0.561	0	4.809	1.669	1.687	0.513	0.654	0.992	0.549	0.673	0	0.349
chr1	65313820	65315120	112268227	+	LOC112268227	LCP	-	-	-	88.889	91.345	38.958	3.781	4.797	79.566	76.569	51.883	55.563	40.005	32.021	31.461	18.69	9.348	7.071	10.295	88.674	74.655	79.839	25.203	16.985	9.588	2.283	83.449	15.697	15.706
chr1	65419548	65420848	54741	+	LEPROT	HCP	-	-	-	0.795	0.13	0.718	0.565	0.249	2.096	0.677	0.059	0.473	1.193	1.198	1.369	2.148	0.538	0	0	1.913	0.503	0.273	0.448	0.118	0.382	0.679	1.17	0	0.647
chr1	65419752	65421052	3953	+	LEPR	HCP	-	-	-	0.717	0.111	0.709	0.651	0.219	0.757	0.402	0.116	0.416	0.888	1.106	1.353	2.032	0.61	0	0.243	1.17	0.127	0.084	0.394	0.165	0.336	0.716	0.235	0	0.738
chr1	65791610	65792910	5142	+	PDE4B	HCP	-	-	-	0.656	1.136	1.044	0.622	1.871	10.865	6.839	4.406	6.475	3.387	0.675	0.967	1.297	0	0.148	0.911	8.342	7.433	7.731	1.39	0.568	1.337	0.316	8.199	0.78	0.887
chr1	66050318	66051618	101927139	-	LOC101927139	LCP	-	-	-	84.834	34.346	33.829	1.563	5.656	90.579	86.239	57.333	48.3	32.655	11.555	10.927	12.843	2.125	1.707	8.022	96.32	85.578	79.028	11.392	7.863	0	6.46	82.653	9.444	8.101
chr1	66415659	66416959	105378776	+	LOC105378776	LCP	-	-	-	NA	NA	32.526	NA	NA	90.444	89.148	89.476	82.906	69.478	64.386	60.346	61.53	54.334	44.592	51.15	97.778	92.83	85.066	53.598	51.004	48.358	49	97.778	58.222	40.097
chr1	66532372	66533672	84251	+	SGIP1	HCP	-	-	-	2.534	3.028	0.839	0.486	0.25	9.105	5.098	2.716	1.966	1.829	0.876	0.255	1.248	0.118	0	0	8.049	4.071	7.002	0.507	0.342	0.236	0.183	9.917	0.164	0.871
chr1	66627540	66628840	100422871	+	MIR3117	LCP	-	-	-	86.768	14.286	8.801	7.344	8.124	80.868	80.016	62.956	70.381	47.305	25.297	17.057	14.5	7.243	10.108	13.948	80.473	77.469	81.22	18.308	15.965	4.593	2.36	87.767	19.809	15.386
chr1	66751247	66752547	200132	+	TCTEX1D1	HCP	-	-	-	0.991	4.71	0.631	0.563	0	15.491	9.868	3.331	4.86	2.05	1.298	0	0.864	0	0	0.271	15.461	11.376	8.556	0.167	1.262	0	0	15.409	0	0.313
chr1	66800859	66802159	10022	-	INSL5	LCP	-	-	-	92.644	16.667	16.014	7.393	6.62	94.585	84.705	54.9	55.676	40.45	21.393	17.559	11.681	5.209	7.904	11.17	93.256	88.954	79.796	15.685	9.306	10.215	3.409	94.972	13.494	11.419
chr1	66924487	66925787	79819	-	WDR78	HCP	-	-	-	0.198	0	0.488	0.268	0.354	0.351	1.028	0.748	1.189	0.427	0.625	0.289	0.348	0.309	2.473	0.556	1.162	1.144	1.135	0.433	0.79	0.646	0	1.12	0.531	0.608
chr1	66923995	66925295	57708	+	MIER1	HCP	-	-	-	0.343	0	0.498	0.33	0.304	10.204	4.578	0.461	1.173	0.208	0.073	0.301	0.397	0.532	1.942	0.379	9.77	6.609	5.511	0.531	0.564	0.648	0.126	11.768	0.598	0.853
chr1	67054023	67055323	23169	-	SLC35D1	HCP	-	-	-	0.313	0	0.981	0.273	1.12	6.564	6.413	1.509	2.124	2.496	0.433	2.31	0.611	0.137	0.536	0.397	8.634	6.997	5.828	0.434	0.926	0.792	1.032	8.695	0	0.731
chr1	67141246	67142546	400757	-	C1orf141	LCP	-	-	-	85.44	0	9.65	2.25	2.5	80.778	62.953	36.967	38.816	18.744	3.663	6.663	3.048	0	1.01	0.625	87.773	65.361	66.305	3.723	3.222	1	2	95.257	1.429	3.636
chr1	67137739	67139039	149233	+	IL23R	LCP	-	-	-	NA	NA	6.552	4.355	3.94	95.438	67.895	51.875	46.28	26.945	9.09	9.375	3.845	2.777	3.125	3.572	80.833	75.48	56.307	2.632	2.453	0	0	92.52	6.25	2.082
chr1	67306451	67307751	3595	+	IL12RB2	HCP	-	-	-	1.785	81.962	32.574	1.468	0.993	26.356	19.004	15.513	18.734	6.435	3.442	3.249	3.642	1.175	2.183	1.301	25.951	18.772	26.729	1.975	1.913	1.442	1.033	24.598	2.824	1.166
chr1	67399430	67400730	105378779	-	LOC105378779	LCP	-	-	-	52.84	35.277	16.306	9.094	13.105	74.476	64.407	55.815	54.649	36.067	24.256	18.367	13.024	7.924	12.507	9.091	80.049	67.402	67.131	21.131	15.371	6.541	6.268	87.773	10.9	14.373
chr1	67430040	67431340	26135	-	SERBP1	HCP	-	-	-	0.244	0.47	0.302	0.201	0.785	1.248	1.481	0.473	0.478	0.528	0.942	0.661	0.185	0.101	0.184	0.467	0.732	1.85	1	0.267	0.368	1.013	0.351	1.633	0.279	0.649
chr1	67520956	67522256	102724481	+	LINC01702	LCP	-	-	-	96.204	9.608	7.151	12.79	10.328	92.954	80.062	76.33	77.054	59.814	37.859	41.17	30.829	16.262	10.273	20.809	87.408	86.667	82.089	29.348	23.557	8.51	14.063	89.036	17.501	18.808
chr1	67561148	67562448	105378780	+	LOC105378780	LCP	-	-	-	51.618	6.5	4.296	6.892	8.178	58.652	48.506	43.084	37.523	26.094	12.701	14.4	8.516	2.223	3.616	5.878	54.863	43.444	44.701	7.435	6.847	3.03	6.187	56.79	8.218	3.828
chr1	67684277	67685577	1647	+	GADD45A	HCP	-	-	-	0.192	1.496	0.539	0.769	0.902	12.17	9.339	1.502	3.088	1.415	2.02	0.711	0.784	0.122	0.752	1.447	10.808	8.819	8.693	0.562	0.369	0.296	1.837	12.455	0.603	1.428
chr1	67833072	67834372	55970	-	GNG12	HCP	-	-	-	0.751	3.235	0.704	0.152	0.326	13.792	7.936	2.263	4.216	1.309	0.549	0.305	0.685	0.254	0	0.335	12.063	9.784	9.048	0.339	0.713	0.734	0.129	14.454	1.023	0.907
chr1	67753748	67755048	105378781	+	LOC105378781	LCP	-	-	-	95.861	95.833	40.279	5.297	2.409	90.902	76.918	56.864	61.078	33.551	17.44	12.294	11.24	3.705	3.4	3.763	78.934	74.508	71.66	9.815	4.272	3.027	2.622	89.43	3.597	3.409
chr1	67831388	67832688	100289178	+	GNG12-AS1	ICP	-	-	-	0.405	2.857	0.741	0.494	0.232	8.008	3.516	2.833	2.75	0.358	0	0.166	0.166	0	0	0	12.296	4.372	4.23	0.59	0	0	0	7.364	0	0.596
chr1	68051231	68052531	9077	-	DIRAS3	HCP	-	-	-	3.046	91.174	39.96	12.739	9.17	94.662	89.658	85.669	78.692	66.624	56.389	52.817	38.112	21.28	16.512	24.139	56.323	60.523	49.96	22.911	18.142	14.767	9.078	96.103	21.674	42.212
chr1	68232618	68233918	79971	-	WLS	ICP	-	-	-	5.556	0	0.532	0	2.518	5.21	6.048	6.003	6.901	2.531	0.592	1.18	0.703	0.595	0	0.694	8.372	7.872	5.253	0.855	0.198	0	0.758	4.889	0.413	0.379
chr1	68183210	68184510	100302279	-	MIR1262	LCP	-	-	-	100	NA	33.185	10.865	5	89.85	90.007	69.2	68.542	47.66	23.43	16.325	26.703	7.852	5.902	11.405	94.95	87.185	63.62	28.573	13.247	9.42	4.168	97.222	12.5	22.58
chr1	68292409	68293709	105378782	+	LOC105378782	LCP	-	-	-	42.589	1.776	1.668	3.07	1.891	33.226	33.9	39.838	32.801	19.2	7.009	5.725	4.399	0.907	1.091	2.891	62.365	31.871	29.069	2.273	4.015	2.724	0.428	32.185	0.42	0.49
chr1	68449922	68451222	6121	-	RPE65	LCP	-	-	-	NA	100	44.557	NA	0	90.208	73.34	66.025	68.92	35.44	11.138	20.36	2.5	0	2.38	4.285	87.282	67.27	77.5	6.63	1.39	7.135	1.668	96.667	3.572	11.31
chr1	68496821	68498121	55635	-	DEPDC1	HCP	-	-	-	0.67	4.286	1.232	0.344	0.379	1.828	3.087	2.081	1.677	1.218	0.305	0.206	0.79	0.714	0.198	0.313	2.441	3.12	2.217	0.265	0.256	0.502	0	3.311	0	0.583
chr1	68495776	68497076	101927220	+	DEPDC1-AS1	HCP	-	-	-	0.163	16.605	0.621	0.287	0.36	6.094	3.696	1.779	3.727	1.273	1.391	1.153	0.341	0.206	0	0.294	4.89	4.109	2.152	0.232	0.415	0.692	0.154	6.299	0	0.204
chr1	68661367	68662667	107984967	-	LOC107984967	ICP	-	-	-	1.042	0	1.894	6.832	8.168	96.592	89.753	56.689	59.489	46.037	13.922	12.167	14.493	3.762	5.307	8.117	97.528	86.942	76.997	16.048	9.008	4.588	2.648	96.605	10.09	5.225
chr1	68904258	68905558	105378783	-	LOC105378783	LCP	-	-	-	78.3	NA	21.299	0	3.125	85.576	71.367	60.827	58.701	45.911	40.664	24.646	20	12.324	9.394	10.137	80.558	74.856	73.714	20.853	21.449	6.19	10	92.834	14.899	7.2
chr1	69054998	69056298	105378785	+	LINC01707	LCP	-	-	-	86.597	NA	20.073	NA	8.928	91.522	80.793	64.13	80.687	40.065	32.278	28.213	24.225	17.503	9.558	11.73	96.25	85.572	64.295	18	15.3	11.112	6.517	96.667	11.932	8.593
chr1	69196159	69197459	105378787	+	LOC105378787	LCP	-	-	-	NA	NA	35.206	NA	NA	89.722	79.332	37.402	57.934	39.482	15.822	4.2	5.555	2.273	1.852	2.948	87.976	82.9	77.987	7.923	2.735	4.545	1.515	86.935	6.388	8.636
chr1	69249117	69250417	105378786	-	LOC105378786	ICP	-	-	-	16.375	12.748	5.445	15.334	17.754	93.182	81.162	59.607	64.031	47.627	23.01	32.856	22.623	11.826	14.879	20.702	96.307	86.921	80.274	26.166	20.437	11.356	7.055	95.557	23.672	19.432
chr1	69432355	69433655	105378788	+	LINC01758	LCP	-	-	-	NA	NA	NA	NA	NA	NA	NA	NA	NA	NA	NA	NA	NA	NA	NA	NA	NA	NA	NA	NA	NA	NA	NA	NA	NA	NA
chr1	69452001	69453301	105378789	+	LOC105378789	LCP	-	-	-	88.255	51.684	35.883	3.572	4.862	100	75.226	56.82	55.86	35.204	24.305	22.349	13.247	9.521	8.958	13.54	100	84.115	76.96	16.184	14.957	4.969	9.064	95.264	12.821	17.116
chr1	69556932	69558232	105378790	+	LOC105378790	LCP	-	-	-	NA	NA	NA	NA	NA	NA	NA	NA	NA	NA	NA	NA	NA	NA	NA	NA	NA	NA	NA	NA	NA	NA	NA	NA	NA	NA
chr1	69566230	69567530	57554	+	LRRC7	HCP	-	-	-	2.757	0.618	1.049	0.357	1.754	23.839	18.881	5.901	9.042	4.892	3.462	3.248	3.33	1.575	0.832	1.943	20.726	15.277	14.549	2.311	1.904	0.403	1.568	18.634	2.141	0.978
chr1	70041861	70043161	105378792	-	LOC105378792	LCP	-	-	-	NA	NA	NA	NA	NA	NA	NA	NA	NA	NA	NA	NA	NA	NA	NA	NA	NA	NA	NA	NA	NA	NA	NA	NA	NA	NA
chr1	70205278	70206578	55631	-	LRRC40	HCP	-	-	-	0	2.083	0.703	0.627	0.519	2.627	1.83	3.208	0.829	0.285	0	0.206	1.021	0.142	0.093	0.286	1.306	2.693	1.512	0.226	0.139	2.131	0.347	2.529	0.219	0.212
chr1	70204782	70206082	9295	+	SRSF11	HCP	-	-	-	0	2.128	0.427	0.544	0.434	1.207	0.339	2.711	0.226	0.252	0.164	0.182	1.255	0.126	0.531	0.488	2.258	1.285	0.126	0.383	0.254	2.023	0.307	0.89	0.194	0.188
chr1	70354577	70355877	81573	-	ANKRD13C	HCP	-	-	-	0.107	8.269	3.754	0.439	0.493	18.347	15.147	6.931	9.165	2.35	0.65	1.179	0.267	0.278	0.254	0	18.963	14.978	13.161	0.601	0.805	2.012	0.261	21.679	0	0.943
chr1	70352939	70354239	11147	+	HHLA3	HCP	-	-	-	0.938	13.65	1.821	0.365	0.875	10.273	4.176	1.876	1.658	0.569	0.386	0	0	0	0	0	11.571	6.875	6.52	0.198	0.253	0	0.146	14.482	0	0.408
chr1	70360620	70361920	102724548	-	LOC102724548	ICP	-	-	-	70.05	93.333	50.08	18.161	21.073	90.538	83.801	74.46	77.796	57.364	39.086	38.619	24.574	17.853	12.522	17.725	91.5	86.844	92.404	29.387	23.866	20.58	10.084	95.961	14.831	19.216
chr1	70410318	70411618	1491	+	CTH	HCP	-	-	-	1.326	0.439	0.244	0.489	0.815	1.063	0.41	0.704	0	0.309	1.203	0	0	0.368	0.278	0.098	3.155	0.37	0.647	0.152	0.167	1.356	0.232	0.744	0	0.349
chr1	70448180	70449480	105378793	+	LOC105378793	ICP	-	-	-	95.171	13.669	14.423	7.835	9.004	93.537	85.644	68.796	72.779	46.786	27.159	24.045	18.309	13.494	12.919	14.153	92.358	87.696	84.934	25.319	20.166	11.489	8.162	96.498	18.872	8.136
chr1	70648494	70649794	105378794	-	LOC105378794	LCP	-	-	-	48.18	0	8.334	7.5	3.409	84.005	86.642	55.875	55.571	45.226	22.465	24.628	21.89	3.904	5.1	10.531	90.778	87.351	81.895	19.749	8.674	8.969	7.004	94.946	7.765	9.47
chr1	70705553	70706853	101927244	+	LINC01788	HCP	-	-	-	0.806	6.468	0.567	1.005	0.195	6.772	28.253	25.243	18.47	17.725	3.754	3.6	2.534	0.404	0.815	3.251	2.383	2.876	6.683	0	0.379	0	0.469	44.412	2.767	0.306
chr1	70811574	70812874	102724572	+	LOC102724572	LCP	-	-	-	NA	NA	30.145	NA	20.475	87.438	71.91	56.432	62.323	44.012	31.372	15.323	16.365	2.223	6.667	4.465	96.97	80.94	83.225	16.06	21.203	10.447	4.445	94.75	11.952	22.038
chr1	71047408	71048708	5733	-	PTGER3	HCP	-	-	-	0.571	1.261	0.547	0.439	0.747	4.468	2.65	1.509	1.208	0.561	0.812	0.219	0.385	0.382	0	0.45	5.815	2.512	3.249	0.146	1.249	0	1.098	3.189	0.072	0.592
chr1	70958725	70960025	107985517	+	LOC107985517	LCP	-	-	-	96.092	28.638	23.449	10.259	10.405	88.463	79.567	83.891	64.022	42.879	22.307	21.47	16.637	5.427	17.794	11.708	89.099	86.809	84.486	25.234	22.99	8.6	3.333	97.126	16.196	32.924
chr1	71045606	71046906	100132618	+	ZRANB2-AS1	ICP	-	-	-	4.045	2.873	1.844	1.107	2.464	95.628	85.546	54.422	71.719	46.333	12.828	12.279	9.982	1.444	1.379	0.711	94.263	84.053	85.589	5.179	1.852	1.621	0.966	94.436	4.352	0.637
chr1	71080889	71082189	9406	-	ZRANB2	ICP	-	-	-	1.442	5.333	1.4	3.152	5.852	21.553	18.087	14.913	17.268	13.948	14.216	11.486	10.701	6.28	5.398	4.909	21.091	21.84	19.081	8.981	11.268	8.744	5.148	20.251	9.404	2.269
chr1	71067316	71068616	406962	-	MIR186	LCP	-	-	-	91.518	100	53.293	NA	0	88.617	89.12	66.702	71.042	44.857	19.048	15.278	14.948	1.388	0.98	5.422	91.058	87.61	83.695	12.642	2.15	5.557	0	94.902	9.708	1.666
chr1	71080424	71081724	100852410	+	ZRANB2-AS2	HCP	-	-	-	1.332	1.149	0.634	0	2.535	2.97	1.872	1.95	1.672	2.724	2.384	1.216	1.732	1.01	0.608	0.128	1.779	4.545	2.372	1.045	1.076	1.169	1.218	2.302	1.087	1.235
chr1	71088915	71090215	105378795	-	LOC105378795	LCP	-	-	-	95.822	68.217	28.588	4.271	5.326	90.076	75.767	59.993	61.126	43.294	20.083	18.785	16.91	6.352	5.415	10.423	92.641	80.505	70.742	17.467	10.985	4.789	1.923	96.54	11.025	3.022
chr1	72282194	72283494	257194	-	NEGR1	HCP	-	-	-	0.418	0	0.589	0.121	3.1	0.449	0.529	0.297	0.14	1.757	0.259	0	0.504	0	0	0.292	0.32	0	1.618	0.486	0.699	0.089	2.138	0.116	0.255	0.377
chr1	71836612	71837912	100852409	-	NEGR1-IT1	LCP	-	-	-	95.416	3.409	15.249	5.714	8.194	73.461	73.999	40.456	46.354	34.599	21.019	20.959	17.091	7.314	6.786	8.956	71.63	70.272	55.833	13.951	17.052	5.19	3.174	81.396	10.021	9.019
chr1	72282088	72283388	105378797	+	LOC105378797	HCP	-	-	-	0.397	0.962	0.806	0.232	2.676	0.961	0.529	0.297	0.14	1.757	0.259	0	0.504	0	0	0	0.428	0.117	1.618	0.486	0.699	0.089	1.757	0.27	0.25	0.377
chr1	72465995	72467295	105378796	-	LOC105378796	LCP	-	-	-	NA	NA	NA	NA	NA	NA	NA	NA	NA	NA	NA	NA	NA	NA	NA	NA	NA	NA	NA	NA	NA	NA	NA	NA	NA	NA
chr1	72766510	72767810	105378798	-	LOC105378798	LCP	-	-	-	88.548	41.903	34.01	7.092	2.38	83.968	82.369	64.138	59.273	42.211	22.055	14.873	18.915	6.945	10.239	9.915	95.834	79.561	75.773	17.421	11.293	11.153	4.878	96.517	13.741	14.643
chr1	72764105	72765405	339468	+	LOC339468	LCP	-	-	-	NA	NA	NA	NA	NA	NA	NA	NA	NA	NA	NA	NA	NA	NA	NA	NA	NA	NA	NA	NA	NA	NA	NA	NA	NA	NA
chr1	72848991	72850291	105378799	+	LOC105378799	LCP	-	-	-	NA	NA	12.844	NA	NA	94.048	86.774	53.298	60.332	42.972	15.156	16.884	3.636	2	0	1.538	93	86.458	75.234	7.082	7.736	0	0	89.492	2.5	0
chr1	73342115	73343415	105378800	-	LOC105378800	LCP	-	-	-	NA	NA	NA	NA	NA	NA	NA	NA	NA	NA	NA	NA	NA	NA	NA	NA	NA	NA	NA	NA	NA	NA	NA	NA	NA	NA
chr1	73305270	73306570	101927295	+	LINC01360	LCP	-	-	-	NA	NA	NA	NA	NA	NA	NA	NA	NA	NA	NA	NA	NA	NA	NA	NA	NA	NA	NA	NA	NA	NA	NA	NA	NA	NA
chr1	73472591	73473891	105378801	-	LOC105378801	ICP	-	-	-	3.884	0	3.169	14.208	25.109	95.328	88.909	84.964	84.42	59.599	49.313	53.193	37.18	20.014	16.511	22.943	95.874	95.146	87.641	28.948	28.094	20.911	11.518	92.375	27.153	31.511
chr1	73497693	73498993	107985391	+	LOC107985391	LCP	-	-	-	NA	NA	NA	NA	NA	NA	NA	NA	NA	NA	NA	NA	NA	NA	NA	NA	NA	NA	NA	NA	NA	NA	NA	NA	NA	NA
chr1	73606877	73608177	105378802	-	LOC105378802	ICP	-	-	-	6.288	7.5	3.252	5.749	6.247	89.635	89.631	75.608	74.233	50.759	16.447	15.318	8.096	5.325	6.863	9.516	84.503	88.389	74.883	14.636	6.931	5.756	3.735	90.241	4.436	6.911
chr1	73673779	73675079	109729166	+	LINC02238	LCP	-	-	-	NA	NA	10.838	NA	3.572	80.866	68.9	44.938	52.652	25.972	7.5	12.312	13.7	1.052	0	4.642	93.566	75.434	61.68	6.666	2.224	0	0	85.96	2.222	1.818
chr1	74197801	74199101	127255	-	LRRIQ3	HCP	-	-	-	0.694	4.42	0.363	0	0.366	22.284	14.455	1.076	1.784	0	0	0.234	0	0.333	0.407	0.194	23.178	14.09	14.406	0.611	1.348	0	0.131	34.468	0.247	0.357
chr1	74197312	74198612	100526835	+	FPGT-TNNI3K	HCP	-	-	-	0.738	4.75	0.818	0.332	0.386	21.523	19.325	3.896	3.291	1.224	0.252	0.807	0.267	0.341	0.417	0.238	23.564	17.266	18.91	0.341	1.379	0.162	0.134	33.7	0.252	0.365
chr1	74197312	74198612	8790	+	FPGT	HCP	-	-	-	0.738	4.75	0.818	0.332	0.386	21.523	19.325	3.896	3.291	1.224	0.252	0.807	0.267	0.341	0.417	0.238	23.564	17.266	18.91	0.341	1.379	0.162	0.134	33.7	0.252	0.365
chr1	74234487	74235787	51086	+	TNNI3K	LCP	-	-	-	NA	NA	28.66	14.168	4	84.838	NA	49.504	59.178	35.82	16.15	7.567	15.318	1.388	9.06	7.597	83.632	84.493	74.368	7.912	2.173	1.042	0	93.382	8.376	13.048
chr1	74464924	74466224	105378805	+	LOC105378805	LCP	-	-	-	11.184	65.198	34.177	65.907	64.882	93.188	90.073	93.526	90.478	88.561	81.061	86.393	80.549	75.423	63.143	65.532	96.781	93.832	94.141	79.121	75.016	74.818	72.879	93.292	77.506	76.394
chr1	74539827	74541127	105378803	-	LRRC53	LCP	-	-	-	NA	NA	14.44	NA	NA	NA	NA	37.963	26.388	17.543	3.845	7.668	4.503	1.923	3.572	NA	68.75	48.19	44.76	9.09	8.777	0	0	65.737	4.168	0
chr1	74673943	74675243	127254	-	ERICH3	LCP	-	-	-	24.349	3.746	2.468	2.084	3.545	58.677	51.143	23.063	25.591	13.515	7.165	6.411	3.941	0.371	0.445	0.513	35.501	34.91	34.683	2.849	2.2	0.445	2.185	39.645	0.989	1.058
chr1	74576530	74577830	101927320	+	ERICH3-AS1	LCP	-	-	-	NA	NA	NA	NA	NA	NA	NA	NA	NA	NA	NA	NA	NA	NA	NA	NA	NA	NA	NA	NA	NA	NA	NA	NA	NA	NA
chr1	74733008	74734308	1429	-	CRYZ	HCP	-	-	-	0.226	2	0.456	1.22	1.547	3.159	0.816	2.153	1.076	0.442	1.427	0.739	0.349	3.089	1.105	0	4.172	3.45	1.482	1.014	0.574	2.22	1.313	3.725	0	0.279
chr1	74732252	74733552	127253	+	TYW3	HCP	-	-	-	0	0	0.43	1.497	1.396	2.946	1.444	2.112	0.343	0.705	1.51	0.719	0.301	2.699	0.908	0	3.269	3.43	1.407	2.181	0.483	2.151	1.104	1.5	0.397	0.441
chr1	75127534	75128834	431707	+	LHX8	ICP	-	-	-	2.031	7.045	1.1	0	0	86.67	71.645	35.323	43.196	34.684	11.179	9.519	8.451	3.514	0.451	4.355	79.867	76.058	70.434	7.1	4.178	3.283	4.029	94.301	4.094	3.959
chr1	75723861	75725161	204962	-	SLC44A5	HCP	-	-	-	0.161	0	0.637	0.233	0.123	3.437	1.617	0.859	0.81	0.314	0.22	0.088	1.086	0	0.292	0.251	2.46	2.149	2.069	0.285	0.125	0.229	0.148	3.961	0	0.364
chr1	75723447	75724747	34	+	ACADM	HCP	-	-	-	0.792	0.98	0.576	2.368	3.221	14.79	10.983	7.097	8.287	5.819	4.905	4.304	4.761	2.302	4.053	3.277	15.051	11.972	10.278	2.693	2.679	2.666	1.402	15.211	1.197	2.142
chr1	75785294	75786594	5876	+	RABGGTB	ICP	-	-	-	1.118	0	0.272	0.26	0.651	12.992	5.98	4.934	2.143	0.708	0	0.149	0	0.339	0	0.667	15.447	7.084	9.785	0	0.149	0	2.117	15.104	0	0.516
chr1	75786172	75787472	692085	+	SNORD45C	ICP	-	-	-	0.181	9.893	0.815	0.714	0	3.6	0.513	1.291	0.828	0.269	0	0.154	0.484	0.461	0	0.202	5.481	0.405	2.003	0	0.315	0	2.016	6.704	0	1.16
chr1	75786989	75788289	26805	+	SNORD45A	ICP	-	-	-	1.667	27.382	4.019	1.538	0	31.582	5.769	0.763	3.931	0.555	0.741	0	1.111	0.953	0	0.417	30.583	5.434	7.812	0	0.333	0	1.423	41.381	0	2.435
chr1	75788577	75789877	26804	+	SNORD45B	LCP	-	-	-	67.108	NA	31.555	NA	4.092	81.78	65.695	36.413	38.395	15.8	3.007	0	0.962	0	5	0	NA	57.835	39.165	2.5	0	3.743	0	89.365	2.273	0
chr1	75795971	75797271	4438	+	MSH4	HCP	-	Meiotic	-	7.686	81.629	39.787	1.657	2.923	92.893	87.161	68.145	80.754	37.116	6.676	3.197	1.898	1.2	2.43	1.838	93.575	83.146	87.227	2.453	1.768	0.531	0.966	92.451	2.048	1.331
chr1	75937225	75938525	127247	-	ASB17	LCP	-	-	-	NA	NA	13.685	1.563	8.707	68.14	62.097	31.939	37.143	27.867	11.317	15.239	15.789	0	0.596	11	78.023	60.649	58.546	12.246	3.764	3.68	2.679	81.407	5.714	1.587
chr1	76002584	76003884	105378806	-	LOC105378806	LCP	-	-	-	100	61.667	28.676	11.412	11.905	87.086	74.964	60.678	68.58	31.22	20.156	9.616	17.272	1.666	7.174	3.274	90.544	81.138	77.998	6	15.468	2.858	3.888	94.982	6.072	7.354
chr1	76010424	76011724	101927342	+	LOC101927342	LCP	-	-	-	93.416	42.355	23.937	5.82	2.677	88.088	86.815	68.942	65.344	46.682	17.889	14.65	11.122	5.653	3.681	6.014	89.16	86.511	78.805	12.585	11.558	5.118	0.667	97.775	3.704	3.158
chr1	76073784	76075084	256435	+	ST6GALNAC3	HCP	-	-	-	0.196	0	0.701	0.44	0.906	10.132	6.97	4.436	6.526	1.5	0.82	0.643	0.451	0.547	0	0.141	11.74	7.192	8.265	0.13	0.496	0.636	0	10.964	0.302	0.419
chr1	76592871	76594171	105378807	-	LOC105378807	LCP	-	-	-	NA	NA	NA	NA	NA	NA	90.66	85.632	71.642	67.17	44.342	44.495	44.638	12.283	14.593	24.242	93.443	93.708	84.032	46.888	33.675	20.15	12.952	100	41.863	55.825
chr1	76778867	76780167	110806286	-	LINC02567	LCP	-	-	-	86.072	11.729	6.881	3.053	3.317	84.756	79.081	51.076	57.543	29.946	12.664	12.708	8.59	1.832	6.148	4.593	94.461	82.504	79.636	15.112	8.959	3.159	1.157	86.199	7.302	8.226
chr1	76866508	76867808	81849	+	ST6GALNAC5	HCP	-	-	-	0.96	5.17	0.238	0.275	1.072	11.972	9.765	5.215	7.214	4.636	2.042	0.811	0.646	0	0.298	0.104	11.038	9.638	9.01	1.001	0.739	0.794	0.13	12.89	1.131	2.455
chr1	77059243	77060543	102466995	+	MIR7156	LCP	-	-	-	92.677	56.706	29.653	8.972	6.632	63.329	61.673	52.283	55.749	31.524	11.74	11.983	10.637	6.508	8.121	7.708	65.12	67.683	57.661	9.727	9.57	3.949	5.324	73.689	9.877	9.846
chr1	77219047	77220347	10026	-	PIGK	HCP	-	-	-	1.003	1.949	1.358	0.214	0.347	3.22	2.062	0.439	0.681	0.852	0	0.138	0	1.894	0	0	2.068	0.76	0.658	0	0.125	0	0	0.505	0.531	1.09
chr1	77218611	77219911	105378808	+	LOC105378808	HCP	-	-	-	0.764	1.561	1.159	0.308	0.563	6.36	2.985	0.744	1.489	0.769	0	0.258	0.244	1.714	0.14	0.125	3.844	3.232	2.98	0	0.113	0	0	5.849	0.536	0.984
chr1	77281008	77282308	26289	+	AK5	HCP	-	-	-	0.238	0.886	0.643	0.595	0.592	5.713	4.209	2.335	2.937	1.837	0.92	1.432	0.942	0.984	1.092	0.509	6.311	4.714	5.406	1.1	1.951	0.749	0.514	6.384	0.201	0.812
chr1	77683040	77684340	26009	-	ZZZ3	HCP	-	-	-	0	2.56	0.668	0.201	0.424	2.862	1.672	1.283	0.701	0.842	0	1.38	2.023	0.097	0.373	0.313	1.297	1.686	1.45	0.089	0.325	0.712	0.408	2.93	0.581	0.659
chr1	77759479	77760779	23032	-	USP33	HCP	-	-	-	3.359	1.25	1.098	0.844	1.013	5.564	4.01	1.809	2.126	0.695	2.119	0.538	0.564	0.291	0.124	0.161	4.993	4.728	3.046	0.115	0.277	0.18	0.85	5.426	3.154	0.501
chr1	77778724	77780024	374986	+	MIGA1	HCP	-	-	-	3.937	4.271	0.579	1.643	0.375	24.874	22.851	14.697	17.822	10.596	6.1	8.026	11.481	2.895	3.41	4.687	24.809	21.187	23.217	7.192	5.531	5.305	3.123	25.161	2.058	1.246
chr1	77889139	77890439	374987	-	NEXN-AS1	ICP	-	-	-	0	4.762	0.379	0	0.843	14.279	13.254	3.055	6.302	1.339	0.769	0	0	0	0	0	27.767	14.504	10.547	0	0	0.297	0	28.161	0.34	0.893
chr1	77887615	77888915	91624	+	NEXN	HCP	-	-	-	0.922	1.938	0.686	0.578	1.391	10.585	8.053	6.253	5.872	1.948	0.325	0.69	0.162	0.368	0.362	0	10.554	7.238	7.646	0.316	0.362	0.119	0.625	12.58	1.841	1.129
chr1	77979035	77980335	8880	-	FUBP1	HCP	-	-	-	1.039	3.205	0.398	0.578	1.709	1.947	1.37	0.487	0.54	0.31	0.087	1.134	0	0.45	2.562	0.093	2.519	1.038	0.341	0.261	0	0.529	0.324	2.537	1.804	1.404
chr1	77978258	77979558	11080	+	DNAJB4	HCP	-	-	-	0.307	0.601	0.394	0.54	0.706	0.547	0.693	0.296	0.069	0.299	0.078	1.2	0.606	0.467	0.27	1.27	1.342	0.588	0	0.203	0.494	0.506	0.239	0.074	1.187	1.036
chr1	78044062	78045362	54810	+	GIPC2	ICP	-	-	-	2.535	84.058	7.256	2.024	4.501	91.834	77.203	47.016	47.721	32.149	9.8	13.208	6.345	3.054	1.072	3.314	90.073	73.236	75.848	3.035	2.115	1.69	0.385	93.741	2.362	0.953
chr1	78143597	78144897	107984997	-	LOC107984997	LCP	-	-	-	93.17	88.28	39.774	NA	0	97.158	80.175	51.042	55.967	30.917	13.703	22.635	8.627	1.515	1.19	7.418	92.917	79.14	74.9	6.38	3.175	1.515	4.815	94.692	10.02	11.428
chr1	78228699	78229999	149047	+	MGC27382	LCP	-	-	-	77.815	98.81	49.75	NA	0	96.222	83.554	55.356	47.702	30.274	15.196	21.744	14.476	2.352	7.95	5	97.648	80.488	78.288	10.682	3.27	6.01	1.25	90.824	5.152	13.025
chr1	78490074	78491374	5737	+	PTGFR	HCP	-	-	-	1.104	3.571	0.737	0.402	0.523	11.205	11.113	7.266	8.728	5.223	4.455	1.494	2.16	0.455	1.111	1.353	17.472	16.527	13.313	1.844	0.757	0.84	2.43	15.929	1.529	1.079
chr1	78619482	78620782	10964	+	IFI44L	LCP	-	-	-	69.106	0	9.09	1.015	0	88.972	78.47	43.325	49.188	18.243	4.67	5.921	0.592	0.748	2.997	0.942	90.127	69.779	74.833	0.321	1.77	0	0.335	91.414	3.258	0.641
chr1	78648043	78649343	10561	+	IFI44	LCP	-	-	-	74.346	NA	39.727	14.722	22.41	94.297	80.694	57.283	66.504	42.349	32.634	33.056	33.479	21.189	11.89	26.137	84.464	85.823	79.131	25.901	22.317	20.81	18.29	95.049	22.061	38.023
chr1	79006410	79007710	64123	-	ADGRL4	HCP	-	-	-	1.25	24.429	1.675	0.474	0.431	13.748	16.39	7.49	9.148	4.619	4.959	3.689	2.197	0.693	0.719	0.923	13.128	7.337	9.057	4.301	1.815	1.434	1.87	16.382	2.135	2.144
chr1	79188186	79189486	107984998	-	LOC107984998	LCP	-	-	-	NA	NA	21.177	NA	NA	NA	77.445	44.548	32.202	26.575	11.11	3.845	4.412	1.923	0	0	93.927	80.098	67.715	8.035	0	0	1.25	92.728	1.563	NA
chr1	79269475	79270775	105378810	+	LOC105378810	ICP	-	-	-	86.944	7.354	8.955	9.713	15.794	90.524	77.16	41.794	51.716	42.804	23.53	28.724	20.362	12.157	11.012	13.512	93.027	68.793	77.701	19.066	19.558	9.369	10.415	94.167	16.42	16.929
chr1	79286328	79287628	105378812	-	LOC105378812	LCP	-	-	-	85.714	2.679	19.038	0.735	4.135	84.496	63.585	47.382	64.7	20.938	6.688	4	5.018	0	1.483	0.909	88.755	65.889	75.246	1.637	1.784	0	0	79.159	1.429	0.695
chr1	79324493	79325793	105378811	-	LOC105378811	LCP	-	-	-	39.417	53.03	34.22	43.213	43.188	95.873	92.003	86.66	79.77	63.604	55.181	47.887	52.944	39.374	39.706	49.932	91.478	92.668	90.862	55.592	51.51	35.249	30.658	94.683	41.052	48.369
chr1	79324110	79325410	107983999	+	LOC107983999	ICP	-	-	-	48.071	42.424	25.024	36.342	36.444	96.389	92.992	87.523	76.188	66.067	48.329	39.752	46.227	29.203	27.499	42.991	94.78	90.572	90.83	42.559	41.442	29.93	21.852	94.683	31.156	43.948
chr1	80534855	80536155	101927412	+	LINC01781	LCP	-	-	-	NA	NA	47.095	NA	NA	84.273	71.545	46.53	37.148	22.692	0	2.082	3.572	0	0	0	81.618	72.832	66.54	2.632	0.962	1.923	0	85.872	0	NA
chr1	81177447	81178747	105378813	-	LOC105378813	ICP	-	-	-	8.498	37.453	10.701	22.039	29.709	93.294	88.08	81.873	79.275	68.605	59.627	50.9	49.212	26.413	20.258	32.36	97.073	87.691	89.759	42.006	35.85	33.364	20.489	97.536	31.349	25.581
chr1	81298370	81299670	107985018	-	LOC107985018	LCP	-	-	-	NA	NA	11.388	2.94	2.5	88.645	56.533	41.675	52.317	22.443	16.93	15.832	3.835	1.138	4.545	5.358	90.228	59.07	64.47	7.692	3.26	NA	0	100	7.293	2.082
chr1	81305204	81306504	23266	+	ADGRL2	ICP	-	-	-	87.762	10.938	11.519	1	0	28.691	18.937	13.214	15.254	13.711	2.222	5.035	14.922	0.714	2.222	2.643	24.801	22.072	17.97	5.294	4.219	0.667	2.222	27.975	4	3.03
chr1	81557302	81558602	101927434	-	LOC101927434	ICP	-	-	-	6.928	11.113	2.444	3.086	4.321	91.379	72.093	38.844	51.484	13.591	5.282	3.703	6.482	0	0	3.496	83.129	77.323	71.833	5.576	2.391	2.083	1.667	93.091	0	2.745
chr1	82620573	82621873	105378814	+	LOC105378814	LCP	-	-	-	1.666	24.191	11.936	18.361	19.256	94.876	87.273	77.417	80.092	69.511	45.601	43.153	36.825	16.529	27.47	30.624	97.469	92.134	92.121	28.953	30.832	23.115	23.028	95.948	33.169	35.153
chr1	82867483	82868783	107985396	+	LOC107985396	ICP	-	-	-	99.231	10.331	23.615	10.241	20.973	89.789	85.405	69.635	67.241	59.919	42.299	36.693	26.206	12.984	13.531	20.697	86.603	87.335	86.943	28.22	25.435	12.087	10.956	91.604	16.465	24.142
chr1	82902283	82903583	103283057	+	LINC01362	LCP	-	-	-	86.933	32.524	17.166	5.239	8.924	92.754	87.144	63.276	68.46	48.433	36.329	33.478	22.034	6.609	9.283	18.346	92.561	87.17	80.692	26.05	18.237	8.422	7.45	94.506	24.891	25.103
chr1	82985808	82987108	101927498	-	LINC01361	LCP	-	-	-	91.67	99.265	32.133	4.343	4.361	88.463	75.423	59.215	55.343	40.655	18.275	21.926	16.941	3.156	6.271	10.135	95.835	84.077	73.853	24.323	15.07	9.886	1.213	98.233	8.401	7.597
chr1	83494626	83495926	107985037	-	LOC107985037	ICP	-	-	-	15.952	77.679	21.535	7.992	5.724	91.336	78.722	62.614	72.181	37.025	22.826	24.035	20.365	3.284	8.142	8.383	91.123	85.289	79.355	22.241	12.498	7.572	5.477	95.882	9.271	2.045
chr1	83284657	83285957	105378816	+	LOC105378816	LCP	-	-	-	NA	NA	NA	NA	NA	NA	57.998	37.358	41.665	24.86	5.652	7.693	7.813	2.94	10	0	79.167	78.96	74.265	8.882	4.688	2.082	1.785	95	3.125	NA
chr1	83445154	83446454	101927542	+	LINC01712	LCP	-	-	-	NA	100	53.32	NA	NA	88.902	82.357	47.524	37.531	34.185	14.663	24.067	18.206	15.246	15.783	19.908	90.485	73.245	83.653	15.154	12.286	4.761	14.643	100	18.73	14.046
chr1	83539039	83540339	107985043	+	LOC107985043	LCP	-	-	-	93.68	NA	36.829	NA	4.722	82.65	80.54	57.82	65.219	38.431	38.686	35.453	30.093	18.396	16.85	20.761	88.674	82.453	82.546	27.556	23.804	7.18	9.549	94.416	19.56	NA
chr1	83860596	83861896	101927587	-	LINC01725	HCP	-	-	-	0.53	4.194	0.965	1.038	0.449	28.733	30.569	8.821	13.203	9.163	2.47	1.12	1.178	0.602	0.518	0.126	28.562	20.392	18.959	0.95	1.019	0	0.088	34.88	0.592	0.634
chr1	83860146	83861446	101927560	-	LOC101927560	HCP	-	-	-	0.521	4.509	1	1.038	0.547	22.725	25.164	5.111	9.031	5.333	0.81	0.302	0.633	0.592	0.346	0	22.909	13.453	12.781	0.384	0.603	0	0.086	29.507	0.096	0.634
chr1	83860211	83861511	107985041	+	LOC107985041	HCP	-	-	-	0.521	4.509	1	1.038	0.547	22.725	25.164	5.111	9.031	5.333	0.81	0.302	0.633	0.592	0.346	0	22.909	13.453	12.781	0.384	0.603	0	0.086	29.507	0.096	0.634
chr1	83998787	84000087	79739	-	TTLL7	HCP	-	-	-	0.776	0	0.821	0.182	0.392	5.592	2.482	1.549	1.264	0.363	0.493	0.084	0.062	0.168	0.269	0.128	5.253	2.316	2.487	0.52	0.3	0.062	0.09	3.808	0.441	0.413
chr1	84077075	84078375	5567	+	PRKACB	HCP	-	-	-	0.702	2.632	0.625	0.196	0.875	0.739	0.467	1.474	0.594	0.216	0.458	0.065	0.364	0.07	0.18	0.196	0.895	0.322	0	0.307	1.048	0.218	0	0.935	0	0.808
chr1	84297736	84299036	107985046	-	LOC107985046	HCP	-	-	-	0.561	3.798	0.644	0.52	0.186	12.628	9.014	4.12	4.936	2.016	0.946	0	0.105	0.756	0.302	0.605	13.883	10.554	11.003	1.427	0.436	0.546	0.285	12.057	0.363	0.392
chr1	84297106	84298406	112268230	-	LOC112268230	LCP	-	-	-	6.061	NA	1.24	3.043	2.425	91.399	65.068	30.353	36.28	13.219	0.699	0.478	0.478	0	1.01	0	93.28	72.66	75.407	5.064	1.515	0	1.584	88.084	0	1.348
chr1	84297466	84298766	148418	+	SAMD13	HCP	-	-	-	2.119	4.387	0.843	0.767	0.794	20.423	15.275	7.195	7.982	2.908	0.72	0.11	0.175	0.639	0.222	0.436	22.504	18.07	17.847	2.183	0.534	0.679	0.656	19.978	0	0.322
chr1	84397632	84398932	58511	+	DNASE2B	LCP	-	-	-	97.03	33.669	9.036	0.962	1.407	82.871	68.372	40.255	46.908	21.642	4.289	6.476	4.252	0.481	6.593	1.923	89.812	72.722	62.744	5.939	5.849	0.962	1.963	89.989	3.666	2.455
chr1	84478337	84479637	80135	+	RPF1	HCP	-	-	-	2.751	15.036	1.291	7.833	6.634	15.413	15.664	16.346	17.776	16	14.024	13.775	12.545	12.856	13.217	13.01	20.189	19.737	19.594	14.624	14.236	14.565	13.15	19.824	13.066	10.31
chr1	84506179	84507479	2787	-	GNG5	HCP	-	-	-	0	0	0.662	0.651	3.15	7.633	5.851	1.203	2.25	1.915	0.095	1.055	0.179	0.579	0.314	0.216	12.415	7.429	8.582	0	0.085	3.76	0.362	11.581	0.36	1.49
chr1	84505401	84506701	100505741	+	SPATA1	HCP	-	-	-	0.424	0.712	0.882	0.165	1.169	0.613	0.649	0.52	0.15	0.59	0.185	1.013	0.167	0.337	0.095	0.94	0.266	0.414	0.904	0.339	0.092	0.598	2.602	0.523	1.166	1.12
chr1	84574080	84575380	1486	-	CTBS	HCP	-	-	-	0	2.292	0.887	0.071	0.652	14.034	9.173	3.36	4.062	2.428	0.875	0.737	0.946	0.34	0.682	0.169	12.053	9.19	7.754	0.068	0.374	0.733	0.326	15.337	6.65	0.298
chr1	84573659	84574959	105378819	+	LOC105378819	HCP	-	-	-	0.172	0.403	0.575	0.075	0.248	4.823	2.622	1.178	0.915	0.729	0.235	0.38	0.304	0	0.186	0	3.672	2.823	2.569	0.176	0	0.301	0.066	4.559	6.474	0.298
chr1	84620631	84621931	103695366	-	LINC01461	HCP	-	-	-	1.408	2.814	0.635	0.302	0.805	26.496	23.117	14.68	15.065	6.079	1.635	1.596	1.526	0.544	0.265	0.333	25.887	22.149	25.442	0.992	0.884	0.625	0.673	28.259	1.072	0.588
chr1	84634620	84635920	439927	-	LINC01555	LCP	-	-	-	92.619	0	8.163	2.778	5.801	93.347	31.054	13.351	15.956	18.537	7.143	13.276	11.149	9.411	4.383	2.041	80.536	30.483	33.193	4.396	8.7	3.896	0	92.834	2.143	1.587
chr1	84690357	84691657	117178	-	SSX2IP	HCP	-	-	-	1.007	1.961	0.783	0.246	0.679	5.226	2.681	0.878	1.345	0.973	0.175	1.269	0.581	0.515	0.253	0	4.382	2.698	1.132	1.189	0.914	0.854	0.78	5.089	1.149	0.714
chr1	84797278	84798578	102724892	-	LOC102724892	LCP	-	-	-	96.53	27.017	16.486	5.28	10.429	92.997	82.001	54.627	59.384	33.921	14.653	8.179	7.596	1.586	1.736	4.936	93.009	71.56	71.915	10.79	8.099	1.934	0	94.124	7.003	7.584
chr1	84892813	84894113	23566	-	LPAR3	HCP	-	-	-	0.23	1.429	0.603	0.337	0.506	3.617	2.424	2.239	1.831	1.765	2.395	2.09	1.594	0.865	0.404	0.474	2.674	4.29	2.674	1.826	1.35	0.852	1.067	2.874	1.125	1.23
chr1	84996722	84998022	255231	-	MCOLN2	HCP	-	-	-	1.028	0.721	0.396	0.429	0.587	1.137	0.942	0.881	0.133	0.865	0.843	0.46	1.973	1.798	0.493	0.242	1.21	0.963	0.856	0.877	0.16	0.204	0.868	0.308	0.136	0.551
chr1	85048502	85049802	55283	-	MCOLN3	HCP	-	-	-	0.667	2.5	0.809	0.316	0.439	3.207	2.64	3.175	2.559	2.402	1.72	0.85	0.12	0.471	0.151	0.72	5.486	3.148	4.678	1.051	1.027	0.17	1.198	4.124	0.742	0.824
chr1	85061398	85062698	126820	+	WDR63	ICP	-	-	-	1.956	0.521	0.884	0	0.524	27.517	20.383	6.129	9.403	5.984	2.111	0.979	0.198	0.253	2.423	0	26.821	16.491	15.918	0.669	0.395	0.163	0.185	24.86	2.014	0.781
chr1	85132894	85134194	100616481	+	MIR4423	LCP	-	-	-	NA	NA	NA	NA	NA	NA	NA	NA	NA	NA	NA	NA	NA	NA	NA	NA	NA	NA	NA	NA	NA	NA	NA	NA	NA	NA
chr1	85201325	85202625	84144	-	SYDE2	HCP	-	-	-	0.254	7.22	1.07	0.594	0.313	2.536	1.914	0.752	0.915	0.383	0.632	2.996	1.204	1.355	0.166	0	1.899	1.135	1.103	0.433	0.656	0.06	1.31	3.324	0.153	0.89
chr1	85224679	85225979	105378821	+	LOC105378821	LCP	-	-	-	NA	NA	17.586	0	4	53.44	24.688	36.624	53.264	17.504	6.668	14.666	3.75	2.718	0	2.5	58	23.482	37.116	7.272	6	1.428	0	81.142	3.076	1.515
chr1	85259277	85260577	148423	-	C1orf52	HCP	-	-	-	0.904	6.771	0.363	2.367	3.743	12.338	10.032	7.944	8.594	8.455	5.303	6.464	4.591	3.545	4.52	3.072	11.596	10.189	13.171	5.957	5.136	4.459	4.62	11.64	6.314	4.101
chr1	85276504	85277804	8915	-	BCL10	HCP	-	-	-	0.892	15.676	1.026	1.841	1.925	17.548	15.695	8.809	12.531	7.855	4.835	3.436	3.646	1.304	1.016	1.796	17.106	16.216	14.276	5.105	3.174	3.426	2.92	16.927	2.477	0.906
chr1	85275458	85276758	646626	+	LOC646626	HCP	-	-	-	0.152	2.82	1.001	0.352	2.369	6.483	4.948	1.565	1.868	1.108	0.517	0.929	1.331	0.24	0.428	0.262	5.763	4.746	3.603	2.154	0.717	0.943	0.861	6.473	0.301	1.163
chr1	85577963	85579263	23576	-	DDAH1	ICP	-	-	-	0.667	4	0.666	0	1.455	6.696	9.808	1.332	2.079	0.903	0.199	0.238	0	0.199	0.325	0.835	9.375	8.417	5.47	0.881	0	0.223	0	5.759	0.357	0.411
chr1	85490702	85492002	107985054	-	LOC107985054	LCP	-	-	-	NA	NA	NA	NA	NA	NA	NA	NA	NA	NA	NA	NA	NA	NA	NA	NA	NA	NA	NA	NA	NA	NA	NA	NA	NA	NA
chr1	85579861	85581161	3491	+	CYR61	HCP	-	-	-	0.364	0	0.556	0.058	0.626	0.485	0.638	2.184	0.074	1.282	0.669	2.538	0.272	2.168	0.333	0.422	0.134	1.087	0	0.675	0.812	0.469	0	0.863	0	0.338
chr1	85630578	85631878	107985057	-	LOC107985057	ICP	-	-	-	96.389	33.313	42.797	23.936	19.741	93.3	86.275	84.214	77.689	69.753	51.958	43.687	46.35	24.714	26.196	31.251	93.017	90.549	85.646	40.561	38.734	20.769	17.185	95.928	25.211	32.625
chr1	85626820	85628120	112268231	+	LOC112268231	LCP	-	-	-	NA	NA	NA	NA	NA	NA	NA	NA	NA	NA	NA	NA	NA	NA	NA	NA	NA	NA	NA	NA	NA	NA	NA	NA	NA	NA
chr1	85708058	85709358	54680	-	ZNHIT6	HCP	-	-	-	0.408	1.363	0.74	0.823	1.923	17.803	15.302	6.198	7.796	4.125	1.54	2.051	1.301	1.313	1.812	0.875	19.084	12.093	11.931	2.523	1.749	1.483	1.295	18.401	2.263	1.628
chr1	85716597	85717897	105378823	+	LOC105378823	LCP	-	-	-	NA	NA	NA	NA	NA	NA	NA	NA	NA	NA	NA	NA	NA	NA	NA	NA	NA	NA	NA	NA	NA	NA	NA	NA	NA	NA
chr1	86156636	86157936	255631	-	COL24A1	HCP	-	-	-	1.92	35.641	37.928	0.774	1.65	6.045	3.428	2.27	3.235	0.444	0.806	0.609	1.406	0	0	0.245	7.252	5.978	6.008	0.322	0.191	0.61	0	6.631	0.645	0.829
chr1	86315102	86316402	105378824	-	LOC105378824	LCP	-	-	-	92.084	98.571	42.502	5.358	7.496	94.404	72.839	53.903	56.766	33.414	13.565	14.541	10.969	4.352	9.903	13.169	94.761	79.685	78.641	20.26	12.753	3.001	3.906	91.274	8.79	15.469
chr1	86329713	86331013	105378825	-	LOC105378825	LCP	-	-	-	91.559	81.27	43.248	2.857	15.21	68.69	79.242	55.114	63.408	39.66	28.368	30.937	23.126	16.77	24.045	28.174	75.015	64.465	64.785	22.301	21.031	15.985	12.198	73.523	15.209	15.338
chr1	86395946	86397246	57489	-	ODF2L	HCP	-	-	-	0.116	6.263	0.676	0.833	0.654	8.154	6.894	3.924	3.043	2.291	1.171	1.027	0.869	0.091	0.594	0.973	10.388	7.017	5.827	0.72	0.923	0.328	0.363	8.857	0.533	1.136
chr1	86357287	86358587	102465842	-	MIR7856	ICP	-	-	-	87.321	82.858	38.057	4.006	2.94	92.276	79.687	62.941	64.806	35.503	18.015	17.165	12.414	4.168	4.349	9.446	91.695	80.709	76.27	9.274	2.181	1.958	1.659	89.25	6.216	3.332
chr1	86422983	86424283	9635	+	CLCA2	LCP	-	-	-	93.333	NA	15.772	0	24.235	94.455	85.764	34.39	55.25	36.372	19.666	22.934	12.38	3.666	3.334	12.058	85	83.684	69.76	13.57	10.168	5.334	3.076	92.286	10.222	0
chr1	86467943	86469243	1179	+	CLCA1	ICP	-	-	-	96.568	10.938	15.655	6.251	8.524	90.424	79.045	49.761	56.489	29.577	14.638	12.175	10.409	1.525	7.119	6.965	87.575	94.204	86.924	15.808	5.823	0.606	0.757	98.334	8.569	10.358
chr1	86503932	86505232	105378827	-	LOC105378827	ICP	-	-	-	5.342	1	0.862	0.834	0.182	83.876	57.023	28.282	23.839	20.597	6.536	6.88	4.595	1.791	1.577	1.688	81.24	60.063	62.433	4.117	3.213	0.6	0.497	89.983	0.83	1.746
chr1	86519463	86520763	105378826	+	LOC105378826	LCP	-	-	-	26.849	43.429	14.216	1.389	6.234	91.309	78.786	57.395	54.614	35.209	11.225	8.999	10.423	2.521	7.09	8.157	99.039	78.357	77.792	11.672	8.376	6.193	3.769	88.287	11.36	4.211
chr1	86546176	86547476	22802	+	CLCA4	LCP	-	-	-	83.333	50	15.921	20	25.988	86.124	67.172	72.201	64.54	53.245	41.285	43.031	38.558	33.318	31.167	31.844	92.252	79.836	79.003	28.539	30.891	25.269	21.084	91.806	28.348	10
chr1	86704093	86705393	105378828	-	LOC105378828	HCP	-	-	-	0.14	1.408	0.455	0.23	0.393	0.685	0.703	0.935	0.945	0.694	0.489	0.284	0.464	0.845	0.542	0.097	0.312	2.1	0.64	2.541	0.751	0.203	0.517	0.235	0.873	0.623
chr1	86703670	86704970	51100	+	SH3GLB1	HCP	-	-	-	0.348	1.818	0.423	0.224	0.636	2.885	2.456	1.478	0.697	0.705	0.566	0.212	0.558	1.038	0.723	0.17	3.045	3.97	1.318	2.937	0.795	0.25	0.607	4.077	1.073	0.831
chr1	86825509	86826809	105378831	-	LOC105378831	LCP	-	-	-	93.055	NA	13.77	8.148	10.237	88.104	72.579	58.087	46.609	43.116	19.079	15.861	14.519	4.396	7.844	5.824	85.48	79.301	69.504	12.027	8.849	11.296	3.361	82.257	12.991	11.294
chr1	86914177	86915477	9403	-	SELENOF	HCP	-	-	-	0.071	1.212	0.338	0.465	1.62	0.185	0.529	2.222	0.144	1.363	1.052	1.35	0.77	0.307	0.464	0.155	0.441	0.437	0.799	0.219	0.507	1.955	0.229	0.073	0	0.736
chr1	86913752	86915052	9653	+	HS2ST1	HCP	-	-	-	0.3	1.034	0.249	0.439	1.401	0.054	0.532	1.293	0.158	1.448	1.133	0.52	0.928	0.17	0.21	0	0.361	0.42	0.588	0.128	0.377	1.951	0.902	0	0	0.716
chr1	87128865	87130165	339524	+	LINC01140	LCP	-	-	-	95.296	17.628	4.8	1.589	1.616	92.341	67.47	51.534	39.939	21.812	6.371	2.322	3.581	2.741	1.637	0.606	86.342	72.428	70.034	3.157	2.853	2.079	0.606	90.591	2.562	2.189
chr1	87202204	87203504	101927844	+	LOC101927844	ICP	-	-	-	5.817	22.778	1.282	4.129	2.664	91.571	82.278	64.051	66.387	44.341	16.322	18.804	9.15	3.046	3.525	4.046	87.091	77.064	73.26	14.733	8.929	3.436	3.371	94.307	9.052	3.824
chr1	87327568	87328868	8543	+	LMO4	HCP	-	-	-	0.597	0	0.465	0.249	0.693	4.885	1.847	2.337	1.536	0.888	1.341	2.332	1.07	1.794	0.217	0	5.763	2.719	2.412	2.32	2.443	1.653	0.805	4.618	2.124	1.085
chr1	87371255	87372555	100505768	-	LINC01364	ICP	-	-	-	2.881	0	0.596	2	4.134	96.545	85.861	72.356	75.457	44.634	7.34	7.272	2.42	0.245	2.469	2.325	94.686	91.233	83.475	8.096	3.806	1.575	1.022	97.75	4.235	9.071
chr1	87390295	87391595	105378833	+	LOC105378833	LCP	-	-	-	98.148	8.571	8.676	13.661	6.875	90.222	85.46	86.649	71.81	62.766	44.519	47.025	44.105	22.106	21.229	31.872	92.003	85.906	83.926	43.604	31.411	15.667	15.268	98.824	30.278	26.163
chr1	87439804	87441104	105378834	+	LOC105378834	LCP	-	-	-	95.107	40	11.887	1.515	1.852	90.527	73.57	78.828	67.865	47.983	22.454	23.896	20.218	2.865	6.459	6.944	86.983	83.102	80.635	22.406	18.988	6.535	7.802	91.782	8.656	2.083
chr1	87499461	87500761	107985408	+	LOC107985408	LCP	-	-	-	NA	NA	NA	NA	NA	75	69.642	61.288	56.952	65.657	43.055	33.105	30.033	11.607	12.02	18.75	84.722	89.882	85.733	35.12	32.483	11.963	7.005	77.385	15.17	NA
chr1	87528256	87529556	105378835	-	LOC105378835	ICP	-	-	-	1.232	35.167	11.891	38.399	42.998	96.091	88.654	58.338	66.241	61.807	51.24	47.24	47.12	40.742	35.666	38.637	91.711	86.991	88.563	43.444	39.821	34.983	36.728	97.24	38.594	41.576
chr1	87630049	87631349	107985518	-	LOC107985518	LCP	-	-	-	NA	NA	NA	NA	NA	NA	NA	NA	NA	NA	NA	NA	NA	NA	NA	NA	NA	NA	NA	NA	NA	NA	NA	NA	NA	NA
chr1	87906128	87907428	107985519	-	LINC01773	LCP	-	-	-	96.427	NA	9.368	5.834	1.818	85.377	81.556	55.182	55.958	34.124	13.286	7.076	9.858	0.952	2.65	6	93.982	72.71	70.036	16.572	5.886	1.666	1.428	96.796	5.358	5.62
chr1	87955284	87956584	101927871	+	LOC101927871	LCP	-	-	-	83.053	16.312	10.819	0.649	6.025	92.871	73.472	62.929	58.991	26.671	11.757	10.59	10.445	2.059	3.175	5.11	93.393	73.95	72.629	7.371	3.013	0.303	1.111	94.172	4.878	0.866
chr1	87976333	87977633	105378836	-	LOC105378836	LCP	-	-	-	NA	NA	NA	NA	NA	NA	NA	NA	NA	NA	NA	NA	NA	NA	NA	NA	NA	NA	NA	NA	NA	NA	NA	NA	NA	NA
chr1	88461988	88463288	105378839	+	LOC105378839	HCP	-	-	-	0	0.287	0.524	0.205	0.299	5.671	3.747	1.907	1.394	0.095	0.236	1.022	0.429	1.441	0.078	1.277	6.806	6.12	3.031	0.773	0.217	0.083	0.891	7.137	1.013	0.737
chr1	88684804	88686104	101927891	-	PKN2-AS1	HCP	-	-	-	0	8.522	0.471	0	1.163	0.524	1.764	0.444	1.438	0	0.195	0.325	0	0	0.284	0	1.521	1.129	1.413	0	0	0	0.23	3.235	0.26	0.329
chr1	88613504	88614804	105378838	+	LOC105378838	LCP	-	-	-	NA	NA	31.727	15.57	NA	95.09	76.778	64.583	67.432	50.64	43.882	34.555	31.782	21.635	16.11	29.645	93.788	86.695	78.85	32.538	21.547	18.957	9.597	97.917	31.19	53.028
chr1	88683244	88684544	5586	+	PKN2	HCP	-	-	-	0.861	5.586	0.497	0.929	0.966	3.275	1.204	0.383	0.416	0.21	0.647	1.657	0	0.139	0.592	0.372	2.41	1.776	0.957	1.315	0.404	0.533	0.1	5.152	0.766	0.208
chr1	88891544	88892844	2959	-	GTF2B	ICP	-	-	-	0.391	0	0.731	0.598	2.607	32.489	26.315	18.497	17.431	17.238	7.755	7.628	11.554	4.406	1.325	4.659	31.45	31.12	28.698	8.505	3.894	2.738	0.453	36.203	3.495	1.903
chr1	88992560	88993860	56267	-	KYAT3	HCP	-	-	-	0.647	3.125	0.906	0.568	0.923	10.672	6.415	2.745	1.718	1.804	0.608	0.862	1.634	0	0	0	8.048	6.063	5.771	0.281	0.054	0.362	0	12.062	0	0.66
chr1	88992560	88993860	494115	-	RBMXL1	HCP	-	-	-	0.647	3.125	0.906	0.568	0.923	10.672	6.415	2.745	1.718	1.804	0.608	0.862	1.634	0	0	0	8.048	6.063	5.771	0.281	0.054	0.362	0	12.062	0	0.66
chr1	89022470	89023770	2635	-	GBP3	LCP	-	-	-	35.228	NA	25.02	NA	6.712	78.505	67.208	53.406	55.664	47.182	33.818	34.794	22.196	18.974	11.334	16.97	87.342	69.476	64.078	21.15	18.926	9.524	1.666	77.404	27.724	3.125
chr1	89033766	89035066	105378841	+	LOC105378841	ICP	-	-	-	90.398	91.142	46.221	42.079	50.075	87.054	82.506	73.608	73.324	60.798	46.092	47.253	42.077	24.931	57.227	51.606	74.857	72.009	78.911	47.942	47.155	42.906	29.594	95.981	68.017	72.295
chr1	89064960	89066260	2633	-	GBP1	LCP	-	-	-	98.75	33.927	9.652	7.176	3.274	87.268	80.318	61.575	62.995	42.205	27.488	29.98	23.897	12.897	7.222	13.182	91.073	85.682	74.448	25.777	21.667	11.03	10.07	93.958	8.666	8.705
chr1	89125759	89127059	2634	-	GBP2	LCP	-	-	-	27.026	0	8.171	2.862	7.638	73.72	59.016	37.908	42.829	32.574	15.781	14.381	7.667	2.972	7.039	8.138	79.942	60.488	45.351	18.079	10.917	2.876	2.425	82.129	12.424	6.84
chr1	89116880	89118180	112268267	+	LOC112268267	LCP	-	-	-	97.619	100	40.546	14.841	5.206	95.559	84.275	55.531	63.857	36.019	23.547	16.453	18.585	5.372	8.656	8.898	96.605	85.394	88.02	17.995	13.004	8.869	6.061	90.325	12.804	9.749
chr1	89127517	89128817	105378842	+	LOC105378842	ICP	-	-	-	14.746	19.769	4.665	33.074	30.005	94.517	93.077	89.268	90.366	82.557	62.481	67.83	59.043	40.503	36.841	52.715	93.205	89.311	90.431	47.963	48.503	38.932	30.642	97.903	52.243	54.559
chr1	89175640	89176940	388646	-	GBP7	LCP	-	-	-	98.333	NA	7.856	NA	0	71.466	58.492	45.894	53.624	34.568	18.5	17.82	10.288	4.444	5.176	11.97	85.528	81.726	73.128	10.91	7.142	9.23	2	93.092	8	9.09
chr1	89198550	89199850	115361	-	GBP4	ICP	-	-	-	8.768	0	1.872	1.505	0.817	94.632	73.641	19.396	27.551	20.207	3.735	8.312	2.31	2.102	1.01	0.537	92.529	81.938	78.272	4.192	2.71	0.544	1.712	33.986	1.212	0.826
chr1	89198076	89199376	107985076	+	LOC107985076	ICP	-	-	-	4.319	0	1.287	1.02	0.591	94.429	73.272	20.931	24.01	20.179	3.14	6.966	1.579	1.881	0.694	0.653	90.771	76.763	75.191	3.172	2.019	0.369	1.4	28.113	1.094	0.881
chr1	89217893	89219193	105378843	-	LOC105378843	LCP	-	-	-	90.215	81.116	48.789	62.998	60.867	92.255	86.205	84.432	87.621	76.076	69.678	76.036	70.389	63.322	64.474	65.309	89.92	88.44	84.845	64.898	63.874	58.717	52.639	96.724	67.007	70.79
chr1	89272461	89273761	115362	-	GBP5	LCP	-	-	-	24.05	45.318	17.786	46.658	49.364	94.062	91.657	84.224	81.78	74.22	60.134	60.821	57.772	40.417	23.317	42.47	91.746	90.048	90.671	51.664	45.61	38.496	34.666	96.325	46.561	49.101
chr1	89362977	89364277	163351	+	GBP6	LCP	-	-	-	NA	11.11	16.917	NA	0	91.32	72.345	68.445	68.64	43.93	18.46	29.493	20.135	0	7.5	3.543	93.183	79.613	78.542	21.923	12.475	NA	1.39	93.927	0	0
chr1	89479572	89480872	105378844	-	LOC105378844	LCP	-	-	-	95.913	60.758	51.077	48.015	58.238	86.17	74.537	78.802	63.325	64.387	65.055	73.917	60.138	52.167	50.623	47.272	77.142	61.538	83.012	53.923	49.538	45.3	44.257	78.298	61.482	64.973
chr1	89521726	89523026	23507	+	LRRC8B	LCP	-	-	-	96.875	NA	40.93	29.494	30.45	84.857	89.328	81.626	82.248	77.913	69.078	66.35	58.23	49.902	40.149	52.048	95.391	85.827	92.184	59.749	49.841	40.129	49.309	92.712	54.761	45.112
chr1	89614910	89616210	84230	+	LRRC8C	LCP	-	-	-	93.969	54.68	15.305	12.71	3.571	90.662	83.531	60.505	55.522	43.867	19.252	17.896	10.891	3.167	3.826	4.91	96.784	87.9	77.526	9.758	4.806	2.35	0	96.955	12.556	14.418
chr1	89632494	89633794	400761	-	LRRC8C-DT	HCP	-	-	-	0.517	2.161	0.604	0.153	0.794	0.352	0.375	2.084	0.484	0.733	1.676	0.682	1.028	0.159	0	0	0.556	0.309	0.472	1.064	0.318	0.821	0.663	0.052	0.206	0.6
chr1	89742716	89744016	107985743	+	LOC107985743	LCP	-	-	-	94.344	0	10.251	7.985	7.784	97.245	89.648	70.197	66.996	54.201	36.977	39.243	33.221	12.757	5.092	22.108	93.487	88.881	84.829	28.236	20.311	11.376	14.046	96.847	20.5	21.73
chr1	89764129	89765429	101927952	-	LOC101927952	LCP	-	-	-	59.978	NA	6.271	0	3.333	80.819	76.253	59.597	60.517	53.95	28.886	30.564	14.199	3.571	3.217	8.094	92.46	77.429	79.833	11.266	11.387	3.81	3.437	91.644	11.739	0.87
chr1	89771015	89772315	107985744	+	LOC107985744	ICP	-	-	-	87.409	5.729	14.755	4.257	8.449	88.993	68.029	63.905	53.196	30.422	5.161	5.253	4.77	0.911	4.012	5.458	81.948	64.032	76.217	3.801	2.916	0	0.446	86.25	3.296	5.262
chr1	89787470	89788770	101927975	+	LOC101927975	LCP	-	-	-	NA	28	19.42	14.623	4	91.418	87.95	81.477	74.007	62.428	34.138	34.418	24.66	11.918	23.39	20.832	81.273	88.983	80.675	36.497	17.327	7.168	9.578	93.182	16.932	16.667
chr1	89820114	89821414	55144	+	LRRC8D	HCP	-	-	-	0.451	0	0.438	0.415	0.167	6.394	3.925	1.583	1.6	1.903	1.171	1.895	1.172	0.98	1.059	1.258	6.013	4.476	3.916	1.446	0.707	0.953	1.232	6.441	1.174	0.3
chr1	89965566	89966866	105378847	+	LOC105378847	ICP	-	-	-	99.206	7.552	15.418	3.972	4.138	91.141	85.839	74.06	72.38	54.017	4.879	15.394	9.896	3.145	0	0	91.693	89.867	83.461	9.008	5.314	2.805	0.625	97.722	1.948	2.229
chr1	89994195	89995495	284695	+	ZNF326	HCP	-	-	-	1.18	1.054	0.652	0.775	1.468	13.081	12.427	11.092	10.733	7.752	6.09	5.285	5.658	3.857	5.646	2.873	13.215	10.55	10.981	6.361	4.529	3.867	3.782	13.589	3.574	3.447
chr1	90114281	90115581	105378848	+	LOC105378848	LCP	-	-	-	67.913	26.861	20.432	5.952	4.738	69.911	62.274	50.351	42.914	38.536	21.233	24.231	14.909	13.122	8.967	18.314	64.257	61.273	59.056	17.875	6.96	7.622	2.884	68.304	10.099	6.482
chr1	90218903	90220203	105378849	+	LOC105378849	HCP	-	-	-	79.577	6.274	9.258	13.735	23.507	11.896	7.25	0.851	3.375	0.83	1.439	0.459	0.532	0.218	0	2.803	21.232	9.201	7.589	3.933	0.714	0.761	0.195	9.24	2.546	6.242
chr1	90298828	90300128	107985088	-	LOC107985088	LCP	-	-	-	88.55	60	20.353	NA	2.082	95.168	81.755	68.908	56.967	46.57	17.87	22.381	16.094	5.927	7.083	10.44	92.834	88.517	82.187	20.303	5.314	5.694	1.19	92.009	5.119	5.454
chr1	90400765	90402065	105378850	-	LOC105378850	LCP	-	-	-	NA	NA	NA	NA	NA	NA	NA	NA	NA	NA	NA	NA	NA	NA	NA	NA	NA	NA	NA	NA	NA	NA	NA	NA	NA	NA
chr1	90487700	90489000	105378851	-	LOC105378851	LCP	-	-	-	NA	66.827	31.393	2.461	2.215	88.532	61.364	46.918	54.568	28.217	6.773	5.724	2.573	0	4.595	2.796	81.392	67.801	65.288	4.811	3.262	0	0	92.263	2.982	4.522
chr1	90547530	90548830	105378852	-	LOC105378852	LCP	-	-	-	NA	NA	32.888	5	NA	83.435	89.977	80.988	72.282	60.18	39.308	45.622	40.452	21.632	25.636	30.722	91.42	79.5	86.412	27.666	22.62	13.492	12.746	92.38	27.958	12.816
chr1	90656850	90658150	109616984	+	SNORD3G	LCP	-	-	-	27.437	7.032	3.157	7.719	6.218	90.979	82.149	59.973	59.475	48.971	28.035	23.983	16.644	7.905	11.259	16.992	88.449	82.989	77.108	17.282	19.941	7.039	1.569	95.61	15.948	10.105
chr1	90716837	90718137	343472	-	BARHL2	HCP	-	-	-	0.756	3.013	0.624	0.621	0.429	1.23	0.832	2.891	1.548	1.826	1.809	2.168	1.438	0.909	0.214	0.878	2.093	1.767	1.777	2.033	2.671	0.914	1.825	0.78	1.455	0.63
chr1	90851250	90852550	105378853	-	LOC105378853	HCP	-	-	-	0.218	0	0.463	0	0.789	5.667	4.193	2.013	1.566	0.761	0.312	0.422	0.813	0.761	0	0.751	6.938	4.298	4.41	0.644	1.138	1.32	0.251	4.807	0.809	0.647
chr1	90843388	90844688	105378855	+	LOC105378855	LCP	-	-	-	NA	45.3	17.638	15.912	6.469	82.659	80.755	57.863	62.416	34.833	18.918	10.911	7.107	3.174	3.933	4.551	88.903	81.658	69.696	4.843	5.174	1.111	6.414	91.776	6.667	3.453
chr1	90850859	90852159	105378854	+	LINC01763	HCP	-	-	-	0.144	0	0.506	0.142	0.419	1.158	0.939	1.276	0.502	0.286	0.331	0.323	0.806	0.583	0	0.563	2.145	0.893	0.81	0.599	0.902	0.866	0.375	1.254	0.592	0.782
chr1	91021867	91023167	84146	-	ZNF644	HCP	-	-	-	0.222	1.07	0.858	0.929	0.689	13.915	9.956	7.575	7.273	4.786	4.74	2.012	3.201	1.32	0.494	1.155	13.662	10.919	11.301	2.302	2.277	0.982	1.394	15.62	1.264	1.255
chr1	91407608	91408908	164045	-	HFM1	LCP	-	Meiotic	-	NA	NA	NA	NA	NA	NA	NA	NA	NA	NA	NA	NA	NA	NA	NA	NA	NA	NA	NA	NA	NA	NA	NA	NA	NA	NA
chr1	91436041	91437341	107985412	-	LOC107985412	ICP	-	-	-	95.074	7.649	11.921	1.515	0.618	88.426	89.889	60.054	53.035	41.523	9.867	17.895	13.495	2.695	2.705	3.54	88.587	89.361	79.915	11.764	9.299	3.653	1.775	94.594	7.796	8.177
chr1	91455269	91456569	107985417	+	LOC107985417	LCP	-	-	-	100	0	16.551	5.218	10.117	86.171	84.491	66.416	69.227	42.163	18.539	33.539	23.191	9.096	18.763	15.691	95.139	84.266	85.567	28.719	28.136	9.753	8.313	96.32	27.229	16.883
chr1	91498203	91499503	105378856	-	LOC105378856	LCP	-	-	-	87.374	100	44.631	14.124	7.981	92.982	83.8	83.422	74.14	47.548	39.52	37.613	32.124	12.123	11.721	17.917	89.278	87.767	86.238	44.058	30.552	22.972	22.279	94.617	27.196	17.076
chr1	91498068	91499368	8317	+	CDC7	LCP	-	-	-	91.064	100	45.567	14.299	8.173	94.946	82.736	81.35	72.991	48.134	38.691	34.279	29.89	10.305	13.186	17.656	87.746	87.8	84.517	44.207	28.371	22.719	18.814	93.944	26.429	14.469
chr1	91569435	91570735	102723436	-	LOC102723436	LCP	-	-	-	85.343	4.954	9.119	7.664	9.26	83.557	69.049	52.766	54.269	33.706	15.173	13.478	9.153	2.825	8.702	3.927	87.775	60.557	62.236	13.571	9.032	7.827	7.533	82.455	13.431	10.225
chr1	91905602	91906902	7049	-	TGFBR3	ICP	-	-	-	0.859	92.501	38.914	11.334	8.686	95.955	90.875	85.043	83.378	60.873	46.819	40.609	39.562	15.964	13.62	16.092	94.234	90.434	83.953	25.921	13.005	9.219	2.697	94.992	14.994	13.915
chr1	91948471	91949771	676	+	BRDT	HCP	Early ER gene	Meiotic	-	0.906	0.49	0.652	1.904	4.962	91.689	82.148	48.379	54.236	35.254	17.024	14.641	16.389	3.744	2.743	3.868	91.442	81.726	82.726	11.927	4.582	2.422	0.486	93.424	3.723	4.535
chr1	92029076	92030376	253152	+	EPHX4	HCP	-	-	-	0.379	2.738	0.607	0.415	0.187	13.047	6.156	3.273	3.418	1.548	2.174	0.774	0.254	0.541	0.308	0.092	11.756	8.488	7.198	1.121	0.723	0.601	0.527	14.489	0	0.629
chr1	92075072	92076372	646817	-	SETSIP	LCP	-	-	-	92.799	7.04	11.883	6.875	4.815	89.437	81.426	61.628	68.856	45.924	21.993	23.514	16.646	3.286	6.229	9.876	87.794	80.371	79.194	12.224	15.354	6.605	5.722	92.667	12.141	7.148
chr1	92079405	92080705	284697	+	BTBD8	HCP	-	-	-	0.524	2.048	0.567	1.428	1.89	18.435	14.654	13.312	13.271	8.778	4.977	5.996	4.169	1.837	2.469	1.896	17.614	13.944	15.542	3.068	2.181	1.998	1.566	17.941	1.111	0.725
chr1	92167958	92169258	23285	+	KIAA1107	LCP	-	-	-	NA	88.903	42.463	3.636	3.125	86.242	84.248	59.456	70.272	45.97	13.502	13.972	6.667	2.5	3.819	4.609	83.765	70.255	83.654	8.164	3.058	1.554	4.473	95.833	5.259	3.598
chr1	92217020	92218320	388649	+	C1orf146	HCP	-	Meiotic	-	1.634	34.041	3.058	5.431	7.917	89.33	83.189	57.829	60.195	40.723	20.623	24.193	15.35	8.163	7.758	11.534	91.685	83.288	84.362	13.63	9.586	6.053	6.812	97.195	15.273	9.555
chr1	92441536	92442836	11146	-	GLMN	HCP	-	-	-	0.385	23.889	0.499	2.25	2.608	66.782	48.145	4.593	7.894	5.891	1.409	3.61	0.828	0.641	0.194	0.12	60.859	43.757	49.145	1.23	0.564	0.337	0.379	87.011	0.909	0.732
chr1	92298065	92299365	79871	+	RPAP2	HCP	-	-	-	0.493	0.275	0.898	0.643	0.537	0.679	0.813	1.382	1.041	2.54	2.495	0.205	0.977	1.476	0.528	0.253	2.816	1.238	0.893	2.056	1.42	1.014	0.996	1.247	0.183	0.461
chr1	92486476	92487776	2672	-	GFI1	HCP	-	-	-	0.253	0	0.724	0.437	1.597	5.526	3.323	2.863	2.998	1.969	0.525	0.231	0.938	0.116	1.668	1.647	4.808	4.729	4.351	1.707	0.627	0.44	0.866	4.946	0.313	0.717
chr1	92792013	92793313	7813	-	EVI5	LCP	-	-	-	100	36.57	2.107	0.544	2.625	67.7	46.176	41.886	43.318	17.076	10.862	7.139	7.12	1.269	2.222	1.359	61.019	55.686	52.157	6.124	3.006	2.15	1.534	88.971	0.714	1.983
chr1	92831086	92832386	6125	+	RPL5	HCP	-	-	-	1.338	0	0.339	1.556	1.103	11.896	9.378	5.491	6.841	4.448	5.964	3.132	1.307	0.821	1.438	2.127	10.892	8.443	9.159	1.767	2.591	2.259	2.306	10.964	2.936	1.137
chr1	92961122	92962422	388650	-	FAM69A	HCP	-	-	-	0.331	1.302	0.477	0.106	0.533	0.639	0.741	0.36	0	0.418	0.437	0.179	0.295	0	0	0.126	1.179	2.261	0.349	0.433	1.485	0.446	1.408	0.981	0.355	0.516
chr1	92836389	92837689	6083	+	SNORD21	LCP	-	-	-	88.888	94.048	47.4	3.349	8.12	96.026	86.844	75.661	60.738	47.77	25.103	18.337	14.923	6.944	9.837	10.093	94.724	81.948	81.32	11.823	9.803	7.572	6.136	98.149	14.769	4.444
chr1	92839819	92841119	26782	+	SNORA66	LCP	-	-	-	86.943	82.707	41.883	3.883	4.894	76.898	73.488	58.393	64.238	39.169	17.96	10.574	6.7	4.408	3.041	3.67	79.272	75.523	80.657	6.661	5.013	2.404	2.506	81.561	4.593	4.525
chr1	93078319	93079619	22823	+	MTF2	HCP	-	-	-	0.404	2.229	0.397	0.925	0.959	5.814	2.555	0.991	1.134	0.742	0.358	3.126	0.331	0.221	0.188	0.081	4.528	2.602	2.394	0.26	0.275	0.468	0	3.483	0.626	0.619
chr1	93180289	93181589	50999	-	TMED5	HCP	-	-	-	0.468	1.917	0.545	0.76	0.239	3.587	1.598	0.247	2.147	1.783	3.824	1.937	0	0.525	0	0.085	4.282	2.071	0.825	0.837	0.71	0	0.843	3.262	0	0.23
chr1	93178902	93180202	343099	+	CCDC18	HCP	-	-	-	1.56	2.449	1.15	0.215	1.407	19.16	6.117	1.526	4.611	0.388	2.339	1.341	0.292	0	0	0.123	14.898	4.429	6.403	0.269	0.141	0.096	2.431	33.771	0.462	0.449
chr1	93225293	93226593	107985521	-	LOC107985521	LCP	-	-	-	100	NA	45.616	NA	NA	96.602	94.711	82.3	86.556	76.016	56.162	54.293	43.245	21.043	18.484	19.637	95.725	95.659	95.994	37.604	31.872	19.311	13.133	89.866	30.764	23.742
chr1	93345411	93346711	100131564	-	CCDC18-AS1	HCP	-	-	-	0.253	0.125	0.479	0.215	1.154	0.578	0.241	0.657	0.243	0.337	0.677	0.277	1.656	0.611	0	0.125	1.009	1.55	0.237	0.494	1.071	1.253	0.454	0.357	0	0.544
chr1	93345021	93346321	1810	+	DR1	HCP	-	-	-	0.298	0.133	0.419	0.259	0.882	0.849	0.126	0.524	0.294	0.213	0.73	0.234	0.577	0.736	0	0.151	1.315	1.596	0.286	0.595	1.227	0.85	0.547	0.932	0	0.395
chr1	93447167	93448467	54874	+	FNBP1L	HCP	-	-	-	0.426	0	0.291	0.512	1.061	10.709	8.39	2.201	2.365	1.036	1.416	1.253	1.273	0.795	0.132	2.035	10.957	8.61	7.374	0.961	0.61	0.602	0.753	10.994	3.323	0.983
chr1	93846750	93848050	8412	-	BCAR3	HCP	-	-	-	0.909	30.961	4.923	0.154	0.791	0.898	0.732	0.604	0.519	0.606	0.264	0.326	0.827	0.376	0.372	0.618	0.694	1.301	0.281	0.98	0.539	3.308	0.461	0.053	0.62	0.629
chr1	93591068	93592368	100129046	+	LOC100129046	LCP	-	-	-	96.048	90.672	36.183	2.478	8.589	91.059	84.869	74.707	69.661	57.576	24.208	20.652	17.755	10.405	9.23	11.032	86.196	83.987	84.713	22.386	15.086	7.913	5.484	91.982	17.256	10.271
chr1	93691327	93692627	102723480	+	LOC102723480	LCP	-	-	-	96.072	6.25	7.009	1.439	0	78.035	61.122	23.541	41.562	13.412	1.026	1.608	0.435	0	0	1.944	77.452	65.462	53.389	1.958	0	0	0	76.174	1.111	0
chr1	93774983	93776283	723788	-	MIG7	LCP	-	-	-	96.717	2.932	11.123	0.641	4.303	91.904	78.046	34.415	53.375	12.692	2.718	2.456	0	0	0.962	0.405	76.012	69.672	63.749	0.481	0.512	0.481	0	94.848	0	0.438
chr1	93845932	93847232	100126348	+	MIR760	HCP	-	-	-	0.449	6.25	1.032	0.333	0.447	4.826	3.283	1.926	1.587	0.529	0.729	0.272	0.188	0.548	0.223	0.067	5.394	3.898	2.751	0.456	0.519	2.52	0.089	3.53	0.61	0.542
chr1	93878806	93880106	30836	-	DNTTIP2	HCP	-	-	-	0.29	1.403	0.546	0.635	0.968	8.667	6.358	2.481	2.546	1.385	1.478	1.341	1.033	0.957	1.64	0.707	6.809	5.377	4.707	0.948	0.279	0.288	0.815	14.053	0.397	0.462
chr1	93909970	93911270	2730	-	GCLM	ICP	-	-	-	34.037	20	7.663	23.846	25.825	77.915	67.878	53.581	56.196	51.532	37.29	41.463	32.442	30.786	31.138	28.742	78.816	74.315	71.244	41.43	32.893	24.901	26.799	76.818	31.625	26.295
chr1	94120749	94122049	24	-	ABCA4	LCP	-	-	-	6.002	9.467	1.474	3.003	3.894	87.64	62.446	34.639	40.128	17.951	5.305	6.932	6.558	3.406	4.642	4.912	87.678	64.654	70.246	2.973	2.728	2.797	1.895	90.87	7.431	3.763
chr1	94161328	94162628	105378858	-	LOC105378858	ICP	-	-	-	87.036	13.389	8.858	19.375	18.573	90.839	87.133	88.622	83.873	65.874	38.927	36.243	35.495	17.047	21.352	19.292	94.253	92.022	92.053	44.691	40.32	26.305	5.762	91.385	26.847	38.657
chr1	94274668	94275968	9411	-	ARHGAP29	LCP	-	-	-	96.678	5.555	12.585	4.445	4.587	88.533	78.048	62.457	63.065	33.188	16.177	20.562	12.102	4.007	13.69	12.798	86.758	78.562	76.767	18.432	18.915	11.39	4.375	90.76	12.977	8.982
chr1	94246085	94247385	107985092	+	LOC107985092	ICP	-	-	-	0.411	24.466	2.618	0.948	1.452	11.333	6.731	3.202	3.125	1.349	0.479	0.859	0	0.269	0	0	11.451	5.191	6.392	0.403	0.57	0.591	2.7	8.277	0.223	0.621
chr1	94329992	94331292	105378859	-	LOC105378859	LCP	-	-	-	95.04	3.333	4.439	3.046	3.552	70.861	58.817	45.661	47.561	25.055	11.053	6.832	4.672	3.576	5.776	9.053	75.378	54.349	55.299	5.683	3.947	0.961	3.524	63.511	5.304	0
chr1	94417186	94418486	5825	+	ABCD3	HCP	-	-	-	0.436	3.518	1.104	0.557	0.447	14.136	8.207	1.398	2.107	1.763	0.291	0	0.174	0.059	0	0.098	12.468	6.493	5.693	1.396	0.631	0.414	0.716	13.344	0.107	0.687
chr1	94541457	94542757	2152	-	F3	HCP	-	-	-	0.889	3.965	0.351	0.364	0.08	1.218	0.903	0.266	0.415	0.632	0.529	0.67	0.595	0.454	0.131	1.03	1.359	0.789	1.067	0.402	0.604	0.629	0.783	0.664	0.431	0.693
chr1	94562253	94563553	105378861	+	LOC105378861	LCP	-	-	-	95.277	12.738	6.925	15.719	22.769	78.994	67.61	58.155	56.699	42.231	30.801	31.241	26.821	22.683	19.909	17.339	76.325	69.358	66.497	31.915	26.594	20.754	12.747	86.924	32.008	23.444
chr1	94622644	94623944	112268232	-	LOC112268232	LCP	-	-	-	95	5.936	9.121	4.412	6.755	71.387	65.179	63.282	50.736	41.329	26.199	21.001	21.607	7.257	7.263	11.137	74.961	64.67	62.899	16.192	12.632	6.956	2.839	79.362	11.944	7.949
chr1	94819881	94821181	101928079	-	SLC44A3-AS1	HCP	-	-	-	0.431	1.144	0.689	0.419	1.296	5.906	1.763	1.902	1.085	0.624	1.049	1.024	3.637	0.568	0.379	0	5.548	0.991	2.73	0.291	0.392	0.978	0.247	5.623	0.494	0.651
chr1	94682572	94683872	105378860	+	LOC105378860	LCP	-	-	-	91.598	67.327	21.241	1.181	3.998	92.507	81.19	72.067	67.663	50.353	15.938	13.479	17.171	4.295	5.361	10.452	84.4	72.625	77.086	16.094	8.746	7.609	2.563	81.544	9.509	4.458
chr1	94745500	94746800	100616321	-	MIR378G	LCP	-	-	-	100	100	45.064	11.238	8.728	91.2	92.324	73.958	79.556	69.646	42.726	38.238	35.556	11.646	11.136	13.636	92.824	89.468	87.346	28.558	22.53	14.09	16.484	98.948	30.864	25.476
chr1	94819442	94820742	126969	+	SLC44A3	HCP	-	-	-	0.488	1.499	0.765	0.414	0.944	5.627	2.109	1.879	0.656	0.617	0.923	1.151	3.054	0.203	0.362	0.265	5.116	1.687	3.508	0.333	0.313	0.945	0.236	7.027	0.487	0.659
chr1	94926823	94928123	1266	-	CNN3	HCP	-	-	-	0.247	0	0.701	0.457	0.217	3.533	2.377	1.751	2.159	1.557	0.55	0.341	0.865	1.256	1.917	0.316	3.191	2.566	2.604	0.193	0.449	0.617	0.6	3.935	0.511	0.409
chr1	94925512	94926812	105378862	+	LOC105378862	HCP	-	-	-	0.93	7.322	0.655	0.284	0.043	0.803	0.814	0.346	0.311	0.171	0.763	0.531	0.786	0.716	0.43	0	0.11	0.501	0.725	0.866	0.709	0.691	1.091	0.467	0	0.356
chr1	94927128	94928428	729970	+	LOC729970	HCP	-	-	-	0.372	3.55	0.804	0.49	0.122	8.598	6.329	3.164	4.802	2.766	0.766	0.474	0.557	1.205	0.149	0.447	7.276	5.592	6.411	0	0.526	0.607	0.759	9.962	0.598	0.453
chr1	95072574	95073874	199857	-	ALG14	HCP	-	-	-	1.184	1.816	0.888	0.381	0.809	4.044	3.947	2.295	3.4	1.657	0.775	1.289	1.315	0.579	0.11	0.53	3.443	4.244	3.882	2.692	1.093	1.064	0.667	4.107	0.354	0.13
chr1	95028223	95029523	105378863	+	LOC105378863	LCP	-	-	-	93.75	NA	40.49	32.29	55.892	89.88	88.82	88.56	86.805	84.59	85.765	NA	72.227	57.518	65.38	59.808	93.86	83.23	80.892	59.808	59.333	50.833	40.73	95.313	NA	77.85
chr1	95060696	95061996	101928098	+	LOC101928098	LCP	-	-	-	97.803	100	42.018	6.823	0	90.788	72.672	62.326	58.482	36.428	16.378	9.104	9.517	5.509	8.207	7.639	82.95	75.537	76.857	17.156	6.289	7.634	5.682	96.26	14.116	8.08
chr1	95091617	95092917	148534	+	TMEM56	ICP	-	-	-	29.978	19.666	8.681	16.049	19.937	91.401	89.409	81.842	76.68	67.074	55.278	50.256	46.299	31.129	27.059	37.785	89.135	88.117	86.671	45.461	39.86	27.42	25.678	92.476	46.396	44.281
chr1	95117023	95118323	100527978	+	TMEM56-RWDD3	HCP	-	-	-	0.658	0.995	0.493	0.288	0.904	2.571	1.96	0.669	1.272	0.936	0.628	0.407	0.584	0.518	0	0.243	4.189	1.956	2.805	0.49	1.835	0.188	0.561	2.287	0.733	0.907
chr1	95233582	95234882	101928118	-	LOC101928118	HCP	-	-	-	0.087	2.192	0.365	0.208	0.5	1.165	0.952	0.338	0.558	0.356	0.215	0	0.365	0.07	0.54	1.626	1.837	1.609	0.402	0.765	1.177	0.352	0.417	0.151	0.567	0.433
chr1	95233255	95234555	25950	+	RWDD3	HCP	-	-	-	0.337	2.141	0.316	0.206	0.624	3.855	1.544	0.97	0.777	0.348	0.276	0	0.357	0.146	0.619	1.273	3.828	2.302	1.477	0.748	1.511	0.276	0.408	2.101	0.551	0.412
chr1	95317863	95319163	100996630	-	LINC01760	LCP	-	-	-	96.444	14.493	20.176	13.061	3.956	91.657	91.812	85.314	69.14	53.67	27.618	21.272	25.522	8.986	9.782	19.906	90.374	82.562	89.15	23.578	16.989	12.391	5.054	98.766	26.261	25.345
chr1	95317643	95318943	105378864	-	LOC105378864	LCP	-	-	-	95.913	17.524	19.462	11.429	3.517	91.659	90.586	84.283	68.59	53.04	25.523	20.478	22.97	8.087	10.804	17.915	90.428	80.46	88.47	22.47	16.54	11.152	4.549	98.889	23.635	21.724
chr1	95317442	95318742	105379825	+	LOC105379825	LCP	-	-	-	96.444	17.524	20.755	11.429	3.956	92.282	89.409	83.81	72.669	51.121	24.611	20.585	18.296	10.109	12.255	15.45	91.255	81.825	92.811	23.088	15.561	13.94	5.686	98.611	17.044	21.724
chr1	95351707	95353007	101928169	-	LINC01650	LCP	-	-	-	88.383	14.286	12.278	8.861	9.778	80.186	78.472	61.591	60.656	38.813	30.941	21.901	25.278	12.292	18.746	18.503	89.328	84.177	71.99	26.703	24.216	12.301	10.944	78.821	16.92	12.456
chr1	95369361	95370661	107985420	+	LOC107985420	LCP	-	-	-	0.625	NA	0.715	15.912	17.753	90.226	78.684	83.236	75.422	50.754	32.299	35.038	40.834	17.121	12.644	35.474	92.648	82.109	80.295	32.986	28.386	12.668	4.975	94.119	27.699	19.636
chr1	95473837	95475137	440594	+	LINC01761	LCP	-	-	-	NA	NA	45.795	NA	20.317	69.167	66.507	67.122	67.61	48.025	34.545	34.873	30.262	30.277	18.017	24.405	71.427	60.29	60.255	27.837	20.738	20.2	11.6	NA	14.445	27.815
chr1	95509216	95510516	100996635	+	LOC100996635	LCP	-	-	-	87.874	82.639	33.021	3.166	3.009	84.418	64.667	46.826	50.527	30.535	3.977	4.823	1.602	0.833	1.041	2.963	87.639	60.394	57.524	6.807	4.054	1.25	1.588	81.064	1.678	2.954
chr1	95624533	95625833	101928219	+	LOC101928219	LCP	-	-	-	96.372	NA	24.122	15.97	11.178	93.473	85.382	80.052	78.322	56.382	28.54	29.367	24.565	19.293	21.61	17.245	96.633	76.718	83.375	39.008	27.223	13.147	7.047	96.805	26.477	29.397
chr1	95991168	95992468	102723661	+	LOC102723661	LCP	-	-	-	80	29.343	19.865	15.001	32.475	95.834	77.706	79.595	83.423	66.565	58.546	48.371	47.29	22.714	21.437	28.31	83.309	84.375	67.226	37.598	42.58	13.799	15.194	79.059	37.958	35.289
chr1	96373725	96375025	101928241	-	LINC01787	LCP	-	-	-	98	NA	31.092	7	16.176	92.46	75.694	69.526	72.522	49.928	21.666	29.966	29.924	7.368	13.162	14.872	91.076	82.394	78.964	19.206	12.86	21.366	5	92.936	18.166	12.5
chr1	96481567	96482867	105378866	+	LOC105378866	LCP	-	-	-	42.01	0	11.358	0	5.278	61.132	39.363	25.233	27.633	24.442	13.897	10.9	7.937	4.63	2.564	2.778	51.099	44.207	38.816	11.741	7.234	3.174	5.186	51.367	8.947	11.918
chr1	96720705	96722005	58155	+	PTBP2	HCP	-	-	-	0.473	1.822	0.284	0	0.304	7.965	5.116	5.821	3.214	1.995	0.915	0.792	1.246	0.405	0.274	0.181	6.744	5.878	4.871	0.399	0	0.076	1.081	7.789	1.12	1.41
chr1	97920659	97921959	1806	-	DPYD	HCP	-	-	-	0.142	2.941	0.716	0.075	1.928	2.366	0.494	1.119	1.257	0.736	0.196	0.334	0.274	3.347	0	0.74	1.686	1.415	0.747	0.114	0.801	0.475	0.561	1.72	3.172	0.694
chr1	97095023	97096323	100873932	+	DPYD-AS1	LCP	-	-	-	NA	NA	41.735	NA	NA	NA	NA	NA	72.717	59.092	51.37	41.205	34.962	19.038	15.037	15.542	96.875	85.065	80.295	24.398	27.857	9.168	18.44	96.875	41.242	19.318
chr1	97374159	97375459	105378867	+	LOC105378867	ICP	-	-	-	96.162	31.597	11.169	8.087	10.542	86.788	77.636	62.521	62.192	42.619	20.875	21.333	15.013	5.253	10.011	10.906	88.369	83.852	77.169	17.16	10.266	12.377	4.524	97.319	3.516	11.34
chr1	97796021	97797321	100873933	+	DPYD-AS2	LCP	-	-	-	NA	NA	NA	NA	NA	NA	NA	NA	NA	NA	NA	NA	NA	NA	NA	NA	NA	NA	NA	NA	NA	NA	NA	NA	NA	NA
chr1	97941340	97942640	109729128	-	LINC01930	LCP	-	-	-	NA	NA	4.445	NA	0	86.5	85.823	65.733	73.63	62.273	32.642	32.5	16.365	11.86	2.082	5.358	100	77.688	82.105	18.28	8.762	6.808	1.923	94.792	12.78	24.883
chr1	98049293	98050593	400765	-	MIR137HG	ICP	-	-	-	1.123	6.758	0.917	0.267	0.483	17.348	16.006	14.474	19.634	9.236	3.675	3.484	0.855	0.247	0.218	0	29.822	27.729	22.609	1.082	0.842	0.35	0	14.837	0	0.35
chr1	98044951	98046251	100616452	-	MIR2682	HCP	-	-	-	0.315	0.12	0.586	0.322	1.2	2.457	1.873	4.323	2.598	1.328	1.082	0.769	0.374	0.688	0.17	0.111	5.372	6.191	3.254	0.904	0.451	0.647	1.869	1.495	0.294	0.553
chr1	98045771	98047071	406928	-	MIR137	HCP	-	-	-	0.85	0	0.645	0.334	1.931	7.683	3.578	6.877	3.548	2.848	1.617	0.37	0.31	0.328	0.297	0.145	7.028	6.096	6.103	0.535	0.374	0	0.252	4.443	0.734	0.31
chr1	98209811	98211111	729987	+	LINC01776	LCP	-	-	-	74.804	12.587	13.187	0	7.417	83.073	75.614	72.363	58.953	43.123	35.308	29.939	27.051	13.309	15.051	15.068	72.358	72.447	58.586	25.229	11.677	13.835	7.338	97.217	9.949	18.113
chr1	98660384	98661684	51375	+	SNX7	HCP	-	-	-	0.722	0	0.597	0.449	0.64	9.178	3.993	1.391	2.21	0.142	0	0.227	0	0.925	2.786	0	14.015	7.46	5.583	0.511	1.682	1.281	0.366	10.452	0	0.521
chr1	99005730	99007030	163404	-	PLPPR5	LCP	-	-	-	2.739	2.508	1.797	4.24	1.915	68.548	59.066	37.665	42.003	25.936	14.457	25.689	12.694	7.674	10.992	8.772	73.682	63.554	54.755	13.376	9.125	2.381	4.524	67.745	11.441	7.129
chr1	99003376	99004676	100129620	+	LOC100129620	HCP	-	-	-	0	0	0.82	0.261	0.553	2.378	1.819	2.977	4.552	2.283	1.453	1.19	1.686	0.632	1.055	1.111	2.384	5.058	3.369	1.286	1.035	1.971	0.758	6.653	0.667	0.146
chr1	99262056	99263356	9890	+	PLPPR4	LCP	-	-	-	44.816	0	6.546	4.063	6.861	89.427	74.9	50.652	62.246	36.957	18.962	30.492	14.001	3.799	8.012	11.695	92.859	86.685	78.245	23.947	14.177	10.879	3.668	92.217	15.422	17.99
chr1	99436815	99438115	107985093	-	LOC107985093	ICP	-	-	-	97.222	NA	40.824	2.777	NA	94	83.446	59.53	61.728	36.698	16.433	11.52	12.015	3.847	2.273	5.427	88.61	86.328	88.187	5.388	3.495	3.852	1.042	96.76	8.59	NA
chr1	99487404	99488704	101928270	-	LINC01708	LCP	-	-	-	88.685	NA	43.452	NA	10.168	93.055	79.473	52.54	55.785	40.685	22.417	26.58	22.205	10.848	11.137	6.033	93.89	87.79	77.062	18.743	12.825	4.167	7.243	97.83	23.077	7.987
chr1	99644975	99646275	54873	+	PALMD	LCP	-	-	-	28.513	11.372	3.606	3.287	1.309	85.401	49.254	38.436	43.198	27.379	7.172	7.602	6.874	3.233	4.954	3.416	78	55.807	56.871	6.465	7.116	3.963	4.748	87.933	7.408	5.305
chr1	99766230	99767530	391059	-	FRRS1	ICP	-	-	-	15.752	1.754	2.951	6.461	4.704	47.83	41.716	31.56	33.535	22.293	5.089	7.08	5.876	2.442	2.542	3.251	47.156	45.049	41.394	6.424	3.93	1.23	0.46	55.126	5.628	2.63
chr1	99849177	99850477	178	+	AGL	HCP	-	-	-	0.409	2.222	0.676	0.599	1.844	10.479	5.443	1.191	1.952	0.225	0	0.996	0.217	0.577	0	0	10.061	5.649	5.346	0.469	0.502	0.561	0.736	10.323	0	1.005
chr1	99967501	99968801	23443	+	SLC35A3	LCP	-	-	-	93.108	93.333	36.053	7.401	8.523	89.818	90.463	83.475	86.415	63.788	44.894	40.136	30.765	21.571	12.345	14.61	93.262	89.675	92.762	40.582	27.504	16.708	15.126	92.405	28.672	11.076
chr1	100037178	100038478	64645	+	MFSD14A	HCP	-	-	-	0.382	0.465	0.467	0.253	0.321	1.394	1.098	1.138	0.866	0	0.334	0.489	1.449	0.548	0.103	0.374	0.871	3.345	0.337	0.578	0.202	0.208	1.243	1.762	0.128	0.48
chr1	100132695	100133995	163786	-	SASS6	HCP	-	-	-	0.662	18.712	2.235	0.44	0.321	22.433	17.89	6.727	7.026	3.246	0.726	0.147	0.987	0.275	0	0.304	20.992	17.171	16.593	0.277	0.528	0.095	0.479	21.256	0.635	0.886
chr1	100132180	100133480	54482	+	TRMT13	HCP	-	-	-	0.674	0.595	0.486	0.07	1.01	3.753	1.706	1.4	2.024	0.972	0.224	0	0.113	0.291	0	0.095	2.975	1.328	1.346	0.192	0.496	0.101	0.508	3.431	0.427	0.833
chr1	100177873	100179173	127495	-	LRRC39	LCP	-	-	-	88.332	NA	10.384	0	0	80.826	77.451	62.558	62.418	43.874	26.629	21.954	25.343	5.909	10.297	12.766	81.414	79.924	80.06	20.046	15.368	10.714	6.843	86.283	16.697	11.791
chr1	100249464	100250764	1629	-	DBT	HCP	-	-	-	0.379	1.035	0.536	0.426	0.446	6.683	2.682	0.974	2.668	0.893	0.135	0.129	0.169	0	0	0.169	5.971	4.781	5.005	0.695	0.227	0.37	0.225	5.358	1.456	0.763
chr1	100265774	100267074	100506007	-	RTCA-AS1	HCP	-	-	-	0.597	2.695	0.564	0.221	0.636	4.048	1.263	0.772	1.311	1.616	0.401	1.844	0.171	2.883	0.543	1.216	4.71	0.85	0.679	0.166	0.721	1.327	1.158	4.639	0.145	0.428
chr1	100265258	100266558	8634	+	RTCA	HCP	-	-	-	0.462	4.762	1.423	0.692	1.32	7.009	3.329	1.963	2.819	1.799	0.901	2.046	0.342	3.683	0.775	0.309	8.095	4.878	3.447	0.565	0.921	1.646	0.795	9.994	0	0.479
chr1	100280341	100281641	693138	+	MIR553	LCP	-	-	-	78.703	NA	33.657	2.083	10.567	75.849	68.764	68.544	59.569	56.808	18.793	20.391	11.627	8.2	4.969	16.633	86.945	69.366	78.242	9.144	11.933	4.054	4.297	94.355	6.774	3.677
chr1	100344101	100345401	8556	+	CDC14A	LCP	-	-	-	95.927	NA	9.357	6.018	1.667	81.04	64.885	29.305	44.702	17.217	2.778	0	1.282	0	2.382	3.75	74.49	57.303	61.825	0.877	1.17	0	0	89.955	0.833	3.663
chr1	100418583	100419883	105379827	-	LOC105379827	LCP	-	-	-	100	100	35.939	11.847	9.583	86.841	85.755	71.665	82.058	65.811	43.53	37.85	29.937	13.563	10.699	12.448	89.724	86.624	87.397	32.834	19.168	6.644	8.939	95.065	26.445	12.619
chr1	100537272	100538572	54112	+	GPR88	ICP	-	-	-	33.463	1.808	4.717	1.869	0	61.013	58.619	32.436	44.526	21.553	10.002	11.5	6.146	1.587	1.607	5.016	71.621	55.257	61.279	6.785	2.645	3.133	0.833	72.206	6.483	2.574
chr1	100646604	100647904	100128787	-	LINC01349	LCP	-	-	-	97.68	37.637	17.637	23.789	32.35	95.96	84.387	58.843	71.069	50.614	35.122	44.48	29.748	25.898	25.299	20.416	95.43	86.378	81.594	30.063	22.731	19.597	20.837	92.887	29.822	39.628
chr1	100718740	100720040	7412	+	VCAM1	LCP	-	-	-	23.103	16.667	2.856	4	3.247	51.374	48.408	27.416	20.177	19.177	14.507	13.538	12.176	5.708	7.519	7.833	48.972	41.767	47.812	11.991	6.89	8.453	10.438	56.198	10.076	12.831
chr1	100895011	100896311	2135	-	EXTL2	HCP	-	-	-	0.565	1.744	0.438	0.223	0.368	0.701	0.556	0.198	0.33	0.353	0.119	0.099	0.321	0.542	0.217	0.231	0.144	0.36	0.489	0.17	0.352	0.437	0.261	0.375	0.092	1.303
chr1	100895176	100896476	148867	+	SLC30A7	HCP	-	-	-	0.602	1.799	0.424	0.242	0.381	0.65	0.624	0.205	0.218	0.366	0.123	0.103	0.282	0.165	0.225	0.24	0.15	0.373	0.462	0.088	0.638	0.381	0.209	0.389	0	1.49
chr1	101025406	101026706	51611	-	DPH5	HCP	-	-	-	0.457	2.069	1.893	1.281	0.078	5.198	1.591	1.82	1.474	0.619	0.704	0	0.491	1.578	0	2.783	3.255	1.044	1.578	0	0.518	0.569	0.264	4.947	0	0.67
chr1	101024946	101026246	102606465	+	LOC102606465	HCP	-	-	-	0.343	3.333	0.827	1.281	0.403	2.984	1.002	1.367	0.967	0.619	0.704	0	0.335	1.578	0	2.535	2.708	0.54	0.6	0.155	0.419	0.433	0.264	2.009	0	0.623
chr1	101144685	101145985	107985094	-	LOC107985094	LCP	-	-	-	98.666	42.115	13.052	4.094	0	92.652	83.064	68.208	58.595	38.122	14.112	18.222	6.795	0.877	6.858	12.593	95.535	82.948	78.19	10.235	6.385	0.877	0	86.818	1.388	2.222
chr1	101149610	101150910	101928334	+	LOC101928334	LCP	-	-	-	88.84	16.177	15.169	NA	7.145	85.333	76.487	60.41	55.279	39.375	21.078	11.906	12.975	3.473	2.699	10.921	87.439	87.003	78.115	17.166	8.265	4.37	2.029	95.207	13.03	9.806
chr1	101236128	101237428	101928370	-	LOC101928370	HCP	-	-	-	0.333	1.333	1.07	0.098	0.981	0.399	0.911	0.883	0.611	0.904	0.672	0.618	0.631	0.331	0	0.292	1.805	2.706	0.729	0.386	0.498	0.738	0	0.598	1.153	1.07
chr1	101235849	101237149	1901	+	S1PR1	HCP	-	-	-	0.432	1.282	0.991	0.098	0.505	0.475	0.933	0.931	0.533	0.665	0.681	0.627	0.639	0.336	0	0.296	1.613	2.682	0.738	0.455	0.504	1.011	0	0.777	1.25	1.575
chr1	101308787	101310087	102723784	-	LOC102723784	HCP	-	-	-	0.641	3.771	0.611	1.1	0.363	10.292	9.291	5.998	8.55	3.777	1.218	1.307	0.312	0.117	0	0	10.205	10.413	7.923	1.428	0.188	1.481	2.118	10.417	0	0.603
chr1	101322937	101324237	104355286	+	LINC01307	LCP	-	-	-	80.93	13.11	6.751	5.418	5.677	73.953	63.935	48.389	35.023	25.746	3.814	3.876	4.261	1.041	1.389	2.211	79.878	70.089	66.074	4.911	3.86	1.041	0	88.24	3.846	0.481
chr1	101638660	101639960	105378872	+	LINC01709	LCP	-	-	-	100	NA	39.548	30.408	40.111	90.476	86.28	67.766	75.376	74.146	53.978	53.998	47.862	29.192	27.988	33.7	96.994	87.073	77.681	34.786	33.928	11.968	19.986	98.295	37.026	51.188
chr1	101996834	101998134	118427	-	OLFM3	ICP	-	-	-	0.908	0	0.383	0.226	1.207	13.885	10.547	6.179	6.946	8.866	3.001	1.704	0.529	0.353	1.587	0.741	14.61	10.432	8.529	1.883	1.605	2.126	2.818	12.649	1.367	1.925
chr1	102092088	102093388	107985095	+	LOC107985095	LCP	-	-	-	87.222	0	15.648	NA	0	NA	62.09	38.826	48.844	10.536	0	3.818	0	0	0	0	85.04	66.156	69.036	0	1.428	0	0	100	0	0
chr1	102660314	102661614	105378874	-	LOC105378874	ICP	-	-	-	3.252	27.596	2.25	15.035	11.122	95.191	90.749	80.463	73.869	72.459	54.449	57.126	47.165	30.584	18.577	36.281	97.16	93.07	88.196	39.265	27.096	30.461	15.672	95.953	27.631	31.73
chr1	102799530	102800830	112268286	-	LOC112268286	LCP	-	-	-	90	NA	16.268	NA	NA	100	74.62	52.902	59.734	37.922	9.06	10.714	14.048	4	3.334	6.25	98.182	72.86	85.066	13.572	9.312	1.538	3.666	95.556	13.63	2.777
chr1	102832709	102834009	107985096	+	LOC107985096	LCP	-	-	-	63.238	21.218	11.459	15.124	8.906	88.618	72.928	51.633	48.984	24.385	1.558	3.041	0.606	0.649	6.561	6.515	94.613	86.328	74.244	11.155	9.25	12.986	4.007	91.785	25.565	28.28
chr1	103108180	103109480	1301	-	COL11A1	ICP	-	-	-	0	0	0.496	0.659	0	4.416	0.944	0.654	1.224	1.197	1.242	0.494	0	0	0	0	3.452	1.597	0.732	1.072	0.363	0.494	0.37	1.797	0.37	1.088
chr1	103525111	103526411	101928436	-	LOC101928436	HCP	-	-	-	0.733	4.455	0.797	0.097	0.238	4.844	2.938	0.407	2.727	0.98	0.373	0.104	0.31	0.273	0.145	0.218	2.998	1.833	1.541	0.32	0.346	0.177	0.352	0	0	0.35
chr1	103525056	103526356	55599	+	RNPC3	HCP	-	-	-	0.733	4.455	0.797	0.097	0.238	4.844	2.938	0.407	2.727	0.98	0.373	0.104	0.31	0.273	0.145	0.218	2.998	1.833	1.541	0.32	0.346	0.177	0.352	0	0	0.35
chr1	103553744	103555044	280	+	AMY2B	LCP	-	-	-	NA	NA	69.602	NA	NA	NA	83.154	69.518	76.798	50.63	28.563	37.133	22.263	7.948	12.13	17.938	95	87.638	82.402	24.043	9.427	8.08	6.943	94.265	25.328	12.38
chr1	103616432	103617732	279	+	AMY2A	LCP	-	-	-	92.087	15.81	19.573	10.154	12.415	89.779	86.086	71.433	69.303	70.265	34.122	32.917	30.407	11.72	11.879	9.218	96	87.742	84.951	20.858	23.565	4.286	2.381	89.38	18.662	28.385
chr1	103654619	103655919	276	+	AMY1A	ICP	-	-	-	NA	0	5.734	NA	NA	NA	85.208	NA	46.548	53.714	NA	NA	NA	NA	17.69	NA	NA	NA	NA	NA	NA	NA	NA	96.516	NA	NA
chr1	103696052	103697352	277	-	AMY1B	ICP	-	-	-	60	NA	6.908	NA	NA	94.522	91.748	92.939	86.614	67.006	67.115	35.991	42.994	24.849	NA	22.722	NA	NA	NA	NA	NA	NA	NA	92.778	NA	26.666
chr1	103701038	103702338	105378878	-	LOC105378878	LCP	-	-	-	NA	NA	NA	NA	NA	NA	NA	NA	NA	NA	NA	NA	NA	NA	NA	NA	NA	NA	NA	NA	NA	NA	NA	NA	NA	NA
chr1	103744530	103745830	278	+	AMY1C	LCP	-	-	-	NA	NA	NA	NA	NA	NA	NA	61.166	NA	NA	NA	NA	NA	NA	NA	NA	NA	NA	NA	NA	NA	NA	NA	NA	NA	NA
chr1	104131305	104132605	105378879	+	LOC105378879	LCP	-	-	-	86.666	19.206	14.075	4.323	0	90.838	70.173	15.923	25.594	9.763	0	2.083	2.857	0	0	2	83.586	63.217	70.158	2.083	7.3	0	1.19	81.218	5.342	0
chr1	105024702	105026002	105378880	-	LOC105378880	LCP	-	-	-	100	66.357	38.815	5.716	4.762	96.634	77.74	70.834	65.99	42.105	16.185	15.905	11.186	1.175	3.351	2.342	90	77.316	71.569	6.105	6.905	6.388	0.909	92.655	8.162	1.234
chr1	105489557	105490857	105378881	-	LOC105378881	LCP	-	-	-	54.526	10	15.311	25.528	30.944	86.815	72.887	57.61	60.527	59.304	30.529	34.741	30.165	17.475	20.955	21.439	89.314	88.202	71.545	35.134	30.308	19.369	11.755	84.464	25.999	42.126
chr1	105618535	105619835	101928476	-	LINC01676	LCP	-	-	-	NA	NA	NA	NA	NA	NA	NA	NA	NA	NA	NA	NA	NA	NA	NA	NA	NA	NA	NA	NA	NA	NA	NA	NA	NA	NA
chr1	105672890	105674190	105378882	-	LOC105378882	ICP	-	-	-	NA	0	8.542	NA	NA	96.364	89.285	80.717	70.967	48.622	30.865	33.38	14.12	9.297	4.087	18.818	100	91.958	81.638	26.067	16.837	12.812	1.388	98.612	14.835	13.333
chr1	105829459	105830759	105378883	+	LOC105378883	ICP	-	-	-	31.511	0	6.75	2.381	4.06	93.356	71.699	61.729	58.046	36.622	6.076	10.134	6.518	1.848	2.316	1.587	94.262	75.431	68.236	2.362	0.476	1.587	0	95.915	1.819	2.664
chr1	106027853	106029153	105378884	-	LINC01677	LCP	-	-	-	87.865	0	9.084	NA	NA	NA	88.24	63.272	57.586	53.102	20.202	17.192	11.198	4.852	5	3.22	91.667	85.384	82.096	10.666	6.59	0	2	88.182	8.84	12.322
chr1	106037456	106038756	107985116	+	LOC107985116	LCP	-	-	-	NA	NA	NA	NA	NA	NA	NA	NA	NA	NA	NA	NA	NA	NA	NA	NA	NA	NA	NA	NA	NA	NA	NA	NA	NA	NA
chr1	106045645	106046945	105378886	+	LOC105378886	LCP	-	-	-	NA	12.308	18.356	NA	0	82.69	58.956	46.966	59.126	24.046	11.991	9.54	2.694	1.587	2.139	1.02	97.006	77.267	71.066	2.806	5.997	0.953	1.19	94.416	2.686	3.845
chr1	106072756	106074056	105378885	-	LOC105378885	ICP	-	-	-	53.682	25	9.748	0	0	88.097	80.327	59.219	55.569	37.569	10.585	8.309	6.206	0.961	0	5.224	89.919	80.659	75.816	4.941	2.529	2.142	0	94.272	7.094	3.674
chr1	106447166	106448466	105378887	+	LOC105378887	LCP	-	-	-	NA	NA	NA	NA	NA	NA	NA	NA	NA	NA	NA	NA	NA	NA	NA	NA	NA	NA	NA	NA	NA	NA	NA	NA	NA	NA
chr1	106817339	106818639	105378889	+	LINC01661	LCP	-	-	-	89.146	3.174	5.717	4.239	4.994	89.737	71.936	32.407	30.646	18.394	0.953	4.86	1.587	1.099	3.571	0	88.647	66.896	68.963	10	1.57	1.587	0	93.713	3.373	2.777
chr1	106843417	106844717	105378888	-	LOC105378888	LCP	-	-	-	85.714	56.538	13.909	0	5.883	85.526	79.464	37.903	41.886	28.304	14.951	12.103	5.677	1.974	7.319	8.114	91.996	57.608	70.119	11.3	9.281	2.941	2.658	79.626	7.59	9.157
chr1	107055745	107057045	55170	+	PRMT6	HCP	-	-	-	0.329	2.439	0.792	1.045	2.594	28.39	24.577	11.178	11.177	8.24	0.917	2.228	0.705	0.315	0	0.45	29.326	23.72	22.115	1.963	1.529	2.488	0.747	28.016	0.309	0.542
chr1	107139018	107140318	22854	+	NTNG1	HCP	-	-	-	3.571	0	1.075	1.286	0.154	10.341	3.543	2.248	2.563	0.93	1.087	0.526	0	0	0.253	0.327	10.958	3.457	4.319	0.754	0.7	0.309	0	13.527	0.466	0.409
chr1	107964523	107965823	10451	-	VAV3	HCP	-	-	-	0.198	0.978	0.528	0.205	1.016	2.137	0.636	0.987	0.941	1.096	1.084	0.465	1.204	1.407	1.615	0.115	1.507	1.252	1.416	0.897	0.697	1.892	1.353	0.737	0.129	0.251
chr1	107896323	107897623	102465839	+	MIR7852	LCP	-	-	-	95.555	100	34.102	3.054	2.5	98.221	75.943	44.265	48.252	28.917	18.518	14.049	13.82	6.25	7.762	8.211	88.566	70.666	79.004	12.347	6.08	3.75	2.656	86.31	8.766	8.969
chr1	107963543	107964843	100873946	+	VAV3-AS1	HCP	-	-	-	0.364	0	1.028	0.539	1.157	5.678	5.346	2.926	3.734	2.18	0.659	0.936	1.895	0.442	0	0.16	3.155	3.589	6.129	0.236	0.206	0.318	0.091	5.93	1.974	0.244
chr1	108063495	108064795	107985124	+	LOC107985124	LCP	-	-	-	NA	NA	NA	NA	NA	NA	NA	NA	NA	NA	NA	NA	NA	NA	NA	NA	NA	NA	NA	NA	NA	NA	NA	NA	NA	NA
chr1	108199958	108201258	29957	-	SLC25A24	HCP	-	-	-	0.169	2.262	0.458	0.209	0.531	4.448	3.645	2.524	2.107	2.012	0.155	0.624	1.064	2.953	0.519	0.161	4.986	3.726	4.617	0.497	0.542	0.217	1.824	3.798	0.355	0.61
chr1	108243681	108244981	148545	-	NBPF4	ICP	-	-	-	NA	NA	NA	NA	NA	NA	NA	NA	77.26	39.593	24.358	14.571	NA	2.5	NA	13.75	NA	NA	NA	NA	NA	NA	0	NA	NA	NA
chr1	108420596	108421896	653149	+	NBPF6	HCP	-	-	-	NA	NA	NA	NA	NA	NA	NA	NA	NA	NA	NA	NA	NA	NA	NA	NA	NA	NA	NA	NA	NA	NA	NA	NA	NA	NA
chr1	108559449	108560749	284611	+	FAM102B	HCP	-	-	-	0.941	2.786	0.677	0.229	0.15	4.055	0.783	0.58	2.028	1.862	1.409	2.18	2.328	0.383	0.923	0.049	4.06	1.625	1.744	0.972	1.336	2.744	1.45	3.045	0	0.774
chr1	108661126	108662426	113802	-	HENMT1	HCP	-	-	-	1.206	12.893	1.941	1.099	1.718	17.818	19.766	8.406	9.312	4.517	1.974	0.978	2.528	0.701	0.442	0.373	15.597	16.793	12.056	0.941	0.782	0.42	1.191	17.738	0.416	0.611
chr1	108660733	108662033	105378890	+	LOC105378890	HCP	-	-	-	0.547	2.031	0.686	0.528	1.339	8.815	10.588	1.878	2.386	0.707	0.276	0.922	1.999	0.488	0.359	0.177	12.152	11.236	7.034	0.885	0.853	0.398	1.287	12.002	0.219	0.438
chr1	108691410	108692710	55119	+	PRPF38B	HCP	-	-	-	0.337	4.519	0.801	0.278	1.285	3.262	2.78	1.379	1.479	0.546	0.442	0	0.854	0.16	0.634	0.39	3.83	3.193	3.711	0.945	0.789	1.477	1.144	4.781	1.366	1.026
chr1	108712034	108713334	163479	+	FNDC7	LCP	-	-	-	80.951	10.834	9.374	0	0	51.272	50.998	38.948	46.686	27.856	12.956	11.258	9.789	4.72	2.168	7.387	60.653	53.108	54.973	9.578	4.412	0.769	2.258	58.75	6.223	4.817
chr1	108745735	108747035	6814	+	STXBP3	HCP	-	-	-	0.74	1.108	0.45	0.539	2.001	7.224	3.734	2.004	3.381	1.267	1.589	0.264	0.907	1.5	0	0.298	3.271	3.67	3.498	0.104	0.36	0.488	0.424	4.972	1.332	0.663
chr1	108812677	108813977	105378891	+	LOC105378891	ICP	-	-	-	94.038	52.378	26.391	3.309	2.237	84.088	84.297	60.299	64.64	43.256	16.267	13.728	11.583	1.959	5.518	9.432	84.557	80.874	75.505	11.731	6.435	2.731	0.346	93.736	5.403	8.232
chr1	108857842	108859142	254268	-	AKNAD1	LCP	-	-	-	79.924	91.667	36.338	5.16	6.389	82.361	83.664	57.231	57.114	29.301	8.334	11.541	10.227	3.833	5.667	5.083	77.111	71.465	74.224	10.558	8.969	6.351	2.143	94.163	9.125	7.111
chr1	108856317	108857617	642864	+	SPATA42	LCP	-	-	-	92.778	100	30.77	19.84	NA	93.47	82.414	78.714	92.35	57.648	48.89	50.784	31.568	23.994	33.104	42.53	92.418	91.282	79.928	48.114	39.152	28.614	17.18	93.72	33.94	25.447
chr1	108874842	108876142	107985159	-	LOC107985159	ICP	-	-	-	10.938	21.238	1.791	1.828	4.23	92.255	91.839	73.647	75.468	61.195	17.85	17.038	10.536	2.063	2.982	3.432	96.24	93.988	89.567	7.144	4.854	3.151	1.318	95.528	7.402	1.997
chr1	108874450	108875750	29899	+	GPSM2	ICP	-	-	-	60.648	85.2	6.432	3.307	7.251	90.045	92.291	79.359	79.421	69.359	20.441	19.924	15.546	2.064	5.114	3.919	94.146	93.766	88.699	6.319	6.639	2.149	2.259	95.378	9.579	4.125
chr1	108963099	108964399	23155	-	CLCC1	HCP	-	-	-	0.594	0	0.571	1.528	1.698	15.205	13.17	3.426	4.836	2.393	0.615	3.206	0.518	0.365	0.314	0.103	17.591	14.266	13.262	0.51	0.837	0.437	0.097	15.247	0.37	0.401
chr1	109041828	109043128	22911	-	WDR47	HCP	-	-	-	0.657	2.261	0.286	0.319	0.78	18.244	16.432	7.066	7.951	3.967	1.178	0.658	0.351	0.106	0.111	0	20.952	15.717	18.172	0.219	0.668	0.324	0.117	19.345	0	0.3
chr1	109075602	109076902	6884	-	TAF13	HCP	-	-	-	0.536	9.452	0.681	3.751	4.406	29.635	26.737	20.985	22.552	14.536	8.626	6.665	11.465	2.92	1.511	3.856	21.176	27.288	29.745	3.967	3.819	3.155	0.974	30.435	2.787	0.905
chr1	109090337	109091637	105378892	-	LOC105378892	HCP	-	-	-	0.628	0	0.6	0.13	0.729	9.982	5.134	1.101	0.7	0.945	0.641	0.415	0.133	0.451	0.289	0	8.908	4.281	3.791	0.589	0.568	0.614	0.314	7.856	0	0.672
chr1	109089841	109091141	56900	+	TMEM167B	HCP	-	-	-	1.098	0.154	0.631	1.116	1.044	37.247	35.513	10.865	8.355	3.103	0.496	0.524	0.174	0.348	0.222	0	35.888	34.518	32.072	0.329	0.347	0.475	0.31	37.901	0	0.637
chr1	109099293	109100593	677766	+	SCARNA2	HCP	-	-	-	0.85	6.696	0.77	0.753	1.663	27.917	25.348	17.274	22.662	13.098	4.384	3.305	2.465	0.613	0.576	1.14	27.508	25.789	26.274	2.603	0.885	0.92	0.463	28.931	1.075	0.87
chr1	109113478	109114778	127003	-	C1orf194	HCP	-	-	-	0.101	0	0.82	0.21	0.53	4.895	3.955	1.566	2.076	0.894	0.137	1.043	0.945	0.118	0.33	0.186	6.451	5.044	3.311	0.509	0.352	0.273	0.242	2.673	0.925	0.761
chr1	109113063	109114363	57535	+	KIAA1324	HCP	-	-	-	0.367	0.409	0.841	0.298	0.924	10.702	8.994	1.801	2.356	0.537	0	0.807	0.613	0.155	0.173	0	10.459	8.017	9.126	0.396	0.791	0.185	1.175	5.786	0.707	0.849
chr1	109212993	109214293	6301	+	SARS	HCP	-	-	-	0.105	1.701	0.47	0.817	1.034	20.9	18.341	8.705	9.15	6.266	1.417	2.389	1.188	1.399	0.397	1.002	18.273	17.355	16.31	2.715	1.579	1.028	0.829	21.418	1.049	1.206
chr1	109249119	109250419	1952	+	CELSR2	HCP	-	-	-	0.648	0.838	0.871	0.58	0.195	2.904	1.71	1.582	2.5	1.42	0.529	1.915	0.646	0.802	0.279	0.071	4.063	3.102	2.89	0.756	2.155	0.947	0.762	2.329	0.072	0.36
chr1	109282772	109284072	84722	-	PSRC1	HCP	-	-	-	0.695	4.4	0.624	0.049	0.345	12.596	6.321	0.846	0.671	0.707	0.543	0.137	0.483	1.561	0	0	11.372	4.95	4.26	0.486	0.637	0.332	0.252	13.606	0.6	0.638
chr1	109308994	109310294	343263	-	MYBPHL	LCP	-	-	-	93.568	44.929	12.491	2.98	5.811	90.193	67.775	51.834	57.787	25.629	7.709	9.028	6.185	1.741	2.222	3.168	89.875	69.007	65.528	2.625	4.467	1.587	2.222	94.2	4.482	2.638
chr1	109397545	109398845	6272	-	SORT1	HCP	-	-	-	0.245	1.573	0.39	0.512	0.42	3.006	1.961	1.143	1.396	2.789	1.493	0.487	0.985	0.522	1.368	1.216	3.599	3.254	3.052	1.446	0.935	0.946	1.44	2.998	0.328	0.243
chr1	109426086	109427386	5686	-	PSMA5	HCP	-	-	-	0.222	0	0.855	0.113	0.676	2.935	1.214	0.704	1.342	0.221	0.232	0.26	0.424	1.235	0.667	0.081	1.518	1.074	0.909	1.523	0.307	1.546	0.438	3.672	0.396	0.113
chr1	109465578	109466878	284612	+	SYPL2	HCP	-	-	-	0.997	0	0.957	0.484	0.68	16.656	14.871	8.646	9.713	7.21	1.865	4.091	1.677	0.341	2.461	0.762	19.288	17.137	17.504	1.695	0.869	3.633	1.594	17.271	2.757	1.204
chr1	109483005	109484305	127002	+	ATXN7L2	HCP	-	-	-	0.658	13.821	0.473	0.519	0.322	5.527	2.441	0.687	2.935	0.606	0.294	0.479	0.145	0.729	0	0.356	3.161	2.611	4.496	0.567	0.233	0.588	0.268	2.627	0.329	0.553
chr1	109492706	109494006	284613	+	CYB561D1	ICP	-	-	-	16.96	20.229	2.05	0.809	1.709	37.105	23.936	9.736	10.806	2.778	0.82	1.575	0.298	0	0	0	41.597	21.591	20.608	1.127	0.644	0	0.25	42.17	0	0.265
chr1	109509351	109510651	57463	-	AMIGO1	HCP	-	-	-	0.782	2	0.581	0.411	0.377	2.008	1.39	2.691	1.448	3.805	2.09	2.462	0.267	1.071	1.222	0.832	2.872	2.995	1.521	1.19	3.577	2.801	2.835	1.201	0.227	0.185
chr1	109523129	109524429	105378893	-	LOC105378893	LCP	-	-	-	96.032	13.94	7.225	8.006	16.058	92.182	89.286	75.533	79.552	67.927	48.038	59.362	49.57	27.329	19.964	22.576	88.356	86.41	82.132	24.665	17.402	9.43	2.878	80.964	19.276	27.887
chr1	109538972	109540272	83873	+	GPR61	LCP	-	-	-	92.322	4.412	8.633	2.214	0.654	71.046	39.372	34.735	36.886	15.163	3.102	3.643	3.642	0.427	0.774	1.001	64.748	40.651	45.781	1.488	0.505	0.347	0.264	71.309	1.25	0.913
chr1	109547664	109548964	2773	+	GNAI3	HCP	-	-	-	0.278	2.299	0.448	0.878	0.323	4.101	2.064	0.982	2.064	0.27	0.2	0.184	0.308	0.074	1.019	0.304	4.727	2.207	2.006	0.061	0.048	0.163	0.221	3.668	0.891	0.292
chr1	109597993	109599293	406974	+	MIR197	LCP	-	-	-	88.287	83.889	35.608	5.941	4.33	79.236	63.674	53.852	57.599	34.533	20.626	12.746	11.619	7.004	4.066	5.922	75.683	76.292	66.746	11.739	5.91	4.553	1.714	79.332	5.88	5.484
chr1	109619333	109620633	2780	-	GNAT2	HCP	-	-	-	0.25	0	0.555	0.277	0.464	2.318	1.709	0.581	0.738	0	0.112	0	0.105	0.346	0	0	1.869	1.585	1.328	0.081	0.074	0	0.333	4.584	0.523	1.173
chr1	109618913	109620213	271	+	AMPD2	HCP	-	-	-	1.484	0	0.699	0.274	0.519	7.114	4.697	2.359	2.314	0.777	0.128	0	0.12	0.17	0	0	5.065	5.069	3.596	0.159	0.294	0	0.253	9.875	0	1.162
chr1	109655176	109656476	2948	+	GSTM4	HCP	-	-	-	0.323	0	0.893	1.215	0.897	23.229	17.117	3.665	5.314	2.295	2.412	0.361	1.104	0.095	0	0	23.481	16.44	16.255	0.548	0.483	0.152	1.337	22.88	0.154	0.427
chr1	109667122	109668422	2946	+	GSTM2	ICP	-	-	-	0.463	2.72	0.624	0.501	0.434	12.615	9.117	4.401	4.094	1.524	0.331	0.159	0.183	0	0	0.278	15.243	9.302	8.849	0	0.326	3.077	0.515	14.863	0.426	0.825
chr1	109686896	109688196	2944	+	GSTM1	HCP	-	-	-	0.521	5.073	0.684	0	6.071	16.747	17.023	8.467	17.199	2.353	2.592	2.211	1.949	1.034	NA	1.013	39.125	20.568	14.174	2.002	1.377	3.295	0.292	NA	10.001	12.42
chr1	109710851	109712151	2949	+	GSTM5	LCP	-	-	-	5.78	14.286	1.314	4.119	10.15	84.286	76.306	55.828	64.206	44.676	20.681	16.345	17.516	13.774	8.417	7.553	44.302	53.085	56.931	16.152	16.693	6.023	6.624	83.104	13.164	6.429
chr1	109740638	109741938	2947	-	GSTM3	LCP	-	-	-	12.052	1.667	0.929	1.786	1.136	33.288	27.681	17.078	19.182	12.015	6.161	7.074	6.803	3.03	2.244	5.861	38.762	25.225	28.705	6.291	5.301	2.778	4.496	30.714	9.536	3.826
chr1	109763622	109764922	79574	-	EPS8L3	LCP	-	-	-	86.15	14.285	5.173	2.246	5.707	85.106	78.843	67.553	58.107	36.15	12.502	18.148	10.1	3.214	6.574	7.462	89.017	79.91	79.107	14.482	10.132	4.086	2.795	94.405	6.656	3.629
chr1	109827139	109828439	107985167	+	LINC01768	LCP	-	-	-	98.485	17.86	6.793	6.358	12.597	93.665	85.574	68.395	74.022	49.925	32.843	34.531	29.444	17.251	19.691	23.395	92.167	91.115	79.715	31.925	27.004	18.505	12.862	89.36	28.24	18.041
chr1	109909606	109910906	1435	+	CSF1	HCP	-	-	-	3.128	3.54	0.615	0.785	1.401	7.189	5.521	5.461	7.694	2.225	0.897	1.641	0.913	0.525	0	0.17	6.936	7.002	5.952	1.989	0.768	1.378	0.183	8.824	1.157	1.08
chr1	109983865	109985165	10768	+	AHCYL1	HCP	-	-	-	0.76	2.167	0.386	0.685	0.378	6.245	2.719	1.744	2.558	1.835	1.047	0.582	0.249	0.617	0.912	0.117	4.278	3.018	2.735	0.153	0.102	0.362	0.303	5.357	0.214	0.458
chr1	110030677	110031977	85369	+	STRIP1	LCP	-	-	-	87.867	8.87	7.063	8.362	5.404	71.013	53.876	28.458	38.258	14.072	15.089	11.483	11.815	3.393	6.136	12.581	76.559	49.529	49.865	9.583	9	6.978	5.227	76.095	9	8.673
chr1	110035039	110036339	105378895	-	LOC105378895	ICP	-	-	-	0.093	37.231	4.701	0.901	2.12	30.409	21.775	11.501	14.445	4.317	0.159	1.057	1.294	0	0.278	0.613	27.591	24.426	21.041	0.111	0.293	2.124	0.139	31.265	0	0.826
chr1	110070300	110071600	257	-	ALX3	HCP	-	-	-	3.156	4.834	0.555	0.529	0.838	6.953	5.859	6.486	5.542	2.961	1.132	0.764	0.793	0.052	0.649	0.216	7.535	7.76	6.871	0.616	0.611	0.364	0.185	6.71	0.28	0.299
chr1	110081788	110083088	104355139	+	LINC01397	LCP	-	-	-	67.661	12.346	1.899	2.164	2.092	54.145	64.091	59.227	56.005	32.375	16.426	18.109	5.698	2.695	3.262	2.514	50.883	63.365	60.204	4.18	4.353	1.798	1.24	60.637	2.569	3.907
chr1	110111540	110112840	164153	+	UBL4B	LCP	-	-	-	91.28	91.375	22.741	3.807	3.659	83.752	74.957	60.182	69.601	40.042	16.969	15.33	15.619	6.485	3.572	4.666	88.389	76.966	75.218	12.742	11.167	5.675	4.089	87.266	9.419	7.445
chr1	110149614	110150914	388662	+	SLC6A17	HCP	-	-	-	0.265	3.993	0.765	0.737	0.957	9.469	7.415	6.175	5.16	2.778	2.645	2.283	1.931	1.115	1.41	0.542	8.516	7.459	8.624	2.859	1.084	2.312	1.465	8.11	1.156	1.801
chr1	110169841	110171141	105378897	-	LOC105378897	ICP	-	-	-	94.837	93.545	37.635	10.428	4.12	89.309	89.607	79.443	80.396	56.595	30.402	32.264	20.132	7.055	12.869	8.488	89.459	87.125	86.962	26.219	12.278	7.332	4.535	93.556	11.959	10.808
chr1	110209587	110210887	100873974	-	KCNC4-AS1	HCP	-	-	-	0.815	3.102	0.563	0.271	0.243	2.372	1.3	1.166	0.949	0.425	0.475	0.106	0.294	1.106	0.3	0.216	1.848	2.287	1.44	0.135	0.413	0.075	0.81	2.105	1.299	0.537
chr1	110209814	110211114	3749	+	KCNC4	HCP	-	-	-	0.585	2.091	0.614	0.275	0.219	0.639	0.654	1.048	0.714	0.188	0.43	0.097	0.231	0.957	0.262	0.194	0.468	1.575	1.064	0.088	0.37	0.161	0.74	0.294	1.165	0.617
chr1	110338771	110340071	440600	-	RBM15-AS1	HCP	-	-	-	0.254	0	0.523	0.692	0.497	0.766	0.433	1.534	0.637	0.191	0.411	0.225	0.417	0.948	0.133	0.147	0.122	0.997	0.62	0.682	0.607	0.968	2.092	0.18	0.4	0.369
chr1	110335925	110337225	112268233	+	LOC112268233	LCP	-	-	-	NA	NA	NA	NA	NA	NA	NA	NA	NA	NA	NA	NA	NA	NA	NA	NA	NA	NA	NA	NA	NA	NA	NA	NA	NA	NA
chr1	110338029	110339329	64783	+	RBM15	HCP	-	-	-	0.299	0.941	0.576	0.49	0.478	0.795	0.558	0.163	0.891	0.199	0.169	0.202	0.425	0.338	0.074	0	0.216	0.974	0.217	0.264	0.117	0.797	1.186	0	0	0.207
chr1	110391571	110392871	9122	-	SLC16A4	ICP	-	-	-	94.695	91.775	31.267	0	0	89.328	72.825	41.229	41.961	9.783	3.623	3.086	3.119	0	1.111	1.212	93.545	72.341	61.87	1.225	1.031	4.138	0	92.923	2.175	0.714
chr1	110407524	110408824	10542	-	LAMTOR5	HCP	-	-	-	0.843	7.604	0.366	0.859	0.773	17.509	13.53	9.868	8.661	4.416	2.271	2.14	1.454	0.252	1.597	1.048	19.493	12.347	12.683	1.61	0.476	0.685	0.102	17.057	0.991	0.801
chr1	110406909	110408209	101410535	+	LAMTOR5-AS1	HCP	-	-	-	0.123	0	0.368	0.173	0.545	4.227	2.698	3.336	0.943	0.366	0	0.33	0.205	0	0.655	0	5.192	1.349	0.942	1.663	0.227	0.276	0.072	4.881	0.141	0.607
chr1	110450266	110451566	84432	+	PROK1	LCP	-	-	-	95.821	0	4.948	1.592	2.799	82.53	62.163	38.934	41.937	14.97	1.995	1.651	1.023	0.719	0	0	87.035	59.544	65.044	1.4	0.179	0	0	80.896	0	1.007
chr1	110473246	110474546	105378899	-	LOC105378899	LCP	-	-	-	100	77.5	3.781	1.47	8.491	89.11	76.82	67.984	65.983	42.66	17.737	26.28	17.221	7.62	5.498	9.658	90.538	77.654	73.95	21.979	15.775	8.298	1.136	90.26	8.936	13.462
chr1	110472857	110474157	105378898	+	LOC105378898	LCP	-	-	-	98.253	77.5	5.141	0	7.26	90.254	77.449	72.124	67.954	44.264	18.952	30.388	17.691	8.661	5.498	11.046	91.945	77.644	76.141	22.871	17.025	6.631	1.136	90.801	8.914	15.442
chr1	110489858	110491158	440602	-	CYMP-AS1	LCP	-	-	-	97.949	6.366	6.139	2.423	1.177	84.367	69.597	50.418	66.291	32.96	3.349	2.624	3.916	0	3.878	0.699	91.785	71.167	75.218	8.447	4.743	2.369	2.257	92.132	5.868	1.692
chr1	110518775	110520075	3744	-	KCNA10	LCP	-	-	-	90	NA	11.171	8.349	6.746	71.903	58.043	64.848	59.4	39.902	14.406	18.928	20.352	12.893	21.67	7.453	86.112	75.291	72.564	28.171	22.862	17.239	13.032	85.367	18.17	4.848
chr1	110631136	110632436	3737	-	KCNA2	LCP	-	-	-	83.218	8.833	3.098	2.608	1.914	80.438	70.368	54.348	61.606	35.122	17.254	17.108	9.589	5.638	0.694	4.784	81.346	73.715	73.848	10.461	5.689	6.456	0.996	84.196	8.021	7.18
chr1	110639054	110640354	107985174	+	LOC107985174	LCP	-	-	-	97.58	NA	6.298	3.472	3.205	92.37	81.615	65.903	64.23	49.18	20.892	23.665	10.79	4.168	13.953	7.072	NA	91.505	86.635	20.672	10.467	6.645	0	93.75	14.278	10.06
chr1	110674633	110675933	3738	-	KCNA3	HCP	-	-	-	0.449	2.632	0.746	0.61	1.19	4.507	3.209	1.531	1.813	2.701	1.66	0.848	1.045	0.445	0.568	0.25	3.8	3.744	3.305	0.629	0.687	0.883	1.37	2.926	0.318	0.463
chr1	110773944	110775244	105378901	-	LOC105378901	LCP	-	-	-	71.798	0	7.428	0.521	3.598	79.749	71.095	38.963	39.843	23.322	6.146	2.083	4.127	1.25	2.082	0.892	83.691	74.909	61.916	3.008	2.536	0	1.871	67.058	2.361	2.35
chr1	110870267	110871567	963	+	CD53	LCP	-	-	-	77.778	26.322	1.097	1.112	5.16	81.314	55.424	37.7	42.526	33.47	32.927	25.796	20.007	18.666	13.631	18.283	78.129	59.443	47.753	16.807	15.326	12.777	7.483	76.837	12.4	15.279
chr1	110963562	110964862	55791	-	LRIF1	HCP	-	-	-	0.441	0.887	0.402	1.058	0.621	7.176	6.711	4.14	5.785	5.04	2.605	3.228	2.444	2.933	2.115	4.344	6.948	11.739	9.023	4.818	2.603	3.521	1.349	5.67	2.231	2.841
chr1	111139816	111141116	128338	-	DRAM2	HCP	-	-	-	0.073	1.938	0.419	0.234	0.204	0.486	0.591	1.01	0	1.173	0.355	0.313	0.518	0.19	0.237	0.553	1.311	0.252	0.795	0.056	1.152	0.113	0.24	0.313	0	0.063
chr1	111138483	111139783	10390	+	CEPT1	ICP	-	-	-	1.875	45.582	10.217	0.297	0.463	38.212	32.776	20.551	22.059	4.261	1.366	0.219	0.941	0.762	0.146	0.219	44.79	34.022	33.557	1.49	0.378	0.33	1.246	44.301	0.89	1.137
chr1	111204391	111205691	79961	-	DENND2D	HCP	-	-	-	2.897	5.998	1.38	0.913	2.876	61.304	65.655	34.141	61.767	22.277	5.255	3.415	3.2	0	0.224	0	22.262	16.948	19.115	2.94	1.429	1.313	0.401	30.029	4.032	0.788
chr1	111200332	111201632	107985180	+	LOC107985180	LCP	-	-	-	94.499	0.793	5.445	4.456	2.979	89.419	80.191	62.163	55.653	31.216	5.541	7.981	6.446	2.659	2.984	3.426	93.46	77.282	75.996	10.327	4.308	5.002	2.167	91.828	7.498	2.544
chr1	111226180	111227480	1117	+	CHI3L2	LCP	-	-	-	97.143	15.599	6.426	14.49	12.253	83.644	77.855	67.106	71.058	49.48	40.028	38.411	40.825	21.16	14.755	24.834	84.388	77.265	76.214	40.609	31.675	19.029	18.485	82.591	30.672	25.327
chr1	111289952	111291252	27159	+	CHIA	LCP	-	-	-	84.131	20.779	5.902	6.913	7.486	65.055	61.582	57.805	55.567	41.33	17.831	17.077	7.222	5.715	8.568	7.522	92.636	84.625	90.091	26.815	19.04	10.846	2.962	74.098	11.703	18.048
chr1	111324163	111325463	105378903	-	LOC105378903	LCP	-	-	-	88.283	NA	15.405	0	NA	85.493	75.328	54.407	58.92	39.99	21.033	12.142	9	3.703	4.223	1.563	83.933	79.49	76.538	10.985	13.39	3.845	5.768	89.41	8.332	8.523
chr1	111323763	111325063	128344	+	PIFO	LCP	-	-	-	90.15	NA	19.998	3.572	2.222	89.188	64.192	37.015	50.833	21.912	9.26	4.762	3.333	2.468	2.022	1.042	79.05	69.898	72.29	4.545	8.333	2.563	2.563	96.127	3.703	4.167
chr1	111371292	111372592	105378904	-	LOC105378904	LCP	-	-	-	100	45.142	22.253	7.142	4.465	88.46	72.644	72.89	83.457	47.642	30.725	21.787	20.128	7.6	7.292	12.722	87.897	82.443	77.205	26.118	14.722	10.715	12.42	95.32	20.655	13.005
chr1	111427377	111428677	5016	-	OVGP1	LCP	-	-	-	94.722	NA	24.64	1.299	3.66	80.467	70.511	65.366	62.799	37.03	14.086	18.019	8.474	1.733	3.182	2.857	85.48	74.43	73.76	5.054	6.441	0	1.02	83.331	8.613	4.244
chr1	111448908	111450208	79084	-	WDR77	HCP	-	-	-	0.188	5.71	1.301	0.452	1.021	2.034	1.373	0.483	0.064	1.25	0.463	0	1.549	0	0	0	1.781	1.28	1.397	0.084	0.496	0	0.098	2.171	0.301	0.812
chr1	111448221	111449521	515	+	ATP5PB	HCP	-	-	-	0.168	19.196	1.783	0.565	1.128	3.1	1.402	0.717	0.71	1.048	0.176	0.347	1.973	0	0	0.317	3.669	1.8	1.169	0.711	0.545	0.078	0.313	3.761	0	1.557
chr1	111461127	111462427	128346	+	C1orf162	LCP	-	-	-	92.9	92.538	46.42	4.691	12.221	93.928	89.87	73.977	74.428	63.986	44.321	38.389	35.324	11.844	14.747	21.816	94.229	88.961	85.124	27.993	18.016	8.029	9.616	96.812	22.072	29.548
chr1	111563603	111564903	57413	-	TMIGD3	LCP	-	-	-	83.333	NA	27.523	28.904	16.903	87.694	82.234	77.718	72.169	75.138	54.599	56.224	52.981	23.225	30.055	34.729	86.429	87.023	82.436	47.209	37.452	31.052	22.508	93.158	35.817	38.712
chr1	111503721	111505021	140	-	ADORA3	LCP	-	-	-	94.999	0	5.022	0.837	3.853	88.536	74.695	35.326	35.818	13.395	2.946	2.247	2.299	1.67	0.368	0.655	82.356	65.209	63.151	1.078	1.376	0	0	91.955	1.535	1.979
chr1	111541323	111542623	5906	+	RAP1A	ICP	-	-	-	5.974	0	2.295	2.123	1.941	76.196	66.821	39.481	45.292	22.638	9.984	5.802	5.881	1.733	3.961	3.3	67.036	63.465	56.678	9.482	5.7	3.775	0.433	88.84	6.336	4.084
chr1	111607918	111609218	100129269	-	LINC01160	HCP	-	-	-	4.431	11.319	6.969	8.465	8.948	92.259	88.745	87.492	79.608	58.427	35.009	30.63	24.182	3.976	15.617	3.469	91.637	94.919	91.758	13.875	10.648	6.95	5.262	92.298	12.767	4.945
chr1	111620409	111621709	107985184	-	LOC107985184	LCP	-	-	-	6.781	48.45	4.082	1.113	1.309	39.364	17.845	13.198	16.212	3.728	1.313	0	0.562	0	0.28	0	36.246	21.662	19.636	0	0	0	0.265	41.1	0.683	0.238
chr1	111755397	111756697	55924	-	FAM212B	HCP	-	-	-	0.212	1.212	0.491	0.319	0.414	1.029	0.634	0.936	0.541	0.137	0.436	1.145	1.051	0.116	0.574	0.149	2.096	1.983	0.855	0.222	0.079	0.196	0.43	0.878	0	0.747
chr1	111738941	111740241	100506343	+	FAM212B-AS1	HCP	-	-	-	0.67	1.598	0.502	0.094	0.779	0.492	0.609	0.424	1.247	0.809	0.613	0.227	0.506	0.415	0.283	0.175	0.843	3.006	0.555	0.443	0.587	1.933	0.444	0.245	0.25	1.067
chr1	111755109	111756409	101928718	-	LOC101928718	HCP	-	-	-	0.196	1.159	0.565	0.301	0.862	1.085	0.617	1.008	0.658	0.046	0.443	1.118	0.993	0.105	0.542	0.141	1.555	1.722	0.532	0.21	0.112	0.236	0.801	0.234	0	0.857
chr1	111754668	111755968	11218	+	DDX20	HCP	-	-	-	0.214	2.222	0.591	0.424	0.827	1.108	0.788	1.596	1.12	0	0.693	1.306	1.691	0.074	0.104	0.24	0.555	1.346	0.433	0.216	0.191	0.229	1.163	0.087	0	1.213
chr1	111989177	111990477	3752	-	KCND3	HCP	-	-	-	0.305	1.422	0.809	0.256	0.187	0.935	1.362	0.997	2.055	2.545	1.094	0.505	0.924	0.589	0.669	0.065	2.611	1.052	1.052	1.187	1.084	1.294	0.358	1.478	1.029	0.221
chr1	111856505	111857805	100874295	-	KCND3-IT1	ICP	-	-	-	95.804	0.926	6.222	1.705	7.986	88.363	58.263	52.998	53.891	21.783	8.593	6.922	5.318	1.918	1.489	3.552	88.038	62.219	65.208	5.682	1.562	0.226	1.655	87.263	4.307	1.46
chr1	111908757	111910057	100873995	+	KCND3-AS1	LCP	-	-	-	97.038	87.947	34.091	1.127	2.953	90.189	75.841	58.219	68.251	48.894	24.979	19.528	16.274	3.638	5.949	13.854	91.243	82.526	79.334	14.123	11.604	7.001	4.729	90.475	8.681	3.696
chr1	111989636	111990936	643355	+	LINC01750	HCP	-	-	-	0.098	1.5	1.094	0.159	0.142	1.195	1.052	0.796	1.232	2.102	0.914	0.63	0.687	0.653	0.716	0.135	2.712	1.031	1.449	1.122	1.081	1.185	0.325	1.898	0.602	0.477
chr1	112005033	112006333	105378906	+	LOC105378906	LCP	-	-	-	98.612	4.545	10.647	2	3.263	81.358	50.985	50.808	48.61	21.955	3.636	10.948	11.428	0	3.333	5.185	84.526	56.528	57.483	13.505	1.388	1.388	5.952	87.778	7.5	2.848
chr1	112360278	112361578	105378909	-	LOC105378909	LCP	-	-	-	98.663	0.952	9	0	1.857	74.318	63.613	33.688	40.57	16.873	5.343	2.705	1.667	0	0	4.15	80.947	61.572	60.435	2.222	0	0	0	75.322	2.778	1.112
chr1	112390185	112391485	55917	+	CTTNBP2NL	ICP	-	-	-	2.345	12.002	0.88	0.483	2.335	52.023	44.612	23.472	12.727	10.315	2.248	0.248	0	0.323	0.691	0	55.161	40.638	47.263	0	0	2.5	0.23	50.339	0	0.533
chr1	112461433	112462733	100422976	-	MIR4256	ICP	-	-	-	9.431	20.392	1.588	3.233	0.91	84.18	64.094	3.882	8.693	0.67	1.352	4.651	0.47	0.242	0	0	79.815	50.337	58.027	0.355	0	0	0.415	94.753	0.362	1.72
chr1	112465641	112466941	7482	+	WNT2B	HCP	-	-	-	0.783	0.507	0.729	0.139	1.849	22.941	19.722	6.787	7.059	2.982	0.88	0.995	0.755	0.772	0.143	0.375	23.423	15.625	19.38	0.287	0.177	0.21	0	24.428	0.594	0.92
chr1	112619481	112620781	54879	-	ST7L	HCP	-	-	-	0	3.259	0.581	0.147	0.428	1.793	1.051	0.648	0.578	0.086	0.267	0.52	0.346	0.593	0	0.228	1.386	0.91	3.067	0.211	0.316	0.636	0	1.318	4.005	0.137
chr1	112618553	112619853	829	+	CAPZA1	HCP	-	-	-	0	0	0.731	0.412	0.23	0.702	0.599	0.572	0	0.062	0.088	0.316	0.065	0.165	0	0.249	0	0.318	2.054	0.216	0.486	0.175	0.236	0.161	2.765	0.372
chr1	112673412	112674712	4343	+	MOV10	ICP	-	-	-	4.077	3.704	0.667	0.116	0.955	18.375	11.378	4.28	6.852	1.439	0.24	0.379	0.174	0	0.26	0	17.652	10.197	8.688	0.149	0.098	0.379	1.434	17.517	0.284	0.215
chr1	112707003	112708303	389	-	RHOC	HCP	-	-	-	1.776	12.787	1.328	0.752	1.174	7.354	4.366	2.031	1.672	1.035	1.101	0.605	1.652	0	1.688	1.204	8.624	6.187	6.475	0	1.228	0.931	0.439	10.834	0.429	1.795
chr1	112714928	112716228	333926	-	PPM1J	HCP	-	-	-	0.169	0.683	0.405	0.495	1.799	1.21	0.824	2.134	1.19	0.498	0.346	0.696	0.057	0.354	0.293	0.073	1.6	1.012	1.349	0.974	0.394	1.055	0.593	0.504	0.306	0.494
chr1	112714791	112716091	105378910	+	LOC105378910	HCP	-	-	-	0.164	0.409	0.442	0.604	1.94	0.954	0.704	1.887	1.11	0.607	0.392	0.649	0.053	0.602	0.36	0.067	1.174	0.944	1.04	0.85	0.367	1.034	1.283	0.159	0.285	0.457
chr1	112718061	112719361	284467	+	FAM19A3	HCP	-	-	-	2.319	0	0.653	1.159	1.108	37.991	26.925	12.621	12.544	8.217	1.992	1.297	4.212	0.516	0	0.166	34.734	27.168	25.436	2.374	1.237	0.625	0.626	35.823	0.236	1.091
chr1	112850243	112851543	100996702	-	LINC01356	HCP	-	-	-	17.047	9.909	1.028	2.541	1.852	79.016	71.137	17.711	22.696	10.742	1.165	0.653	0.395	0.349	0	0	74.922	48.451	34.472	1.081	0.308	0.217	0.494	83.757	0.79	0.441
chr1	112849444	112850744	105378912	+	HP08777	HCP	-	-	-	1.084	0	0.352	0.888	1.08	23.588	61.136	3.798	7.696	3.421	1.11	0	0.154	0.189	0	1.943	20.306	12.104	5.867	0.518	0.241	1.843	0.394	24.552	0.281	0.494
chr1	112871573	112872873	105378911	-	LOC105378911	ICP	-	-	-	97.037	0	2.74	5.55	3.673	92.742	48.896	37.951	38.213	16.249	11.674	14.047	11.262	3.646	6.5	3.235	87.161	61.437	43.772	5.984	4.865	1.176	0.588	95.263	1.01	2.41
chr1	112955953	112957253	6566	-	SLC16A1	HCP	-	-	-	0.727	4.073	0.772	0.289	1.01	1.217	0.744	2.565	0.531	1.838	0.514	0.209	0.909	1.23	0.481	0.066	1.288	1.575	0.677	0.549	1.135	1.019	0.251	0.489	0.216	0.979
chr1	112955515	112956815	100506392	+	SLC16A1-AS1	HCP	-	-	-	0.68	0	0.687	0.229	0.803	0.662	0.471	2.353	0.46	1.898	0.753	0.256	0.973	0.907	0.622	0.065	2.194	1.673	0.501	0.741	1.171	0.819	0.329	0.424	0.356	0.4
chr1	112984983	112986283	107985189	-	LOC107985189	LCP	-	-	-	95.577	59.348	10.026	2	0	86.914	77.412	54.718	44.012	24.134	3.636	6.04	6.996	0	3.076	5.358	95.03	76.25	68.408	5.684	0.91	1.176	0	92.574	1.538	2.222
chr1	113072702	113074002	100996251	-	LOC100996251	HCP	-	-	-	1.068	0.952	0.506	0.04	1.127	0.421	0.719	0.829	0.297	1.243	1.345	2.04	0.203	0.341	0.114	0.073	1.139	0.471	0.081	0.934	0.11	0.591	0.2	1.682	0.2	0.73
chr1	113072270	113073570	9860	+	LRIG2	HCP	-	-	-	1.588	2.516	0.751	0	1.415	4.248	1.369	0.875	0.917	1.32	1.61	1.979	0.117	0.409	0.137	0.088	4.563	0.595	0.807	1.118	0.061	0	0	5.452	0.102	0.765
chr1	113205853	113207153	643441	-	LOC643441	LCP	-	-	-	80	6.666	7.694	3.07	1.389	81.318	56.477	32.902	38.77	31.989	5.952	10.351	1.852	1.686	0	0.854	80.783	63.502	67.332	5.572	2.924	3.281	2.722	83.332	3.901	3.656
chr1	113389574	113390874	260425	+	MAGI3	HCP	-	-	-	0.147	0.846	0.464	0.631	0.141	1.829	1.034	1.115	0.471	0.233	0.709	0.15	2.637	0	0.299	0	1.833	0.685	1.543	0.489	0.556	0.96	0.117	0.829	0	0.401
chr1	113759488	113760788	10745	-	PHTF1	ICP	-	-	-	0.606	2.579	0.783	0.184	1.261	32.581	25.904	10.65	10.749	3.8	0.886	0.689	0.526	0.583	0.167	0.458	33.964	25.72	22.865	0.133	1.804	0.286	0.693	34.564	0.526	0.369
chr1	113812137	113813437	54665	-	RSBN1	HCP	-	-	-	0.718	2.8	0.66	0.508	2.467	21.443	13.816	8.458	8.662	5.075	2.227	0.835	0.81	0.42	0	0.439	19.631	13.431	15.762	1.376	0.865	0.704	0.337	18.164	0.723	1.115
chr1	113811712	113813012	100287722	+	AP4B1-AS1	HCP	-	-	-	0.541	0.471	0.464	0.388	1.594	5.622	2.602	1.152	1.322	0.755	0.293	0	0.235	0.043	0	0.128	4.873	2.024	3.048	1.179	0.65	0.348	0.495	2.764	0.192	0.792
chr1	113871361	113872661	26191	-	PTPN22	LCP	-	-	-	96.666	NA	23.948	3.085	5	82.665	55.157	43.382	42.631	25.67	14.628	9.091	8.428	3.473	0	11.539	87.707	51.588	54.394	16.87	14.216	2.273	4.51	86.597	5.769	7.142
chr1	113887147	113888447	440603	-	BCL2L15	LCP	-	-	-	91.02	79.615	34.437	2.775	1.852	83.164	81.009	56.026	58.116	21.659	10.536	6.565	5.825	0.592	4.06	3.608	96.501	84.03	78.953	8.032	4.058	3.665	2.564	91.889	4.546	4.862
chr1	113904724	113906024	10717	-	AP4B1	HCP	-	-	-	0.332	4.332	0.909	0.615	1.652	2.085	1.348	0.425	1.922	0.341	0.355	0.566	0.579	1.041	0.189	0	2.233	1.232	0.959	0.088	0.35	1.529	0.895	1.584	0.211	0.583
chr1	113903719	113905019	64858	+	DCLRE1B	HCP	-	-	-	0	44.976	3.09	0.533	2.019	12.771	5.633	0.303	2.631	0.594	0.155	1.144	0	0	0.242	0.217	14.795	7.957	5.071	0	0.084	0.718	0.128	8.293	0	0.567
chr1	113929125	113930425	101928846	-	HIPK1-AS1	HCP	-	-	-	0.35	2.277	0.727	0.198	0.228	0.697	0.518	0.139	0.289	0	0.733	0.261	0.802	0.448	0.098	0.261	0.412	1.078	0.544	0.3	0.587	0.235	0.075	1.132	0.066	0.736
chr1	113928474	113929774	204851	+	HIPK1	HCP	-	-	-	0.189	0.667	0.563	0.251	0.278	5.927	3.124	0.332	1.772	0.249	0.865	0.245	0	0.1	0	0.295	6.352	4.801	3.192	0.4	0.813	0	0.124	4.157	0.107	0.877
chr1	113978491	113979791	56944	+	OLFML3	LCP	-	-	-	84.286	11.547	6.749	0.298	2.845	29.651	23.031	17.889	11.558	8.421	3.737	3.023	3.509	0.526	0.957	1.567	29.06	21.415	19.898	1.476	1.137	0.658	0.894	36.825	1.407	1.935
chr1	114153519	114154819	148281	-	SYT6	HCP	-	-	-	0.312	1.5	0.907	0.386	1.487	6.975	8.224	0.578	2.118	0.471	0.653	0.216	0.457	0.848	0.538	0.189	10.405	5.243	4.678	0.447	0.423	0.67	1.515	4.275	0.226	0.657
chr1	114220655	114221955	107985443	-	LOC107985443	LCP	-	-	-	94.391	21.247	18.67	4.894	4.68	89.381	83.203	71.352	62.938	64.49	34.093	29.588	16.77	6.047	17.01	12.908	94.056	84.083	81.733	30.685	15.445	12.385	6.394	86.593	11.795	11.551
chr1	114510792	114512092	51592	-	TRIM33	HCP	-	-	-	0.255	1.72	0.64	0.268	0.179	1.675	1.177	0.468	1.493	1.022	1.016	0.636	0.402	0.842	0.388	1.024	0.823	0.902	1.23	0.887	0.886	0.106	1.508	1.488	0.558	0.736
chr1	114547793	114549093	105378913	-	LOC105378913	LCP	-	-	-	91.154	7.158	18.989	20.708	29.723	97.04	89.614	78.879	87.834	76.409	60.268	59.089	53.174	30.966	35.447	41.447	94.825	90.126	92.041	36.306	25.641	17.687	6.101	97.378	34.451	31.863
chr1	114581244	114582544	10286	-	BCAS2	ICP	-	-	-	1.43	6.914	2.589	2.107	6.995	20.121	18.493	15.439	15.65	13.926	12.094	10.547	10.464	8.284	7.764	3.894	19.102	17.829	17.643	4.385	3.632	11.496	8.652	22.676	6.736	3.036
chr1	114581347	114582647	105378914	+	LOC105378914	ICP	-	-	-	1.668	8.622	2.901	2.201	7.688	22.246	20.512	17.008	17.401	15.712	13.592	11.263	11.278	9.468	8.638	4.101	21.352	19.756	19.871	5.046	3.842	12.539	9.748	25.286	6.981	2.899
chr1	114669711	114671011	163259	-	DENND2C	HCP	-	-	-	0.68	5.724	0.679	0.318	1.561	3.071	1.848	0.938	0.742	1.045	0.373	0.154	0.127	0.451	0.235	1.465	2.424	1.619	1.653	0.389	0.506	0.308	0.322	2.042	0	0.536
chr1	114695218	114696518	270	-	AMPD1	ICP	-	-	-	98.99	1.033	24.165	0	0	90.798	76.005	30.499	45.746	25.893	16.022	7.994	2.924	0.521	4.174	3.856	94.557	81.527	76.847	3.718	3.044	0.521	1.998	96.829	4.508	0
chr1	114716494	114717794	4893	-	NRAS	HCP	-	-	-	1.571	50.846	1.646	0.226	0.884	6.013	6.581	2.986	3.553	2.214	0	0.278	0	0	0	0	7.228	5.963	6.113	0.174	0.126	0.362	0.721	9.781	0	0.231
chr1	114757650	114758950	7812	-	CSDE1	HCP	-	-	-	0	0	0.678	0.662	2.336	7.396	6.035	5.655	3.848	1.579	2.054	1.82	0.953	0	0.198	0.34	6.95	6.03	6.365	1.446	0.723	0	0.567	9.702	0.595	0.554
chr1	114780287	114781587	80143	-	SIKE1	HCP	-	-	-	0.679	19.38	1.477	2.802	3.063	24.689	24.533	22.798	17.781	18.687	14.863	11.147	13.678	10.196	8.582	9.001	25.161	26.352	24.559	9.263	9.757	7.057	7.991	24.791	9.98	8.531
chr1	114853368	114854668	6847	+	SYCP1	ICP	-	Meiotic	-	1.073	0	0.68	5.981	9.691	94.427	87.091	68.231	76.239	62.895	30.449	21.415	21.201	7.804	8.594	9.345	90.715	86.776	89.355	20.065	12.521	11.44	4.251	95.794	10.126	9.989
chr1	114902097	114903397	105378915	-	LOC105378915	LCP	-	-	-	45.231	7.414	3.832	6.922	9.59	51.831	35.006	28.244	27.841	19.966	9.543	15.527	11.729	4.575	5.439	12.365	50.1	41.165	42.856	9.711	9.423	8.073	7.095	50.242	7.855	7.576
chr1	115028924	115030224	7252	+	TSHB	LCP	-	-	-	NA	NA	NA	NA	NA	NA	NA	NA	NA	NA	NA	NA	NA	NA	NA	NA	NA	NA	NA	NA	NA	NA	NA	NA	NA	NA
chr1	115089101	115090401	10100	-	TSPAN2	HCP	-	-	-	1.178	0.592	1.008	0.222	0.657	2.075	1.784	1.046	1.254	0.571	0.416	0	0.885	0.156	0	0	1.667	1.915	1.419	0.604	0.112	0.142	0.215	3.46	0.162	0.842
[truncated: 34,027 more rows]

## Sheet: promoter_chrX
Average 5mC levels of gene promoter (900 bp upstream and 400 bp downstream of TSS) in chromosome X
[truncated: 1,310 more rows]
