# Supplementary material for: In vitro reconstitution of epigenetic reprogramming in the human germ line
Source: Nature. 2024 May 20;631(8019):170–8. doi: 10.1038/s41586-024-07526-6 (PMC11222161; doi:10.1038/s41586-024-07526-6)
Supplement: Supplementary file 4 — This file contains Supplementary Tables 1–12. [file 41586_2024_7526_MOESM4_ESM.zip › 2023-05-08623C-s4/2023-05-08623C-ST6_N_revised.xlsx]

## Sheet: phasing
Supplementary Table 6. Haplotype phasing of chromosome X.
F1-AGVT
				CGI			Promoter			Genomewide 10kb		Allelic call
Phasing blocks	chr	start	end	CGI_total	CGI_allele1_high	CGI_allele2_high	prom_total	Promoter_allele1_high	Promoter_allele2_high	Average_allele1	Average_allele2
chrX_238536	chrX	238536	1946627	15	0	11	28	0	4	0.768429	0.791194	Xa/Xi	*CGI_allele1_high,CGI_allele2_high
chrX_2137159	chrX	2137159	17694410	21	0	19	119	0	45	0.816297	0.770684	Xa/Xi	Average methylation of CGI region in one alle is higher than that in another allele by 50 percent points.
chrX_18055655	chrX	18055655	25341763	10	0	10	53	0	29	0.825445	0.776386	Xa/Xi
chrX_25585622	chrX	25585622	37082166	4	0	4	40	0	7	0.848437	0.766813	Xa/Xi	*Promoter_allele1_high,Promoter_allele2_high
chrX_37286531	chrX	37286531	49347592	50	45	0	149	74	0	0.777654	0.806294	Xi/Xa	Average methylation of promoter region in one alle is higher than that in another allele by 50 percent points.
chrX_49528772	chrX	49528772	50227669	1	0	1	23	0	3	0.78542	0.774768	Xa/Xi
chrX_50280298	chrX	50280298	58555385	8	0	8	89	0	37	0.781785	0.771339	Xa/Xi
chrX_62462569	chrX	62462569	76128299	16	14	0	122	56	0	0.765166	0.805491	Xi/Xa
chrX_76161706	chrX	76161706	77347427	0	0	0	6	2	0	0.754453	0.826786	Xi/Xa
chrX_77447427	chrX	77447427	95397887	2	0	1	64	0	25	0.846462	0.759535	Xa/Xi
chrX_95549744	chrX	95549744	101593495	1	0	1	30	0	16	0.839588	0.774886	Xa/Xi
chrX_101649095	chrX	101649095	114279105	14	0	10	119	0	57	0.81591	0.758967	Xa/Xi
chrX_114331391	chrX	114331391	115722930	3	0	3	18	0	2	0.812355	0.776913	Xa/Xi
chrX_115841580	chrX	115841580	116557532	0	0	0	4	0	1	0.814629	0.730143	Xa/Xi
chrX_116598211	chrX	116598211	120878833	6	0	5	46	0	30	0.812742	0.778733	Xa/Xi
chrX_120952770	chrX	120952770	132138170	18	0	16	65	0	28	0.828411	0.761758	Xa/Xi
chrX_132319662	chrX	132319662	141581290	22	21	0	97	35	0	0.772175	0.809339	Xi/Xa
chrX_141616309	chrX	141616309	144370084	1	0	1	10	0	1	0.8448	0.764756	Xa/Xi
chrX_144475811	chrX	144475811	153073517	14	13	0	103	26	1	0.762579	0.821343	Xi/Xa
chrX_153265952	chrX	153265952	154187375	12	0	12	41	0	19	0.722549	0.800165	Xa/Xi
chrX_154435097	chrX	154435097	156029920	2	2	0	47	21	0	0.761962	0.791899	Xi/Xa
F2-AGVT
				CGI			Promoter			Genomewide 10kb		Allelic call
Phasing blocks	chr	start	end	CGI_total	CGI_allele1_high	CGI_allele2_high	prom_total	Promoter_allele1_high	Promoter_allele2_high	Average_allele1	Average_allele2
chrX_233807	chrX	233806	1948252	36	0	14	28	0	3	0.739	0.712	XaXi
chrX_2133790	chrX	2133789	3861566	13	11	0	18	8	0	0.682	0.788	XiXa
chrX_3913582	chrX	3913581	13735195	25	0	22	64	0	19	0.825	0.639	XaXi
chrX_13951007	chrX	13951006	21120276	33	27	0	59	26	0	0.684	0.806	XiXa
chrX_21333912	chrX	21333911	37060608	37	30	0	72	20	1	0.651	0.842	XiXa
chrX_37286435	chrX	37286434	44217390	57	47	0	53	21	0	0.653	0.806	XiXa
chrX_44380930	chrX	44380929	47749218	26	20	0	41	20	0	0.669	0.805	XiXa
chrX_48052287	chrX	48052286	49347673	34	0	30	50	0	23	0.729	0.706	XaXi
chrX_49528975	chrX	49528974	50228179	2	0	2	23	0	3	0.818	0.65	XaXi
chrX_50279257	chrX	50279256	52415812	11	0	9	25	0	9	0.801	0.641	XaXi
chrX_52505370	chrX	52505369	58554334	34	23	0	63	23	1	0.655	0.763	XiXa
chrX_62462568	chrX	62462567	70852477	28	0	26	54	2	20	0.794	0.638	XaXi
chrX_71164650	chrX	71164649	94427425	43	33	0	128	53	3	0.641	0.839	XiXa
chrX_94933579	chrX	94933578	98605323	1	1	0	8	1	0	0.655	0.852	XiXa
chrX_98700225	chrX	98700224	111133107	60	0	52	130	0	61	0.808	0.639	XaXi
chrX_111221220	chrX	111221219	114281165	4	0	3	14	0	5	0.849	0.648	XaXi
chrX_114332203	chrX	114332202	115725231	7	5	0	18	2	1	0.671	0.833	XiXa
chrX_115843085	chrX	115843084	116557246	0	0	0	4	0	1	0.835	0.637	XaXi
chrX_116604617	chrX	116604616	117888022	0	0	0	2	0	0	0.841	0.621	XaXi
chrX_117951117	chrX	117951116	118960032	6	5	0	7	4	0	0.678	0.827	XiXa
chrX_119184953	chrX	119184952	120878274	25	21	0	35	22	0	0.687	0.746	XiXa
chrX_120952809	chrX	120952808	128023367	13	7	0	32	9	3	0.634	0.85	XiXa
chrX_128155228	chrX	128155227	144420252	99	88	0	141	53	0	0.65	0.815	XiXa
chrX_144475951	chrX	144475950	156030198	83	74	0	202	68	2	0.651	0.801	XiXa
