# Supplementary material for: In vitro reconstitution of epigenetic reprogramming in the human germ line
Source: Nature. 2024 May 20;631(8019):170–8. doi: 10.1038/s41586-024-07526-6 (PMC11222161; doi:10.1038/s41586-024-07526-6)
Supplement: Supplementary file 4 — This file contains Supplementary Tables 1–12. [file 41586_2024_7526_MOESM4_ESM.zip › 2023-05-08623C-s4/2023-05-08623C-ST7_N_revised_v2.xlsx]

## Sheet: escapee
Supplementary Table 7. Composition of DNA demethylation escapees.
Figure 3c
	Total	Common	Specific
M1_AGDT	139809	110729	29080
M1_AGVT	129462	110729	18733
M1_all	152931	74308	78623
M2	165602	74308	91294
hGC_M	86547	74308	12239
F1	100487	68398	32089
F2	162062	68398	93664
xrOvary	142196	68398	73798
hGC_F	100277	68398	31879
Figure 3c,3d; Extended Data Figure 8c
	Male					Autosome						Chromosome X
	M1, all	M1-single	M2	hGC_M		F1_AGVT	F1-single	F2_AGVT	xrOvary	hGC_F		F1_AGVT	F1-single	F2_AGVT	xrOvary	hGC_F
LINE|L1	44734	40867	46281	29174		28824	25868	41839	42822	30733		3220	2801	3344	3596	2541
SINE|Alu	27958	24002	32495	15459		12690	11104	29850	21165	17554		1172	980	1164	1017	716
intron	18092	15137	20524	7872		9862	8514	20064	14634	9040		908	741	699	630	312
Intergenic	16156	14103	18114	8852		9296	8222	16593	15267	9630		1106	916	947	939	583
LTR|ERVL-MaLR	9724	8909	10040	6378		6446	5947	9516	9486	6953		478	433	484	541	399
LTR|ERV1	7630	7177	7827	5966		5866	5562	7436	7429	6291		437	387	414	425	348
Satellite|centr	5438	1529	5095	929		4411	1276	4476	3243	1501		535	49	520	176	68
others	23051	20463	25034	12377		13391	12081	23257	19486	12864		1591	1338	1250	1160	658
Total	152783	132187	165410	87007		90786	78574	153031	133532	94566		9447	7645	8822	8484	5625
