# Supplementary material for: In vitro reconstitution of epigenetic reprogramming in the human germ line
Source: Nature. 2024 May 20;631(8019):170–8. doi: 10.1038/s41586-024-07526-6 (PMC11222161; doi:10.1038/s41586-024-07526-6)
Supplement: Supplementary file 4 — This file contains Supplementary Tables 1–12. [file 41586_2024_7526_MOESM4_ESM.zip › 2023-05-08623C-s4/2023-05-08623C-ST8_N_revised.xlsx]

## Sheet: ExDataFig9e
Supplementary Table 8. Allelic expression and promoter DNA methylation of X-linked genes, and demethylation escapees.
Name	HCP/ICP/LCP	Class	Promoter 5mC
			Total																Xa																Xi
			iPSC_ONT		iPSC		hPGCLC_1		hPGCLC_2		c72 AG		c72 AGVT		c86 AGVT		c127 AGVT		iPSC_ONT		iPSC		hPGCLC_1		hPGCLC_2		c72 AG		c72 AGVT		c86 AGVT		c127 AGVT		iPSC_ONT		iPSC		hPGCLC_1		hPGCLC_2		c72 AG		c72 AGVT		c86 AGVT		c127 AGVT
			CpG_count	5mC	CpG_count	5mC	CpG_count	5mC	CpG_count	5mC	CpG_count	5mC	CpG_count	5mC	CpG_count	5mC	CpG_count	5mC	CpG_count	5mC	CpG_count	5mC	CpG_count	5mC	CpG_count	5mC	CpG_count	5mC	CpG_count	5mC	CpG_count	5mC	CpG_count	5mC	CpG_count	5mC	CpG_count	5mC	CpG_count	5mC	CpG_count	5mC	CpG_count	5mC	CpG_count	5mC	CpG_count	5mC	CpG_count
MAGEB2	HCP	1	82	80.698	41	93.658	41	86.994	29	91.318	41	30.705	41	24.986	41	17.186	41	8.982	412	82.2	3	100	22	95.4	15	100	31	9.6	65	3	26	3.8	56	0	369	80.4	27	96.2	53	84.9	5	60	12	50	33	30.3	36	8.3	41
SPANXC	ICP	1	58	84.326	11	96.666	19	84.349	14	88.226	21	40.873	26	45.369	22	29.891	16	6.293	406	88.4	54	96.2	118	85.5	94	93.6	84	28.5	150	28	148	22.2	117	5.9	355	80.5	55	92.7	52	80.7	26	88.4	74	66.2	110	66.3	103	51.4	46
VCX3B	ICP	1	34	78.898	16	84.836	17	82.745	17	89.101	17	43.383	17	38.592	16	31.852	17	34.448	290	78.6	23	100	35	94.2	15	100	12	58.3	21	66.6	27	51.8	20	15	202	80.6	22	81.8	27	66.6	25	88	24	54.1	36	61.1	33	36.3	26
TSIX	LCP	1	26	83.245	13	91.491	13	86.691	13	84.824	13	55.631	13	48.315	13	32.862	13	25.908	331	86.1	3	100	14	100	8	100	4	50	17	82.3	16	43.7	4	0	107	77.5	7	85.7	21	85.7	7	71.4	4	50	9	44.4	10	10	7
LOC107985661	ICP	1	40	79.857	20	86.531	20	45.512	20	32.083	20	9.979	20	6.431	20	7.895	20	8.518	321	81.6	24	91.6	27	3.7	57	15.7	38	0	45	0	25	0	39	0	301	81.7	21	90.4	38	86.8	37	78.3	37	24.3	49	14.2	62	17.7	70
LOC107985716	LCP	1	28	70.628	14	75.237	14	73.631	14	72.286	14	29.563	14	25.096	14	17.97	14	18.623	196	77	1	100	1	100	0	0	3	0	5	20	4	0	7	28.5	138	63.7	2	0	0	0	1	100	3	0	2	0	1	0	1
XG	LCP	1	36	84.612	18	84.574	18	83.119	16	85.108	17	38.459	18	28.206	18	29.166	18	23.54	203	88.1	2	100	9	88.8	5	80	1	100	22	4.5	1	0	2	0	218	83.4	21	85.7	42	80.9	28	92.8	11	81.8	79	50.6	34	64.7	23
CXorf36	LCP	1	32	77.786	16	87.373	16	66.288	16	65.096	16	3.218	16	1.817	16	0.568	16	0	134	78.3	0	0	0	0	0	0	0	0	0	0	0	0	0	0	147	76.8	0	0	0	0	0	0	0	0	0	0	0	0	0
MAGEA3	ICP	1	90	80.221	1	100	4	91.875	4	89.167	4	14.412	6	9.857	6	7.382	2	17.645	384	83.8	0	0	0	0	0	0	0	0	0	0	0	0	0	0	252	75	0	0	0	0	0	0	0	0	0	0	0	0	0
LOC107985705	LCP	1	18	71.297	9	88.186	9	71.221	9	77.933	9	17.149	9	17.304	9	1.936	9	7.992	129	79	0	0	0	0	0	0	0	0	0	0	0	0	0	0	90	63.3	0	0	0	0	0	0	0	0	0	0	0	0	0
MAGEB16	ICP	1	68	88.944	33	94.78	34	88.29	34	83.204	34	27.636	34	23.009	34	18.794	34	13.003	304	91.1	0	0	0	0	0	0	0	0	0	0	0	0	0	0	444	87.1	0	0	0	0	0	0	0	0	0	0	0	0	0
MAGEA6	ICP	1	88	78.77	5	82.666	2	80	3	53.173	4	25	9	35.692	4	16.665	8	45.416	706	79	6	83.3	6	83.3	0	0	0	0	11	0	14	0	6	0	263	77.9	6	83.3	10	100	11	63.6	10	0	18	27.7	7	28.5	2
GAGE12J	ICP	1	81	78.724	14	90.552	19	83.552	27	91.193	21	62.884	31	52.845	28	59.306	23	54.937	356	84.5	0	0	14	100	6	83.3	17	64.7	16	43.7	0	0	9	22.2	254	72.8	99	92.9	69	79.7	168	94	148	73.6	203	64	133	62.4	80
GAGE1	ICP	1	86	81.365	0	0	0	0	0	0	0	0	0	0	0	0	0	0	744	81.7	0	0	0	0	0	0	0	0	0	0	0	0	0	0	477	79.2	0	0	0	0	0	0	0	0	0	0	0	0	0
GAGE2A	ICP	1	92	82.801	19	89.539	16	91.323	15	84.293	19	46.645	18	28.666	16	40.955	19	28.328	710	82.9	56	100	131	92.3	52	100	129	44.9	162	27.1	109	58.7	105	47.6	578	83.2	0	0	0	0	0	0	0	0	0	0	0	0	0
PASD1	ICP	1	118	78.176	31	97.057	38	94.393	41	88.056	50	73.181	43	78.575	43	74.037	43	76.297	647	83.3	0	0	0	0	0	0	0	0	0	0	0	0	0	0	650	76.4	0	0	0	0	0	0	0	0	0	0	0	0	0
PDZD4	HCP	2	299	39.187	94	35.647	139	40.061	154	43.184	159	33.249	158	36.823	153	30.759	150	32.349	1443	4.2	0	0	0	0	0	0	0	0	0	0	0	0	0	0	1097	87.1	0	0	0	0	0	0	0	0	0	0	0	0	0
BEX2	HCP	2	106	40.744	53	47.458	53	40.637	53	32.188	53	38.495	53	35.759	53	22.301	53	25.211	785	15.4	6	83.3	6	33.3	5	0	16	0	6	0	4	0	23	0	553	78.4	4	100	11	72.7	3	100	6	0	13	53.8	12	0	4
DHRSX	HCP	2	179	49.387	75	25.241	82	50.857	75	40.634	85	31.252	87	30.196	85	36.581	86	20.318	680	8.6	49	6.1	64	9.3	104	9.6	106	0.9	268	1.1	77	1.2	117	0	769	85.6	0	0	16	81.2	8	87.5	65	84.6	113	92.9	45	82.2	63
ZBTB33	HCP	2	133	54.59	66	43.683	66	42.547	66	36.397	66	18.605	66	20.552	66	22.188	66	20.489	606	7.7	0	0	0	0	0	0	0	0	0	0	0	0	0	0	1008	85.2	0	0	0	0	0	0	0	0	0	0	0	0	0
ATRX	HCP	2	95	47.849	47	38.695	48	45.174	47	44.139	48	31.196	48	24.03	47	29.582	48	29.122	750	19.6	0	0	0	0	0	0	0	0	0	0	0	0	0	0	569	85.2	0	0	0	0	0	0	0	0	0	0	0	0	0
PTCHD1	HCP	2	235	46.599	102	26.801	117	43.669	115	32.866	89	39.252	117	29.767	112	31.313	117	24.568	1439	5.8	0	0	0	0	0	0	0	0	0	0	0	0	0	0	1473	87	0	0	0	0	0	0	0	0	0	0	0	0	0
LOC105373195	HCP	2	151	35.789	74	28.867	74	48.212	77	37.86	76	31.788	77	37.474	65	38.776	73	33.139	787	18.6	0	0	0	0	0	0	0	0	0	0	0	0	0	0	322	82.2	0	0	0	0	0	0	0	0	0	0	0	0	0
MORC4	HCP	2	139	51.187	70	41.712	69	36.212	70	24.578	70	23.634	70	35.687	70	27.056	69	37.466	765	16.8	0	0	0	0	0	0	0	0	0	0	0	0	0	0	790	86.3	0	0	0	0	0	0	0	0	0	0	0	0	0
NUDT11	HCP	2	268	58.893	98	29.001	123	37.314	132	36.763	126	37.468	132	34.669	132	29.908	118	41.359	1063	5.6	72	1.3	80	0	41	0	131	0.7	99	0	71	0	42	0	1895	88.4	0	0	31	100	33	96.9	38	81.5	8	75	7	100	25
KLHL4	LCP	2	26	54.028	12	43.752	13	26.365	13	33.31	13	0	13	2.61	13	0	13	0	131	16.7	0	0	6	16.6	3	66.6	5	0	15	0	13	0	9	0	187	76.4	4	25	3	100	7	71.4	6	0	5	0	4	0	8
BRWD3	HCP	2	117	35.84	31	43.727	27	48.525	25	35.932	30	27.428	39	27.79	31	17.706	40	20.483	713	5.4	116	0	107	0	102	0	97	1	150	8	127	0	89	2.2	569	76.9	36	83.3	28	89.2	23	91.3	36	66.6	52	65.3	52	38.4	46
RAB9A	HCP	2	146	42.076	67	44.997	73	40.721	73	34.629	73	32.273	71	17.76	73	31.331	73	20.4	1139	8.2	0	0	0	0	0	0	0	0	0	0	0	0	0	0	870	88.9	0	0	0	0	0	0	0	0	0	0	0	0	0
PLCXD1	ICP	2	144	62.388	80	54.437	80	43.2	80	38.747	77	12.86	80	11.062	80	8.841	80	7.303	477	10.2	51	0	146	6.8	190	0.5	176	0	254	0.3	111	0	114	0	946	82.7	87	93.1	127	94.4	64	89	66	24.2	251	25.8	69	10.1	78
JADE3	HCP	2	169	62.177	72	30.296	76	40.311	68	31.046	73	30.895	75	37.29	69	44.296	83	29.56	798	17.1	0	0	0	0	0	0	0	0	0	0	0	0	0	0	1632	86.8	0	0	0	0	0	0	0	0	0	0	0	0	0
FANCB	HCP	2	178	48.641	89	41.164	89	39.66	83	34.85	89	26.567	89	26.321	89	28.069	89	29.072	1231	8.6	109	0	159	0	152	0	168	0.5	247	0	142	0.7	68	0	1153	85.7	139	85.6	148	97.2	112	97.3	74	83.7	101	79.2	35	57.1	110
HDAC8	ICP	2	56	43.284	22	42.77	28	39.851	25	35.574	28	30.359	28	26.703	28	36.825	28	27.204	225	11.5	0	0	0	0	0	0	0	0	0	0	0	0	0	0	257	80.9	0	0	0	0	0	0	0	0	0	0	0	0	0
USP9X	HCP	2	278	46.525	113	25.509	119	31.205	134	41.98	139	32.509	139	31.803	114	18.024	132	40	1398	5.1	0	0	0	0	0	0	0	0	0	0	0	0	0	0	1635	89.3	0	0	0	0	0	0	0	0	0	0	0	0	0
STS	LCP	2	44	64.691	22	59.34	22	52.129	22	55.607	22	23.979	22	31.199	22	23.063	22	22.085	317	43.5	0	0	0	0	0	0	0	0	0	0	0	0	0	0	397	82.1	0	0	0	0	0	0	0	0	0	0	0	0	0
CHM	ICP	2	93	57.696	38	61.381	46	54.244	46	55.058	46	27.815	46	22.373	46	11.881	46	9.817	817	46.6	0	0	0	0	0	0	0	0	0	0	0	0	0	0	466	82.4	0	0	0	0	0	0	0	0	0	0	0	0	0
PABPC5	HCP	2	82	53.667	38	51.709	37	29.582	41	45.678	41	27.134	41	22.422	41	11.158	41	7.39	488	21.1	60	1.6	98	4	71	4.2	61	1.6	135	0	109	4.5	114	0.8	555	80.7	43	93	51	92.1	19	100	112	46.4	182	47.2	61	4.9	98
NRK	ICP	2	107	41.949	53	45.846	53	31.448	53	29.401	53	27.72	53	22.742	53	9.875	53	19.674	671	7.1	0	0	0	0	0	0	0	0	0	0	0	0	0	0	601	83.1	0	0	0	0	0	0	0	0	0	0	0	0	0
BRCC3	HCP	2	177	38.76	89	27.388	104	28.473	104	29.387	88	35.338	104	33.359	104	31.287	102	24.726	840	6.6	0	0	0	0	0	0	0	0	0	0	0	0	0	0	648	84.4	0	0	0	0	0	0	0	0	0	0	0	0	0
MTMR1	HCP	2	73	40.398	43	57.559	40	47.43	37	37.895	43	29.891	43	33.845	39	25.426	29	28.939	374	18.1	0	0	0	0	0	0	0	0	0	0	0	0	0	0	327	82.5	0	0	0	0	0	0	0	0	0	0	0	0	0
NAA10	HCP	2	257	50.503	128	51.755	130	37.241	130	38.657	130	15.275	130	21.687	111	21.449	130	18.653	1112	16.8	15	86.6	28	39.2	22	59	69	0	5	0	17	0	74	0	1166	83.5	34	97	31	100	25	100	30	6.6	25	44	26	26.9	129
SLC25A43	HCP	2	141	45.837	72	43.344	72	39.067	73	46.545	73	23.58	72	37.043	73	24.144	72	21.522	789	13.1	0	0	0	0	0	0	0	0	0	0	0	0	0	0	768	87.1	0	0	0	0	0	0	0	0	0	0	0	0	0
SYTL4	ICP	2	69	49.258	39	53.806	39	44.907	39	39.232	39	25.527	39	21.948	39	25.328	39	26.995	207	9.1	0	0	0	0	0	0	0	0	0	0	0	0	0	0	266	80.4	0	0	0	0	0	0	0	0	0	0	0	0	0
TIMP1	ICP	2	73	50.693	37	59.415	37	47.872	37	51.258	37	24.014	37	21.777	37	19.32	37	19.746	410	28.5	0	0	0	0	0	0	0	0	0	0	0	0	0	0	339	78.7	0	0	0	0	0	0	0	0	0	0	0	0	0
SRPX	HCP	2	146	62.342	73	41.613	73	46.127	73	34.375	73	32.907	73	18.839	73	26.661	73	26.931	529	17.7	0	0	0	0	0	0	0	0	0	0	0	0	0	0	1200	85	0	0	0	0	0	0	0	0	0	0	0	0	0
SEPT6	HCP	2	154	26.209	77	34.897	81	39.148	80	36.533	79	31.949	81	32.96	81	23.19	79	28.609	1172	5.7	54	0	54	0	53	0	94	0	139	0	101	0	51	0	414	85	39	94.8	60	98.3	12	100	51	88.2	58	70.6	41	78	28
IDS	HCP	2	127	57.513	45	40.094	63	36.056	63	37.948	63	21.177	63	20.619	63	14.36	63	12.109	654	19.5	10	70	13	69.2	0	0	8	12.5	14	14.2	18	5.5	0	0	982	84.6	6	100	14	100	14	85.7	5	60	25	52	21	9.5	3
DYNLT3	HCP	2	112	44.651	36	44.069	56	34.111	56	36.826	56	27.132	56	30.18	56	25.826	56	17.623	706	16.9	0	0	0	0	0	0	0	0	0	0	0	0	0	0	445	84.7	0	0	0	0	0	0	0	0	0	0	0	0	0
KCNE5	HCP	2	126	52.734	42	43.963	48	44.4	60	32.587	45	21.986	63	12.899	61	18.82	59	17.768	772	12	13	38.4	80	8.7	188	2.1	85	3.5	211	0	98	0	132	0	874	88.1	39	97.4	79	94.9	84	91.6	66	65.1	154	44.1	96	34.3	128
GYG2	HCP	2	154	55.652	69	38.953	78	49.788	77	54.715	78	31.312	78	41.944	76	27.873	76	31.659	836	21.6	123	12.1	316	9.4	156	20.5	333	1.2	217	1.8	171	0	231	0.4	928	86.4	98	96.9	139	87.7	258	91.8	152	73	227	78.8	147	70	172
MED14	HCP	2	122	51.616	60	40.597	61	37.424	61	29.746	61	27.847	61	27.778	61	33.503	61	29.57	546	7.8	0	0	0	0	0	0	0	0	0	0	0	0	0	0	741	83.2	0	0	0	0	0	0	0	0	0	0	0	0	0
DLG3	HCP	2	111	45.394	30	28.772	42	22.585	56	30.843	56	36.014	56	30.466	39	37.456	51	31.867	462	10.1	65	6.1	63	1.5	111	3.6	106	0	198	1	88	0	105	0.9	382	89.7	23	95.6	26	76.9	70	87.1	36	33.3	127	40.9	111	54	76
ZBED1	HCP	2	181	49.342	76	25.962	83	50.646	76	40.363	86	31.353	88	30.059	86	36.578	87	20.659	689	8.7	49	6.1	64	9.3	104	9.6	106	0.9	268	1.1	77	1.2	117	0	776	85.6	0	0	16	81.2	8	87.5	65	84.6	113	92.9	45	82.2	63
NBDY	ICP	2	64	41.782	30	39.883	32	46.495	32	42.497	32	17.297	32	14.034	32	11.544	32	6.82	464	10.1	0	0	0	0	0	0	0	0	0	0	0	0	0	0	397	79.5	0	0	0	0	0	0	0	0	0	0	0	0	0
APOO	HCP	2	170	53.01	85	38.084	85	30.652	85	37.259	80	21.435	85	20.228	85	2.467	85	11.095	1090	8.8	0	0	0	0	0	0	0	0	0	0	0	0	0	0	1309	88.4	0	0	0	0	0	0	0	0	0	0	0	0	0
PUDP	HCP	2	230	52.859	114	47.344	115	37.195	115	39.793	115	33.503	115	30.414	115	30.36	115	26.544	1597	9.8	15	0	57	1.7	34	0	17	0	72	0	22	0	17	0	2106	82.4	39	82	95	89.4	114	88.5	55	60	125	68.8	141	73	27
DOCK11	HCP	2	169	50.982	52	18.389	48	37.827	45	31.274	80	25.489	84	17.209	80	22.716	68	24.119	1313	5.5	45	0	15	0	53	5.6	0	0	47	0	22	0	33	0	1456	88.8	19	78.9	27	81.4	52	96.1	42	57.1	23	82.6	43	41.8	10
XIST	ICP	3	26	61.708	13	69.191	13	69.432	13	63.523	13	47.997	13	36.204	13	37.37	12	32.865	180	83.3	0	0	0	0	0	0	0	0	0	0	0	0	0	0	161	36	0	0	0	0	0	0	0	0	0	0	0	0	0
JPX	HCP	4	104	29.704	52	22.414	48	17.288	52	19.613	52	3.843	52	4.578	52	0.214	52	0	522	23.3	127	17.3	124	12	88	26.1	131	0.7	126	0	167	0	162	0	752	37.8	107	16.8	126	28.5	97	27.8	70	10	157	15.2	90	0	158
GTPBP6	HCP	4	299	4.721	157	6.063	157	3.063	155	5.787	157	6.837	157	4.893	157	3.268	157	3.746	1672	5	377	0.7	586	2	224	0	411	4.8	474	1.8	337	5	292	3.4	1266	5.5	252	13	398	6	282	9.5	242	4.1	453	7	288	4.1	387
PPP2R3B	HCP	4	180	17.793	95	15.063	95	15.252	95	14.988	95	6.984	95	6.127	95	2.477	95	2.361	731	19.9	197	0	204	0	369	0	220	0	393	0.5	291	0	182	1	923	20.5	70	4.2	118	0.8	113	17.6	83	22.8	304	1.6	108	0.9	228
[truncated: 58 more columns]
