# Supplementary material for: In vitro reconstitution of epigenetic reprogramming in the human germ line
Source: Nature. 2024 May 20;631(8019):170–8. doi: 10.1038/s41586-024-07526-6 (PMC11222161; doi:10.1038/s41586-024-07526-6)
Supplement: Supplementary file 4 — This file contains Supplementary Tables 1–12. [file 41586_2024_7526_MOESM4_ESM.zip › 2023-05-08623C-s4/2023-05-08623C-ST9_N_revised_v2.xlsx]

## Sheet: DEG list
Supplementary Table 9. List of DEGs between wild-type and TET1 KO cells, and associated GO terms.
DEG list (fold change ≥ 2)
	d6_UP (273)	d6_DOWN (155)	c12_UP(226)	c12_DOWN(101)	c32_UP(608)	c32_DOWN(159)	c42_UP(1219)	c42_DONW(416)		Bivalent genes (Up in c12)
	ABCC4	ACTA1	ABCG2	ABCC12	A2M	ADAMTS6	A2M	ABCG5		ACADL
	ACPP	ADAMTS4	ACADL	ADD2	ABCA4	AKR1E2	ABAT	ADAM21		ACTA1
	ADAM28	ADAMTS7	ACTA1	AGMAT	ABCG2	ALG10B	ABCB4	ADAMTS19		ADAMTS17
	ADAMTS2	ADGRE5	ADAM19	AKAP3	ACKR3	ANKRD2	ABCG1	AKAP5		ADAMTS9
	ADAMTS6	ALOX12	ADAMTS17	ALOX12	ACOX3	ANKRD35	ABHD17C	AKTIP		AGPAT3
	ADAMTS9	ANKRD16	ADAMTS9	ALPPL2	ACSS3	ATP2B3	ABLIM3	ALDH1A1		AJAP1
	ADGRG6	ANKRD35	ADGRL2	ANKRD35	ACTA1	AURKC	ACADL	ANKRD2		ARNT2
	ADTRP	ANO9	ADRB3	ANO9	ACTA2	BCL6B	ACAP3	ANKRD33B		CA12
	AGO3	APOBEC3H	AGO4	ARHGAP45	ACTA2-AS1	BICRAL	ACSS3	ANKRD34B		CADM1
	ANG	ARHGAP45	AGPAT3	AURKC	ADA	BRDT	ACTA2	APLF		CAST
	ANGPTL2	ARRDC2	AJAP1	BHMT	ADAM19	C12orf56	ACTA2-AS1	ARAP3		CDX2
	ANKMY2	ASPHD2	ANG	C12orf56	ADAM33	C1QTNF4	ADA	ARHGAP5-AS1		CEBPA
	ANKRD6	ATCAY	ANXA1	C5orf58	ADAM9	C5orf58	ADAM11	ARHGEF33		CEBPD
	APOBEC3F	AURKC	APELA	CASC9	ADAMTS2	C9orf64	ADAM12	ARL13B		CNPY1
	APOBEC3G	C19orf33	APOBEC3C	CCDC136	ADAMTS4	CASC9	ADAM19	ASAH2B		COL14A1
	ARHGAP18	C1R	APOBEC3F	CCL28	ADAMTS5	CBWD5	ADAM33	ATP2B3		CPE
	ARL6IP5	C9orf135	APOBEC3G	CD1D	ADGRG6	CCL28	ADAM9	AURKC		CRIM1
	ARRDC4	CBLC	ARNT2	CD33	ADGRL2	CD33	ADAMTS12	BCL6B		CSF3R
	ASCL1	CCDC80	ATF3	CD74	ADGRL4	CENPBD1	ADAMTS2	BEX1		CYP1B1
	ASPA	CCND1	AXL	CDCA7L	ADM	CEP290	ADAMTS4	BHLHE22		DACT1
	ATP10D	CD70	B3GLCT	CIART	AGPAT3	CHRM3	ADAMTS5	BRDT		DGKK
	ATP8A1	CD74	BACE1	CIDEB	AHR	COLEC11	ADAMTS9	BRICD5		EFNB2
	ATP8A2	CDA	C1orf105	COL1A2	AJAP1	COX7A1	ADARB1	BTBD9		EN2
	BPNT1	CDC42EP2	C3orf52	COLEC11	AK5	CPN1	ADCY2	C10orf82		EPAS1
	BTLA	CHRNA3	CA12	COX7A1	AKR1C1	CPNE8	ADGRE5	C11orf74		EPSTI1
	C17orf100	CLDN4	CADM1	CRYGD	ANG	CRNDE	ADGRG6	C12orf56		F3
	C2CD2L	CLU	CAST	CTCFL	ANGPT1	CYP4V2	ADGRL2	C15orf41		FAM129A
	C2orf16	COL26A1	CCDC151	DDX25	ANGPT2	DDIT4L	ADGRL4	C16orf95		FAM201A
	C2orf92	COLEC11	CDKN1A	DEF6	ANTXR1	DNAJA4	ADM	C1QTNF4		FAM43A
	C3orf52	COX7A1	CDX2	DICER1-AS1	ANXA1	DNAJC25	ADRA2A	C5orf58		FAM89A
	C9orf129	CRIP1	CEBPA	DNAJA4	APBA2	DPEP3	AFF3	C6orf163		FBXO41
	CA12	CRIP2	CEBPD	DPEP3	APLN	DPYS	AGAP3	C9orf64		FERMT1
	CA14	CRMP1	CEMIP2	DPPA2	APOBEC3G	EGFLAM	AGO4	CA5B		FEZ1
	CADPS	CTSK	CHMP4C	DPPA3	AREG	ELOVL5	AGPAT3	CASC9		FRZB
	CAMK1D	CYTL1	CNPY1	DYRK3	ARHGDIB	EMX1	AHR	CASTOR3		GABRB2
	CAMK2N1	DAB1	CNTN4	EGFLAM	ARHGEF19	ENPP4	AHRR	CATSPERG		GAL
	CCDC15	DCLK1	COL14A1	ELOVL5	ASS1	ENPP5	AICDA	CCDC125		GPR83
	CCL3L3	DNAJA4	CORIN	ENG	ATP6V0A4	FABP6	AK1	CCDC136		HAND1
	CD200	DPEP3	CP	ENPP2	AVPI1	FAM69A	AK5	CCDC22		HEG1
	CD53	DRAXIN	CPE	FBXO15	AXL	FAM90A1	AKR1C1	CCDC74B		IGFBP3
	CDX2	EDNRB	CREB3L1	FOXL2	B2M	FBXO15	AKR7A2	CCL2		IRF8
	CEBPA	EMID1	CRIM1	GALNT14	BARX1	FREM2	AKT1	CCL28		ITGA3
	CELSR2	EMILIN2	CSF3R	GOLGA6C	BCL11B	FSTL4	ALCAM	CCNO		KCNQ2
	CEP128	EMP1	CST1	GRIN2D	BCL3	FUT1	ALKAL2	CD24		KRT7
	CMBL	FAM71E1	CST4	HLA-DOA	BDKRB2	GAP43	ALOX5	CD33		KRT7-AS
	CNKSR3	FBN2	CTGF	IAH1	BDNF	GCH1	AMER2	CD34		LIPG
	CNNM1	FGF19	CYP1B1	IQCA1	BID	GLIS3	AMPD2	CD3D		LIX1L
	CNOT3	FXYD6	CYR61	KHDC3L	BIK	GOLGA6C	AMPD3	CDYL2		LOC101927751
	COL14A1	GDF15	DACT1	LDHC	BLVRA	GPHN	ANGPT1	CENPBD1		LTBP2
	COL1A1	GFRA1	DDX60	LDLRAD4	BLVRB	GPRASP1	ANGPT2	CEP126		MAL
	COL3A1	GJC3	DEFB1	LEFTY1	BMP1	GTF2IRD2	ANGPTL2	CEP250		MAML2
	COL5A2	GNAZ	DGKK	LEFTY2	BMP4	GTSF1	ANKH	CEP85L		MPZL2
	COL6A1	GNG4	DOK4	LGALS1	BOK	HACE1	ANKRD65	CHML		MSX1
	COL6A3	HHAT	EFNB2	LINC00672	BST2	HIST1H1C	ANO4	CHN2		MT1F
	COMMD8	HIP1R	EN2	LINC01873	BTG2	HIST2H2BE	ANTXR1	CHODL		MT1G
	CORIN	HLA-DPA1	EPAS1	LINC02253	BTLA	HLTF	ANXA1	CHRM3		MT1H
	CREG2	HOMER2	EPSTI1	LINC02315	BTN3A1	HSD17B11	ANXA4	CIDEB		MT1M
	CRLF1	HOXD1	ERICH2	LMCD1	C10orf55	HYAL1	AP1M2	CLDN4		NPPB
	CRYM	HP08777	ERMN	LOC101926892	C11orf96	IAH1	AP1S3	CLTRN		NRP2
	CSF3R	HPDL	ERRFI1	LOC105373085	C1QTNF6	IQCA1	AP5B1	CLUL1		NT5E
	CST3	HSPA1A	F3	LOC105373582	C1S	IRX4	AP5M1	CNKSR2		NUDT19
	CST4	IFITM2	FAM129A	LOC105375785	C3	JAM2	APBA2	CNNM1		OLFM3
	CTNNA3	IL13RA2	FAM201A	LRRC23	C5orf56	KATNAL1	AREG	CNTNAP2		OPCML
	CTSV	IQCA1	FAM43A	LRRC6	CACNA1H	KCNK5	ARHGAP23	COBLL1		PCGF5
	CYP4Z1	KANK3	FAM89A	LRRC61	CALHM5	KIAA1107	ARHGAP24	COL15A1		PCSK6
	DACH2	KCNE3	FBXO41	M1AP	CAMK1D	KIT	ARHGAP26	COL22A1		PDE10A
	DAPK2	KCNE5	FERMT1	MAGEA8	CAPN1	LCTL	ARHGAP33	COQ3		PLEKHA6
	DCLRE1A	KCNK5	FEZ1	MAGEB2	CARD16	LDHC	ARHGDIB	COX7A1		PPARGC1A
	DEFB1	KIF1A	FN1	MAP4K1	CASP1	LINC01410	ARHGEF10	CPEB1		PRKCH
	DGKQ	KITLG	FRZB	MEIOC	CASP4	LINC02043	ARHGEF12	CPN1		RARRES2
	DIO3	KLF15	FSTL4	MET	CAST	LMO2	ARHGEF17	CREG2		RASA3
	DIO3OS	LEFTY1	FXYD3	METTL7B	CAV1	LMO4	ARID5A	CRYGD		RBFOX1
	DLK1	LEFTY2	GABRB2	MYOZ1	CAV2	LNCPRESS1	ARL4C	CTNNA3		RGS9
	DLX1	LGALS1	GAL	NANOS1	CCDC28B	LOC101926892	ARL6IP5	CTNND2		RIPPLY3
	DOCK5	LIM2	GBP1	NINJ2	CCDC3	LOC101929056	ARMCX3	CUX2		SARM1
	DOK6	LINC00545	GBP2	NMI	CCDC8	LOC102723985	ARNT2	CYP4V2		SH2D5
	DTX1	LINC00672	GJA1	NOS3	CCDC80	LOC102724880	ARRDC4	CYP4X1		SLC12A8
	DUBR	LINC02562	GNAI1	NOVA1	CCDC85C	LOC102725048	ARSI	DAZL		SLC16A6
	EBF2	LINC02582	GNB3	PBX3	CCL3L3	LOC105369477	ARSJ	DCC		SLC1A4
	EEPD1	LNCPRESS1	GPR83	PER3	CCND1	LOC105373582	ASGR1	DDIT4L		SLC22A23
	EGF	LOC101927746	GPR87	PPP1R1C	CCND3	LOC105374985	ASPA	DDN-AS1		SLC30A2
	EN2	LOC102725048	GRIP1	PRAME	CD248	LOC375196	ASPH	DDX25		SLC44A3
	ERP27	LOC105373085	GZMK	PRUNE2	CD44	LRRC61	ASS1	DISP1		SOWAHA
	ESAM	LOC105373582	HAND1	QPCT	CD59	LRRC75A	ATCAY	DLG5-AS1		SOX11
	F13A1	LOC107984063	HEG1	RHEBL1	CD70	LRRN2	ATP10A	DNAJA4		SP6
	FAM162B	LOC107987276	HLA-DQA1	RNF112	CD82	M1AP	ATP10D	DNAJC25		SPEG
	FAM66C	LOC112268089	HMGA2	SELENBP1	CD99	MAGEA3	ATP13A2	DOK6		STEAP3
	FAM66D	LRRC61	HSPB8	SLC16A8	CDCP1	MAGEA4	ATP2A2	DPEP3		STXBP5L
	FBXO32	M1AP	HTR7	SLC38A6	CDH1	MAGEB1	ATP6V0A4	DPY19L2		SYNJ2
	FGFRL1	MEDAG	IGFBP3	SLC39A4	CDH11	MAGEB2	ATP9A	DTX2		THBD
	FLT1	MEIOC	IL1B	SYT11	CDH6	MAP2	ATXN1	DUSP18		TIMP3
	FMN2	MET	IRF8	TCL1A	CDHR1	MAP3K14	AVPI1	DYNC1I1		TM6SF1
	FOXA2	METRN	ITGA3	TET1	CDKN1A	MAP7D2	AXIN1	DYRK1A		TMEM40
	FOXJ2	MPP3	JAK2	THAP7-AS1	CDKN2A	MEG3	AXL	EDNRB		TMPRSS2
	FREM1	MT1G	JHY	TNNC2	CDKN2B	MEIOB	B2M	EEPD1		TNC
	FRY	MXRA8	KCNN4	TSPYL5	CDR2L	MET	B4GALNT4	EGFLAM		TNFRSF11A
	FST	MYL3	KCNQ2	UBE2L6	CDX2	MGAM	BACE1	ELOVL5		TNNT1
	FZD10	NABP1	KLHL4	USP4	CELSR2	MYO1G	BANCR	ENPP4		TRIM22
	GABRP	NANOS1	KLRB1	WDR72	CEMIP2	NEURL1	BAZ1A	EVC2		UBASH3B
	GAS8	NEFL	KRT19	ZMYND12	CES2	NIPBL	BCAT1	F8
	GHR	NODAL	KRT7	ZNF334	CFH	OXT	BCL11B	FAM110B
	GJA1	NUPR1	KRT7-AS		CGA	OXTR	BCL3	FAM110C
	GLI3	OLFM1	LGR4		CHPF	PCSK9	BDKRB2	FAM222A
	GLYATL2	OXTR	LINC00417		CHST11	PLEKHD1	BDNF	FAM49A
	GPC6	PCK2	LINC00678		CKAP4	PLEKHG4	BICDL2	FAM69A
	GRIP1	PIK3AP1	LINC00685		CLDN1	PNLDC1	BIK	FAM86B1
	GZMK	PINLYP	LINC01032		CLDN3	PPM1N	BIN3	FAM90A1
	HAPLN1	PLA2R1	LINC01108		CLU	PPP1R1C	BLVRA	FANCF
	HDAC9	PLCB2	LINC02275		CNPY1	PRAME	BMP1	FBXO25
	HEG1	PLEKHO1	LINC02387		CNTNAP1	PRUNE2	BMP7	FGF12
	HIVEP2	PNMT	LIPG		COL11A1	PYY	BOC	FITM2
	HLA-DQA1	PROCR	LIPH		COL12A1	RFTN2	BORCS8	FOLR1
	HMX1	PRPH	LIX1L		COL16A1	RNF146	BST2	FOXA3
	HOPX	PTGES3L	LOC101927751		COL18A1	RNFT2	BTBD6	FOXO3
	HOXB2	PYGL	LOC101928674		COL1A1	SCAI	BTG2	FREM2
	HSPB8	QPCT	LOC105370109		COL1A2	SCARA5	BTG3-AS1	FUT10
	HTR1D	RAC2	LOC105370858		COL3A1	SERPINA5	BTN3A1	GABRB2
	HTR1E	RGS3	LOC105372315		COL4A2-AS1	SGO2	BTN3A2	GABRB3
	HTR7	RHOF	LOC107987174		COL5A2	SLC16A8	C10orf55	GADD45G
	IGLON5	RND3	LOC112268148		COL6A1	SLC5A12	C11orf24	GALNT12
	IRF8	RRAD	LRRTM4		COL6A3	SLC5A7	C11orf72	GAREM1
	ITGA2	SBNO2	LTBP2		COL8A1	SLCO1A2	C11orf96	GATA2-AS1
	ITLN1	SDC1	MAL		COLEC10	SP140L	C14orf132	GJB7
	JAZF1	SH2D3A	MAML2		COMT	SPATA22	C17orf100	GLIDR
	JUN	SHC2	MARCKS		CORO2A	SPEF2	C19orf12	GLIPR2
	KLHL4	SHISA3	MCM9		COTL1	SPESP1	C19orf33	GPR176
	KYNU	SLC16A8	MFAP3L		CPE	SPINK5	C19orf66	GPR83
	LIFR	SLFN12	MGAT4B		CPEB4	STARD8	C1orf159	GRB14
	LIMCH1	SMIM10L2A	MMP12		CPNE7	STK31	C1QTNF6	GRHL3
	LINC00261	SMIM24	MPZL2		CPXM1	STXBP6	C1R	GTF2H2
	LINC00960	SOWAHD	MRAP2		CRB3	SWT1	C1RL	GTF2H5
	LINC01108	SP8	MSX1		CREB3L1	SYTL2	C1S	GTF2IRD2
	LINC01410	SULT1A1	MT1F		CSGALNACT1	TAF1	C2CD2	GTSF1
	LINC01612	SUSD3	MT1G		CTGF	TBPL2	C3	GVQW2
	LINC01867	SYNE4	MT1H		CTNNA3	TCL1A	C5orf56	GVQW3
	LINC02406	SYNGR3	MT1M		CTSB	TDRD12	C5orf66	HARBI1
	LIPH	TAGLN	MXRA5		CXCL12	TDRP	C9orf116	HCN4
	LNX1	TCEAL7	MYEF2		CXCL6	TENM4	C9orf129	HECA
	LOC100130417	TCF7L1	MYL7		CXCL8	TET1	CA11	HECTD2
	LOC100288798	TCL1A	MYOF		CYBA	TEX9	CA8	HID1
	LOC101927056	TET1	NFIB		CYGB	TMEM17	CACNA1H	HIST1H1C
	LOC101928254	THY1	NIPAL1		CYP11A1	TSPYL5	CALD1	HIST1H2BK
	LOC102723539	TMEM200A	NLRP9		CYP1B1	UBE2E1	CALHM5	HIST1H3G
	LOC105370109	TMSB10	NPPB		CYR61	USP12	CAMK1G	HIST1H4C
	LOC105370858	TNNC2	NR2F2		CYTOR	USP49	CAMK4	HIVEP2
	LOC105371839	TOX2	NRP2		CYYR1	USP6	CAMSAP3	HIVEP3
	LOC105371972	TRH	NRXN1		DAPK2	VASH2	CAP2	HOPX
	LOC105373997	TSPAN33	NT5E		DBP	VHL	CAPN1	HPDL
	LOC105374197	TSPYL5	NTS		DCBLD1	VSX2	CAPN2	HRH2
	LOC105374338	TUBB4A	NUDT19		DEFB1	WDR72	CARD16	HSD17B11
	LOC105379051	VEPH1	NUPR1		DHRS3	ZFAND4	CASP1	HSPA1L
	LOC107984916	WSCD1	OLFM3		DIO2	ZNF14	CASP4	HSPA4L
	LOC107986043	YBX2	OLFM4		DKK1	ZNF215	CAST	HTR1E
	LOC107987272	ZEB1	OLR1		DKK3	ZNF354C	CASTOR1	IAH1
	LOC90246	ZNF215	OPCML		DLK1	ZNF471	CAV1	ICA1L
	LONRF3		P2RY2		DNMT3L	ZNF493	CAV2	ICAM3
	LOXL1		PAQR6		DNPEP	ZNF568	CAVIN3	IFT74
	LPAR4		PCGF5		DOCK2	ZNF654	CAVIN4	IGF1
	LPGAT1		PCSK6		DOK4	ZNF681	CBLN2	IGSF8
	LRAT		PDE10A		DPP7		CBX6	IGSF9
	LYG2		PDGFB		DUSP1		CCDC151	IKZF4
	MANEA		PGGHG		DUSP2		CCDC28B	KCNA2
	ME3		PIWIL1		DUSP6		CCDC8	KCNMB2-AS1
	MEIS2		PLEKHA6		EBF2		CCDC80	KDM1B
	MFAP4		PLEKHG6		ECM1		CCND1	KIF13A
	MIR548XHG		POSTN		EDIL3		CCND3	KLHL4
	MMP1		PPARGC1A		EDN1		CD151	LDHC
	MS4A4A		PPP1R13L		EFEMP2		CD248	LIN28A
	MS4A6A		PRKCH		EFS		CD44	LINC00467
	MSRB3		RAB30-AS1		EGFR		CD59	LINC00504
	MSX1		RARRES2		EHD2		CD70	LINC00540
	MT1E		RASA3		ELF4		CD82	LINC00664
	MUM1L1		RBBP8NL		ELOVL1		CD99	LINC00693
	MYO3A		RBFOX1		EMP1		CDCP1	LINC00965
	NAT8L		RGS9		EN2		CDH11	LINC01003
	NEB		RIPPLY3		ENG		CDH6	LINC01405
	NHSL1		RPIA		EPAS1		CDHR1	LINC01873
	NOL4L		S100A6		EPHA2		CDK6	LINC02315
	NOTUM		S100A9		EPS8		CDKN1A	LINC02387
	NPY5R		SAMD3		EPSTI1		CDKN2A	LMCD1
	NRCAM		SARM1		ERRFI1		CDKN2B	LMO2
	NRXN1		SERPINE1		ESRG		CDKN2D	LOC100506302
	NTS		SGCE		ETV6		CDR2L	LOC100506358
	OLFM3		SH2D5		F3		CEBPB	LOC100506473
	OLFM4		SLC12A8		FAM167A		CEBPD	LOC100506885
	OPCML		SLC16A6		FAM173A		CELSR1	LOC101926892
	P3H3		SLC1A4		FAM196B		CELSR2	LOC101927056
	PAG1		SLC22A23		FAM20A		CEMIP	LOC101927974
	PAK3		SLC30A2		FAM20C		CEMIP2	LOC101929147
	PAQR6		SLC44A3		FAM43A		CER1	LOC102723935
	PCGF5		SLC7A2		FAM83G		CERCAM	LOC102724765
	PCOLCE2		SOST		FAM89A		CFH	LOC102724843
	PDE10A		SOWAHA		FAR2		CHAC1	LOC105369454
	PDK4		SOX11		FAS		CHPF2	LOC105369477
	PEX3		SP6		FBN1		CHST11	LOC105371622
	PGLYRP4		SPATS2L		FBP1		CHSY1	LOC105373582
	PHACTR1		SPEG		FENDRR		CIB1	LOC105373592
	PIEZO2		SSFA2		FGFR2		CKAP4	LOC105374985
	PIP5K1B		STAT6		FHL1		CLDN1	LOC105375690
	PKIA		STEAP3		FILIP1L		CLEC6A	LOC105376000
	PLA2G2A		STXBP5L		FLT1		CLIP4	LOC105379173
	PLB1		SYNJ2		FN1		CLN8	LOC107984950
	PLEKHG6		SYNPR		FOSL1		CLPB	LOC107986251
	PLP1		TAC3		FOXD1		CLSTN2	LOC143666
	POMC		TAGLN		FOXF1		CLTB	LOC257396
	POSTN		TBC1D2		FRZB		CLU	LOC284454
	PP7080		TCIM		FXYD3		CLUAP1	LOC729870
	PPFIBP2		THBD		FZD2		CMBL	LONRF3
	PPP1R16B		TIMP3		FZD6		CMTM3	LRRC4
	PRKACB		TINAGL1		FZD7		CMTM7	LRRC61
	PRKG1		TKTL1		GAA		CNPY1	LRRN2
	RAB40B		TLR4		GADD45A		COL11A1	LRRTM4
	RAB6B		TM6SF1		GADD45G		COL12A1	M1AP
	RAD51D		TMEM40		GAL		COL16A1	MAB21L3
	RAMP1		TMPRSS2		GAMT		COL18A1	MAGEA3
	RARG		TNC		GATA2		COL1A1	MAGEA4
	RASL10A		TNFAIP8L3		GBP1		COL1A2	MAGEB1
	RASSF2		TNFRSF11A		GBP2		COL3A1	MAGEB2
	RETREG1		TNNT1		GBP3		COL4A1	MAN1A1
	RGS9		TP63		GCGR		COL4A2	MAP2K5
	RIC8B		TPRG1		GCHFR		COL4A2-AS1	MAP7D2
	RNASE4		TRIM22		GDF15		COL5A1	MAPK8IP1
	RNF43		TTC9		GFPT2		COL5A2	MAST4-AS1
	ROR1		UBASH3B		GJA1		COL6A1	MEG3
	RPRM		WNT5A		GJA5		COL6A3	MEIOC
	S100Z		ZNF750		GLI3		COL8A1	METTL6
	SAMD3				GLIPR1		COL9A3	MFSD6
	SCMH1				GLRX		COLEC10	MGAM
	SCML4				GLT8D2		COMT	MGAM2
	SERTM1				GMFG		COQ8B	MGAT4A
	SHISAL2B				GNAI1		COTL1	MNS1
	SLC35F3				GNAS		CPE	MPND
	SLC47A1				GNG11		CPEB4	MUM1L1
	SLC9A3-AS1				GPC6		CPZ	NDE1
	SNTG2				GPNMB		CRACR2B	NEBL
	SOWAHA				GPR37		CREB3L1	NECAB3
	SPEG				GPRC5A		CRIM1	NEK8
	SPHK1				GPSM1		CRISPLD2	NEURL1
	SSFA2				GREM1		CROT	NFASC
	STEAP2				GSDMD		CRTC1	NMI
	STEAP3				GSTK1		CSGALNACT1	NOP53
	STK39				GULP1		CSMD2	NOVA1
	STXBP5L				HAGLR		CSRP1	NPAS3
	SUSD1				HAND1		CST1	NUDT17
	SYNDIG1				HAND2		CST4	PARP16
	TAC3				HAPLN1		CTC-338M12.4	PARP3
	TAF15				HAS2		CTGF	PAX8-AS1
	TBKBP1				HDAC11		CTSB	PCDH11X
	TBX3				HERPUD1		CTSO	PCSK9
	TBXT				HES1		CUBN	PDCD4-AS1
	TDRD7				HID1		CUL4B	PDE3B
	TET3				HLA-DQB1		CXCL12	PECAM1
	TFPI				HMGA2		CXCL14	PIP4K2A
	THRB				HNMT		CXCL6	PIWIL1
	TKTL1				HOXA10		CXCL8	PJVK
	TLE2				HOXB2		CXorf57	PLA2G2A
	TMC5				HPCAL1		CYB561A3	PLB1
	TMCO4				HS6ST1		CYB561D1	PLEKHA4
	TNFAIP8L3				HSD17B14		CYBA	PLEKHG4
	TPRG1				HSD17B2		CYBRD1	PMCH
	TREML2				HSPB8		CYGB	PNLDC1
	TSPEAR				HTRA1		CYP1A1	PNPLA3
	TTC25				HTRA3		CYP1B1	POMZP3
	UBAP1L				ICAM1		CYR61	PON3
	UGT8				IER5L		CYTL1	POU3F1
	UNC13C				IFI27		CYTOR	PP2D1
	VGLL3				IFI6		DACT2	PPARGC1A
	VWF				IFITM3		DAP	PRAME
	XYLB				IGFBP3		DAPK3	PRKAA2
	ZBED9				IGFBP4		DBP	PRKCB
	ZDHHC24				IGFBP5		DCBLD1	PSTK
	ZMAT1				IGFBP7		DDAH1	PTK2B
	ZNF280C				IGFBP7-AS1		DDR2	PTN
					IL13RA1		DDX10	PTP4A3
					IL1B		DDX58	PTPRG-AS1
					IL1R1		DDX60	QPCT
					INAFM2		DFFB	RAB3C
					INF2		DGCR11	RAMP2
					INHBA		DGKA	RASGRP2
					INSC		DHRS3	RASIP1
					IRF8		DHRS7	RASL10A
					IRS1		DIO2	RAVER2
					IRX2		DKK1	REG1A
					IRX6		DKK3	RFX1
					ISG15		DLC1	RHOH
					ITGA1		DLK1	RIMKLA
					ITGA11		DMRTA1	RIMS2
					ITGA3		DNAJC27	RIPOR2
					ITGAV		DNM3OS	RNF217
					ITGB5		DNMT3L	RNFT2
					KCNF1		DOC2A	ROR2
					KCNQ2		DOCK2	RPS6KA6
					KDELR3		DPF3	S100A9
					KIF17		DPP7	S100P
					KLRB1		DPYSL4	SCARA5
					KRT18		DRAM1	SCML4
					KRT19		DTNA	SEC31B
					KRT23		DTX1	SELENOP
					KRT7		DTX3L	SERPINA5
					KRT7-AS		DUBR	SERTAD2
					KRT8		DUSP1	SETD5
					KYNU		DUSP10	SGCG
					L1CAM		DUSP2	SGK494
					LAMB1		DUSP4	SH3D21
					LAYN		DUSP6	SHF
					LDB2		ECM1	SHISA3
					LEF1		EDA2R	SHISA9
					LEFTY2		EDN1	SLC16A8
					LEPROT		EFCAB10	SLC1A4
					LGALS3		EFCAB8	SLC22A3
					LGALS3BP		EFEMP2	SLC2A12
					LIMCH1		EGFR	SLC35G1
					LINC00673		EGR1	SLC39A4
					LINC01138		EGR3	SLC5A12
					LMO7		EHD2	SLCO1A2
					LOC100507507		EIF5A2	SMIM10L2B
					LOC105372315		ELF4	SNHG21
					LOC105373323		ELOVL4	SNUPN
					LOC105374292		EML1	SOX13
					LOC105376658		EMP1	SPATA22
					LOC107985200		ENG	SPATA24
					LOC107987174		ENPP1	SPEF2
					LOC112268463		EPAS1	SPESP1
					LOC171391		EPB41L3	SPON1
					LOX		EPDR1	SPX
					LOXL2		EPHA2	SRSF12
					LPL		EPHB2	ST8SIA5
					LRFN4		EPHB6	STEAP1
					LRRC17		EPHX3	STK31
					LRRN1		EPOP	STK33
					LUM		EPS8	STXBP4
					LURAP1L		EPS8L2	SULT1A1
					LYPD1		EPSTI1	SUV39H2
					LYPD6		ERCC4	TAF3
					LYPD6B		ERICH2	TBC1D17
					MAFK		ERN1	TBC1D22B
					MALAT1		ERRFI1	TBC1D8
					MARCKS		ESRG	TBPL2
					MBNL1		ESRP2	TBX22
					MDFIC		ESRRB	TCL1A
					MEDAG		ETS1	TDRD12
					MEIS2		EXD3	TET1
					MEIS3		EXT1	TEX9
					METRNL		F12	THBS4
					MFAP2		F2RL1	TIPIN
					MFAP4		F3	TKTL1
					MICAL2		FAM111A	TLR2
					MIR100HG		FAM114A1	TMCC3
					MIR4435-2HG		FAM114A2	TMEM17
					MLLT11		FAM129B	TMEM191B
					MMP1		FAM167A	TMEM266
					MMP11		FAM173A	TNFRSF11A
					MMP12		FAM20C	TNFSF8
					MN1		FAM46A	TOR4A
					MPZL2		FAM83G	TREML2
					MRC2		FAM83H	TRH
					MSRB3		FAM89A	TRIL
					MT1E		FAM89B	TRPC6
					MT1F		FAT1	TSC22D2
					MT1G		FBN1	TSL
					MT1H		FBP1	TSPYL5
					MT1M		FBRSL1	TTC25
					MT2A		FBXO32	TTC39A
					MVP		FENDRR	TTC5
					MXRA5		FEZ1	TXNDC16
					MXRA8		FGFR2	UBA6-AS1
					MYL7		FHL1	UGDH-AS1
					MYLK		FILIP1L	UGT3A1
					MYOF		FKBP10	USP25
					NACC2		FKBP9	USP6
					NCOR2		FLJ42627	VAMP5
					NEDD9		FLNC	VASH2
					NFATC1		FLRT2	VLDLR
					NFATC4		FMC1	VWCE
					NFKB1		FN1	WDR72
					NID1		FNIP1	XKR6
					NINJ1		FOSL1	ZADH2
					NKX2-5		FOXD1	ZBED8
					NLRP7		FOXF1	ZBTB49
					NLRP9		FOXF2	ZDHHC15
					NNMT		FOXH1	ZFP1
					NOTCH1		FOXJ2	ZIC3
					NOTCH3		FRZB	ZNF14
					NOX4		FUT2	ZNF16
					NPAS2		FXYD3	ZNF180
					NPPB		FYCO1	ZNF213
					NPTX1		FZD1	ZNF215
					NPY		FZD10	ZNF233
					NR2F1		FZD2	ZNF280C
					NR2F2		FZD6	ZNF345
					NRG1		FZD7	ZNF471
					NSMF		FZD8	ZNF487
					NT5E		GAA	ZNF530
					NTRK2		GADD45A	ZNF534
					NUPR1		GAL	ZNF549
					OAF		GALK1	ZNF558
					OLR1		GALNT2	ZNF562
					OPN3		GAMT	ZNF57
					OTULINL		GATA6	ZNF594
					OVOL1		GBP1	ZNF606
					P3H3		GBP2	ZNF613
					PAEP		GBP3	ZNF641
					PAG1		GCGR	ZNF660
					PALLD		GDAP1	ZNF670
					PALM		GDF15	ZNF674
					PAM		GEM	ZNF675
					PAMR1		GFPT2	ZNF708
					PAPPA		GIP	ZNF730
					PAQR6		GJA1	ZNF775
					PARP14		GJA5	ZNF782
					PARVA		GLE1	ZNF792
					PCDH17		GLI3	ZNF823
					PCDH18		GLIPR1	ZNF879
					PCDH7		GLT8D2	ZNF883
					PCDHB2		GLYATL2	ZNF891
					PCDHB5		GMEB1	ZXDB
					PCNX2		GMFG
					PDE4B		GNAI1
					PDE8B		GNAS
					PDGFC		GNB3
					PDGFRB		GNG11
					PDK2		GNRH1
					PDLIM2		GPC6
					PEA15		GPD1L
					PERP		GPNMB
					PGGHG		GPR160
					PGPEP1		GPR37
					PHLDA1		GPR39
					PKIB		GPRC5A
					PLAT		GPRIN3
					PLAU		GPSM1
					PLEKHA6		GPX8
					PLEKHF1		GREB1
					PLP2		GREM1
					PLPP2		GSDMD
					PLXDC2		GSTK1
					PLXNB2		GTPBP3
					POMC		GULP1
					POSTN		H2AFJ
					PPP1R13L		H6PD
					PPP3CA		HAND2
					PRAG1		HCAR2
					PRDX2		HCK
					PRR5L		HEBP1
					PSG5		HERC3
					PSMB8		HERPUD1
					PSRC1		HIP1
					PSTPIP2		HIPK2
					PTGER2		HIRIP3
					PTGS2		HIST1H2BH
					PTPRE		HLA-A
					PTPRK		HLA-B
					RAB40B		HLA-DQB1
					RAC2		HLA-F
					RARRES2		HMGA2
					RARRES3		HOXA10
					RASA3		HOXB2
					RASL11B		HOXB3
					RASSF8		HPCAL1
					RBP7		HS3ST1
					RCAN1		HS6ST1
					REN		HSD17B14
					RFTN1		HSD17B2
					RGL1		HSPB8
					RGS1		HSPG2
					RGS4		HTRA1
					RGS6		HTRA3
					RHOB		ICAM1
					RHOD		IER3
					RHOU		IER3-AS1
					RHPN2		IER5L
					RIPOR3		IFFO2
					RND3		IFI27
					RNPEPL1		IFI27L2
					RRAS		IFI30
					RTKN		IFI35
					RTL8B		IFI6
					RTN4R		IFITM2
					RUNX3		IFITM3
					S100A14		IGDCC4
					S100A16		IGFBP3
					S100A4		IGFBP4
					S100A6		IGFBP5
					SAMD4A		IGFBP6
					SAT2		IGFBP7
					SCARF2		IGFBP7-AS1
					SDC4		IGFBPL1
					SDSL		IL11
					SELENOM		IL18R1
					SELENOW		IL1B
					SEMA3C		IL1R1
					SERINC2		IL1RAP
					SERPINB1		IL32
					SERPINB9		IL6
					SERPINE1		IL6ST
					SERPINE2		IMPDH1
					SERTAD4-AS1		INF2
					SETD7		INHBA
					SFRP1		INSC
					SGIP1		INSL4
					SGK1		IQCE
					SH2D4A		IQSEC1
					SH2D5		IRF1
					SH3BGRL3		IRF2
					SH3KBP1		IRF7
					SIAH2		IRF8
					SIRPA		IRS1
					SLC10A4		IRX6
					SLC12A7		ISG15
					SLC12A8		ITGA1
					SLC16A6		ITGA11
					SLC19A1		ITGA2
					SLC22A18		ITGA3
					SLC25A4		ITGA8
					SLC2A1		ITGAV
					SLC2A13		ITGB5
					SLC30A2		ITGB8
					SLC35G2		ITPR3
					SLC44A3		JAK2
					SLC7A11		JAKMIP2
					SLITRK6		JHY
					SMIM3		JUN
					SNAI2		KAZN
					SNHG18		KCNAB1
					SNTG2		KCND3
					SOCS3		KCNF1
					SOST		KCNN2
					SOWAHA		KCNN4
					SP6		KDELR3
					SPEG		KDM4B
					SPHK2		KHDC1
					SPOCD1		KHDC3L
					SPON2		KIAA0930
					SRD5A1		KIAA1211
					ST14		KIAA1217
					STAT6		KIF17
					STC1		KIF27
					STC2		KIFC2
					STMN2		KLF5
					SULF1		KLF9
					SYNGR2		KLHDC8A
					SYNJ2		KLHL17
					TAGLN		KLHL26
					TAGLN2		KLKB1
					TALAM1		KLRB1
					TAP1		KREMEN1
					TAPBP		KRT18
					TBC1D2		KRT19
					TBX2		KRT7
					TBX3		KRT8
					TCEAL3		KYNU
					TCIM		L1CAM
					TEK		LACC1
					TF		LAD1
					TFPI		LAMA5
					TFPI2		LAMB1
					TGFB1I1		LAMB2
					TGFBI		LARGE1
					TGM2		LARGE2
					THBD		LAYN
					THBS1		LCTL
					THBS2		LDLRAD4
					TIMP2		LEF1
					TIMP3		LEFTY2
					TM4SF1		LEPROT
					TMEM100		LGALS1
					TMEM139		LGALS3BP
					TMEM158		LHX2
					TMEM176A		LIMCH1
					TMEM200A		LIMS2
					TMEM26		LINC00673
					TMEM37		LINC00909
					TMEM54		LINC01011
					TNFRSF11B		LINC01224
					TNFRSF12A		LINC01612
					TNFRSF1A		LINC02275
					TNFSF4		LINGO2
					TNFSF8		LMF1
					TNNT1		LMNA
					TRAF3		LMO7
					TRIM22		LOC100506990
					TRIM62		LOC100507507
					TRPA1		LOC101060391
					TRPV2		LOC101927668
					TSC22D3		LOC101928254
					TSLP		LOC101929007
					TSPAN11		LOC101929185
					TSPAN3		LOC102724159
					TSPO		LOC105371267
					TTR		LOC105372044
					TUBB2A		LOC105372315
					TYRP1		LOC105373997
					UBASH3B		LOC105374338
					UNC5B		LOC105374339
					VASN		LOC105376944
					VAT1L		LOC105376958
					VEGFB		LOC105377599
					VGLL3		LOC105377644
					VWA1		LOC105379051
					WFS1		LOC107984398
					WIPI1		LOC107985200
					WISP1		LOC107987174
					WLS		LOC112268458
					WNT5A		LOC112268463
					ZFP36		LOC642852
					ZFP36L1		LOC643072
					ZNF469		LOC692247
					ZNF503		LOX
							LOXL1
							LOXL2
							LPAR1
							LPL
							LRFN4
							LRFN5
							LRP11
							LRRC17
							LRRC20
							LRRC8C
							LRRK1
							LTBP1
							LTBP2
							LTBR
							LUM
							LURAP1L
							LYPD1
							LYPD3
							LYPD6
							LZTS3
							MAFB
							MAFK
							MALAT1
							MAML2
							MAML3
							MAN2B2
							MAP3K5
							MAPK13
							MAPKAPK2
							MAPRE2
							MARCKS
							MAT1A
							MATK
							MBNL1
							MBNL2
							MC1R
							MCRIP2
							MCTP2
							MDFIC
							MEDAG
							MEGF11
							MEGF6
							MEIS1
							MEIS2
							MEIS3
							MELTF
							METRN
							METRNL
							MFAP2
							MFSD10
							MFSD12
							MFSD3
							MFSD4A
							MGST1
							MICA
							MICAL2
							MID1
							MIR100HG
							MIR210HG
							MIR22HG
							MIR4435-2HG
							MIS12
							MITD1
							MITF
							MKNK2
							MLKL
							MLLT11
							MLPH
							MMP1
							MMP11
							MMP12
							MMP16
							MMP19
							MON1B
							MOXD1
							MRC2
							MRGPRF
							MSRB3
							MST1L
							MT1E
							MT1F
							MT1G
							MT2A
							MTMR11
							MUC1
							MUC4
							MVP
							MXRA5
							MXRA8
							MYC
							MYDGF
							MYH9
							MYL9
							MYLK
							MYO1E
							MYO6
							MYOF
							MYRF
							NAAA
							NACC2
							NAT8L
							NCALD
							NCOA1
							NCOA7
							NCOR2
							NDRG4
							NDUFAF8
							NEAT1
							NECTIN3
							NFATC4
							NFKBIZ
							NID1
							NINJ1
							NINJ2
							NIPAL2
							NKX2-5
							NLRP12
							NLRP7
							NLRP9
							NME3
							NMNAT2
							NMRK2
							NNMT
							NODAL
							NOL3
							NOTCH1
							NOX4
							NPAS2
							NPR2
							NPTX1
							NPY
							NR2F1
							NR2F2
							NRBP2
							NRG1
							NRIP3
							NSMF
							NT5E
							NT5M
							NTRK3
							NUAK1
							NUAK2
							OAF
							OBSCN
							ODC1
							OGFR
							OGFRL1
							OLFM1
							OLFML2A
							OLFML2B
							OLR1
							OPN3
							ORAI2
							ORAOV1
							OSBPL7
							OSMR
							OTULINL
							P2RY1
							P3H1
							P3H3
							P4HA2
							P4HTM
							PAEP
							PAG1
							PALD1
							PALLD
							PALM
							PALM3
							PAM
							PAMR1
							PAPPA
							PAPSS2
							PAQR6
							PARVA
							PCAT6
							PCBP4
							PCDH17
							PCDH18
							PCDH7
							PCDHB2
							PCDHB5
							PCDHB7
							PCGF5
							PCNX2
							PCOLCE
							PCSK6
							PDE10A
							PDE1C
							PDE4B
							PDE4D
							PDE5A
							PDE8B
							PDGFA
							PDGFB
							PDGFC
							PDGFRA
							PDGFRB
							PDIA2
							PDIA5
							PDIK1L
							PDLIM2
							PDLIM4
							PEA15
							PENK
							PER1
							PERP
							PFKFB3
							PFKP
							PFN2
							PGAP1
							PGF
							PGGHG
							PGRMC2
							PHACTR1
							PHLDA1
							PIEZO1
							PIEZO2
							PIP5K1C
							PITPNM3
							PKD1
							PKP3
							PLAGL1
							PLAT
							PLAU
							PLAUR
							PLCG2
							PLCH1
							PLD2
							PLD4
							PLEKHA8
							PLEKHF1
							PLEKHH1
							PLOD2
							PLOD3
							PLP1
							PLP2
							PLSCR1
							PLXDC2
							PLXNA3
							PLXNB2
							PP7080
							PPP1R13L
							PPP1R14A
							PPP1R26
							PPP1R3E
							PPP3CA
							PRAG1
							PRDX2
							PRICKLE2
							PRNP
							PRR5L
							PRSS16
							PRSS23
							PSD3
							PSENEN
							PSG5
							PSMB8
							PSME1
							PSRC1
							PSTPIP2
							PTGER2
							PTGR2
							PTGS2
							PTPRE
							PTPRK
							PURG
							PYCR1
							R3HDM4
							RAB11FIP5
							RAB17
							RAB25
							RAC2
							RALGDS
							RAP1GAP
							RARRES2
							RARRES3
							RASA3
							RASSF7
							RASSF8
							RBMS2
							RDH10
							REEP2
							REEP3
							REN
							RET
							RETREG1
							RFTN1
							RGL1
							RGMA
							RGS14
							RGS16
							RGS2
							RGS4
							RHBDF1
							RHBDF2
							RHOB
							RHOD
							RHOU
							RHPN2
							RILPL2
							RIN2
							RIPK1
							RIPK4
							RIPOR1
							RIPOR3
							RNASE1
							RND3
							RNF103
							RNF212
							RNPEPL1
							ROBO1
							RPL17
							RPL36A
							RPS10
							RRAS
							RTN1
							RTN4R
							RUNX1
							RUNX2
							RUNX3
							RXRA
							S100A14
							S100A16
							S100A4
							S100A6
							SAMD4A
							SATB1
							SBF2
							SBNO2
							SCARF2
							SCD5
							SCNN1D
							SCYL1
							SDF2L1
							SDF4
							SELENOM
							SEMA3A
							SEMA3C
							SEMA5A
							SERINC2
							SERPINB1
							SERPINB9
							SERPINE1
							SERPINE2
							SERTAD4-AS1
							SETD7
							SEZ6L2
							SGCE
							SGIP1
							SGK1
							SH2D4A
							SH3BGRL3
							SH3BP5
							SH3BP5-AS1
							SH3KBP1
							SHANK2
							SHC1
							SHC2
							SHC3
							SHC4
							SIAH2
							SIDT2
							SIGIRR
							SIPA1L1
							SIRPA
							SIX4
							SLC10A4
							SLC12A4
							SLC12A7
							SLC12A8
							SLC14A1
							SLC15A3
							SLC16A1
							SLC16A14
							SLC16A4
							SLC16A6
							SLC17A9
							SLC18A2
							SLC18B1
							SLC19A1
							SLC1A2
							SLC20A1
							SLC22A17
							SLC22A18
							SLC25A23
							SLC25A30
							SLC28A3
							SLC2A1
							SLC30A7
							SLC35C1
							SLC35D1
							SLC35F3
							SLC35F6
							SLC35G2
							SLC38A1
							SLC38A2
							SLC39A6
							SLC43A3
							SLC6A6
							SLC6A8
							SLC7A1
							SLC7A11
							SLC9A3-AS1
							SLITRK6
							SMIM3
							SMOC2
							SMURF2
							SNAI2
							SNED1
							SNHG18
							SNHG26
							SNORD60
							SNTG2
							SOCS3
							SOCS5
							SORBS2
							SORBS3
							SOS2
							SOST
							SP100
							SPARC
							SPART
							SPATA20
							SPATA2L
							SPATS2L
							SPDYC
							SPEG
							SPIB
							SPIN3
							SPIRE2
							SPOCD1
							SPOCK1
							SPON2
							SPR
							SPSB1
							SRC
							SRD5A1
							SRGAP2B
							SSFA2
							SSH1
							ST14
							ST3GAL1
							ST3GAL5
							ST3GAL6
							ST6GALNAC5
							STAP2
							STAT6
							STC1
							STC2
							STEAP3
							STK17B
							STMN2
							STON1
							STT3A
							STX4
							SULF2
							SV2A
							SYNE1
							SYNJ2
							SYT17
							SYT2
							SYT4
							SYTL3
							TACC1
							TAGLN
							TAGLN2
							TALAM1
							TANK
							TAP1
							TAP2
							TAPBP
							TBC1D2
							TBC1D2B
							TBX2
							TBXT
							TCEAL3
							TCF7L1
							TCIM
							TCIRG1
							TDGF1
							TEAD3
							TEK
							TF
							TFEB
							TFPI
							TFPI2
							TGFB1I1
							TGFB2
							TGFBI
							TGM2
							THBD
							THBS1
							THBS2
							THSD4
							TIFA
							TIMM23B
							TIMP1
							TIMP2
							TIMP3
							TINCR
							TLE6
							TMCO3
							TMEM100
							TMEM132B
							TMEM158
							TMEM161A
							TMEM176A
							TMEM176B
							TMEM187
							TMEM200A
							TMEM200C
							TMEM215
							TMEM26
							TMEM30A
							TMEM45A
							TMEM47
							TMEM92
							TMPRSS11E
							TNC
							TNFAIP8
							TNFRSF10B
							TNFRSF11B
							TNFRSF12A
							TNFSF4
							TNKS2
							TNNT1
							TNS3
							TP53TG1
							TPBG
							TPCN1
							TPM1
							TPRN
							TRABD
							TRABD2A
							TRAF3
							TRERF1
							TRIB2
							TRIM17
							TRIM22
							TRIM46
							TRIM62
							TRPA1
							TRPC4
							TRPS1
							TRPV2
							TSC22D3
							TSLP
							TSPAN11
							TSPAN12
							TSPAN3
							TSPAN5
							TST
							TTYH3
							TUBB2A
							UAP1L1
							UBASH3B
							UBE2E3
							UBE2L6
							UEVLD
							UGGT2
							UNC5B
							USE1
							VASN
							VAT1L
							VEGFA
							VEPH1
							VGLL3
							VWA5A
							VWF
							WARS
							WFS1
							WHAMM
							WIPF1
							WIPI1
							WISP1
							WLS
							WNK2
							WNT2
							WNT5A
							WNT8A
							WWTR1
							XKRX
							XYLT1
							YTHDF3-AS1
							ZBED4
							ZBTB22
							ZCCHC24
							ZDBF2
							ZDHHC11
							ZDHHC24
							ZDHHC8
							ZEB2
							ZFHX3
							ZFP36
							ZFP36L1
							ZMAT3
							ZMAT4
							ZNF175
							ZNF283
							ZNF319
							ZNF407
							ZNF445
							ZNF469
							ZNF503
							ZNF521
							ZNF563
							ZNF597
							ZNF629
							ZNF652
							ZNF844
							ZSCAN10

## Sheet: cluster annotation
Gene symbol	Cluster
CRLF1	cluster1
ASPA	cluster1
LINC01612	cluster1
FZD10	cluster1
CST4	cluster1
DTX1	cluster1
DIO3OS	cluster1
ROR1	cluster1
C9orf129	cluster1
ITGB8	cluster1
ATP8A1	cluster1
ITLN1	cluster1
AGO3	cluster1
STK39	cluster1
ADAM28	cluster1
HDAC9	cluster1
PEX3	cluster1
PPP1R16B	cluster1
DIO3	cluster1
GABRP	cluster1
TSPEAR	cluster1
CAMK2N1	cluster1
EGF	cluster1
RAB6B	cluster1
UGT8	cluster1
ATP8A2	cluster1
LOC101927056	cluster1
PPFIBP2	cluster1
ANKRD6	cluster1
CYP4Z1	cluster1
RNF43	cluster1
CA14	cluster1
PIP5K1B	cluster1
LOC100288798	cluster1
DCLRE1A	cluster1
ESAM	cluster1
NRCAM	cluster1
PAK3	cluster1
RPRM	cluster1
BPNT1	cluster1
LINC00261	cluster1
MIR548XHG	cluster1
LOC90246	cluster1
TET3	cluster1
C2orf92	cluster1
HTR1E	cluster1
COMMD8	cluster1
LOC105371839	cluster1
GAS8	cluster1
CRYM	cluster1
FRY	cluster1
ABCC4	cluster1
UNC13C	cluster1
CEP128	cluster1
TDRD7	cluster1
EEPD1	cluster1
C2CD2L	cluster1
GRHL3	cluster1
CTSV	cluster1
TLE2	cluster1
ZBED9	cluster1
MYO3A	cluster1
ERP27	cluster1
LYG2	cluster1
MS4A4A	cluster1
NOTUM	cluster1
FAM66C	cluster1
S100Z	cluster1
DACH2	cluster1
ADAMTS6	cluster1
LPGAT1	cluster1
LIFR	cluster1
PDK4	cluster1
ZMAT1	cluster1
HOPX	cluster1
LONRF3	cluster1
CNKSR3	cluster1
DOK6	cluster1
ARHGAP18	cluster1
LOC102723539	cluster1
RASL10A	cluster1
FAM66D	cluster1
FOXA2	cluster1
TMC5	cluster1
FAM162B	cluster1
NEB	cluster1
GABRB2	cluster1
DACT1	cluster1
ASCL1	cluster1
FMN2	cluster1
PKIA	cluster1
LOC107986043	cluster1
CCDC15	cluster1
MANEA	cluster1
RAD51D	cluster1
RIC8B	cluster1
RASSF2	cluster1
SCMH1	cluster1
LINC01410	cluster1
TAF15	cluster1
DNAJC27	cluster1
FREM1	cluster1
UBAP1L	cluster1
PLA2G2A	cluster1
ADTRP	cluster1
LPAR4	cluster1
TTC25	cluster1
CPEB1	cluster1
ACPP	cluster1
LINC00960	cluster1
TBKBP1	cluster1
PCOLCE2	cluster1
FGFRL1	cluster1
LNX1	cluster1
HTR1D	cluster1
STEAP2	cluster1
LINC01867	cluster1
SERTM1	cluster1
LOC105371972	cluster1
LOC105374197	cluster1
DGKQ	cluster1
NPY5R	cluster1
SHISAL2B	cluster1
RAMP1	cluster1
TMCO4	cluster1
TRPC6	cluster1
ANG	cluster2
CSF3R	cluster2
PGLYRP4	cluster2
SLC30A2	cluster2
SLC44A3	cluster2
C2orf16	cluster2
LOC105370858	cluster2
MSX1	cluster2
ANKMY2	cluster2
SCML4	cluster2
TKTL1	cluster2
STXBP5L	cluster2
GHR	cluster2
C3orf52	cluster2
HLA-DQA1	cluster2
LRAT	cluster2
TPRG1	cluster2
CST3	cluster2
APOBEC3F	cluster2
HEG1	cluster2
HTR7	cluster2
HMX1	cluster2
SSFA2	cluster2
AGO4	cluster2
APOBEC3G	cluster2
CDX2	cluster2
DEFB1	cluster2
CA12	cluster2
TNFAIP8L3	cluster2
OLFM4	cluster2
RGS9	cluster2
SAMD3	cluster2
NTS	cluster2
PAQR6	cluster2
GRIP1	cluster2
GPR83	cluster2
CHMP4C	cluster2
DGKK	cluster2
NRXN1	cluster2
OPCML	cluster2
ERMN	cluster2
C1orf105	cluster2
CNTN4	cluster2
CORIN	cluster2
LOC107987272	cluster2
LINC02406	cluster2
LINC02275	cluster2
LIX1L	cluster2
MYEF2	cluster2
RBBP8NL	cluster2
RBFOX1	cluster2
SYNPR	cluster2
ADAMTS17	cluster2
ADRB3	cluster2
NRP2	cluster2
FSTL4	cluster2
ERICH2	cluster2
MCM9	cluster2
TAC3	cluster2
PPARGC1A	cluster2
FAM43A	cluster2
FAM201A	cluster2
PLEKHA6	cluster2
MPZL2	cluster2
SYNE4	cluster2
CLDN4	cluster2
ZNF487	cluster2
HNMT	cluster2
POU3F1	cluster2
ZNF823	cluster2
KCNQ2	cluster2
DOK4	cluster2
TP63	cluster2
ZNF750	cluster2
APOBEC3C	cluster2
MRAP2	cluster2
AJAP1	cluster2
SP6	cluster2
MT1M	cluster2
SARM1	cluster2
LINC00417	cluster2
LIPG	cluster2
LOC112268148	cluster2
TLR4	cluster2
MFAP3L	cluster2
NIPAL1	cluster2
PCSK6	cluster2
CP	cluster2
LRRTM4	cluster2
B3GLCT	cluster2
SLC7A2	cluster2
NFIB	cluster2
RPIA	cluster2
LINC01032	cluster2
LOC101927751	cluster2
MAL	cluster2
LGR4	cluster2
SLC22A23	cluster2
RAB30-AS1	cluster2
LINC00685	cluster2
P2RY2	cluster2
ATF3	cluster2
RIPPLY3	cluster2
TMEM40	cluster2
FBXO41	cluster2
FERMT1	cluster2
TM6SF1	cluster2
GPR87	cluster2
TINAGL1	cluster2
NUDT19	cluster2
SLC1A4	cluster2
S100A9	cluster2
CD24	cluster2
SPATA24	cluster2
HSPB8	cluster3
IRF8	cluster3
KYNU	cluster3
SNTG2	cluster3
EN2	cluster3
GZMK	cluster3
POSTN	cluster3
OLFM3	cluster3
F13A1	cluster3
CADPS	cluster3
NHSL1	cluster3
CD53	cluster3
MS4A6A	cluster3
ARL6IP5	cluster3
IGLON5	cluster3
CD200	cluster3
LOC100130417	cluster3
CCL3L3	cluster3
LOC107984916	cluster3
PRKACB	cluster3
SYNDIG1	cluster3
DAPK2	cluster3
SLC47A1	cluster3
FLT1	cluster3
MFAP4	cluster3
RAB40B	cluster3
ACOX3	cluster3
CPNE7	cluster3
TMEM54	cluster3
FST	cluster3
ME3	cluster3
DOCK2	cluster3
ARRDC4	cluster3
THRB	cluster3
LOXL1	cluster3
SUSD1	cluster3
EGR3	cluster3
CAMK1D	cluster3
EBF2	cluster3
POMC	cluster3
LINC01108	cluster3
LOC105373997	cluster3
RETREG1	cluster3
TBXT	cluster3
ACADL	cluster3
PRKCH	cluster3
TMPRSS2	cluster3
P3H3	cluster3
PCDH7	cluster3
PCDHB5	cluster3
CELSR2	cluster3
SPEG	cluster3
PDE10A	cluster3
SLC9A3-AS1	cluster3
CA8	cluster3
GJA1	cluster3
MT1E	cluster3
TBX3	cluster3
SOWAHA	cluster3
CNPY1	cluster3
LOC105372315	cluster3
BTG2	cluster3
JUN	cluster3
MT1F	cluster3
MT2A	cluster3
CEBPA	cluster3
PP7080	cluster3
FAM89B	cluster3
RGS16	cluster3
LOC105370109	cluster3
PLD4	cluster3
ADAMTS9	cluster3
PLEKHG6	cluster3
ARNT2	cluster3
FEZ1	cluster3
SOX11	cluster3
COL14A1	cluster3
LINC00678	cluster3
LOC101928674	cluster3
CADM1	cluster3
ST3GAL6	cluster3
CEBPD	cluster3
SGCE	cluster3
LTBP2	cluster3
PLAGL1	cluster3
CST1	cluster3
GNB3	cluster3
SPART	cluster3
KCNN4	cluster3
PCGF5	cluster3
ZDBF2	cluster3
DDX60	cluster3
MAML2	cluster3
BACE1	cluster3
UBASH3B	cluster3
EFNB2	cluster3
FAM129A	cluster3
PDGFB	cluster3
GAL	cluster3
MMP12	cluster3
RARRES2	cluster3
SLC12A8	cluster3
ELF4	cluster3
NLRP9	cluster3
SLC12A7	cluster3
RHOU	cluster3
FZD6	cluster3
ZFP36L1	cluster3
UNC5B	cluster3
ASS1	cluster3
RHPN2	cluster3
ESRG	cluster3
PRSS16	cluster3
TMEM176A	cluster3
IGFBPL1	cluster3
NECTIN3	cluster3
RXRA	cluster3
LOC105374338	cluster3
GLYATL2	cluster3
CMBL	cluster3
LOC105379051	cluster3
CAP2	cluster3
PIEZO2	cluster3
ARHGAP23	cluster3
LOC105376944	cluster3
SOS2	cluster3
CXorf57	cluster3
DACT2	cluster3
WWTR1	cluster3
LOC101928254	cluster3
BOC	cluster3
ESRRB	cluster3
C11orf72	cluster3
MEIS1	cluster3
BANCR	cluster3
CPEB4	cluster3
FGFR2	cluster3
RGS4	cluster3
MFAP2	cluster3
DFFB	cluster3
COL4A1	cluster3
SPARC	cluster3
LIMCH1	cluster3
SCD5	cluster3
TSPAN11	cluster3
PDE4D	cluster3
LYPD6	cluster3
RDH10	cluster3
PDGFRA	cluster3
ADAMTS5	cluster3
MAFB	cluster3
ITGA2	cluster3
P4HA2	cluster3
RUNX3	cluster3
ST3GAL5	cluster3
ACSS3	cluster3
HERC3	cluster3
SLC35F3	cluster3
FLRT2	cluster3
TRIM46	cluster3
PTPRK	cluster3
EML1	cluster3
GEM	cluster3
DDR2	cluster3
COL5A1	cluster3
PDE1C	cluster3
TSPAN5	cluster3
TRERF1	cluster3
ATP10D	cluster3
DOCK5	cluster3
DLX1	cluster3
PRKG1	cluster3
RARG	cluster3
C17orf100	cluster3
PLP1	cluster3
CSMD2	cluster3
PHACTR1	cluster3
VWF	cluster3
LOC692247	cluster3
LOC105372044	cluster3
NOL4L	cluster3
RNASE4	cluster3
P2RY1	cluster3
LRFN5	cluster3
NCOA1	cluster3
SATB1	cluster3
NAT8L	cluster3
STK17B	cluster3
FBXO32	cluster3
ZDHHC24	cluster3
ANKH	cluster3
FOXJ2	cluster3
ARMCX3	cluster3
LOC105376958	cluster3
LRRK1	cluster3
SORBS3	cluster3
CXCL12	cluster3
GATA6	cluster3
CCDC28B	cluster3
OSMR	cluster3
TMEM200C	cluster3
BTN3A2	cluster3
CCDC8	cluster3
KLF5	cluster3
FUT2	cluster3
CRIM1	cluster3
EXD3	cluster3
TRIM17	cluster3
NOL3	cluster3
RIPOR1	cluster3
AKT1	cluster3
AGAP3	cluster3
FYCO1	cluster3
ZMAT4	cluster3
FZD1	cluster3
TACC1	cluster3
IRF2	cluster3
ZFHX3	cluster3
HS3ST1	cluster3
MIR210HG	cluster3
PITPNM3	cluster3
FAM46A	cluster3
RGS2	cluster3
SLC16A4	cluster3
CLPB	cluster3
OGFRL1	cluster3
UGGT2	cluster3
F2RL1	cluster3
SEZ6L2	cluster3
TMCO3	cluster3
TMEM30A	cluster3
STON1	cluster3
ACTA1	cluster4
NUPR1	cluster4
MYL7	cluster4
HMGA2	cluster4
OLR1	cluster4
KRT7	cluster4
STAT6	cluster4
NPPB	cluster4
ABCG2	cluster4
MT1H	cluster4
KRT7-AS	cluster4
KRT19	cluster4
SOST	cluster4
GADD45A	cluster4
INF2	cluster4
KRT18	cluster4
KRT8	cluster4
RIPOR3	cluster4
DLK1	cluster4
SERPINE1	cluster4
FRZB	cluster4
S100A4	cluster4
IL1B	cluster4
CPE	cluster4
MYOF	cluster4
HAND1	cluster4
FXYD3	cluster4
NR2F2	cluster4
KLRB1	cluster4
GNAI1	cluster4
LOC107987174	cluster4
ADGRL2	cluster4
HOXA10	cluster4
PEA15	cluster4
EPSTI1	cluster4
GPSM1	cluster4
SIRPA	cluster4
HAPLN1	cluster4
DUSP6	cluster4
EDIL3	cluster4
CGA	cluster4
BCL11B	cluster4
DPP7	cluster4
MEIS3	cluster4
ITGB5	cluster4
PSTPIP2	cluster4
ANGPT1	cluster4
SULF1	cluster4
TSLP	cluster4
ADAM19	cluster4
AGPAT3	cluster4
ERRFI1	cluster4
SYNJ2	cluster4
FAM89A	cluster4
MXRA5	cluster4
CAST	cluster4
ITGA3	cluster4
CREB3L1	cluster4
TBC1D2	cluster4
BMP1	cluster4
SCARF2	cluster4
GPR37	cluster4
DTX3L	cluster4
STEAP3	cluster4
MALAT1	cluster4
SPATS2L	cluster4
SH3BP5	cluster4
GCGR	cluster4
AHRR	cluster4
GAMT	cluster4
HPCAL1	cluster4
GLIPR1	cluster4
TSPAN3	cluster4
TUBB2A	cluster4
CALHM5	cluster4
CDCP1	cluster4
LEPROT	cluster4
IRX6	cluster4
PSRC1	cluster4
PALM	cluster4
LRFN4	cluster4
TALAM1	cluster4
TCEAL3	cluster4
PPP1R13L	cluster4
TNNT1	cluster4
ST14	cluster4
PDLIM2	cluster4
ZFP36	cluster4
PGGHG	cluster4
COMT	cluster4
ADAM9	cluster4
MVP	cluster4
ITGAV	cluster4
RASSF8	cluster4
TRIM62	cluster4
MDFIC	cluster4
PAPSS2	cluster4
DLC1	cluster4
SDC1	cluster5
MPP3	cluster5
SHC3	cluster5
C1R	cluster5
DPYSL4	cluster5
PFKFB3	cluster5
JHY	cluster5
CMTM7	cluster5
NLRP12	cluster5
F12	cluster5
PURG	cluster5
MMP19	cluster5
PCAT6	cluster5
SDF2L1	cluster5
SLC16A14	cluster5
ABAT	cluster5
MAPK13	cluster5
AMPD3	cluster5
OBSCN	cluster5
DGCR11	cluster5
AMPD2	cluster5
HIPK2	cluster5
NRBP2	cluster5
CTSO	cluster5
NT5M	cluster5
EPHB2	cluster5
CHPF2	cluster5
TMEM161A	cluster5
ARL4C	cluster5
C19orf66	cluster5
COQ8B	cluster5
PCBP4	cluster5
LOC105371267	cluster5
THSD4	cluster5
TMEM132B	cluster5
LDLRAD4	cluster5
NTRK3	cluster5
SYT2	cluster5
ADCY2	cluster5
ARHGAP24	cluster5
ZSCAN10	cluster5
FLJ42627	cluster5
CRACR2B	cluster5
SPDYC	cluster5
CAMSAP3	cluster5
GIP	cluster5
LINC01224	cluster5
ARHGAP33	cluster5
LMF1	cluster5
BORCS8	cluster5
KLHL17	cluster5
LOC112268458	cluster5
CLUAP1	cluster5
ZNF563	cluster5
PSENEN	cluster5
ATCAY	cluster5
SBNO2	cluster5
IL32	cluster5
VEPH1	cluster5
NDRG4	cluster5
SLC43A3	cluster5
KHDC1	cluster5
PALD1	cluster5
PGF	cluster5
CASTOR1	cluster5
ANKRD65	cluster5
PALM3	cluster5
LOC105377599	cluster5
RTN1	cluster5
TMEM215	cluster5
JAK2	cluster5
CCDC151	cluster5
DPF3	cluster5
DDX58	cluster5
ROBO1	cluster5
AMER2	cluster5
MOXD1	cluster5
LOC643072	cluster5
SYT17	cluster5
IFFO2	cluster5
SLC12A4	cluster5
ALKAL2	cluster5
C9orf116	cluster5
DMRTA1	cluster5
EDA2R	cluster5
IER3-AS1	cluster5
CLTB	cluster5
RHBDF2	cluster5
MAP3K5	cluster5
MTMR11	cluster5
PER1	cluster5
LZTS3	cluster5
PLD2	cluster5
SYTL3	cluster5
TINCR	cluster5
ABCB4	cluster5
KCNAB1	cluster5
AXIN1	cluster5
BAZ1A	cluster5
NPR2	cluster5
HCK	cluster5
NEAT1	cluster5
HIST1H2BH	cluster5
DOC2A	cluster5
LOC105374339	cluster5
ARHGEF10	cluster5
MYO6	cluster5
ATP2A2	cluster5
WNK2	cluster5
ENPP1	cluster5
WNT2	cluster5
ZNF652	cluster5
LRP11	cluster5
MAML3	cluster5
MEGF11	cluster5
C11orf24	cluster5
CBX6	cluster5
CYB561D1	cluster5
NCALD	cluster5
MAN2B2	cluster5
TFEB	cluster5
GPRIN3	cluster5
SPIRE2	cluster5
RUNX1	cluster5
ATP10A	cluster5
DHRS7	cluster5
HCAR2	cluster5
KREMEN1	cluster5
ZDHHC8	cluster5
LOC107984398	cluster5
MICA	cluster5
KIAA0930	cluster5
VEGFA	cluster5
ADARB1	cluster5
TCIRG1	cluster5
PLXNA3	cluster5
SLC35C1	cluster5
MIR22HG	cluster5
ACAP3	cluster5
TMPRSS11E	cluster5
MFSD4A	cluster5
PRSS23	cluster5
C1orf159	cluster5
LTBP1	cluster5
SLC16A1	cluster5
UBE2E3	cluster5
RAP1GAP	cluster5
C5orf66	cluster5
RAB25	cluster5
FBRSL1	cluster5
MID1	cluster5
RGMA	cluster5
KAZN	cluster5
SLC6A8	cluster5
GTPBP3	cluster5
MFSD10	cluster5
TTYH3	cluster5
GPHN	cluster5
LCTL	cluster5
MAP3K14	cluster5
GDAP1	cluster5
ITPR3	cluster5
ZFAND4	cluster5
ERCC4	cluster5
KCND3	cluster5
ZNF844	cluster5
CAVIN4	cluster5
LOC101929185	cluster5
SIX4	cluster5
CA11	cluster5
PLEKHH1	cluster5
CYBRD1	cluster5
PGAP1	cluster5
DUSP10	cluster5
ARHGEF12	cluster5
SLC25A30	cluster5
PIP5K1C	cluster5
SLC30A7	cluster5
CRTC1	cluster5
FMC1	cluster5
CTC-338M12.4	cluster5
TNFAIP8	cluster5
USE1	cluster5
NUAK2	cluster5
EFCAB8	cluster5
AP5M1	cluster5
SBF2	cluster5
UEVLD	cluster5
KIAA1211	cluster5
SNORD60	cluster5
KCNN2	cluster5
RNF103	cluster5
TBC1D2B	cluster5
PDIK1L	cluster5
TNKS2	cluster5
CELSR1	cluster5
LINGO2	cluster5
ADRA2A	cluster5
KDM4B	cluster5
NDUFAF8	cluster5
STX4	cluster5
ZNF445	cluster5
GNRH1	cluster5
RPL36A	cluster5
RPL17	cluster5
RPS10	cluster5
EFCAB10	cluster5
JAKMIP2	cluster5
H6PD	cluster5
ORAOV1	cluster5
PGRMC2	cluster5
TRIB2	cluster5
RALGDS	cluster5
ZNF319	cluster5
LOC102724159	cluster5
SLC18A2	cluster5
LINC00909	cluster5
MIS12	cluster5
RIPK1	cluster5
HIRIP3	cluster5
SLC6A6	cluster5
SV2A	cluster5
SLC1A2	cluster5
PKD1	cluster5
SPIN3	cluster5
ZNF407	cluster5
GALK1	cluster5
PLCG2	cluster5
PTGR2	cluster5
RGS14	cluster5
SPATA20	cluster5
FAM114A2	cluster5
IQSEC1	cluster5
FNIP1	cluster5
PLEKHA8	cluster5
ZDHHC11	cluster5
ZNF597	cluster5
ZNF283	cluster5
CUBN	cluster5
ADAMTS12	cluster5
CUL4B	cluster5
SLC18B1	cluster5
PLCH1	cluster5
IFI27L2	cluster5
FKBP10	cluster5
PLOD2	cluster5
IQCE	cluster5
CLIP4	cluster5
TPRN	cluster5
ATP13A2	cluster5
LINC01011	cluster5
EGR1	cluster5
IL6ST	cluster5
CLN8	cluster5
SIPA1L1	cluster5
NME3	cluster5
SLC22A17	cluster5
LOC642852	cluster5
SLC25A23	cluster5
AKR7A2	cluster5
CHSY1	cluster5
SSH1	cluster5
GLE1	cluster5
RBMS2	cluster5
P3H1	cluster5
LARGE1	cluster5
STT3A	cluster5
DAP	cluster5
MITD1	cluster5
TPBG	cluster5
TIFA	cluster5
PDIA5	cluster5
SLC35D1	cluster5
DUBR	cluster5
MAT1A	cluster5
CXCL14	cluster5
EPOP	cluster5
SDF4	cluster5
WNT8A	cluster5
DAPK3	cluster5
RNF212	cluster5
EIF5A2	cluster5
GMEB1	cluster5
SPATA2L	cluster5
SRGAP2B	cluster5
ATXN1	cluster5
AICDA	cluster5
LOC105377644	cluster5
SLC28A3	cluster5
SPIB	cluster5
TP53TG1	cluster5
EPB41L3	cluster5
TSPAN12	cluster5
SEMA3A	cluster5
SYNE1	cluster5
ERN1	cluster5
ANGPTL2	cluster5
SNHG26	cluster5
LPAR1	cluster5
SH3BP5-AS1	cluster5
KIF27	cluster5
ST6GALNAC5	cluster5
MYRF	cluster5
TIMM23B	cluster5
FOXF2	cluster5
RIPK4	cluster5
WHAMM	cluster5
LEFTY2	cluster6
ADAMTS4	cluster6
RAC2	cluster6
SYT11	cluster6
UBE2L6	cluster6
CCND1	cluster6
IFITM2	cluster6
FAM83G	cluster6
CHAC1	cluster6
MLKL	cluster6
MXRA8	cluster6
GDF15	cluster6
S100A16	cluster6
CYTL1	cluster6
SHC2	cluster6
ADGRE5	cluster6
CAVIN3	cluster6
MST1L	cluster6
C19orf33	cluster6
KIF1A	cluster6
SLC17A9	cluster6
ADA	cluster6
LURAP1L	cluster6
PDE8B	cluster6
PRAG1	cluster6
TBX2	cluster6
LMO7	cluster6
NRG1	cluster6
TRPA1	cluster6
CFH	cluster6
DHRS3	cluster6
SLC19A1	cluster6
BST2	cluster6
HS6ST1	cluster6
PPP3CA	cluster6
RRAS	cluster6
B2M	cluster6
HERPUD1	cluster6
SH3BGRL3	cluster6
CD59	cluster6
CTSB	cluster6
MLLT11	cluster6
LOC100507507	cluster6
RHOD	cluster6
PARVA	cluster6
FZD2	cluster6
TNFSF4	cluster6
EXT1	cluster6
RARRES3	cluster6
FAM129B	cluster6
NLRP7	cluster6
PTGER2	cluster6
OPN3	cluster6
REN	cluster6
GPRC5A	cluster6
TSC22D3	cluster6
SGK1	cluster6
LINC00673	cluster6
LOC107985200	cluster6
IL18R1	cluster6
DNM3OS	cluster6
RUNX2	cluster6
SYT4	cluster6
ALCAM	cluster6
HOXB3	cluster6
TMEM200A	cluster6
BDKRB2	cluster6
EFEMP2	cluster6
KCNF1	cluster6
EPS8	cluster6
C2CD2	cluster6
SGIP1	cluster6
CAMK1G	cluster6
BCL3	cluster6
LEF1	cluster6
MIR100HG	cluster6
EGFR	cluster6
INSC	cluster6
TF	cluster6
CLU	cluster6
MMP11	cluster6
PHLDA1	cluster6
NINJ1	cluster6
TRPV2	cluster6
LYPD1	cluster6
MIR4435-2HG	cluster6
FHL1	cluster6
TAP1	cluster6
DKK1	cluster6
SPOCD1	cluster6
VAT1L	cluster6
RGL1	cluster6
ZNF469	cluster6
COL11A1	cluster6
FZD8	cluster6
SHANK2	cluster6
PCOLCE	cluster6
ADM	cluster6
CDH6	cluster6
CLSTN2	cluster6
MUC4	cluster6
OLFML2A	cluster6
SLC35G2	cluster6
IL11	cluster6
PFKP	cluster6
SLC14A1	cluster6
TGFB2	cluster6
EPDR1	cluster6
PENK	cluster6
GPR39	cluster6
KLF9	cluster6
PSD3	cluster6
ZNF521	cluster6
OLFML2B	cluster6
WIPF1	cluster6
SORBS2	cluster6
APLN	cluster6
CORO2A	cluster6
ACKR3	cluster6
TYRP1	cluster6
DUSP1	cluster6
NEDD9	cluster6
EFS	cluster6
SYNGR2	cluster6
PDK2	cluster6
RGS1	cluster6
TM4SF1	cluster6
A2M	cluster6
SERINC2	cluster6
HLA-DQB1	cluster6
SETD7	cluster6
ARHGDIB	cluster6
COL16A1	cluster6
SH3KBP1	cluster6
TEK	cluster6
NTRK2	cluster6
PARP14	cluster6
CCDC85C	cluster6
FAM20A	cluster6
FAM196B	cluster6
CDH1	cluster6
LINC01138	cluster6
ARHGEF19	cluster6
INAFM2	cluster6
CHPF	cluster6
NOTCH3	cluster6
BOK	cluster6
GLRX	cluster6
SAT2	cluster6
ELOVL1	cluster6
PERP	cluster6
SDC4	cluster6
CKAP4	cluster6
GNAS	cluster6
GSTK1	cluster6
BLVRA	cluster6
IFITM3	cluster6
RNPEPL1	cluster6
SERPINB1	cluster6
SLC2A1	cluster6
KIAA1217	cluster6
GCHFR	cluster6
HAS2	cluster6
RBP7	cluster6
GATA2	cluster6
IL13RA1	cluster6
RTL8B	cluster6
NFATC1	cluster6
CES2	cluster6
CYP11A1	cluster6
LOC105374292	cluster6
BID	cluster6
PLPP2	cluster6
CLDN3	cluster6
ETV6	cluster6
FAR2	cluster6
HAGLR	cluster6
CNTNAP1	cluster6
SLC25A4	cluster6
SPHK2	cluster6
SH2D5	cluster6
BARX1	cluster6
LDB2	cluster6
BLVRB	cluster6
PKIB	cluster6
AVPI1	cluster6
RTN4R	cluster6
LOC105373323	cluster6
RASL11B	cluster6
IRX2	cluster6
PGPEP1	cluster6
RCAN1	cluster6
CPXM1	cluster6
VWA1	cluster6
TMEM37	cluster6
CTNNA3	cluster6
BTLA	cluster6
ABCA4	cluster6
CRB3	cluster6
LOC171391	cluster6
TMEM139	cluster6
TNFRSF1A	cluster6
CCDC3	cluster6
RGS6	cluster6
CYYR1	cluster6
NFKB1	cluster6
KRT23	cluster6
HES1	cluster6
LRRN1	cluster6
LOC105376658	cluster6
OVOL1	cluster6
TTR	cluster6
COL26A1	cluster6
CCDC80	cluster6
TCF7L1	cluster6
GNG4	cluster6
EPS8L2	cluster6
IFI30	cluster6
MEGF6	cluster6
XYLT1	cluster6
NCOR2	cluster6
NOTCH1	cluster6
NSMF	cluster6
SRD5A1	cluster6
FOSL1	cluster6
AFF3	cluster6
ECM1	cluster6
MCRIP2	cluster6
LACC1	cluster6
DNMT3L	cluster6
MUC1	cluster6
PKP3	cluster6
ANO4	cluster6
RET	cluster6
METRN	cluster6
IER3	cluster6
MYL9	cluster6
HDAC11	cluster6
VEGFB	cluster6
LTBR	cluster6
APBA2	cluster6
SULF2	cluster6
CAPN1	cluster6
COL9A3	cluster6
MYH9	cluster6
PPP1R14A	cluster6
GSDMD	cluster6
P4HTM	cluster6
LOC101929007	cluster6
OGFR	cluster6
NRIP3	cluster6
LINC00545	cluster6
GPD1L	cluster6
CD70	cluster6
IMPDH1	cluster6
MYC	cluster6
SPR	cluster6
TLE6	cluster6
C3	cluster6
CYBA	cluster6
CHST11	cluster6
IER5L	cluster6
WIPI1	cluster6
ATP6V0A4	cluster6
GJA5	cluster6
C1QTNF6	cluster6
SIAH2	cluster6
LGALS3	cluster6
PCDHB7	cluster6
FAS	cluster6
TSPO	cluster6
SDSL	cluster6
GMFG	cluster6
GFPT2	cluster6
NFATC4	cluster6
CLDN1	cluster6
PLXNB2	cluster6
SELENOM	cluster6
SERPINE2	cluster6
CDHR1	cluster6
SLC10A4	cluster6
PCDH17	cluster6
CYTOR	cluster6
DRAM1	cluster6
BIK	cluster6
DUSP4	cluster6
PLAUR	cluster6
ARHGEF17	cluster6
NFKBIZ	cluster6
C1S	cluster6
PLEKHF1	cluster6
CERCAM	cluster6
BTN3A1	cluster6
CYP1A1	cluster6
BTG3-AS1	cluster6
TMEM92	cluster6
YTHDF3-AS1	cluster6
ADAM11	cluster6
IL1RAP	cluster6
CROT	cluster6
PDLIM4	cluster6
LEFTY1	cluster6
NODAL	cluster6
ALOX5	cluster6
CRISPLD2	cluster6
NAAA	cluster6
FLNC	cluster6
CER1	cluster6
CDK6	cluster6
HLA-F	cluster6
ETS1	cluster6
FAM114A1	cluster6
MITF	cluster6
MN1	cluster6
SH2D4A	cluster6
METRNL	cluster6
NACC2	cluster6
SERPINB9	cluster6
CACNA1H	cluster6
TNS3	cluster6
BMP7	cluster6
ASGR1	cluster6
KIFC2	cluster6
PCNX2	cluster6
TEAD3	cluster6
IL6	cluster6
FBP1	cluster6
LOC101060391	cluster6
MATK	cluster6
TMEM176B	cluster6
KLKB1	cluster6
INSL4	cluster6
LOC101927668	cluster6
GPNMB	cluster6
CCND3	cluster6
RTKN	cluster6
IFI27	cluster6
DBP	cluster6
CLEC6A	cluster6
ABLIM3	cluster6
C14orf132	cluster6
AP1M2	cluster6
BIN3	cluster6
OSBPL7	cluster6
CIB1	cluster6
PLOD3	cluster6
ZBTB22	cluster6
SIGIRR	cluster6
DNPEP	cluster6
SELENOW	cluster6
PRDX2	cluster6
ZBED4	cluster6
PFN2	cluster6
RASSF7	cluster6
HSPG2	cluster6
CMTM3	cluster6
WARS	cluster6
ARSJ	cluster6
PDE5A	cluster6
PLSCR1	cluster6
TDGF1	cluster6
MC1R	cluster6
SIDT2	cluster6
TRAF3	cluster6
UAP1L1	cluster6
RHBDF1	cluster6
ARSI	cluster6
MMP16	cluster6
B4GALNT4	cluster6
SHC4	cluster6
GREB1	cluster6
RNASE1	cluster6
RILPL2	cluster6
BICDL2	cluster6
MAPRE2	cluster6
CYB561A3	cluster6
FAM111A	cluster6
DDX10	cluster6
HIP1	cluster6
ABHD17C	cluster6
XKRX	cluster6
ARHGAP26	cluster6
EPHX3	cluster6
BTBD6	cluster6
TRABD	cluster6
SOCS5	cluster6
KLHDC8A	cluster6
LAD1	cluster6
LRRC8C	cluster6
LYPD3	cluster6
SNED1	cluster6
TPCN1	cluster6
KLHL26	cluster6
PDIA2	cluster6
TRPS1	cluster6
ICAM1	cluster6
CPZ	cluster6
SFRP1	cluster6
GAA	cluster6
R3HDM4	cluster6
RAB11FIP5	cluster6
STAP2	cluster6
CSRP1	cluster6
DTNA	cluster6
MRGPRF	cluster6
HLA-A	cluster6
SLC39A6	cluster6
GALNT2	cluster6
TMEM47	cluster6
ATP9A	cluster6
FAM83H	cluster6
SEMA5A	cluster6
CAPN2	cluster6
ST3GAL1	cluster6
RAB17	cluster6
COL4A2-AS1	cluster6
COL4A2	cluster6
TMEM45A	cluster6
SOCS3	cluster6
FKBP9	cluster6
WFS1	cluster6
MYDGF	cluster6
AK1	cluster6
BCAT1	cluster6
GPX8	cluster6
TST	cluster6
CD151	cluster6
MLPH	cluster6
TIMP1	cluster6
NIPAL2	cluster6
SPOCK1	cluster6
AP1S3	cluster6
TMEM187	cluster6
LHX2	cluster6
SCNN1D	cluster6
EPHB6	cluster6
IRF1	cluster6
MELTF	cluster6
CALD1	cluster6
ANXA4	cluster6
NUAK1	cluster6
REEP2	cluster6
H2AFJ	cluster6
SLC20A1	cluster6
TNFRSF10B	cluster6
VWA5A	cluster6
GPR160	cluster6
NMRK2	cluster6
LAMB2	cluster6
LOC100506990	cluster6
ODC1	cluster6
ESRP2	cluster6
PYCR1	cluster6
LAMA5	cluster6
TPM1	cluster6
PSME1	cluster6
TANK	cluster6
KIF17	cluster6
MFSD3	cluster6
SLC7A1	cluster6
SP100	cluster6
SMOC2	cluster6
IRF7	cluster6
ELOVL4	cluster6
SLC35F6	cluster6
HEBP1	cluster6
PPP1R26	cluster6
SMURF2	cluster6
SRC	cluster6
FAT1	cluster6
SLC38A2	cluster6
DDAH1	cluster6
MAPKAPK2	cluster6
HLA-B	cluster6
LMNA	cluster6
CAMK4	cluster6
SHC1	cluster6
SLC38A1	cluster6
ORAI2	cluster6
PIEZO1	cluster6
MYO1E	cluster6
MFSD12	cluster6
PRNP	cluster6
MGST1	cluster6
SCYL1	cluster6
CDKN2D	cluster6
ZNF629	cluster6
NMNAT2	cluster6
TRPC4	cluster6
IFI35	cluster6
IGFBP6	cluster6
MON1B	cluster6
C19orf12	cluster6
MKNK2	cluster6
IGDCC4	cluster6
REEP3	cluster6
NCOA7	cluster6
ASPH	cluster6
RIN2	cluster6
TRABD2A	cluster6
CEBPB	cluster6
C1RL	cluster6
DGKA	cluster6
SLC15A3	cluster6
PDGFA	cluster6
SPSB1	cluster6
ABCG1	cluster6
PCDHB2	cluster6
ZNF175	cluster6
CDR2L	cluster6
HSD17B14	cluster6
LIMS2	cluster6
AP5B1	cluster6
ZMAT3	cluster6
TAP2	cluster6
COL5A2	cluster7
GPC6	cluster7
ADGRG6	cluster7
COL6A1	cluster7
OAF	cluster7
VGLL3	cluster7
ADAMTS2	cluster7
PALLD	cluster7
TFPI	cluster7
CYP1B1	cluster7
CD99	cluster7
NID1	cluster7
GLI3	cluster7
HOXB2	cluster7
PAG1	cluster7
MEIS2	cluster7
CYGB	cluster7
FZD7	cluster7
NOX4	cluster7
THBS2	cluster7
FENDRR	cluster7
HAND2	cluster7
ZNF503	cluster7
LOXL2	cluster7
SNAI2	cluster7
AKR1C1	cluster7
ADAM33	cluster7
SNHG18	cluster7
SAMD4A	cluster7
MBNL2	cluster7
CEMIP	cluster7
CBLN2	cluster7
ITGA8	cluster7
MCTP2	cluster7
PRICKLE2	cluster7
ZCCHC24	cluster7
ADAM12	cluster7
ZEB2	cluster7
COL1A2	cluster7
ENG	cluster7
CSGALNACT1	cluster7
LYPD6B	cluster7
DCBLD1	cluster7
ITGA1	cluster7
IFI6	cluster7
HTRA1	cluster7
MBNL1	cluster7
IL1R1	cluster7
BMP4	cluster7
CDH11	cluster7
ISG15	cluster7
DUSP2	cluster7
PLP2	cluster7
LAMB1	cluster7
NR2F1	cluster7
GBP3	cluster7
WISP1	cluster7
ANGPT2	cluster7
PAEP	cluster7
S100A14	cluster7
CDKN2B	cluster7
BDNF	cluster7
TNFRSF12A	cluster7
ADGRL4	cluster7
RHOB	cluster7
INHBA	cluster7
ACTA2-AS1	cluster7
ACTA2	cluster7
NPAS2	cluster7
PCDH18	cluster7
SMIM3	cluster7
CDKN2A	cluster7
MYLK	cluster7
TMEM100	cluster7
RND3	cluster7
TAGLN	cluster7
MT1G	cluster7
LAYN	cluster7
CTGF	cluster7
CD248	cluster7
LGALS3BP	cluster7
CDKN1A	cluster7
EDN1	cluster7
TAGLN2	cluster7
EMP1	cluster7
MEDAG	cluster7
CAV1	cluster7
IGFBP4	cluster7
STC2	cluster7
OTULINL	cluster7
THBS1	cluster7
PSG5	cluster7
AK5	cluster7
FAM167A	cluster7
IGFBP7	cluster7
IGFBP7-AS1	cluster7
FAM173A	cluster7
C5orf56	cluster7
SPON2	cluster7
CEMIP2	cluster7
GBP2	cluster7
SLC16A6	cluster7
SLC22A18	cluster7
C11orf96	cluster7
MAFK	cluster7
SERTAD4-AS1	cluster7
PLXDC2	cluster7
TGFB1I1	cluster7
EHD2	cluster7
NKX2-5	cluster7
COTL1	cluster7
EPHA2	cluster7
PSMB8	cluster7
GBP1	cluster7
RASA3	cluster7
TNC	cluster7
COL18A1	cluster7
MRC2	cluster7
L1CAM	cluster7
GULP1	cluster7
PDGFC	cluster7
MSRB3	cluster7
PRR5L	cluster7
TRIM22	cluster7
TAPBP	cluster7
TMEM158	cluster7
VASN	cluster7
CXCL6	cluster7
CD82	cluster7
SLITRK6	cluster7
COL8A1	cluster7
TMEM26	cluster7
GLT8D2	cluster7
FAM20C	cluster7
PAMR1	cluster7
LRRC17	cluster7
TIMP2	cluster7
DKK3	cluster7
ANTXR1	cluster7
PAM	cluster7
MICAL2	cluster7
IRS1	cluster7
KDELR3	cluster7
TNFRSF11B	cluster7
CAV2	cluster7
LPL	cluster7
PDE4B	cluster7
FOXF1	cluster7
NPTX1	cluster7
SLC7A11	cluster7
WLS	cluster7
C10orf55	cluster7
PTGS2	cluster7
PTPRE	cluster7
SEMA3C	cluster7
FOXD1	cluster7
COL12A1	cluster7
RFTN1	cluster7
CASP4	cluster7
CARD16	cluster7
ITGA11	cluster7
CASP1	cluster7
HSD17B2	cluster7
LOC112268463	cluster7
PDGFRB	cluster7
AREG	cluster7
STC1	cluster7
GNG11	cluster7
PLAU	cluster7
FBN1	cluster7
FILIP1L	cluster7
AHR	cluster7
DIO2	cluster7
PLAT	cluster7
LOX	cluster7
STMN2	cluster7
ANXA1	cluster8
EPAS1	cluster8
FN1	cluster8
CYR61	cluster8
TCIM	cluster8
AXL	cluster8
F3	cluster8
NT5E	cluster8
WNT5A	cluster8
THBD	cluster8
S100A6	cluster8
MARCKS	cluster8
TIMP3	cluster8
COL6A3	cluster8
MMP1	cluster8
COL3A1	cluster8
LUM	cluster8
COL1A1	cluster8
IGFBP3	cluster8
GREM1	cluster8
HTRA3	cluster8
COLEC10	cluster8
CXCL8	cluster8
NNMT	cluster8
IGFBP5	cluster8
CD44	cluster8
TGFBI	cluster8
NPY	cluster8
PAPPA	cluster8
TFPI2	cluster8
TGM2	cluster8
EDNRB	cluster9
HP08777	cluster9
KCNE3	cluster9
APOBEC3H	cluster9
SMIM24	cluster9
TCEAL7	cluster9
ANO9	cluster9
CD74	cluster9
ANKRD35	cluster9
TNNC2	cluster9
LOC105373085	cluster9
LGALS1	cluster9
ALOX12	cluster9
CBLC	cluster9
PIK3AP1	cluster9
EMILIN2	cluster9
LINC02562	cluster9
CRIP1	cluster9
HSPA1A	cluster9
PINLYP	cluster9
KCNE5	cluster9
SELENBP1	cluster9
LINC00672	cluster9
MYOZ1	cluster9
HLA-DOA	cluster9
LINC02253	cluster9
COLEC11	cluster9
CRYGD	cluster9
AURKC	cluster9
TET1	cluster9
LOC105373582	cluster9
SLC16A8	cluster9
MAP7D2	cluster9
FAM71E1	cluster9
IQCA1	cluster9
QPCT	cluster9
CIDEB	cluster9
LNCPRESS1	cluster9
SULT1A1	cluster9
MEIOC	cluster9
NMI	cluster9
DPEP3	cluster9
LRRC61	cluster9
DNAJA4	cluster9
TSPYL5	cluster9
TCL1A	cluster9
GFRA1	cluster10
HOXD1	cluster10
IL13RA2	cluster10
NANOS1	cluster10
CRIP2	cluster10
SMIM10L2A	cluster10
DCLK1	cluster10
RGS3	cluster10
CHRNA3	cluster10
RRAD	cluster10
LOC101927746	cluster10
ANKRD16	cluster10
CRMP1	cluster10
KANK3	cluster10
FBN2	cluster10
THY1	cluster10
TRH	cluster10
LINC02582	cluster10
ADAMTS7	cluster10
HHAT	cluster10
GJC3	cluster10
GNAZ	cluster10
PNMT	cluster10
FXYD6	cluster10
LOC107987276	cluster10
OLFM1	cluster10
LARGE2	cluster10
SLFN12	cluster10
SOWAHD	cluster10
CTSK	cluster10
LOC112268089	cluster10
MYL3	cluster10
HOMER2	cluster10
EMID1	cluster10
TMSB10	cluster10
ASPHD2	cluster10
PTGES3L	cluster10
HIP1R	cluster10
NEFL	cluster10
TSPAN33	cluster10
CDC42EP2	cluster10
SYNGR3	cluster10
RHOF	cluster10
YBX2	cluster10
KITLG	cluster10
LIM2	cluster10
PROCR	cluster10
SH2D3A	cluster10
NABP1	cluster10
LOC107984063	cluster10
PYGL	cluster10
CDA	cluster10
ARHGAP45	cluster10
HLA-DPA1	cluster10
PLEKHO1	cluster10
ZEB1	cluster10
C9orf135	cluster10
PLA2R1	cluster10
PCK2	cluster10
PRPH	cluster10
DRAXIN	cluster10
TOX2	cluster10
WSCD1	cluster10
SP8	cluster10
ARRDC2	cluster10
KLF15	cluster10
TUBB4A	cluster10
SUSD3	cluster10
EGFLAM	cluster11
AKAP3	cluster11
SLC39A4	cluster11
MAGEA8	cluster11
RNF112	cluster11
COX7A1	cluster11
M1AP	cluster11
HPDL	cluster11
CCL28	cluster11
LINC02315	cluster11
KCNK5	cluster11
MET	cluster11
OXTR	cluster11
PRUNE2	cluster11
C15orf41	cluster11
MNS1	cluster11
PPP1R1C	cluster11
SLC5A7	cluster11
OXT	cluster11
RASGRP2	cluster11
DEF6	cluster11
ADD2	cluster11
CDCA7L	cluster11
USP4	cluster11
LRRC6	cluster11
DPPA3	cluster11
RHEBL1	cluster11
LINC01873	cluster11
HARBI1	cluster11
CIART	cluster11
BEX1	cluster11
FOXA3	cluster11
GPR176	cluster11
HIST1H3G	cluster11
STEAP1	cluster11
TBC1D17	cluster11
ALPPL2	cluster11
ABCC12	cluster11
SLC38A6	cluster11
AGMAT	cluster11
BHMT	cluster11
LOC105375785	cluster11
DYRK3	cluster11
GRIN2D	cluster11
KHDC3L	cluster11
NINJ2	cluster11
PLCB2	cluster11
FOXH1	cluster11
PBX3	cluster11
LRRC20	cluster11
ARID5A	cluster11
PPP1R3E	cluster11
XYLB	cluster11
LRRC23	cluster11
DICER1-AS1	cluster11
DPPA2	cluster11
ZNF334	cluster11
JAZF1	cluster11
CD1D	cluster11
RHOH	cluster11
CYP4X1	cluster11
LOC101927974	cluster11
CTCFL	cluster11
PER3	cluster11
THAP7-AS1	cluster11
GALNT14	cluster11
MAP4K1	cluster11
METTL7B	cluster11
FOXL2	cluster11
NOS3	cluster11
ZMYND12	cluster11
ENPP2	cluster11
GADD45G	cluster11
SLC2A13	cluster11
PJVK	cluster11
LMCD1	cluster11
CCDC136	cluster11
ADAMTS19	cluster11
ICAM3	cluster11
ARHGEF33	cluster11
KDM1B	cluster11
RFX1	cluster11
CLTRN	cluster11
LOC105373592	cluster11
PECAM1	cluster11
PTPRG-AS1	cluster11
TLR2	cluster11
PRAME	cluster12
C12orf56	cluster12
LDHC	cluster12
MAGEB2	cluster12
C5orf58	cluster12
LOC101926892	cluster12
WDR72	cluster12
ANKRD2	cluster12
GTF2IRD2	cluster12
NEURL1	cluster12
MAGEA4	cluster12
MAGEB1	cluster12
MEG3	cluster12
SPESP1	cluster12
CENPBD1	cluster12
JAM2	cluster12
LMO2	cluster12
DPYS	cluster12
FABP6	cluster12
MAP2	cluster12
C9orf64	cluster12
CPN1	cluster12
C1QTNF4	cluster12
LOC105374985	cluster12
IAH1	cluster12
CASC9	cluster12
ELOVL5	cluster12
RNFT2	cluster12
PTN	cluster12
AKR1E2	cluster12
ZNF354C	cluster12
CYP4V2	cluster12
PON3	cluster12
BCL6B	cluster12
PLEKHG4	cluster12
GJB7	cluster12
SERPINA5	cluster12
DDX25	cluster12
PAX8-AS1	cluster12
ZNF471	cluster12
LINC00540	cluster12
ALG10B	cluster12
CCDC125	cluster12
CD33	cluster12
GTSF1	cluster12
GOLGA6C	cluster12
NOVA1	cluster12
ENPP4	cluster12
HIST1H1C	cluster12
USP6	cluster12
EMX1	cluster12
KIAA1107	cluster12
STXBP6	cluster12
TMEM17	cluster12
FAM69A	cluster12
SPEF2	cluster12
BHLHE22	cluster12
MAB21L3	cluster12
LINC00664	cluster12
ATP2B3	cluster12
FAM90A1	cluster12
SPATA22	cluster12
TBPL2	cluster12
BRDT	cluster12
MEIOB	cluster12
SPINK5	cluster12
LOC102723985	cluster12
STK31	cluster12
TDRD12	cluster12
FBXO15	cluster12
FUT1	cluster12
MYO1G	cluster12
CRNDE	cluster12
PPM1N	cluster12
PYY	cluster12
IRX4	cluster12
VSX2	cluster12
LOC102725048	cluster12
LOC375196	cluster12
SP140L	cluster12
CBWD5	cluster12
ENPP5	cluster12
ZNF493	cluster12
SGO2	cluster12
SWT1	cluster12
GAP43	cluster12
GCH1	cluster12
LOC102724880	cluster12
BICRAL	cluster12
GLIS3	cluster12
CPNE8	cluster12
HACE1	cluster12
KATNAL1	cluster12
RNF146	cluster12
USP12	cluster12
SCAI	cluster12
ZNF654	cluster12
HIST2H2BE	cluster12
LRRC75A	cluster12
CEP290	cluster12
SYTL2	cluster12
NIPBL	cluster12
UBE2E1	cluster12
LOC101929056	cluster12
VHL	cluster12
TAF1	cluster12
LMO4	cluster12
DNAJC25	cluster12
LOC105376000	cluster12
ZNF681	cluster12
USP49	cluster12
ZNF14	cluster12
ZNF708	cluster12
GPRASP1	cluster12
ZNF568	cluster12
PLEKHD1	cluster12
RFTN2	cluster12
SLC5A12	cluster12
SCARA5	cluster12
SLCO1A2	cluster12
VASH2	cluster12
LIN28A	cluster12
IFT74	cluster12
REG1A	cluster12
PRKAA2	cluster12
ICA1L	cluster12
ZIC3	cluster12
RAVER2	cluster12
SRSF12	cluster12
STK33	cluster12
HSD17B11	cluster12
ARAP3	cluster12
SH3D21	cluster12
KCNA2	cluster12
C6orf163	cluster12
LINC00467	cluster12
NOP53	cluster12
ZNF775	cluster12
USP25	cluster12
XKR6	cluster12
ZNF730	cluster12
FGF19	cluster13
ALDH1A1	cluster13
STARD8	cluster13
LOC257396	cluster13
DAB1	cluster13
APELA	cluster13
S100P	cluster13
DDIT4L	cluster13
MAST4-AS1	cluster13
GVQW3	cluster13
TMEM266	cluster13
LRRN2	cluster13
LOC102724765	cluster13
RIMKLA	cluster13
C16orf95	cluster13
GVQW2	cluster13
HSPA4L	cluster13
LOC107986251	cluster13
NPAS3	cluster13
IGSF9	cluster13
GLIPR2	cluster13
PMCH	cluster13
ST8SIA5	cluster13
SHISA3	cluster13
ZNF215	cluster13
CHODL	cluster13
CCNO	cluster13
PLEKHA4	cluster13
NUDT17	cluster13
GAREM1	cluster13
ZFP1	cluster13
LINC01405	cluster13
LOC100506358	cluster13
PTK2B	cluster13
UGT3A1	cluster13
CD3D	cluster13
GRB14	cluster13
CNKSR2	cluster13
KCNMB2-AS1	cluster13
ZNF670	cluster13
LOC107984950	cluster13
SMIM10L2B	cluster13
HIVEP3	cluster13
KIF13A	cluster13
ZNF530	cluster13
TOR4A	cluster13
CREG2	cluster13
LIPH	cluster13
PLB1	cluster13
TTC9	cluster13
TNFRSF11A	cluster13
FAM110B	cluster13
ZBED8	cluster13
CNNM1	cluster13
KLHL4	cluster13
ANKRD34B	cluster13
FITM2	cluster13
SGCG	cluster13
[truncated: 210 more rows]

## Sheet: cluster1
Category	Term	Count	%	PValue	Genes	List Total	Pop Hits	Pop Total	Fold Enrichment	Bonferroni	Benjamini	FDR
GOTERM_BP_DIRECT	GO:0032956~regulation of actin cytoskeleton organization	4	3.38983	0.00747146	ARHGAP18, GRHL3, FZD10, PAK3	95	82	19333	9.92709	0.993668	1	1
GOTERM_BP_DIRECT	GO:0007605~sensory perception of sound	5	4.23729	0.00757478	GABRB2, MYO3A, ROR1, TSPEAR, CRYM	95	159	19333	6.39954	0.994098	1	1
GOTERM_BP_DIRECT	GO:0007268~chemical synaptic transmission	6	5.08475	0.00787619	GABRB2, UNC13C, GABRP, NPY5R, HTR1E, HTR1D	95	253	19333	4.82621	0.995192	1	1
GOTERM_BP_DIRECT	GO:0030833~regulation of actin filament polymerization	3	2.54237	0.0139477	ARHGAP18, ESAM, PAK3	95	37	19333	16.5004	0.999924	1	1
GOTERM_BP_DIRECT	GO:0015914~phospholipid transport	3	2.54237	0.0185588	ATP8A2, ATP8A1, C2CD2L	95	43	19333	14.198	0.999997	1	1
GOTERM_BP_DIRECT	GO:0030832~regulation of actin filament length	2	1.69492	0.0193087	MYO3A, NEB	95	4	19333	101.753	0.999998	1	1
GOTERM_BP_DIRECT	GO:0061092~positive regulation of phospholipid translocation	2	1.69492	0.0193087	ATP8A2, ATP8A1	95	4	19333	101.753	0.999998	1	1
GOTERM_BP_DIRECT	GO:0008277~regulation of G-protein coupled receptor protein signaling pathway	3	2.54237	0.0219408	RIC8B, DGKQ, RAMP1	95	47	19333	12.9897	1	1	1
GOTERM_BP_DIRECT	GO:0032414~positive regulation of ion transmembrane transporter activity	2	1.69492	0.024078	TRPC6, STK39	95	5	19333	81.4021	1	1	1
GOTERM_BP_DIRECT	GO:0030178~negative regulation of Wnt signaling pathway	3	2.54237	0.0255571	RNF43, NOTUM, DACT1	95	51	19333	11.9709	1	1	1
GOTERM_BP_DIRECT	GO:0034220~ion transmembrane transport	4	3.38983	0.0292405	GABRB2, GABRP, ATP8A1, TMC5	95	137	19333	5.94176	1	1	1
GOTERM_BP_DIRECT	GO:0007198~adenylate cyclase-inhibiting serotonin receptor signaling pathway	2	1.69492	0.0335478	HTR1E, HTR1D	95	7	19333	58.1444	1	1	1
GOTERM_BP_DIRECT	GO:0090090~negative regulation of canonical Wnt signaling pathway	4	3.38983	0.0337696	TLE2, NOTUM, ANKRD6, DACT1	95	145	19333	5.61394	1	1	1
GOTERM_BP_DIRECT	GO:0010628~positive regulation of gene expression	7	5.9322	0.0428586	AGO3, CAMK2N1, EGF, DGKQ, ITGB8, GRHL3, ADTRP	95	525	19333	2.7134	1	1	1
GOTERM_BP_DIRECT	GO:0042403~thyroid hormone metabolic process	2	1.69492	0.0429266	DIO3, CRYM	95	9	19333	45.2234	1	1	1
GOTERM_BP_DIRECT	GO:0030182~neuron differentiation	4	3.38983	0.0537711	TRPC6, FZD10, ASCL1, HDAC9	95	175	19333	4.65155	1	1	1
GOTERM_BP_DIRECT	GO:0007409~axonogenesis	3	2.54237	0.0711435	ATP8A2, NRCAM, PAK3	95	90	19333	6.78351	1	1	1
GOTERM_BP_DIRECT	GO:0016055~Wnt signaling pathway	4	3.38983	0.0713204	RNF43, TLE2, NOTUM, DACT1	95	197	19333	4.13209	1	1	1
GOTERM_BP_DIRECT	GO:0045666~positive regulation of neuron differentiation	3	2.54237	0.0795238	TRPC6, NRCAM, ASCL1	95	96	19333	6.35954	1	1	1
GOTERM_BP_DIRECT	GO:0014066~regulation of phosphatidylinositol 3-kinase signaling	2	1.69492	0.07955	PPP1R16B, PIP5K1B	95	17	19333	23.9418	1	1	1
GOTERM_BP_DIRECT	GO:0008593~regulation of Notch signaling pathway	2	1.69492	0.07955	DTX1, TSPEAR	95	17	19333	23.9418	1	1	1
GOTERM_BP_DIRECT	GO:0007171~activation of transmembrane receptor protein tyrosine kinase activity	2	1.69492	0.0973382	EGF, DGKQ	95	21	19333	19.3815	1	1	1

## Sheet: cluster2
Category	Term	Count	%	PValue	Genes	List Total	Pop Hits	Pop Total	Fold Enrichment	Bonferroni	Benjamini	FDR
GOTERM_BP_DIRECT	GO:0070383~DNA cytosine deamination	3	2.75229	0.000840208	APOBEC3C, APOBEC3F, APOBEC3G	86	10	19333	67.4407	0.499317	0.224369	0.224369
GOTERM_BP_DIRECT	GO:0016554~cytidine to uridine editing	3	2.75229	0.00122528	APOBEC3C, APOBEC3F, APOBEC3G	86	12	19333	56.2006	0.635425	0.224369	0.224369
GOTERM_BP_DIRECT	GO:0009972~cytidine deamination	3	2.75229	0.00122528	APOBEC3C, APOBEC3F, APOBEC3G	86	12	19333	56.2006	0.635425	0.224369	0.224369
GOTERM_BP_DIRECT	GO:0045087~innate immune response	10	9.17431	0.0013464	APOBEC3C, PGLYRP4, APOBEC3F, APOBEC3G, SARM1, DEFB1, ANG, S100A9, TLR4, LGR4	86	605	19333	3.71574	0.670056	0.224369	0.224369
GOTERM_BP_DIRECT	GO:0061844~antimicrobial humoral immune response mediated by antimicrobial peptide	5	4.58716	0.00136312	PGLYRP4, DEFB1, ANG, NTS, S100A9	86	109	19333	10.312	0.674571	0.224369	0.224369
GOTERM_BP_DIRECT	GO:0045869~negative regulation of single stranded viral RNA replication via double stranded DNA intermediate	3	2.75229	0.00220248	APOBEC3C, APOBEC3F, APOBEC3G	86	16	19333	42.1504	0.837103	0.302106	0.302106
GOTERM_BP_DIRECT	GO:0007155~cell adhesion	9	8.25688	0.00304161	FERMT1, CLDN4, NRP2, CSF3R, CNTN4, OLFM4, CD24, OPCML, AJAP1	86	555	19333	3.64544	0.918492	0.357606	0.357606
GOTERM_BP_DIRECT	GO:0080111~DNA demethylation	3	2.75229	0.00379976	APOBEC3C, APOBEC3F, APOBEC3G	86	21	19333	32.1146	0.95642	0.390901	0.390901
GOTERM_BP_DIRECT	GO:0010529~negative regulation of transposition	3	2.75229	0.00495149	APOBEC3C, APOBEC3F, APOBEC3G	86	24	19333	28.1003	0.98318	0.452786	0.452786
GOTERM_BP_DIRECT	GO:0045071~negative regulation of viral genome replication	3	2.75229	0.0174449	APOBEC3C, APOBEC3F, APOBEC3G	86	46	19333	14.661	0.999999	1	1
GOTERM_BP_DIRECT	GO:0016553~base conversion or substitution editing	2	1.83486	0.0174722	APOBEC3F, APOBEC3G	86	4	19333	112.401	0.999999	1	1
GOTERM_BP_DIRECT	GO:0042481~regulation of odontogenesis	2	1.83486	0.0174722	SP6, MSX1	86	4	19333	112.401	0.999999	1	1
GOTERM_BP_DIRECT	GO:0030900~forebrain development	3	2.75229	0.0204154	MSX1, POU3F1, PPARGC1A	86	50	19333	13.4881	1	1	1
GOTERM_BP_DIRECT	GO:0048525~negative regulation of viral process	2	1.83486	0.0260948	APOBEC3F, APOBEC3G	86	6	19333	74.9341	1	1	1
GOTERM_BP_DIRECT	GO:0051384~response to glucocorticoid	3	2.75229	0.0351266	GHR, GPR83, HNMT	86	67	19333	10.0658	1	1	1
GOTERM_BP_DIRECT	GO:0007399~nervous system development	6	5.50459	0.0361103	RBFOX1, DOK4, KCNQ2, SARM1, CNTN4, RGS9	86	415	19333	3.25015	1	1	1
GOTERM_BP_DIRECT	GO:0043406~positive regulation of MAP kinase activity	3	2.75229	0.0484094	GHR, CD24, TLR4	86	80	19333	8.43009	1	1	1
GOTERM_BP_DIRECT	GO:0006112~energy reserve metabolic process	2	1.83486	0.0598438	ADRB3, MRAP2	86	14	19333	32.1146	1	1	1
GOTERM_BP_DIRECT	GO:0035589~G-protein coupled purinergic nucleotide receptor signaling pathway	2	1.83486	0.0598438	P2RY2, GPR87	86	14	19333	32.1146	1	1	1
GOTERM_BP_DIRECT	GO:0000122~negative regulation of transcription from RNA polymerase II promoter	9	8.25688	0.0639414	RIPPLY3, CDX2, NFIB, MSX1, TP63, ATF3, ZNF487, ZNF750, HMX1	86	973	19333	2.07936	1	1	1
GOTERM_BP_DIRECT	GO:0007565~female pregnancy	3	2.75229	0.0668119	CLDN4, TAC3, CORIN	86	96	19333	7.02507	1	1	1
GOTERM_BP_DIRECT	GO:0007158~neuron cell-cell adhesion	2	1.83486	0.0721995	NRXN1, CNTN4	86	17	19333	26.4473	1	1	1
GOTERM_BP_DIRECT	GO:2000310~regulation of NMDA receptor activity	2	1.83486	0.0721995	NRXN1, PPARGC1A	86	17	19333	26.4473	1	1	1
GOTERM_BP_DIRECT	GO:0016486~peptide hormone processing	2	1.83486	0.0721995	PCSK6, CORIN	86	17	19333	26.4473	1	1	1
GOTERM_BP_DIRECT	GO:0014002~astrocyte development	2	1.83486	0.0762823	S100A9, TLR4	86	18	19333	24.978	1	1	1
GOTERM_BP_DIRECT	GO:0010628~positive regulation of gene expression	6	5.50459	0.0815246	NRXN1, NTS, POU3F1, PPARGC1A, TLR4, ATF3	86	525	19333	2.56917	1	1	1
GOTERM_BP_DIRECT	GO:2000647~negative regulation of stem cell proliferation	2	1.83486	0.0843947	FERMT1, NFIB	86	20	19333	22.4802	1	1	1
GOTERM_BP_DIRECT	GO:0007218~neuropeptide signaling pathway	3	2.75229	0.0871276	TAC3, GPR83, NTS	86	112	19333	6.02149	1	1	1
GOTERM_BP_DIRECT	GO:0009617~response to bacterium	3	2.75229	0.0992672	NFIB, DEFB1, LRAT	86	121	19333	5.57361	1	1	1

## Sheet: cluster3,4
Category	Term	Count	%	PValue	Genes	List Total	Pop Hits	Pop Total	Fold Enrichment	Bonferroni	Benjamini	FDR
GOTERM_BP_DIRECT	GO:0045944~positive regulation of transcription from RNA polymerase II promoter	49	15.3125	2.39078e-10	RARG, THRB, MAML2, HOXA10, CREB3L1, AKT1, NCOA1, EN2, EBF2, SOX11, MMP12, ARMCX3, GAL, ELF4, IL1B, IRF2, HAND1, IRF8, CEBPA, DLX1, CEBPD, GATA6, TBXT, RXRA, PLAGL1, P2RY1, STAT6, CGA, ARNT2, WWTR1, JUN, ZFHX3, EGR3, BCL11B, IRX6, PCGF5, ESRRB, FOXJ2, HMGA2, NR2F2, MEIS3, TRERF1, TBX3, POMC, MEIS1, KLF5, MAFB, F2RL1, FGFR2	284	1210	19333	2.75671	4.81264e-07	4.81264e-07	4.76961e-07
GOTERM_BP_DIRECT	GO:0045893~positive regulation of transcription, DNA-templated	28	8.75	8.87755e-06	GATA6, PDGFB, RXRA, AKT1, SOST, FZD1, NCOA1, ARNT2, JUN, ZFHX3, TRIM62, DTX3L, IRX6, ESRRB, FOXJ2, HMGA2, SOX11, NR2F2, TRERF1, RUNX3, TBX3, MAFB, PSRC1, MDFIC, ELF4, IL1B, TACC1, NUPR1	284	724	19333	2.63269	0.0177119	0.00893525	0.00885535
GOTERM_BP_DIRECT	GO:0000122~negative regulation of transcription from RNA polymerase II promoter	32	10	4.09334e-05	DLX1, CEBPA, BTG2, RARG, THRB, SATB1, GATA6, TBXT, ZFP36, RXRA, PPP1R13L, PLAGL1, CREB3L1, STAT6, WWTR1, JUN, ZFHX3, GADD45A, FST, HMGA2, SOX11, NR2F2, RUNX3, SORBS3, TBX3, MMP12, MAFB, KLF5, IRF2, HAND1, IRF8, FGFR2	284	973	19333	2.23881	0.079097	0.0274663	0.0272207
GOTERM_BP_DIRECT	GO:0007155~cell adhesion	22	6.875	7.40824e-05	POSTN, ITGB5, VWF, ITGA3, PCDH7, ITGA2, PTPRK, SORBS3, HAPLN1, EFNB2, MFAP4, CXCL12, COL5A1, FEZ1, BOC, ADAM9, PCDHB5, SIRPA, ITGAV, EDIL3, NECTIN3, DDR2	284	555	19333	2.69843	0.138546	0.0372819	0.0369486
GOTERM_BP_DIRECT	GO:0045600~positive regulation of fat cell differentiation	7	2.1875	0.000163917	CEBPA, ZFP36, KLF5, FRZB, RARRES2, AKT1, ZFP36L1	284	56	19333	8.50924	0.281071	0.0659932	0.0654031
GOTERM_BP_DIRECT	GO:0031589~cell-substrate adhesion	5	1.5625	0.000221035	VWF, ANGPT1, ITGA2, ITGAV, SORBS3	284	21	19333	16.2081	0.359172	0.0741574	0.0734943
GOTERM_BP_DIRECT	GO:0071276~cellular response to cadmium ion	6	1.875	0.000315831	MT2A, JUN, MT1F, AKT1, MT1H, MT1E	284	41	19333	9.96204	0.470524	0.0908239	0.0900117
GOTERM_BP_DIRECT	GO:0009612~response to mechanical stimulus	7	2.1875	0.000440539	ACTA1, POSTN, BTG2, JUN, P2RY1, PIEZO2, SOST	284	67	19333	7.1122	0.58811	0.110851	0.109859
GOTERM_BP_DIRECT	GO:0008284~positive regulation of cell proliferation	20	6.25	0.000541885	PDGFRA, WWTR1, ARNT2, RARG, FLT1, TSLP, PDGFB, SOX11, MEIS3, OSMR, TBXT, TBX3, EFNB2, MEIS1, KLF5, IL1B, AKT1, ITGAV, CGA, FGFR2	284	553	19333	2.46199	0.664157	0.121202	0.120118
GOTERM_BP_DIRECT	GO:0048333~mesodermal cell differentiation	4	1.25	0.000619096	ITGA3, ITGA2, HMGA2, FGFR2	284	12	19333	22.6913	0.712527	0.124624	0.12351
GOTERM_BP_DIRECT	GO:0071280~cellular response to copper ion	5	1.5625	0.000800031	BACE1, MT2A, MT1F, MT1H, MT1E	284	29	19333	11.7369	0.800333	0.135275	0.134066
GOTERM_BP_DIRECT	GO:0002244~hematopoietic progenitor cell differentiation	7	2.1875	0.000806409	PDGFRA, FLT1, CEBPD, FST, DACT2, PLD4, EML1	284	75	19333	6.35357	0.802883	0.135275	0.134066
GOTERM_BP_DIRECT	GO:0001501~skeletal system development	9	2.8125	0.000937127	HOXA10, BMP1, ANKH, FRZB, FST, SOX11, PAPSS2, HAPLN1, TBX3	284	137	19333	4.47201	0.848523	0.14511	0.143813
GOTERM_BP_DIRECT	GO:0003104~positive regulation of glomerular filtration	3	0.9375	0.00125649	GJA1, PDGFB, F2RL1	284	4	19333	51.0555	0.920412	0.169453	0.167938
GOTERM_BP_DIRECT	GO:0043065~positive regulation of apoptotic process	14	4.375	0.00128562	NCOA1, JUN, RARG, CAMK1D, GADD45A, DAPK2, HMGA2, DUSP6, GAL, FRZB, STK17B, ARL6IP5, AKT1, NUPR1	284	332	19333	2.87059	0.924951	0.169453	0.167938
GOTERM_BP_DIRECT	GO:0043434~response to peptide hormone	6	1.875	0.00134687	BTG2, GJA1, CXCL12, SPARC, STAT6, GNAI1	284	56	19333	7.29364	0.933668	0.169453	0.167938
GOTERM_BP_DIRECT	GO:0010273~detoxification of copper ion	4	1.25	0.00150899	MT2A, MT1F, MT1H, MT1E	284	16	19333	17.0185	0.95216	0.176049	0.174475
GOTERM_BP_DIRECT	GO:0070848~response to growth factor	4	1.25	0.00181263	P2RY1, GATA6, AKT1, DUSP6	284	17	19333	16.0174	0.974064	0.176049	0.174475
GOTERM_BP_DIRECT	GO:0010469~regulation of receptor activity	4	1.25	0.00181263	PDE4D, P2RY1, SERPINE1, CGA	284	17	19333	16.0174	0.974064	0.176049	0.174475
GOTERM_BP_DIRECT	GO:0030335~positive regulation of cell migration	12	3.75	0.00183618	PDGFRA, RIPOR1, FLT1, CXCL12, FAM89B, IL1B, PDGFB, PLP1, ADAM9, F2RL1, ITGAV, CGA	284	264	19333	3.09427	0.975267	0.176049	0.174475
GOTERM_BP_DIRECT	GO:0042475~odontogenesis of dentin-containing tooth	6	1.875	0.00183658	DLX1, PDGFRA, BCL11B, FST, HAND1, GATA6	284	60	19333	6.80739	0.975287	0.176049	0.174475
GOTERM_BP_DIRECT	GO:0034614~cellular response to reactive oxygen species	5	1.5625	0.00224277	PDGFRA, JUN, AKT1, PTPRK, AGAP3	284	38	19333	8.9571	0.989108	0.19752	0.195753
GOTERM_BP_DIRECT	GO:0016477~cell migration	12	3.75	0.00225681	DOCK5, FLT1, COL5A1, ITGB5, PSTPIP2, ADAM9, SIRPA, RHOU, ITGAV, PTPRK, DOCK2, TSPAN11	284	271	19333	3.01434	0.989413	0.19752	0.195753
GOTERM_BP_DIRECT	GO:0045926~negative regulation of growth	4	1.25	0.00252774	MT2A, MT1F, MT1H, MT1E	284	19	19333	14.3314	0.993871	0.203534	0.201714
GOTERM_BP_DIRECT	GO:0048514~blood vessel morphogenesis	4	1.25	0.00252774	EFNB2, FLT1, COL4A1, NR2F2	284	19	19333	14.3314	0.993871	0.203534	0.201714
GOTERM_BP_DIRECT	GO:0033627~cell adhesion mediated by integrin	5	1.5625	0.00271402	ITGB5, ITGA3, ITGA2, ADAM9, ITGAV	284	40	19333	8.50924	0.995792	0.210128	0.208249
GOTERM_BP_DIRECT	GO:0006884~cell volume homeostasis	4	1.25	0.00388928	GNB3, KCNN4, SLC12A7, SLC12A8	284	22	19333	12.3771	0.999608	0.289968	0.287375
GOTERM_BP_DIRECT	GO:0007275~multicellular organism development	10	3.125	0.00481135	HOXA10, PDGFRA, FLT1, BMP1, FST, EN2, HMGA2, ADAMTS9, FGFR2, DDR2	284	217	19333	3.13705	0.999939	0.345902	0.342809
GOTERM_BP_DIRECT	GO:0071294~cellular response to zinc ion	4	1.25	0.00562403	MT2A, MT1F, MT1H, MT1E	284	25	19333	10.8918	0.999988	0.362272	0.359032
GOTERM_BP_DIRECT	GO:0010837~regulation of keratinocyte proliferation	3	0.9375	0.00564051	ZFP36, BCL11B, ZFP36L1	284	8	19333	25.5277	0.999989	0.362272	0.359032
GOTERM_BP_DIRECT	GO:0048762~mesenchymal cell differentiation	3	0.9375	0.00564051	WWTR1, HMGA2, FGFR2	284	8	19333	25.5277	0.999989	0.362272	0.359032
GOTERM_BP_DIRECT	GO:0030154~cell differentiation	20	6.25	0.00575892	GPSM1, DLX1, RARG, PRKCH, THRB, CADM1, ANGPT1, FST, RARRES2, FOXJ2, SOX11, NR2F2, DLK1, DUSP6, NHSL1, BMP1, RXRA, ELF4, FRZB, AKT1	284	682	19333	1.9963	0.999991	0.362272	0.359032
GOTERM_BP_DIRECT	GO:0016485~protein processing	6	1.875	0.00707858	BACE1, ADAM19, BMP1, MAFB, ADAM9, CPE	284	82	19333	4.98102	0.999999	0.38711	0.383648
GOTERM_BP_DIRECT	GO:0001843~neural tube closure	6	1.875	0.00707858	ST14, RARG, DLC1, FZD6, TBXT, PRKACB	284	82	19333	4.98102	0.999999	0.38711	0.383648
GOTERM_BP_DIRECT	GO:0045647~negative regulation of erythrocyte differentiation	3	0.9375	0.0071823	ZFP36, MAFB, ZFP36L1	284	9	19333	22.6913	1	0.38711	0.383648
GOTERM_BP_DIRECT	GO:0007420~brain development	11	3.4375	0.00734704	RGS4, ARNT2, MEIS1, RGS2, ZFHX3, CADM1, COL4A1, SYNJ2, MEIS3, EML1, ADGRL2	284	274	19333	2.7329	1	0.38711	0.383648
GOTERM_BP_DIRECT	GO:0014068~positive regulation of phosphatidylinositol 3-kinase signaling	6	1.875	0.00744441	PDGFRA, FLT1, ANGPT1, UNC5B, PDGFB, F2RL1	284	83	19333	4.92101	1	0.38711	0.383648
GOTERM_BP_DIRECT	GO:0009755~hormone-mediated signaling pathway	5	1.5625	0.00749989	RARG, RXRA, THRB, GCGR, CGA	284	53	19333	6.42207	1	0.38711	0.383648
GOTERM_BP_DIRECT	GO:0032526~response to retinoic acid	5	1.5625	0.00749989	NCOA1, GJA1, RARG, RXRA, GATA6	284	53	19333	6.42207	1	0.38711	0.383648
GOTERM_BP_DIRECT	GO:0001764~neuron migration	7	2.1875	0.0081661	TUBB2A, CXCL12, ITGA3, TRIM46, NR2F2, CELSR2, PRKG1	284	119	19333	4.00435	1	0.389433	0.38595
GOTERM_BP_DIRECT	GO:0071407~cellular response to organic cyclic compound	5	1.5625	0.0085393	CEBPA, KLF5, IL1B, ARL6IP5, AKT1	284	55	19333	6.18854	1	0.389433	0.38595
GOTERM_BP_DIRECT	GO:0007520~myoblast fusion	4	1.25	0.00855918	DOCK5, ADAMTS5, MYOF, DOCK2	284	29	19333	9.38951	1	0.389433	0.38595
GOTERM_BP_DIRECT	GO:0071559~response to transforming growth factor beta	3	0.9375	0.0088916	ZFHX3, RUNX3, MXRA5	284	10	19333	20.4222	1	0.389433	0.38595
GOTERM_BP_DIRECT	GO:0071260~cellular response to mechanical stimulus	6	1.875	0.00903968	GJA1, GADD45A, IL1B, ITGA2, PIEZO2, AKT1	284	87	19333	4.69475	1	0.389433	0.38595
GOTERM_BP_DIRECT	GO:0043524~negative regulation of neuron apoptotic process	8	2.5	0.0090559	DLX1, BTG2, JUN, ANGPT1, UNC5B, EN2, RETREG1, CPEB4	284	159	19333	3.4251	1	0.389433	0.38595
GOTERM_BP_DIRECT	GO:1904707~positive regulation of vascular smooth muscle cell proliferation	5	1.5625	0.00909257	GJA1, JUN, FOXJ2, PDGFB, DDR2	284	56	19333	6.07803	1	0.389433	0.38595
GOTERM_BP_DIRECT	GO:0002376~immune system process	5	1.5625	0.00909257	CADM1, IRF2, IRF8, OLR1, KCNN4	284	56	19333	6.07803	1	0.389433	0.38595
GOTERM_BP_DIRECT	GO:0048041~focal adhesion assembly	4	1.25	0.0094088	ITGA2, DLC1, STON1, PTPRK	284	30	19333	9.07653	1	0.394581	0.391053
GOTERM_BP_DIRECT	GO:1902533~positive regulation of intracellular signal transduction	3	0.9375	0.0107632	VWF, LRRK1, ITGAV	284	11	19333	18.5656	1	0.424456	0.42066
GOTERM_BP_DIRECT	GO:0032680~regulation of tumor necrosis factor production	3	0.9375	0.0107632	ZFP36, ANGPT1, SIRPA	284	11	19333	18.5656	1	0.424456	0.42066
GOTERM_BP_DIRECT	GO:0045785~positive regulation of cell adhesion	5	1.5625	0.0108909	ZFHX3, CXCL12, ANGPT1, ITGA2, ITGAV	284	59	19333	5.76898	1	0.424456	0.42066
GOTERM_BP_DIRECT	GO:0030198~extracellular matrix organization	8	2.5	0.0109646	MMP12, PDGFRA, ADAMTS5, POSTN, COL5A1, COL4A1, COL14A1, ADAMTS9	284	165	19333	3.30055	1	0.424456	0.42066
GOTERM_BP_DIRECT	GO:0030199~collagen fibril organization	5	1.5625	0.0115376	BMP1, COL5A1, COL14A1, LOXL1, DDR2	284	60	19333	5.67283	1	0.436447	0.432544
GOTERM_BP_DIRECT	GO:0044344~cellular response to fibroblast growth factor stimulus	4	1.25	0.0122444	ZFP36, POSTN, EGR3, ZFP36L1	284	33	19333	8.25139	1	0.436447	0.432544
GOTERM_BP_DIRECT	GO:0001525~angiogenesis	10	3.125	0.0125187	MEIS1, JUN, KLF5, FLT1, ANGPT1, UNC5B, HAND1, SERPINE1, ITGAV, FGFR2	284	253	19333	2.69067	1	0.436447	0.432544
GOTERM_BP_DIRECT	GO:0031076~embryonic camera-type eye development	3	0.9375	0.012792	RARG, PPP1R13L, RDH10	284	12	19333	17.0185	1	0.436447	0.432544
GOTERM_BP_DIRECT	GO:0038063~collagen-activated tyrosine kinase receptor signaling pathway	3	0.9375	0.012792	UBASH3B, COL4A1, DDR2	284	12	19333	17.0185	1	0.436447	0.432544
GOTERM_BP_DIRECT	GO:0031953~negative regulation of protein autophosphorylation	3	0.9375	0.012792	ERRFI1, JUN, MVP	284	12	19333	17.0185	1	0.436447	0.432544
GOTERM_BP_DIRECT	GO:0045616~regulation of keratinocyte differentiation	3	0.9375	0.012792	ERRFI1, ZFP36, ZFP36L1	284	12	19333	17.0185	1	0.436447	0.432544
GOTERM_BP_DIRECT	GO:0002089~lens morphogenesis in camera-type eye	3	0.9375	0.0149731	MEIS1, SOX11, NECTIN3	284	13	19333	15.7094	1	0.502347	0.497855
GOTERM_BP_DIRECT	GO:0009887~animal organ morphogenesis	7	2.1875	0.0161063	GAMT, EFNB2, MEIS1, ITGA2, MEIS3, FGFR2, TBX3	284	138	19333	3.45303	1	0.531507	0.526754
GOTERM_BP_DIRECT	GO:0006882~cellular zinc ion homeostasis	4	1.25	0.0167087	MT2A, MT1F, MT1H, MT1E	284	37	19333	7.35935	1	0.542492	0.537642
GOTERM_BP_DIRECT	GO:0042987~amyloid precursor protein catabolic process	3	0.9375	0.0173016	BACE1, ADAM19, ADAM9	284	14	19333	14.5873	1	0.547162	0.542269
GOTERM_BP_DIRECT	GO:0006915~apoptotic process	17	5.3125	0.0174628	STEAP3, JUN, RARG, CADM1, GADD45A, UNC5B, DAPK2, SULF1, ZFP36L1, GJA1, PPP1R13L, IL1B, PLAGL1, STK17B, DLC1, PEA15, FGFR2	284	607	19333	1.90652	1	0.547162	0.542269
GOTERM_BP_DIRECT	GO:0071560~cellular response to transforming growth factor beta stimulus	5	1.5625	0.0184806	DLX1, POSTN, FGFR2, ZFP36L1, DDR2	284	69	19333	4.93289	1	0.547162	0.542269
GOTERM_BP_DIRECT	GO:2000648~positive regulation of stem cell proliferation	4	1.25	0.0192384	GJA1, HMGA2, SOX11, TBX3	284	39	19333	6.98194	1	0.547162	0.542269
GOTERM_BP_DIRECT	GO:0030514~negative regulation of BMP signaling pathway	5	1.5625	0.0193814	FZD1, SPART, DLX1, CRIM1, SOST	284	70	19333	4.86242	1	0.547162	0.542269
GOTERM_BP_DIRECT	GO:0009611~response to wounding	5	1.5625	0.0193814	ZFP36, RIPOR1, VWF, PDGFB, ZFP36L1	284	70	19333	4.86242	1	0.547162	0.542269
GOTERM_BP_DIRECT	GO:0007165~signal transduction	29	9.0625	0.0197509	PDE1C, LRRK1, PTPRK, AGAP3, TBXT, GJA1, SH3BP5, AKT1, STAT6, RHPN2, PRKACB, PRKG1, CAP2, CD53, PRKCH, TSLP, PDE4D, RASSF8, GEM, ARHGAP23, POMC, BMP1, OLFM3, PDE10A, CXCL12, DLC1, IL1B, GNB3, DDR2	284	1268	19333	1.5569	1	0.547162	0.542269
GOTERM_BP_DIRECT	GO:0097435~supramolecular fiber organization	3	0.9375	0.0197727	MFAP4, COL5A1, LTBP2	284	15	19333	13.6148	1	0.547162	0.542269
GOTERM_BP_DIRECT	GO:0008285~negative regulation of cell proliferation	14	4.375	0.0198406	CEBPA, JUN, BTG2, RARG, BCL11B, CCL3L3, PTPRK, P3H3, FRZB, IL1B, DLC1, SPEG, NUPR1, CD200	284	464	19333	2.05396	1	0.547162	0.542269
GOTERM_BP_DIRECT	GO:0070374~positive regulation of ERK1 and ERK2 cascade	9	2.8125	0.0198836	PDGFRA, JUN, ANGPT1, CCL3L3, P2RY1, PDGFB, F2RL1, FGFR2, DDR2	284	229	19333	2.6754	1	0.547162	0.542269
GOTERM_BP_DIRECT	GO:0001937~negative regulation of endothelial cell proliferation	4	1.25	0.0205782	GJA1, SPARC, NR2F2, SULF1	284	40	19333	6.80739	1	0.547162	0.542269
GOTERM_BP_DIRECT	GO:0010634~positive regulation of epithelial cell migration	4	1.25	0.0205782	DOCK5, JUN, ITGA3, ITGA2	284	40	19333	6.80739	1	0.547162	0.542269
GOTERM_BP_DIRECT	GO:0007160~cell-matrix adhesion	6	1.875	0.0205926	SGCE, ITGB5, ITGA3, ITGA2, ADAM9, ITGAV	284	107	19333	3.81723	1	0.547162	0.542269
GOTERM_BP_DIRECT	GO:0071356~cellular response to tumor necrosis factor	7	2.1875	0.0206579	CEBPA, ZFP36, POSTN, CCL3L3, AKT1, ASS1, ZFP36L1	284	146	19333	3.26382	1	0.547162	0.542269
GOTERM_BP_DIRECT	GO:0050966~detection of mechanical stimulus involved in sensory perception of pain	3	0.9375	0.0223818	BACE1, CXCL12, ITGA2	284	16	19333	12.7639	1	0.577621	0.572456
GOTERM_BP_DIRECT	GO:0070365~hepatocyte differentiation	3	0.9375	0.0223818	KRT18, FRZB, ITGA2	284	16	19333	12.7639	1	0.577621	0.572456
GOTERM_BP_DIRECT	GO:0098609~cell-cell adhesion	8	2.5	0.0228048	KRT18, ITGA3, COL14A1, ITGA2, BOC, ITGAV, CELSR2, CD200	284	191	19333	2.85126	1	0.58109	0.575894
GOTERM_BP_DIRECT	GO:0003007~heart morphogenesis	4	1.25	0.023408	FLRT2, COL5A1, DLC1, TBXT	284	42	19333	6.48323	1	0.589005	0.583738
GOTERM_BP_DIRECT	GO:0071222~cellular response to lipopolysaccharide	8	2.5	0.0238296	EFNB2, ZFP36, IL1B, SERPINE1, ADAM9, IRF8, SIRPA, ASS1	284	193	19333	2.82172	1	0.59221	0.586914
GOTERM_BP_DIRECT	GO:0032355~response to estradiol	6	1.875	0.0245205	NCOA1, ARNT2, POSTN, GJA1, NR2F2, ASS1	284	112	19333	3.64682	1	0.595003	0.589682
GOTERM_BP_DIRECT	GO:0050872~white fat cell differentiation	3	0.9375	0.0251243	PDGFRA, CEBPA, RETREG1	284	17	19333	12.013	1	0.595003	0.589682
GOTERM_BP_DIRECT	GO:0048557~embryonic digestive tract morphogenesis	3	0.9375	0.0251243	PDGFRA, SOX11, FGFR2	284	17	19333	12.013	1	0.595003	0.589682
GOTERM_BP_DIRECT	GO:0043951~negative regulation of cAMP-mediated signaling	3	0.9375	0.0251243	RGS2, PDE10A, PDE4D	284	17	19333	12.013	1	0.595003	0.589682
GOTERM_BP_DIRECT	GO:0001938~positive regulation of endothelial cell proliferation	5	1.5625	0.026445	JUN, CXCL12, EGR3, PDGFB, AKT1	284	77	19333	4.42039	1	0.609411	0.603962
GOTERM_BP_DIRECT	GO:0045669~positive regulation of osteoblast differentiation	5	1.5625	0.026445	WWTR1, CEBPA, CEBPD, SOX11, DDR2	284	77	19333	4.42039	1	0.609411	0.603962
GOTERM_BP_DIRECT	GO:0051056~regulation of small GTPase mediated signal transduction	6	1.875	0.0279877	INF2, DLC1, PLEKHG6, RHOU, DOCK2, ARHGAP23	284	116	19333	3.52107	1	0.609411	0.603962
GOTERM_BP_DIRECT	GO:0032729~positive regulation of interferon-gamma production	5	1.5625	0.0287113	IL1B, PDE4D, IRF8, F2RL1, BTN3A2	284	79	19333	4.30848	1	0.609411	0.603962
GOTERM_BP_DIRECT	GO:0032496~response to lipopolysaccharide	7	2.1875	0.0290055	GJA1, JUN, SPARC, IL1B, COMT, LOXL1, FGFR2	284	158	19333	3.01593	1	0.609411	0.603962
GOTERM_BP_DIRECT	GO:0046884~follicle-stimulating hormone secretion	2	0.625	0.0290628	CGA, TBX3	284	2	19333	68.0739	1	0.609411	0.603962
GOTERM_BP_DIRECT	GO:1900924~negative regulation of glycine import	2	0.625	0.0290628	RGS4, RGS2	284	2	19333	68.0739	1	0.609411	0.603962
GOTERM_BP_DIRECT	GO:0031086~nuclear-transcribed mRNA catabolic process, deadenylation-independent decay	2	0.625	0.0290628	ZFP36, ZFP36L1	284	2	19333	68.0739	1	0.609411	0.603962
GOTERM_BP_DIRECT	GO:0002157~positive regulation of thyroid hormone mediated signaling pathway	2	0.625	0.0290628	RXRA, THRB	284	2	19333	68.0739	1	0.609411	0.603962
GOTERM_BP_DIRECT	GO:2001038~regulation of cellular response to drug	2	0.625	0.0290628	NCOA1, HMGA2	284	2	19333	68.0739	1	0.609411	0.603962
GOTERM_BP_DIRECT	GO:1902172~regulation of keratinocyte apoptotic process	2	0.625	0.0290628	ZFP36, ZFP36L1	284	2	19333	68.0739	1	0.609411	0.603962
GOTERM_BP_DIRECT	GO:0006357~regulation of transcription from RNA polymerase II promoter	36	11.25	0.0297773	DLX1, CEBPA, CEBPD, SATB1, GATA6, TBXT, HOXA10, RXRA, PPP1R13L, PLAGL1, CREB3L1, STAT6, ARNT2, JUN, ZFHX3, EGR3, BCL11B, IRX6, PCGF5, ESRRB, FOXJ2, EN2, EBF2, NR2F2, MEIS3, TRERF1, RUNX3, TBX3, MEIS1, MAFB, KLF5, ELF4, IRF2, HAND1, IRF8, AHRR	284	1723	19333	1.42232	1	0.617956	0.612431
GOTERM_BP_DIRECT	GO:0051091~positive regulation of sequence-specific DNA binding transcription factor activity	6	1.875	0.0307824	FZD1, TRIM62, IL1B, HMGA2, AKT1, DDR2	284	119	19333	3.4323	1	0.630173	0.624538
GOTERM_BP_DIRECT	GO:0050921~positive regulation of chemotaxis	3	0.9375	0.0309921	RARRES2, PDGFB, F2RL1	284	19	19333	10.7485	1	0.630173	0.624538
GOTERM_BP_DIRECT	GO:0071364~cellular response to epidermal growth factor stimulus	4	1.25	0.0330957	ERRFI1, ZFP36, AKT1, ZFP36L1	284	48	19333	5.67283	1	0.659621	0.653723
GOTERM_BP_DIRECT	GO:0003151~outflow tract morphogenesis	4	1.25	0.0330957	FZD1, JUN, SOX11, TBX3	284	48	19333	5.67283	1	0.659621	0.653723
GOTERM_BP_DIRECT	GO:0001933~negative regulation of protein phosphorylation	5	1.5625	0.0335804	WWTR1, CADM1, ANGPT1, SIRPA, DUSP6	284	83	19333	4.10084	1	0.662719	0.656793
GOTERM_BP_DIRECT	GO:0001503~ossification	5	1.5625	0.0361844	SPARC, BMP1, SOST, RUNX3, DDR2	284	85	19333	4.00435	1	0.703992	0.697697
GOTERM_BP_DIRECT	GO:0050766~positive regulation of phagocytosis	4	1.25	0.0367209	CAMK1D, IL1B, SIRPA, DOCK2	284	50	19333	5.44592	1	0.703992	0.697697
GOTERM_BP_DIRECT	GO:0048839~inner ear development	4	1.25	0.0367209	CEBPA, SPARC, CEBPD, ESRRB	284	50	19333	5.44592	1	0.703992	0.697697
GOTERM_BP_DIRECT	GO:0002042~cell migration involved in sprouting angiogenesis	3	0.9375	0.0373418	EFNB2, EGR3, AKT1	284	21	19333	9.72485	1	0.709142	0.702801
GOTERM_BP_DIRECT	GO:0000165~MAPK cascade	6	1.875	0.0401912	ZFP36, IL1B, PEA15, SORBS3, DUSP6, ZFP36L1	284	128	19333	3.19097	1	0.744319	0.737663
GOTERM_BP_DIRECT	GO:0010976~positive regulation of neuron projection development	6	1.875	0.0401912	FZD1, RGS2, TMEM30A, CAMK1D, ITGA3, FEZ1	284	128	19333	3.19097	1	0.744319	0.737663
GOTERM_BP_DIRECT	GO:0007596~blood coagulation	5	1.5625	0.0403034	VWF, ITGA2, F13A1, F2RL1, PAPSS2	284	88	19333	3.86784	1	0.744319	0.737663
GOTERM_BP_DIRECT	GO:0035567~non-canonical Wnt signaling pathway	3	0.9375	0.0406871	FZD1, FRZB, FZD6	284	22	19333	9.28281	1	0.744573	0.737915
GOTERM_BP_DIRECT	GO:0003229~ventricular cardiac muscle tissue development	2	0.625	0.0432771	PPP1R13L, ADAMTS9	284	3	19333	45.3826	1	0.753009	0.746276
GOTERM_BP_DIRECT	GO:1904582~positive regulation of intracellular mRNA localization	2	0.625	0.0432771	ZFP36, ZFP36L1	284	3	19333	45.3826	1	0.753009	0.746276
GOTERM_BP_DIRECT	GO:0060160~negative regulation of dopamine receptor signaling pathway	2	0.625	0.0432771	RGS4, PALM	284	3	19333	45.3826	1	0.753009	0.746276
GOTERM_BP_DIRECT	GO:0006664~glycolipid metabolic process	2	0.625	0.0432771	ST3GAL6, FUT2	284	3	19333	45.3826	1	0.753009	0.746276
GOTERM_BP_DIRECT	GO:0036294~cellular response to decreased oxygen levels	2	0.625	0.0432771	AKT1, CPEB4	284	3	19333	45.3826	1	0.753009	0.746276
GOTERM_BP_DIRECT	GO:0035024~negative regulation of Rho protein signal transduction	3	0.9375	0.0441406	RIPOR1, ITGA3, DLC1	284	23	19333	8.87921	1	0.753009	0.746276
GOTERM_BP_DIRECT	GO:0023019~signal transduction involved in regulation of gene expression	3	0.9375	0.0441406	PDGFRA, P2RY1, TBXT	284	23	19333	8.87921	1	0.753009	0.746276
GOTERM_BP_DIRECT	GO:0006509~membrane protein ectodomain proteolysis	3	0.9375	0.0441406	BACE1, ADAM19, ADAM9	284	23	19333	8.87921	1	0.753009	0.746276
GOTERM_BP_DIRECT	GO:0030324~lung development	5	1.5625	0.0446782	PDGFRA, CEBPA, SPARC, ITGA3, FGFR2	284	91	19333	3.74033	1	0.755774	0.749016
GOTERM_BP_DIRECT	GO:0010628~positive regulation of gene expression	14	4.375	0.0461319	CEBPA, RARG, ANGPT1, ITGA3, GCGR, PDGFB, HMGA2, SOX11, ADAM19, ACTA1, GJA1, IL1B, PLP1, AKT1	284	525	19333	1.81531	1	0.762042	0.755228
GOTERM_BP_DIRECT	GO:0001889~liver development	5	1.5625	0.0461932	CEBPA, JUN, CADM1, GATA6, ASS1	284	92	19333	3.69967	1	0.762042	0.755228
GOTERM_BP_DIRECT	GO:0007193~adenylate cyclase-inhibiting G-protein coupled receptor signaling pathway	4	1.25	0.0466315	GPR37, P2RY1, PALM, GNAI1	284	55	19333	4.95083	1	0.762042	0.755228
GOTERM_BP_DIRECT	GO:0060348~bone development	4	1.25	0.0466315	GJA1, SULF1, PAPSS2, FGFR2	284	55	19333	4.95083	1	0.762042	0.755228
GOTERM_BP_DIRECT	GO:0014911~positive regulation of smooth muscle cell migration	3	0.9375	0.0476986	POSTN, ITGA2, PDGFB	284	24	19333	8.50924	1	0.762042	0.755228
GOTERM_BP_DIRECT	GO:0030099~myeloid cell differentiation	3	0.9375	0.0476986	CEBPA, ZFP36, IRF8	284	24	19333	8.50924	1	0.762042	0.755228
GOTERM_BP_DIRECT	GO:0010839~negative regulation of keratinocyte proliferation	3	0.9375	0.0476986	EFNB2, PTPRK, FGFR2	284	24	19333	8.50924	1	0.762042	0.755228
GOTERM_BP_DIRECT	GO:0043066~negative regulation of apoptotic process	14	4.375	0.0498524	ARNT2, EGR3, CAMK1D, TSLP, BCL11B, ANGPT1, GATA6, HMGA2, NOL3, TBX3, KRT18, AKT1, NUPR1, DDR2	284	530	19333	1.79818	1	0.79018	0.783114
GOTERM_BP_DIRECT	GO:0030036~actin cytoskeleton organization	7	2.1875	0.0505954	INF2, PDLIM2, DLC1, RHOU, PHACTR1, DOCK2, PRKG1	284	181	19333	2.63269	1	0.795691	0.788576
GOTERM_BP_DIRECT	GO:0046777~protein autophosphorylation	7	2.1875	0.05157	PDGFRA, FLT1, DAPK2, STK17B, AKT1, FGFR2, DDR2	284	182	19333	2.61823	1	0.804731	0.797536
GOTERM_BP_DIRECT	GO:0048146~positive regulation of fibroblast proliferation	4	1.25	0.0531457	PDGFRA, JUN, PDGFB, DDR2	284	58	19333	4.69475	1	0.822941	0.815583
GOTERM_BP_DIRECT	GO:0045332~phospholipid translocation	3	0.9375	0.0551129	TMEM30A, ATP10D, KCNN4	284	26	19333	7.85469	1	0.83864	0.831141
GOTERM_BP_DIRECT	GO:0008283~cell proliferation	7	2.1875	0.0552845	JUN, ITGA2, ESRRB, IRF2, AKT1, TACC1, ZFP36L1	284	185	19333	2.57577	1	0.83864	0.831141
GOTERM_BP_DIRECT	GO:0071230~cellular response to amino acid stimulus	4	1.25	0.0554094	PDGFRA, COL4A1, ASS1, CPEB4	284	59	19333	4.61518	1	0.83864	0.831141
GOTERM_BP_DIRECT	GO:0060070~canonical Wnt signaling pathway	5	1.5625	0.0558774	FZD1, RARG, FRZB, FZD6, SOST	284	98	19333	3.47316	1	0.839412	0.831906
GOTERM_BP_DIRECT	GO:0032275~luteinizing hormone secretion	2	0.625	0.0572839	CGA, TBX3	284	4	19333	34.037	1	0.854167	0.846529
GOTERM_BP_DIRECT	GO:0018108~peptidyl-tyrosine phosphorylation	6	1.875	0.0593767	PDGFRA, FLT1, LRRK1, PDGFB, FGFR2, DDR2	284	143	19333	2.85625	1	0.878863	0.871004
GOTERM_BP_DIRECT	GO:0007179~transforming growth factor beta receptor signaling pathway	5	1.5625	0.0610983	JUN, ITGB5, ADAM9, LTBP2, PTPRK	284	101	19333	3.37	1	0.897743	0.889716
GOTERM_BP_DIRECT	GO:0099560~synaptic membrane adhesion	3	0.9375	0.0629008	LRFN5, LRFN4, ITGA3	284	28	19333	7.29364	1	0.917531	0.909327
GOTERM_BP_DIRECT	GO:0009410~response to xenobiotic stimulus	8	2.5	0.0659205	FZD1, JUN, GAL, ITGA3, ITGA2, GATA6, DUSP6, ASS1	284	242	19333	2.25038	1	0.94218	0.933755
GOTERM_BP_DIRECT	GO:0034113~heterotypic cell-cell adhesion	3	0.9375	0.0669261	SIRPA, ITGAV, CD200	284	29	19333	7.04213	1	0.94218	0.933755
GOTERM_BP_DIRECT	GO:1904754~positive regulation of vascular associated smooth muscle cell migration	3	0.9375	0.0669261	DOCK5, PDGFB, DDR2	284	29	19333	7.04213	1	0.94218	0.933755
GOTERM_BP_DIRECT	GO:0046329~negative regulation of JNK cascade	3	0.9375	0.0669261	F2RL1, SIRPA, AKT1	284	29	19333	7.04213	1	0.94218	0.933755
GOTERM_BP_DIRECT	GO:0042493~response to drug	9	2.8125	0.06731	FZD1, JUN, GAL, ITGA3, ITGA2, GATA6, COMT, DUSP6, ASS1	284	293	19333	2.09101	1	0.94218	0.933755
GOTERM_BP_DIRECT	GO:0002931~response to ischemia	4	1.25	0.0673989	GJA1, AKT1, NOL3, CPEB4	284	64	19333	4.25462	1	0.94218	0.933755
GOTERM_BP_DIRECT	GO:0045637~regulation of myeloid cell differentiation	2	0.625	0.0710864	RARG, MAFB	284	5	19333	27.2296	1	0.960382	0.951795
GOTERM_BP_DIRECT	GO:0050672~negative regulation of lymphocyte proliferation	2	0.625	0.0710864	GAL, SOX11	284	5	19333	27.2296	1	0.960382	0.951795
GOTERM_BP_DIRECT	GO:0035655~interleukin-18-mediated signaling pathway	2	0.625	0.0710864	PDGFB, AKT1	284	5	19333	27.2296	1	0.960382	0.951795
GOTERM_BP_DIRECT	GO:0042758~long-chain fatty acid catabolic process	2	0.625	0.0710864	GLYATL2, ACADL	284	5	19333	27.2296	1	0.960382	0.951795
GOTERM_BP_DIRECT	GO:0070873~regulation of glycogen metabolic process	2	0.625	0.0710864	POMC, GCGR	284	5	19333	27.2296	1	0.960382	0.951795
GOTERM_BP_DIRECT	GO:0009880~embryonic pattern specification	3	0.9375	0.0752227	MEIS1, MEIS3, FGFR2	284	31	19333	6.5878	1	0.989694	0.980845
GOTERM_BP_DIRECT	GO:0035987~endodermal cell differentiation	3	0.9375	0.0752227	ITGB5, HMGA2, ITGAV	284	31	19333	6.5878	1	0.989694	0.980845
GOTERM_BP_DIRECT	GO:0009314~response to radiation	3	0.9375	0.0752227	BACE1, JUN, CXCL12	284	31	19333	6.5878	1	0.989694	0.980845
GOTERM_BP_DIRECT	GO:0032967~positive regulation of collagen biosynthetic process	3	0.9375	0.0752227	CREB3L1, ITGA2, DDR2	284	31	19333	6.5878	1	0.989694	0.980845
GOTERM_BP_DIRECT	GO:0007229~integrin-mediated signaling pathway	5	1.5625	0.0782422	ITGB5, ITGA3, ITGA2, ADAM9, ITGAV	284	110	19333	3.09427	1	1	0.991551
GOTERM_BP_DIRECT	GO:0048706~embryonic skeletal system development	3	0.9375	0.0794875	DLX1, SULF1, TBXT	284	32	19333	6.38193	1	1	0.991551
GOTERM_BP_DIRECT	GO:0043552~positive regulation of phosphatidylinositol 3-kinase activity	3	0.9375	0.0794875	PDGFRA, FLT1, PDGFB	284	32	19333	6.38193	1	1	0.991551
GOTERM_BP_DIRECT	GO:0050729~positive regulation of inflammatory response	5	1.5625	0.0802811	CEBPA, TSLP, IL1B, ITGA2, SERPINE1	284	111	19333	3.06639	1	1	0.991551
GOTERM_BP_DIRECT	GO:0043627~response to estrogen	4	1.25	0.0804602	KRT19, GAL, GATA6, COMT	284	69	19333	3.94632	1	1	0.991551
GOTERM_BP_DIRECT	GO:0007218~neuropeptide signaling pathway	5	1.5625	0.0823464	POMC, NPPB, GAL, GPR37, CPE	284	112	19333	3.03902	1	1	0.991551
GOTERM_BP_DIRECT	GO:0014070~response to organic cyclic compound	4	1.25	0.0831951	BTG2, FST, COMT, DUSP6	284	70	19333	3.88994	1	1	0.991551
GOTERM_BP_DIRECT	GO:0048661~positive regulation of smooth muscle cell proliferation	4	1.25	0.0831951	ITGA2, PDGFB, AKT1, FGFR2	284	70	19333	3.88994	1	1	0.991551
GOTERM_BP_DIRECT	GO:0006954~inflammatory response	11	3.4375	0.0833478	NLRP9, GAL, CAMK1D, IL1B, CCL3L3, RARRES2, PLP1, F2RL1, PLD4, OLR1, AKT1	284	413	19333	1.81311	1	1	0.991551
GOTERM_BP_DIRECT	GO:0060706~cell differentiation involved in embryonic placenta development	2	0.625	0.0846876	KRT19, KRT8	284	6	19333	22.6913	1	1	0.991551
GOTERM_BP_DIRECT	GO:0060547~negative regulation of necrotic cell death	2	0.625	0.0846876	NOL3, DDR2	284	6	19333	22.6913	1	1	0.991551
GOTERM_BP_DIRECT	GO:1903038~negative regulation of leukocyte cell-cell adhesion	2	0.625	0.0846876	AKT1, ASS1	284	6	19333	22.6913	1	1	0.991551
GOTERM_BP_DIRECT	GO:0008015~blood circulation	3	0.9375	0.0882344	CXCL12, MYOF, OLR1	284	34	19333	6.00652	1	1	0.991551
GOTERM_BP_DIRECT	GO:0050873~brown fat cell differentiation	3	0.9375	0.0882344	CEBPA, RGS2, EBF2	284	34	19333	6.00652	1	1	0.991551
GOTERM_BP_DIRECT	GO:1900182~positive regulation of protein localization to nucleus	3	0.9375	0.0882344	WWTR1, DTX3L, AKT1	284	34	19333	6.00652	1	1	0.991551
GOTERM_BP_DIRECT	GO:0035924~cellular response to vascular endothelial growth factor stimulus	3	0.9375	0.0882344	FLT1, EGR3, AKT1	284	34	19333	6.00652	1	1	0.991551
GOTERM_BP_DIRECT	GO:0048008~platelet-derived growth factor receptor signaling pathway	3	0.9375	0.0882344	PDGFRA, PDGFB, STON1	284	34	19333	6.00652	1	1	0.991551
GOTERM_BP_DIRECT	GO:0006508~proteolysis	11	3.4375	0.0883753	MMP12, BACE1, GZMK, ADAMTS5, ST14, DPP7, BMP1, PRSS16, TMPRSS2, OLR1, ADAMTS9	284	418	19333	1.79142	1	1	0.991551
GOTERM_BP_DIRECT	GO:0033674~positive regulation of kinase activity	4	1.25	0.0916344	PDGFRA, FLT1, FGFR2, DDR2	284	73	19333	3.73008	1	1	0.991551
GOTERM_BP_DIRECT	GO:0001934~positive regulation of protein phosphorylation	7	2.1875	0.0920639	FZD1, ANGPT1, LIMCH1, IL1B, RARRES2, P2RY1, AKT1	284	212	19333	2.24772	1	1	0.991551
GOTERM_BP_DIRECT	GO:0030522~intracellular receptor signaling pathway	3	0.9375	0.0927106	ESRRB, AHRR, NR2F2	284	35	19333	5.83491	1	1	0.991551
GOTERM_BP_DIRECT	GO:0007219~Notch signaling pathway	5	1.5625	0.0930591	DLX1, CEBPA, KRT19, DTX3L, MAML2	284	117	19333	2.90914	1	1	0.991551
GOTERM_BP_DIRECT	GO:0045892~negative regulation of transcription, DNA-templated	14	4.375	0.0948237	FZD1, CEBPA, JUN, CEBPD, PDGFB, GATA6, HMGA2, PTPRK, NR2F2, TRERF1, TBX3, MDFIC, CREB3L1, HAND1	284	591	19333	1.61258	1	1	0.991551
GOTERM_BP_DIRECT	GO:0001701~in utero embryonic development	7	2.1875	0.0952372	PDGFRA, ARNT2, ANGPT1, RDH10, GATA6, FGFR2, TBX3	284	214	19333	2.22672	1	1	0.991551
GOTERM_BP_DIRECT	GO:0043488~regulation of mRNA stability	3	0.9375	0.0972513	ZFP36, AKT1, ZFP36L1	284	36	19333	5.67283	1	1	0.991551
GOTERM_BP_DIRECT	GO:1905606~regulation of presynapse assembly	3	0.9375	0.0972513	FZD1, LRFN5, LRFN4	284	36	19333	5.67283	1	1	0.991551
GOTERM_BP_DIRECT	GO:0019933~cAMP-mediated signaling	3	0.9375	0.0972513	GAL, PDE4D, CAP2	284	36	19333	5.67283	1	1	0.991551
GOTERM_BP_DIRECT	GO:0060449~bud elongation involved in lung branching	2	0.625	0.0980902	RDH10, FGFR2	284	7	19333	19.4497	1	1	0.991551
GOTERM_BP_DIRECT	GO:0006929~substrate-dependent cell migration	2	0.625	0.0980902	ITGA2, STON1	284	7	19333	19.4497	1	1	0.991551
GOTERM_BP_DIRECT	GO:2000144~positive regulation of DNA-templated transcription, initiation	2	0.625	0.0980902	CEBPA, JUN	284	7	19333	19.4497	1	1	0.991551
GOTERM_BP_DIRECT	GO:0017145~stem cell division	2	0.625	0.0980902	WWTR1, ESRRB	284	7	19333	19.4497	1	1	0.991551
GOTERM_BP_DIRECT	GO:0033591~response to L-ascorbic acid	2	0.625	0.0980902	SPARC, ITGA2	284	7	19333	19.4497	1	1	0.991551

## Sheet: cluster5
Category	Term	Count	%	PValue	Genes	List Total	Pop Hits	Pop Total	Fold Enrichment	Bonferroni	Benjamini	FDR
GOTERM_BP_DIRECT	GO:0006468~protein phosphorylation	16	5.35117	0.00349721	NPR2, DAPK3, RIPK4, HIPK2, ERN1, HCK, NRBP2, OBSCN, NUAK2, PDIK1L, WNK2, COQ8B, JAK2, TRIB2, MAP3K14, MAP3K5	261	503	19333	2.35619	0.997885	1	1
GOTERM_BP_DIRECT	GO:0008360~regulation of cell shape	8	2.67559	0.00488714	HCK, EPB41L3, PALM3, DAPK3, LPAR1, ATP10A, PLXNA3, VEGFA	261	154	19333	3.84794	0.999818	1	1
GOTERM_BP_DIRECT	GO:0016055~Wnt signaling pathway	9	3.01003	0.00530274	AMER2, TNKS2, WNT8A, AXIN1, PLCG2, KREMEN1, TSPAN12, WNT2, PKD1	261	197	19333	3.38404	0.999913	1	1
GOTERM_BP_DIRECT	GO:0046330~positive regulation of JNK cascade	6	2.00669	0.0104321	SEMA3A, AXIN1, RIPK1, EDA2R, HIPK2, MAP3K5	261	98	19333	4.53507	1	1	1
GOTERM_BP_DIRECT	GO:0030036~actin cytoskeleton organization	8	2.67559	0.0114277	ARHGEF10, NUAK2, IQSEC1, KLHL17, SPIRE2, PIP5K1C, ADRA2A, SSH1	261	181	19333	3.27394	1	1	1
GOTERM_BP_DIRECT	GO:0016192~vesicle-mediated transport	9	3.01003	0.0141419	ARL4C, AP5M1, SYT2, RAB25, SPIRE2, CLTB, STX4, NCALD, SYT17	261	234	19333	2.84895	1	1	1
GOTERM_BP_DIRECT	GO:0015031~protein transport	13	4.34783	0.0161792	CUBN, PGAP1, RHBDF2, EIF5A2, USE1, PLEKHA8, GLE1, ARHGAP33, UEVLD, AP5M1, RAB25, MYO6, SPIRE2	261	439	19333	2.1935	1	1	1
GOTERM_BP_DIRECT	GO:0055085~transmembrane transport	9	3.01003	0.0173599	SV2A, SLC22A17, ABCB4, CYBRD1, ATP13A2, CYB561D1, SLC25A23, SLC16A14, SLC18A2	261	243	19333	2.74344	1	1	1
GOTERM_BP_DIRECT	GO:0006836~neurotransmitter transport	4	1.33779	0.0199775	SLC6A6, SLC6A8, SLC1A2, SLC18A2	261	43	19333	6.89049	1	1	1
GOTERM_BP_DIRECT	GO:0050995~negative regulation of lipid catabolic process	3	1.00334	0.0214517	HCAR2, FMC1, ADRA2A	261	17	19333	13.0717	1	1	1
GOTERM_BP_DIRECT	GO:0045944~positive regulation of transcription from RNA polymerase II promoter	26	8.69565	0.0218111	GMEB1, CRTC1, WNT8A, PKD1, SPIB, SBNO2, SIX4, ZNF407, MYO6, DPF3, RIPK1, JAK2, ZNF445, WNT2, EGR1, FOXF2, CAVIN4, TFEB, RGMA, HIPK2, RUNX1, VEGFA, PER1, ZNF319, MAML3, ZNF597	261	1210	19333	1.59165	1	1	1
GOTERM_BP_DIRECT	GO:0051403~stress-activated MAPK cascade	3	1.00334	0.0239219	DUSP10, MAPK13, MAP3K5	261	18	19333	12.3455	1	1	1
GOTERM_BP_DIRECT	GO:0006919~activation of cysteine-type endopeptidase activity involved in apoptotic process	5	1.67224	0.0247041	DAP, NLRP12, KHDC1, JAK2, ROBO1	261	82	19333	4.51663	1	1	1
GOTERM_BP_DIRECT	GO:0017158~regulation of calcium ion-dependent exocytosis	3	1.00334	0.0291902	SYT2, DOC2A, SYT17	261	20	19333	11.1109	1	1	1
GOTERM_BP_DIRECT	GO:0090630~activation of GTPase activity	6	2.00669	0.0295037	ARHGEF10, SIPA1L1, NTRK3, TBC1D2B, RAP1GAP, ARHGAP24	261	128	19333	3.47216	1	1	1
GOTERM_BP_DIRECT	GO:0070373~negative regulation of ERK1 and ERK2 cascade	5	1.67224	0.0309688	NLRP12, DUSP10, RGS14, WNK2, EPHB2	261	88	19333	4.20868	1	1	1
GOTERM_BP_DIRECT	GO:0030182~neuron differentiation	7	2.34114	0.031249	NRBP2, RTN1, DAPK3, WNT8A, WNT2, HIPK2, RUNX1	261	175	19333	2.96291	1	1	1
GOTERM_BP_DIRECT	GO:0061001~regulation of dendritic spine morphogenesis	3	1.00334	0.0319815	ARHGAP33, SIPA1L1, LZTS3	261	21	19333	10.5818	1	1	1
GOTERM_BP_DIRECT	GO:0006915~apoptotic process	15	5.01672	0.0358237	IFI27L2, TNFAIP8, SEMA3A, DAPK3, AXIN1, KREMEN1, NME3, TCIRG1, MFSD10, DAP, ATCAY, NUAK2, EPB41L3, RIPK1, JAK2	261	607	19333	1.83046	1	1	1
GOTERM_BP_DIRECT	GO:0046777~protein autophosphorylation	7	2.34114	0.0367073	ERN1, HCK, WNK2, DAPK3, RIPK1, ATP13A2, JAK2	261	182	19333	2.84895	1	1	1
GOTERM_BP_DIRECT	GO:0042472~inner ear morphogenesis	4	1.33779	0.0395502	SIX4, MYO6, EPHB2, CELSR1	261	56	19333	5.29091	1	1	1
GOTERM_BP_DIRECT	GO:0036303~lymph vessel morphogenesis	2	0.668896	0.0398074	PKD1, VEGFA	261	3	19333	49.3819	1	1	1
GOTERM_BP_DIRECT	GO:1902047~polyamine transmembrane transport	2	0.668896	0.0398074	ATP13A2, SLC18B1	261	3	19333	49.3819	1	1	1
GOTERM_BP_DIRECT	GO:0042249~establishment of planar polarity of embryonic epithelium	2	0.668896	0.0398074	FOXF2, CELSR1	261	3	19333	49.3819	1	1	1
GOTERM_BP_DIRECT	GO:0006188~IMP biosynthetic process	2	0.668896	0.0398074	AMPD2, AMPD3	261	3	19333	49.3819	1	1	1
GOTERM_BP_DIRECT	GO:0034644~cellular response to UV	4	1.33779	0.0450588	TMEM161A, ERCC4, CUL4B, MAPK13	261	59	19333	5.02188	1	1	1
GOTERM_BP_DIRECT	GO:0010842~retina layer formation	3	1.00334	0.0473814	MEGF11, TSPAN12, HIPK2	261	26	19333	8.54686	1	1	1
GOTERM_BP_DIRECT	GO:0097485~neuron projection guidance	2	0.668896	0.0527226	DPYSL4, PLXNA3	261	4	19333	37.0364	1	1	1
GOTERM_BP_DIRECT	GO:0050727~regulation of inflammatory response	5	1.67224	0.0549081	HCK, SBNO2, NLRP12, ADAMTS12, JAK2	261	106	19333	3.494	1	1	1
GOTERM_BP_DIRECT	GO:0007498~mesoderm development	3	1.00334	0.0612532	HCK, JAK2, VEGFA	261	30	19333	7.40728	1	1	1
GOTERM_BP_DIRECT	GO:0060291~long-term synaptic potentiation	4	1.33779	0.0614822	RGS14, STX4, ITPR3, GIP	261	67	19333	4.42226	1	1	1
GOTERM_BP_DIRECT	GO:0050729~positive regulation of inflammatory response	5	1.67224	0.0629254	NLRP12, RIPK1, JAK2, NEAT1, MAPK13	261	111	19333	3.33661	1	1	1
GOTERM_BP_DIRECT	GO:0043524~negative regulation of neuron apoptotic process	6	2.00669	0.0639182	NRBP2, SIX4, IL6ST, JAK2, CLN8, HIPK2	261	159	19333	2.7952	1	1	1
GOTERM_BP_DIRECT	GO:0043410~positive regulation of MAPK cascade	6	2.00669	0.0652904	NTRK3, PLCG2, LPAR1, JAK2, ADRA2A, VEGFA	261	160	19333	2.77773	1	1	1
GOTERM_BP_DIRECT	GO:0021785~branchiomotor neuron axon guidance	2	0.668896	0.0654647	SEMA3A, PLXNA3	261	5	19333	29.6291	1	1	1
GOTERM_BP_DIRECT	GO:0032264~IMP salvage	2	0.668896	0.0654647	AMPD2, AMPD3	261	5	19333	29.6291	1	1	1
GOTERM_BP_DIRECT	GO:0021637~trigeminal nerve structural organization	2	0.668896	0.0654647	SEMA3A, PLXNA3	261	5	19333	29.6291	1	1	1
GOTERM_BP_DIRECT	GO:0061551~trigeminal ganglion development	2	0.668896	0.0654647	SIX4, SEMA3A	261	5	19333	29.6291	1	1	1
GOTERM_BP_DIRECT	GO:0071705~nitrogen compound transport	2	0.668896	0.0654647	SLC6A6, SLC6A8	261	5	19333	29.6291	1	1	1
GOTERM_BP_DIRECT	GO:0030335~positive regulation of cell migration	8	2.67559	0.0665487	SEMA3A, NTRK3, DAPK3, STX4, EPHB2, JAK2, ADRA2A, VEGFA	261	264	19333	2.24463	1	1	1
GOTERM_BP_DIRECT	GO:0001934~positive regulation of protein phosphorylation	7	2.34114	0.0672719	NTRK3, AXIN1, RIPK1, FNIP1, PGF, HIPK2, VEGFA	261	212	19333	2.4458	1	1	1
GOTERM_BP_DIRECT	GO:0017156~calcium ion regulated exocytosis	3	1.00334	0.0686445	SYT2, SDF4, SYT17	261	32	19333	6.94432	1	1	1
GOTERM_BP_DIRECT	GO:0006887~exocytosis	5	1.67224	0.0697583	DOC2A, RAB25, STX4, SYTL3, SYT17	261	115	19333	3.22056	1	1	1
GOTERM_BP_DIRECT	GO:0051056~regulation of small GTPase mediated signal transduction	5	1.67224	0.0715239	ARHGEF10, OBSCN, ARHGEF12, SIPA1L1, RAP1GAP	261	116	19333	3.19279	1	1	1
GOTERM_BP_DIRECT	GO:0002040~sprouting angiogenesis	3	1.00334	0.0724448	TMEM215, PGF, VEGFA	261	33	19333	6.73389	1	1	1
GOTERM_BP_DIRECT	GO:0070301~cellular response to hydrogen peroxide	4	1.33779	0.0778111	ERN1, RIPK1, MAPK13, MAP3K5	261	74	19333	4.00393	1	1	1
GOTERM_BP_DIRECT	GO:0097300~programmed necrotic cell death	2	0.668896	0.078036	RIPK1, MAP3K5	261	6	19333	24.6909	1	1	1
GOTERM_BP_DIRECT	GO:0060754~positive regulation of mast cell chemotaxis	2	0.668896	0.078036	PGF, VEGFA	261	6	19333	24.6909	1	1	1
GOTERM_BP_DIRECT	GO:0097190~apoptotic signaling pathway	4	1.33779	0.0827917	IFI27L2, DAP, DAPK3, MAP3K5	261	76	19333	3.89857	1	1	1
GOTERM_BP_DIRECT	GO:0035556~intracellular signal transduction	11	3.67893	0.0866343	NRBP2, NUAK2, SHC3, RGS14, NPR2, WNK2, DAPK3, PLCG2, ADCY2, JAK2, MAPK13	261	453	19333	1.79868	1	1	1
GOTERM_BP_DIRECT	GO:0046033~AMP metabolic process	2	0.668896	0.0904389	AMPD2, AMPD3	261	7	19333	21.1637	1	1	1
GOTERM_BP_DIRECT	GO:0021828~gonadotrophin-releasing hormone neuronal migration to the hypothalamus	2	0.668896	0.0904389	SEMA3A, PLXNA3	261	7	19333	21.1637	1	1	1
GOTERM_BP_DIRECT	GO:0048678~response to axon injury	3	1.00334	0.0923932	NTRK3, PLCG2, GIP	261	38	19333	5.84785	1	1	1
GOTERM_BP_DIRECT	GO:0043406~positive regulation of MAP kinase activity	4	1.33779	0.0931499	NTRK3, ADRA2A, ROBO1, VEGFA	261	80	19333	3.70364	1	1	1
GOTERM_BP_DIRECT	GO:0010976~positive regulation of neuron projection development	5	1.67224	0.0944464	NDRG4, NTRK3, P3H1, ALKAL2, RGMA	261	128	19333	2.89347	1	1	1
GOTERM_BP_DIRECT	GO:0031175~neuron projection development	5	1.67224	0.0985681	GPRIN3, CAMSAP3, ATCAY, CUL4B, RGMA	261	130	19333	2.84895	1	1	1

## Sheet: cluster6,7,8
Category	Term	Count	%	PValue	Genes	List Total	Pop Hits	Pop Total	Fold Enrichment	Bonferroni	Benjamini	FDR
GOTERM_BP_DIRECT	GO:0007155~cell adhesion	62	8.80682	8.98549e-17	SEMA5A, LGALS3BP, COL18A1, SPON2, CNTNAP1, COL16A1, TGFB1I1, COL12A1, TNC, CIB1, SLC7A11, RND3, CLDN1, LOXL2, ICAM1, CDH6, ALCAM, ADGRE5, CYP1B1, TNFRSF12A, ITGA1, RHOB, CLDN3, CDHR1, COL6A1, NINJ1, ADAM12, CDH11, MXRA8, ITGA8, CERCAM, COL6A3, COL8A1, CD44, EPHA2, ENG, CD151, SRC, NEDD9, THBS2, THBS1, PCDH18, PCDH17, NUAK1, EFS, GPNMB, SPOCK1, IGFBP7, CTNNA3, HES1, FN1, PARVA, LAMB1, L1CAM, COL1A…	638	555	19333	3.38515	4.32543e-13	3.50075e-13	3.37585e-13
GOTERM_BP_DIRECT	GO:0001525~angiogenesis	35	4.97159	3.30159e-12	COL18A1, ECM1, CXCL8, SHC1, EPAS1, PDGFA, CIB1, PTGS2, HS6ST1, TMEM100, MYDGF, CALD1, GJA5, CYP1B1, PDGFRB, ANGPT2, TNFRSF12A, CEMIP2, CAV1, FN1, VEGFB, FZD8, HSPG2, RHOB, APLN, COL4A2, HAND2, NINJ1, HOXB3, COL8A1, MYH9, ACKR3, TGFBI, TEK, ENG	638	253	19333	4.19205	1.2863e-08	6.43149e-09	6.20203e-09
GOTERM_BP_DIRECT	GO:0030198~extracellular matrix organization	26	3.69318	1.89895e-10	COL18A1, COL16A1, OLFML2B, COL11A1, TNFRSF11B, OLFML2A, ADAMTS4, ADAMTS2, MMP1, FOXF1, COL1A1, SMOC2, MMP11, COL3A1, CCDC80, COL1A2, COL4A2, MMP16, CRISPLD2, COL5A2, BCL3, ITGA8, COL8A1, VWA1, COL9A3, TGFBI	638	165	19333	4.77494	7.39829e-07	2.4661e-07	2.37811e-07
GOTERM_BP_DIRECT	GO:0030199~collagen fibril organization	16	2.27273	6.69492e-10	TGFB2, LUM, COL11A1, COL12A1, PLOD3, LOXL2, EXT1, GREM1, COL1A1, MMP11, COL3A1, ADAMTS2, COL1A2, LOX, COL5A2, CYP1B1	638	60	19333	8.08067	2.60834e-06	6.04514e-07	5.82947e-07
GOTERM_BP_DIRECT	GO:0042493~response to drug	34	4.82955	7.91588e-10	RET, COL18A1, CDKN1A, NNMT, SEMA3C, SRC, MGST1, LPL, TNFRSF11B, PTGS2, THBS1, NPAS2, ICAM1, CCND1, CDH1, MYC, TIMP2, TSPO, B2M, TGFB2, ANXA1, TRPA1, SRD5A1, VEGFB, CYBA, INHBA, COL1A1, FOSL1, SFRP1, LOX, CYP1A1, PAM, ADA, ENG	638	293	19333	3.51633	3.08402e-06	6.04514e-07	5.82947e-07
GOTERM_BP_DIRECT	GO:0030335~positive regulation of cell migration	32	4.54545	9.30977e-10	SEMA5A, RET, CEMIP, CD151, NOTCH1, SEMA3C, LEF1, NEDD9, PDGFA, CIB1, THBS1, CLDN1, EGFR, MYLK, FAM83H, PPP3CA, GPNMB, PLAU, PDGFC, HAS2, PDGFRB, EDN1, FOXF1, CAV1, LAMB1, RHOD, F3, COL1A1, CLDN3, SNAI2, TDGF1, EPHA2	638	264	19333	3.67303	3.62708e-06	6.04514e-07	5.82947e-07
GOTERM_BP_DIRECT	GO:0007165~signal transduction	83	11.7898	3.07459e-09	RET, LGALS3BP, CXCL6, CNTNAP1, ECM1, OLFML2B, RTKN, CXCL8, RASL11B, IRS1, GMFG, DGKA, ADM, OLFML2A, METRNL, CCND3, ALCAM, PLAU, RGS1, PDE4B, CASP1, RAC2, TIMP1, PDE8B, INSL4, PDGFRB, IL11, GPR39, ANXA1, IGFBP5, METRN, IGFBP4, ANXA4, PLAUR, TNFRSF1A, SIGIRR, GREM1, GPRC5A, RASA3, TRAF3, S100A6, PDE5A, PLPP2, RIN2, SRC, SHC1, EPAS1, NEDD9, STC1, TNFRSF11B, TANK, EGFR, C3, FAM83H, FAM83G, TTR, GPNMB…	638	1268	19333	1.98352	1.19785e-05	1.71123e-06	1.65018e-06
GOTERM_BP_DIRECT	GO:0045766~positive regulation of angiogenesis	24	3.40909	4.72178e-09	SEMA5A, ECM1, CXCL8, ANGPT2, WNT5A, VEGFB, ADM, GATA2, ETS1, F3, THBS1, RHOB, C3, GREM1, MYDGF, SMOC2, DDAH1, RRAS, ADAM12, NINJ1, CYP1B1, TEK, NODAL, ENG	638	164	19333	4.43451	1.83959e-05	2.29951e-06	2.21747e-06
GOTERM_BP_DIRECT	GO:0001666~response to hypoxia	25	3.55114	8.49336e-09	EPAS1, SLC2A1, PDGFA, ADM, PLAT, ETS1, THBS1, CYGB, LOXL2, PLAU, PENK, CASP1, CAPN2, TGFB2, ANGPT2, CAV1, VEGFB, CYBA, CLDN3, CYP1A1, NOX4, TEK, PAM, ADA, ENG	638	183	19333	4.13969	3.30896e-05	3.67668e-06	3.54551e-06
GOTERM_BP_DIRECT	GO:0008285~negative regulation of cell proliferation	42	5.96591	1.07131e-08	COL18A1, CDKN1A, NOTCH1, CXCL8, SERPINE2, TGFB1I1, ADM, CIB1, IFI35, PTGS2, ETS1, THBS1, GLI3, GPNMB, NACC2, LMNA, TIMP2, CYP1B1, ZNF503, IGFBP7, IGFBP6, CER1, CDKN2D, TGFB2, CDKN2B, CDKN2A, DUSP1, IGFBP3, ITGA1, INHBA, BMP7, BMP4, FOSL1, SFRP1, IL6, CLDN3, CDK6, DDAH1, ASPH, IRF1, NOX4, ACKR3	638	464	19333	2.7429	4.17372e-05	4.17381e-06	4.0249e-06
GOTERM_BP_DIRECT	GO:0043066~negative regulation of apoptotic process	45	6.39205	1.99605e-08	CDKN1A, SHC1, SRC, LEF1, IFI6, CIB1, THBS1, EGFR, GLI3, MYDGF, PRDX2, SOCS3, CHST11, MYC, TIMP1, NKX2-5, TGM2, IER3, PDGFRB, PRNP, OPN3, ANXA1, WFS1, DUSP1, SIAH2, ANXA4, WNT5A, PLAUR, VEGFB, SERPINB9, MITF, DKK1, NFKB1, BMP4, GREM1, SFRP1, IL6, TCIM, AXL, BCL3, FAS, TEK, TDGF1, CD44, LIMS2	638	530	19333	2.57285	7.77631e-05	7.06964e-06	6.81742e-06
GOTERM_BP_DIRECT	GO:0008284~positive regulation of cell proliferation	46	6.53409	2.50503e-08	SHC4, SLC35F6, NOTCH1, SHC1, IRS1, ODC1, LEF1, TNC, PDGFA, ADM, CIB1, ETS1, THBS1, AREG, EGFR, MYC, NPY, PDGFC, RAC2, HAS2, HES1, TIMP1, CAPN1, NKX2-5, IL13RA1, PDGFRB, IL11, NTRK2, TGFB2, EDN1, SPHK2, FN1, MATK, NRG1, MEIS2, RUNX2, TBX2, BMP4, GREM1, FOSL1, SFRP1, IL6, TNFSF4, CD248, TDGF1, SHANK2	638	553	19333	2.52064	9.75913e-05	8.13301e-06	7.84284e-06
GOTERM_BP_DIRECT	GO:0042060~wound healing	18	2.55682	4.22955e-08	PDGFRB, CDKN1A, TGFB2, SDC4, TPM1, WNT5A, TNC, ARHGEF19, PDGFA, NRG1, EGFR, GLI3, EXT1, COL1A1, PPP3CA, COL3A1, LOX, ENG	638	103	19333	5.29558	0.00016477	1.26756e-05	1.22234e-05
GOTERM_BP_DIRECT	GO:0009410~response to xenobiotic stimulus	27	3.83523	1.29775e-07	RET, NNMT, SEMA3C, SRC, PDGFA, LPL, TNFRSF11B, AHR, PTGS2, THBS1, NPAS2, CCND1, CDH1, MYC, TSPO, TGFB2, TRPA1, SRD5A1, CYBA, INHBA, COL1A1, FOSL1, SFRP1, LOX, PAM, SHANK2, ENG	638	242	19333	3.38086	0.000505475	3.61145e-05	3.4826e-05
GOTERM_BP_DIRECT	GO:0030509~BMP signaling pathway	16	2.27273	1.70049e-07	TGFB2, LEFTY1, GDF15, LEF1, WNT5A, BMP7, RUNX2, TMEM100, BMP4, EXT1, FAM83G, SFRP1, HES1, LEFTY2, NODAL, ENG	638	88	19333	5.50955	0.000662292	4.41674e-05	4.25916e-05
GOTERM_BP_DIRECT	GO:0016477~cell migration	28	3.97727	3.44616e-07	LAMA5, CD151, PRAG1, SDC4, SH3KBP1, NEDD9, RND3, THBS1, EFS, HES1, CTNNA3, IGFBP6, GPC6, RHBDF1, PDGFRB, TGFB2, LAMB2, LAMB1, L1CAM, RHOD, RHOB, PALLD, AXL, FAT1, CD248, CD44, ENG, EPHA2	638	271	19333	3.13089	0.00134172	8.39139e-05	8.09201e-05
GOTERM_BP_DIRECT	GO:0006508~proteolysis	36	5.11364	4.70512e-07	COLEC10, CFH, C1S, RNPEPL1, HTRA3, HTRA1, PLAT, CPZ, MST1L, TANK, ADAMTS4, THBD, DNPEP, PLAU, CASP4, CASP1, CAPN2, NRIP3, CAPN1, PGPEP1, TGM2, CTSB, RHBDF1, MMP1, ADAM33, ADAM11, PCOLCE, FAM111A, MMP11, MMP16, PAPPA, ADAM12, REN, KLKB1, TRABD2A, OTULINL	638	418	19333	2.60979	0.00183143	0.00010783	0.000103983
GOTERM_BP_DIRECT	GO:0007565~female pregnancy	16	2.27273	5.49557e-07	SLC38A1, COL16A1, IGFBP5, SPHK2, SLC2A1, ADM, ETS1, FOSL1, THBD, PSG5, PAPPA, CAPN2, GNAS, SLC38A2, SLC19A1, TEAD3	638	96	19333	5.05042	0.00213878	0.000118948	0.000114705
GOTERM_BP_DIRECT	GO:0001649~osteoblast differentiation	18	2.55682	7.50335e-07	IGFBP5, IGFBP3, LEF1, TNC, GLI3, RUNX2, BMP4, MRC2, COL1A1, SFRP1, LOX, GPNMB, HAND2, COL6A1, ITGA11, PENK, SNAI2, EPHA2	638	125	19333	4.36356	0.00291904	0.000153858	0.000148369
GOTERM_BP_DIRECT	GO:0032355~response to estradiol	17	2.41477	8.08385e-07	PDGFRB, ANXA1, DUSP1, PDGFA, PTGS2, TFPI, ETS1, BMP7, AREG, NCOR2, COL1A1, CCND1, MYC, PENK, CYP1B1, BID, PAM	638	112	19333	4.59949	0.00314451	0.000157473	0.000151855
GOTERM_BP_DIRECT	GO:0071260~cellular response to mechanical stimulus	15	2.13068	9.06133e-07	SLC2A1, TNFRSF10B, CYBA, PTGS2, EGFR, NFKB1, TNFRSF1A, COL1A1, IRF1, CASP1, FAS, PIEZO1, LTBR, SLC38A2, ENG	638	87	19333	5.22457	0.00352407	0.00016249	0.000156693
GOTERM_BP_DIRECT	GO:0006915~apoptotic process	45	6.39205	9.17552e-07	SHC4, HIP1, RTKN, PLEKHF1, SH3KBP1, IFI6, CIB1, TNFRSF11B, AHR, MYDGF, DRAM1, CHST11, ZMAT3, CASP4, CASP1, C19ORF12, S100A14, BID, PHLDA1, BOK, IER3, TNFRSF12A, CDKN2A, BIK, SIAH2, IGFBP3, RASSF7, TNFRSF10B, SERPINB9, NFKB1, RHOB, TNFRSF1A, TBX2, GULP1, GREM1, PLSCR1, MARCKS, IFI27, TCIM, TRAF3, IRF1, FAS, PAEP, LTBR, SGK1	638	607	19333	2.24648	0.0035684	0.00016249	0.000156693
GOTERM_BP_DIRECT	GO:0006954~inflammatory response	35	4.97159	1.00829e-06	CXCL6, CEBPB, ECM1, CXCL8, PTGER2, ADM, IL1RAP, PTGS2, THBS1, C3, ADGRE5, CASP4, NFKBIZ, BDKRB2, SCYL1, GSDMD, ANXA1, IGFBP4, IL1R1, CYBA, HSPG2, NFKB1, TNFRSF1A, NFATC4, LACC1, IL6, AXL, CAMK4, TNFSF4, NINJ1, MAPKAPK2, NOX4, CD44, IL18R1, EPHA2	638	413	19333	2.56801	0.00392061	0.000170796	0.000164703
GOTERM_BP_DIRECT	GO:0051897~positive regulation of protein kinase B signaling	18	2.55682	1.17704e-06	SEMA5A, RET, HIP1, IGFBP5, GDF15, SRC, VEGFB, PDGFA, NRG1, F3, THBS1, EGFR, MYDGF, MC1R, AXL, NOX4, TEK, ENG	638	129	19333	4.22826	0.00457526	0.000191073	0.000184256
GOTERM_BP_DIRECT	GO:0071347~cellular response to interleukin-1	15	2.13068	1.38266e-06	EDN1, CEBPB, CXCL8, TFPI, TANK, NFKB1, ICAM1, SFRP1, NLRP7, MYC, HAS2, HES1, GBP2, GBP1, GBP3	638	90	19333	5.05042	0.00537236	0.000206126	0.000198772
GOTERM_BP_DIRECT	GO:0043410~positive regulation of MAPK cascade	20	2.84091	1.41385e-06	RET, IL11, NTRK2, SHC2, SHC1, GDF15, CAV2, IGFBP4, IGFBP3, ITGA1, PDGFA, BMP4, MYDGF, PRDX2, IL6, TIMP2, IGFBP6, TEK, TDGF1, AVPI1	638	160	19333	3.78781	0.00549323	0.000206126	0.000198772
GOTERM_BP_DIRECT	GO:0098609~cell-cell adhesion	22	3.125	1.42849e-06	LAMA5, ANXA1, SHC1, FOXF1, SRC, ITGA1, EGFR, ICAM1, TMEM47, IGDCC4, CDH1, PERP, CDHR1, ITGA11, CDH11, ITGA8, FAT1, MYH9, CTNNA3, PKP3, CD44, LIMS2	638	191	19333	3.49034	0.00554995	0.000206126	0.000198772
GOTERM_BP_DIRECT	GO:0071356~cellular response to tumor necrosis factor	19	2.69886	1.54347e-06	EDN1, CXCL8, NFATC1, CIB1, CYBA, THBS1, CLDN1, TANK, NFKB1, ICAM1, COL1A1, SFRP1, CYP1B1, HAS2, HES1, GBP2, GBP1, TDGF1, GBP3	638	146	19333	3.94348	0.00599531	0.000214762	0.0002071
GOTERM_BP_DIRECT	GO:0071560~cellular response to transforming growth factor beta stimulus	13	1.84659	2.33495e-06	CDKN2B, EDN1, CAV1, WNT5A, PDGFA, NFATC1, CLDN1, COL1A1, SFRP1, COL4A2, PENK, NOX4, FBN1	638	69	19333	5.70917	0.00905571	0.000313688	0.000302496
GOTERM_BP_DIRECT	GO:0071230~cellular response to amino acid stimulus	12	1.70455	3.02669e-06	COL1A1, NTRK2, COL3A1, CEBPB, COL16A1, COL1A2, PDGFC, COL5A2, COL6A1, CAPN2, NSMF, EGFR	638	59	19333	6.16322	0.0117228	0.000393067	0.000379043
GOTERM_BP_DIRECT	GO:0035987~endodermal cell differentiation	9	1.27841	5.35852e-06	COL4A2, COL11A1, COL12A1, COL6A1, FN1, COL8A1, LAMB1, INHBA, NODAL	638	31	19333	8.7975	0.0206604	0.000673444	0.000649418
GOTERM_BP_DIRECT	GO:0070374~positive regulation of ERK1 and ERK2 cascade	23	3.26705	7.53174e-06	PDGFRB, NOTCH1, SHC1, SRC, CAVIN3, VEGFB, PDGFA, NRG1, CIB1, INHBA, EGFR, ICAM1, BMP4, ACTA2, GPNMB, NPY, HAND2, PDGFC, NOX4, ACKR3, TEK, CD44, NODAL	638	229	19333	3.04348	0.0289174	0.000916989	0.000884273
GOTERM_BP_DIRECT	GO:0007169~transmembrane receptor protein tyrosine kinase signaling pathway	17	2.41477	8.02399e-06	EPHB6, PDGFRB, SHC4, RET, NTRK2, SHC2, SHC1, BDNF, SRC, NEDD9, NRG1, EGFR, EFS, AXL, BDKRB2, TEK, EPHA2	638	133	19333	3.87325	0.030778	0.000947317	0.000913519
GOTERM_BP_DIRECT	GO:0030855~epithelial cell differentiation	14	1.98864	1.24e-05	GSTK1, TAGLN, FZD2, TGFB1I1, AKR1C1, ANXA4, KRT23, BARX1, BMP7, LGALS3, TST, TAGLN2, NKX2-5, CTSB	638	94	19333	4.51314	0.0471622	0.00142089	0.0013702
GOTERM_BP_DIRECT	GO:0043065~positive regulation of apoptotic process	28	3.97727	1.62625e-05	SRC, HTRA1, ADM, PTGS2, CLU, ZMAT3, TSPO, CYP1B1, BID, PHLDA1, TGM2, BOK, PDGFRB, TNFRSF12A, CDKN2A, SPHK2, DUSP1, IGFBP3, TNFRSF10B, BMP7, RHOB, BMP4, MLLT11, FOSL1, SFRP1, IL6, NOX4, FAS	638	332	19333	2.55563	0.0613939	0.00180331	0.00173898
GOTERM_BP_DIRECT	GO:0009615~response to virus	15	2.13068	1.70363e-05	IFITM3, IFITM2, SRC, ODC1, ISG15, CLU, BST2, ACTA2, FOSL1, CDK6, TNFSF4, BCL3, CYP1A1, IRF7, TRIM22	638	111	19333	4.09493	0.0642193	0.00180331	0.00173898
GOTERM_BP_DIRECT	GO:0048146~positive regulation of fibroblast proliferation	11	1.5625	1.75888e-05	PDGFRB, CDKN1A, CDK6, MYC, WNT5A, PDGFC, S100A6, FN1, PDGFA, CD248, EGFR	638	58	19333	5.74703	0.0662313	0.00180331	0.00173898
GOTERM_BP_DIRECT	GO:0034446~substrate adhesion-dependent cell spreading	11	1.5625	1.75888e-05	LAMA5, LAMB2, SRC, AXL, FZD7, ITGA8, FN1, LAMB1, PARVA, TEK, ANTXR1	638	58	19333	5.74703	0.0662313	0.00180331	0.00173898
GOTERM_BP_DIRECT	GO:0050679~positive regulation of epithelial cell proliferation	12	1.70455	2.21784e-05	BMP4, SFRP1, NOTCH1, ESRP2, MYC, WNT5A, HTRA1, LAMB1, NKX2-5, EGFR, NODAL, RUNX2	638	72	19333	5.05042	0.08278	0.00221556	0.00213652
GOTERM_BP_DIRECT	GO:0042326~negative regulation of phosphorylation	7	0.994318	2.34913e-05	CDKN2D, BMP4, CDKN1A, CDKN2B, CDKN2A, INHBA, BMP7	638	19	19333	11.1641	0.08746	0.00228806	0.00220642
GOTERM_BP_DIRECT	GO:0010628~positive regulation of gene expression	37	5.25568	2.98661e-05	RET, NOTCH1, CXCL8, LEF1, TNC, GATA2, ETS1, CLU, PPP3CA, MYC, LMNA, HES1, NKX2-5, SLC38A2, NTRK2, FOXD1, CDKN2A, CAV1, WNT5A, FN1, NRG1, SERPINB9, MITF, INHBA, BMP7, DKK1, F3, RUNX2, BMP4, ACTA2, PLSCR1, IL6, CLDN3, CDK6, HAND2, PKP3, ENG	638	525	19333	2.13561	0.109845	0.00283801	0.00273676
GOTERM_BP_DIRECT	GO:0007411~axon guidance	19	2.69886	3.65242e-05	EPHB6, SEMA5A, RET, LAMA5, NOTCH3, NOTCH1, FOXD1, SEMA3C, LAMB2, BDNF, WNT5A, SLC7A11, L1CAM, BMP7, GLI3, EXT1, LHX2, PALLD, EPHA2	638	183	19333	3.14616	0.13264	0.00336664	0.00324652
GOTERM_BP_DIRECT	GO:0001570~vasculogenesis	11	1.5625	3.71574e-05	TMEM100, MYO1E, NTRK2, FOXF1, CAV1, HAS2, ACKR3, ADM, NKX2-5, EPHA2, ENG	638	63	19333	5.29091	0.134777	0.00336664	0.00324652
GOTERM_BP_DIRECT	GO:0007507~heart development	21	2.98295	4.02165e-05	CDKN1A, TGFB2, EDN1, NOTCH1, SHC1, FOXF1, FN1, MICAL2, ADM, GLI3, NFATC4, COL3A1, LOX, GJA5, HAND2, TEK, NKX2-5, PAM, TDGF1, PDLIM4, FBN1	638	219	19333	2.90572	0.145028	0.00356099	0.00343394
GOTERM_BP_DIRECT	GO:0097191~extrinsic apoptotic signaling pathway	10	1.42045	4.48111e-05	MLLT11, PRDX2, TGFB2, SFRP1, IFI27, CD70, FAS, CIB1, INHBA, BID	638	52	19333	5.82741	0.160197	0.00387964	0.00374123
GOTERM_BP_DIRECT	GO:0009612~response to mechanical stimulus	11	1.5625	6.40636e-05	COL1A1, FOSL1, COL3A1, ANGPT2, SRC, BDKRB2, CAPN2, TNC, ETS1, THBS1, MEIS2	638	67	19333	4.97504	0.220887	0.0054259	0.00523232
GOTERM_BP_DIRECT	GO:0007229~integrin-mediated signaling pathway	14	1.98864	6.74718e-05	LAMA5, COL16A1, SRC, ITGA1, ADAM33, ADAM11, FN1, NEDD9, ISG15, COL3A1, ITGA11, ITGA8, MYH9, LIMS2	638	110	19333	3.85668	0.231165	0.00559298	0.00539344
GOTERM_BP_DIRECT	GO:0010595~positive regulation of endothelial cell migration	11	1.5625	7.29238e-05	BMP4, SMOC2, EDN1, RRAS, WNT5A, TEK, ETS1, THBS1, RIN2, TDGF1, RHOB	638	68	19333	4.90188	0.247325	0.0058427	0.00563424
GOTERM_BP_DIRECT	GO:0071222~cellular response to lipopolysaccharide	19	2.69886	7.34836e-05	CXCL6, SPON2, CEBPB, CXCL8, SRC, WNT5A, TFPI, NFKB1, ICAM1, IL6, NLRP7, AXL, TNFSF4, CASP1, PDE4B, CAPN2, TSPO, CARD16, B2M	638	193	19333	2.98315	0.248965	0.0058427	0.00563424
GOTERM_BP_DIRECT	GO:0048661~positive regulation of smooth muscle cell proliferation	11	1.5625	9.37948e-05	PDGFRB, BMP4, NOTCH3, IL6, EDN1, MYC, CYBA, PTGS2, THBS1, EGFR, TGM2	638	70	19333	4.76182	0.30611	0.00730849	0.00704774
GOTERM_BP_DIRECT	GO:0001503~ossification	12	1.70455	0.000106363	EXT1, COL1A1, ECM1, COL11A1, CDH11, COL5A2, LRRC17, STC1, ATP6V0A4, BMP7, EGFR, RUNX2	638	85	19333	4.278	0.339272	0.00805134	0.00776409
GOTERM_BP_DIRECT	GO:0042127~regulation of cell proliferation	17	2.41477	0.000107461	LAMA5, TGFB2, ANXA1, PTGER2, TNC, CIB1, MITF, SLC7A11, CLU, CCND3, NUAK1, CHST11, PLAU, TSPO, SGK1, BID, ENG	638	164	19333	3.14111	0.342093	0.00805134	0.00776409
GOTERM_BP_DIRECT	GO:0003148~outflow tract septum morphogenesis	7	0.994318	0.000129526	BMP4, TGFB2, SEMA3C, PARVA, NKX2-5, ENG, TBX2	638	25	19333	8.4847	0.396293	0.0095214	0.0091817
GOTERM_BP_DIRECT	GO:0007015~actin filament organization	15	2.13068	0.000189212	HIP1, SH3KBP1, TPM1, SORBS2, RHOD, RND3, TLE6, RHOB, MYO1E, TF, MARCKS, BIN3, FAT1, RAC2, CTNNA3	638	138	19333	3.29375	0.521566	0.0136513	0.0131642
GOTERM_BP_DIRECT	GO:0030324~lung development	12	1.70455	0.000197461	LAMA5, COL3A1, ADAMTS2, NOTCH1, LOX, EPAS1, CRISPLD2, FOXF1, WNT5A, HES1, GLI3, EGFR	638	91	19333	3.99594	0.536701	0.0139874	0.0134883
GOTERM_BP_DIRECT	GO:0097084~vascular smooth muscle cell development	5	0.710227	0.000209232	EFEMP2, HES1, ADM, ENG, NFATC4	638	10	19333	15.1513	0.557473	0.0145566	0.0140372
GOTERM_BP_DIRECT	GO:0045944~positive regulation of transcription from RNA polymerase II promoter	64	9.09091	0.000213032	ZNF175, AHR, LDB2, ETS1, GLI3, PPP3CA, MYDGF, DBP, MYC, ZNF521, TEAD3, IL11, EDN1, FOXD1, WNT5A, LMO7, MITF, RUNX2, ETV6, TNFRSF1A, GREM1, PLSCR1, ZEB2, IRF1, HAND2, ITGA8, IRF7, HOXB3, HOXB2, NCOA7, ENG, NOTCH3, CEBPB, NOTCH1, EPAS1, LEF1, GATA2, EGFR, NPAS2, ZNF629, ABLIM3, HES1, CYTL1, NKX2-5, ZBED4, CDKN2A, LUM, FOXF1, NR2F1, MICAL2, NFATC1, INHBA, BMP7, MEIS2, NFKB1, NFATC4, TBX2, BMP4, FOSL…	638	1210	19333	1.60278	0.563978	0.014561	0.0140415
GOTERM_BP_DIRECT	GO:0071711~basement membrane organization	6	0.852273	0.000229207	EXT1, MMP11, COL3A1, CAV2, CAV1, NID1	638	18	19333	10.1008	0.590612	0.0153964	0.0148471
GOTERM_BP_DIRECT	GO:0010862~positive regulation of pathway-restricted SMAD protein phosphorylation	9	1.27841	0.000242113	BMP4, TGFB2, LEFTY1, GDF15, INHBA, LEFTY2, BMP7, NODAL, ENG	638	51	19333	5.3475	0.610693	0.0159877	0.0154173
GOTERM_BP_DIRECT	GO:0060395~SMAD protein signal transduction	10	1.42045	0.0002662	BMP4, TGFB2, TF, LEFTY1, GDF15, INHBA, LEFTY2, BMP7, NODAL, RUNX2	638	65	19333	4.66192	0.645573	0.0172853	0.0166686
GOTERM_BP_DIRECT	GO:0050729~positive regulation of inflammatory response	13	1.84659	0.000297379	CEBPB, WNT5A, LPL, IFI35, ETS1, EGFR, TNFRSF1A, TNFSF4, CASP4, NFKBIZ, NINJ1, CASP1, TGM2	638	111	19333	3.54894	0.686125	0.0187179	0.0180501
GOTERM_BP_DIRECT	GO:0031668~cellular response to extracellular stimulus	6	0.852273	0.000302677	GSDMD, FOSL1, CDKN1A, CDKN2B, AXL, ASGR1	638	19	19333	9.56921	0.692539	0.0187179	0.0180501
GOTERM_BP_DIRECT	GO:2000573~positive regulation of DNA biosynthetic process	6	0.852273	0.000302677	PDGFRB, SMOC2, SRC, MYC, CYP1B1, NOX4	638	19	19333	9.56921	0.692539	0.0187179	0.0180501
GOTERM_BP_DIRECT	GO:0010033~response to organic substance	7	0.994318	0.000310561	TRPA1, CDH1, WNT5A, TIMP2, TIMP3, TIMP1, ABCG1	638	29	19333	7.3144	0.701842	0.0189036	0.0182292
GOTERM_BP_DIRECT	GO:0032526~response to retinoic acid	9	1.27841	0.000318087	PDGFRB, CDKN2D, SP100, DUSP1, HSD17B2, PDGFA, IGFBP7, DKK1, TBX2	638	53	19333	5.14571	0.710461	0.0189036	0.0182292
GOTERM_BP_DIRECT	GO:0019885~antigen processing and presentation of endogenous peptide antigen via MHC class I	5	0.710227	0.000320236	TAP2, TAP1, HLA-A, B2M, TAPBP	638	11	19333	13.7739	0.712875	0.0189036	0.0182292
GOTERM_BP_DIRECT	GO:0010951~negative regulation of endopeptidase activity	15	2.13068	0.000340361	PRNP, SERPINB1, SERPINE2, TFPI2, SERPINB9, TFPI, BST2, C3, NLRP7, TIMP2, TIMP3, SPOCK1, COL6A3, TIMP1, A2M	638	146	19333	3.11327	0.734535	0.0197918	0.0190856
GOTERM_BP_DIRECT	GO:0060070~canonical Wnt signaling pathway	12	1.70455	0.000379961	EXT1, EDN1, SFRP1, TCF7L1, FZD2, FOXD1, FZD7, SIAH2, WNT5A, LEF1, FZD8, DKK1	638	98	19333	3.71051	0.772501	0.0217695	0.0209929
GOTERM_BP_DIRECT	GO:0001942~hair follicle development	8	1.13636	0.000403208	LAMA5, TGFB2, LHX2, PDGFA, LDB2, INHBA, DKK1, EGFR	638	42	19333	5.77191	0.792208	0.0224414	0.0216408
GOTERM_BP_DIRECT	GO:0097421~liver regeneration	8	1.13636	0.000403208	IL6, CEBPB, CCND1, MYC, CLDN1, GLI3, EGFR, SULF2	638	42	19333	5.77191	0.792208	0.0224414	0.0216408
GOTERM_BP_DIRECT	GO:0043154~negative regulation of cysteine-type endopeptidase activity involved in apoptotic process	10	1.42045	0.000419972	CDKN2D, SRC, SIAH2, IFI6, SERPINB9, CARD16, PTGS2, THBS1, CD44, HERPUD1	638	69	19333	4.39167	0.80535	0.0230452	0.022223
GOTERM_BP_DIRECT	GO:0006955~immune response	32	4.54545	0.000457629	IFITM3, CXCL6, CEBPB, IFITM2, NOTCH1, CXCL8, SEMA3C, IFI6, IL1RAP, ETS1, THBS1, C3, ADGRE5, RGS1, GBP2, B2M, TRIM22, CD70, IL1R1, HLA-B, SERPINB9, HLA-A, HLA-F, APLN, TAPBP, CLEC6A, TNFSF4, FAS, ACKR3, LTBR, IL18R1, HLA-DQB1	638	492	19333	1.97089	0.831923	0.0247628	0.0238793
GOTERM_BP_DIRECT	GO:0030514~negative regulation of BMP signaling pathway	10	1.42045	0.000468096	GREM1, SFRP1, NOTCH1, SMURF2, CAV1, HTRA3, WNT5A, HTRA1, DKK1, CER1	638	70	19333	4.32893	0.838642	0.0249822	0.0240909
GOTERM_BP_DIRECT	GO:0045893~positive regulation of transcription, DNA-templated	42	5.96591	0.000559488	RET, SP100, CEBPB, NOTCH1, SHC1, SRC, TGFB1I1, SETD7, LEF1, AHR, ETS1, EGFR, GLI3, NPAS2, CDH1, MYC, NKX2-5, TRIM22, FZD2, CDKN2A, FOXF1, FZD7, WNT5A, NFATC1, MITF, INHBA, BMP7, RUNX2, NFKB1, BMP4, MLLT11, COL1A1, SFRP1, TF, IL6, ASPH, LHX2, IRF1, CAMK4, HAND2, BCL3, IRF7	638	724	19333	1.75788	0.887001	0.0294563	0.0284054
GOTERM_BP_DIRECT	GO:0001501~skeletal system development	14	1.98864	0.000606027	TGFB2, TNFRSF11B, BMP7, ADAMTS4, EXT1, COL1A1, COL3A1, COL1A2, MMP16, TRPS1, COL5A2, CDH11, EPHA2, FBN1	638	137	19333	3.09661	0.905749	0.0314811	0.0303579
GOTERM_BP_DIRECT	GO:0060071~Wnt signaling pathway, planar cell polarity pathway	7	0.994318	0.000647482	FZD2, SMURF2, FZD7, WNT5A, ARHGEF19, PRICKLE2, GPC6	638	33	19333	6.4278	0.919814	0.0327609	0.0315921
GOTERM_BP_DIRECT	GO:0002040~sprouting angiogenesis	7	0.994318	0.000647482	NOTCH1, LEF1, VEGFB, PARVA, TEK, THBS1, LOXL2	638	33	19333	6.4278	0.919814	0.0327609	0.0315921
GOTERM_BP_DIRECT	GO:0001934~positive regulation of protein phosphorylation	18	2.55682	0.000683509	NTRK2, CDKN1A, PLAUR, VEGFB, CIB1, PRR5L, EGFR, BMP4, C3, MYDGF, CCND3, CLDN3, CCND1, GPNMB, FAS, TEK, FAM20A, ENG	638	212	19333	2.57285	0.930321	0.0341404	0.0329224
GOTERM_BP_DIRECT	GO:0000082~G1/S transition of mitotic cell cycle	10	1.42045	0.000708091	CDKN2D, PPP3CA, CCND3, CDKN1A, CDK6, CCND1, CDKN2A, MYC, INHBA, BCAT1	638	74	19333	4.09493	0.936689	0.0349206	0.0336747
GOTERM_BP_DIRECT	GO:0042475~odontogenesis of dentin-containing tooth	9	1.27841	0.000750465	BMP4, LAMA5, HAND2, LEF1, TNC, ADM, BMP7, GLI3, RUNX2	638	60	19333	4.54538	0.94633	0.0362983	0.0350032
GOTERM_BP_DIRECT	GO:0032496~response to lipopolysaccharide	15	2.13068	0.000754661	EDN1, NOTCH1, PTGER2, MGST1, DIO2, ADM, PTGS2, CLDN1, THBD, PRDX2, MAPKAPK2, PENK, CYP1A1, REN, S100A14	638	158	19333	2.87682	0.947201	0.0362983	0.0350032
GOTERM_BP_DIRECT	GO:0051607~defense response to virus	19	2.69886	0.000784535	IFITM3, SPON2, ZNF175, IFITM2, MLKL, IFI6, ISG15, TANK, BST2, PLSCR1, IL6, IFI27, TRAF3, IRF1, CASP1, IRF7, GBP1, TRIM22, GBP3	638	234	19333	2.46046	0.953007	0.036863	0.0355478
GOTERM_BP_DIRECT	GO:0048260~positive regulation of receptor-mediated endocytosis	6	0.852273	0.000785325	C3, TF, HIP1, SGIP1, CLU, B2M	638	23	19333	7.905	0.953151	0.036863	0.0355478
GOTERM_BP_DIRECT	GO:0007160~cell-matrix adhesion	12	1.70455	0.000805347	SNED1, COL3A1, ITGA11, ITGA1, ITGA8, FN1, EPDR1, LYPD3, L1CAM, NID1, MUC4, CD44	638	107	19333	3.39841	0.956669	0.0373528	0.0360201
GOTERM_BP_DIRECT	GO:0051591~response to cAMP	8	1.13636	0.000815398	COL1A1, FOSL1, THBD, DUSP1, REN, PLAT, TEK, AREG	638	47	19333	5.15787	0.958335	0.037374	0.0360406
GOTERM_BP_DIRECT	GO:0007275~multicellular organism development	18	2.55682	0.000887926	EPHB6, PDGFRB, RET, NTRK2, GREB1, PCOLCE, EGFR, CDH6, MMP11, MC1R, AXL, ARHGDIB, CDH11, PAEP, HOXB2, TEK, LEFTY2, EPHA2	638	217	19333	2.51357	0.968598	0.0388473	0.0374613
GOTERM_BP_DIRECT	GO:0055074~calcium ion homeostasis	7	0.994318	0.000897383	NT5E, ASPH, WFS1, CAV1, ADM, FAM20A, S100A14	638	35	19333	6.0605	0.969735	0.0388473	0.0374613
GOTERM_BP_DIRECT	GO:2000379~positive regulation of reactive oxygen species metabolic process	7	0.994318	0.000897383	PDGFRB, CDKN1A, AKR1C1, TSPO, CYP1B1, NOX4, THBS1	638	35	19333	6.0605	0.969735	0.0388473	0.0374613
GOTERM_BP_DIRECT	GO:0042476~odontogenesis	7	0.994318	0.000897383	BMP4, TGFB2, COL1A2, SRC, LAMB1, INHBA, PAM	638	35	19333	6.0605	0.969735	0.0388473	0.0374613
GOTERM_BP_DIRECT	GO:0003222~ventricular trabecula myocardium morphogenesis	5	0.710227	0.000897656	TGFB2, NOTCH1, NRG1, NKX2-5, ENG	638	14	19333	10.8223	0.969768	0.0388473	0.0374613
GOTERM_BP_DIRECT	GO:0071456~cellular response to hypoxia	14	1.98864	0.000907368	EDN1, NOTCH1, EPAS1, SRC, STC1, PTGS2, BMP7, VASN, ICAM1, SFRP1, MYC, STC2, LMNA, CARD16	638	143	19333	2.96668	0.970891	0.0388473	0.0374613
GOTERM_BP_DIRECT	GO:0030155~regulation of cell adhesion	9	1.27841	0.000936258	RET, LAMA5, NUAK1, CXCL8, PLAU, PLAUR, TNC, LMO7, ENG	638	62	19333	4.39875	0.973992	0.0396485	0.0382339
GOTERM_BP_DIRECT	GO:0001938~positive regulation of endothelial cell proliferation	10	1.42045	0.000947225	BMP4, SEMA5A, MYDGF, ECM1, CAV2, WNT5A, VEGFB, CYBA, TEK, F3	638	77	19333	3.93539	0.975081	0.0396816	0.0382659
GOTERM_BP_DIRECT	GO:0014911~positive regulation of smooth muscle cell migration	6	0.852273	0.000965346	PDGFRB, SRC, MYC, CYP1B1, NOX4, HAS2	638	24	19333	7.57563	0.976781	0.0400105	0.038583
GOTERM_BP_DIRECT	GO:0008584~male gonad development	12	1.70455	0.00101427	PDGFRB, TGFB2, SFRP1, SRD5A1, BIK, WNT5A, PDGFA, CYP1B1, COL9A3, REN, INHBA, BOK	638	110	19333	3.30573	0.980815	0.0415958	0.0401118
GOTERM_BP_DIRECT	GO:0090090~negative regulation of canonical Wnt signaling pathway	14	1.98864	0.00103223	NOTCH1, IGFBP4, SIAH2, CAV1, WNT5A, DKK1, TLE6, GLI3, DKK3, GREM1, SFRP1, SNAI2, IGFBP6, NKX2-5	638	145	19333	2.92576	0.982112	0.0418913	0.0403967
GOTERM_BP_DIRECT	GO:0001837~epithelial to mesenchymal transition	8	1.13636	0.00105227	TGFB2, NOTCH1, WNT5A, LEF1, SNAI2, BMP7, LOXL2, ENG	638	49	19333	4.94735	0.983457	0.0422642	0.0407563
GOTERM_BP_DIRECT	GO:0030308~negative regulation of cell growth	13	1.84659	0.00107955	CDKN2D, CDKN1A, TGFB2, SERPINE2, CDKN2A, SPHK2, FHL1, INHBA, BST2, GREM1, SFRP1, GNG4, FBP1	638	128	19333	3.0776	0.985127	0.0429176	0.0413864
GOTERM_BP_DIRECT	GO:1900020~positive regulation of protein kinase C activity	4	0.568182	0.00112836	CEMIP, TCIM, WNT5A, EGFR	638	7	19333	17.3157	0.987705	0.043961	0.0423926
GOTERM_BP_DIRECT	GO:0060056~mammary gland involution	4	0.568182	0.00112836	IGFBP5, CAV1, CAPN1, NFKB1	638	7	19333	17.3157	0.987705	0.043961	0.0423926
GOTERM_BP_DIRECT	GO:1902230~negative regulation of intrinsic apoptotic signaling pathway in response to DNA damage	5	0.710227	0.00119236	CDKN2D, SNAI2, ACKR3, BID, CLU	638	15	19333	10.1008	0.990421	0.0459945	0.0443535
GOTERM_BP_DIRECT	GO:0043406~positive regulation of MAP kinase activity	10	1.42045	0.00124804	PDGFRB, EDN1, SRC, PDGFC, PDGFA, NOX4, PDE5A, THBS1, TDGF1, EGFR	638	80	19333	3.78781	0.992291	0.0476703	0.0459695
GOTERM_BP_DIRECT	GO:0034097~response to cytokine	8	1.13636	0.00134006	FOSL1, SP100, COL3A1, CDKN2B, MAPKAPK2, TIMP2, TIMP3, TIMP1	638	51	19333	4.75333	0.994616	0.0502006	0.0484096
GOTERM_BP_DIRECT	GO:0010718~positive regulation of epithelial to mesenchymal transition	8	1.13636	0.00134006	BMP4, COL1A1, IL6, TGFB2, TGFB1I1, LEF1, BMP7, LOXL2	638	51	19333	4.75333	0.994616	0.0502006	0.0484096
GOTERM_BP_DIRECT	GO:0032956~regulation of actin cytoskeleton organization	10	1.42045	0.00148825	PDGFRB, BST2, ARHGEF19, RAC2, PDGFA, NEDD9, RHOD, RND3, PAM, RHOB	638	82	19333	3.69543	0.99698	0.0552213	0.0532511
GOTERM_BP_DIRECT	GO:1902895~positive regulation of pri-miRNA transcription from RNA polymerase II promoter	8	1.13636	0.00150527	BMP4, FOSL1, TGFB2, MYC, GATA2, ETS1, EGFR, APLN	638	52	19333	4.66192	0.997174	0.0553257	0.0533518
GOTERM_BP_DIRECT	GO:0044342~type B pancreatic cell proliferation	5	0.710227	0.00154867	SERPINB1, IGFBP5, IGFBP4, IGFBP3, SIDT2	638	16	19333	9.46953	0.997614	0.0563891	0.0543773
GOTERM_BP_DIRECT	GO:0071346~cellular response to interferon-gamma	11	1.5625	0.00157155	EDN1, MYC, WNT5A, CASP1, GBP2, CLDN1, TDGF1, GBP1, ICAM1, GBP3, HLA-DQB1	638	99	19333	3.36695	0.997818	0.056692	0.0546694
GOTERM_BP_DIRECT	GO:0014068~positive regulation of phosphatidylinositol 3-kinase signaling	10	1.42045	0.00162156	PDGFRB, NTRK2, MYDGF, TGFB2, SRC, PDGFC, FN1, PDGFA, PRR5L, TEK	638	83	19333	3.6509	0.998205	0.0579596	0.0558918
GOTERM_BP_DIRECT	GO:0007219~Notch signaling pathway	12	1.70455	0.00167948	TMEM100, CDH6, NOTCH3, NOTCH1, CDK6, PERP, ANXA4, SNAI2, HES1, SORBS2, CHAC1, TBX2	638	117	19333	3.10795	0.998568	0.0591745	0.0570633
GOTERM_BP_DIRECT	GO:0042542~response to hydrogen peroxide	8	1.13636	0.00168593	PDGFRB, COL1A1, FOSL1, TRPA1, DUSP1, CAPN2, AREG, ADA	638	53	19333	4.57396	0.998604	0.0591745	0.0570633
GOTERM_BP_DIRECT	GO:0010757~negative regulation of plasminogen activation	4	0.568182	0.00176126	SERPINE2, PLAU, PLAT, THBS1	638	8	19333	15.1513	0.998959	0.0607246	0.0585581
GOTERM_BP_DIRECT	GO:0043567~regulation of insulin-like growth factor receptor signaling pathway	4	0.568182	0.00176126	IGFBP5, IGFBP4, IGFBP3, IGFBP6	638	8	19333	15.1513	0.998959	0.0607246	0.0585581
GOTERM_BP_DIRECT	GO:0008360~regulation of cell shape	14	1.98864	0.00178591	ANXA1, PRAG1, SH3KBP1, TPM1, FN1, PARVA, RHOD, RND3, RHOB, ICAM1, EPS8, RAC2, PLXNB2, MYH9	638	154	19333	2.75477	0.999055	0.0610343	0.0588567
GOTERM_BP_DIRECT	GO:0007179~transforming growth factor beta receptor signaling pathway	11	1.5625	0.00182802	COL3A1, TGFB2, LEFTY1, COL1A2, CHST11, SRC, CAV2, GDF15, ITGA8, LEFTY2, ENG	638	101	19333	3.30027	0.999198	0.0614809	0.0592874
GOTERM_BP_DIRECT	GO:0048286~lung alveolus development	7	0.994318	0.00184632	BMP4, IGFBP5, FOXF1, PDGFA, SLC7A11, HS6ST1, ADA	638	40	19333	5.30294	0.999253	0.0614809	0.0592874
GOTERM_BP_DIRECT	GO:0033627~cell adhesion mediated by integrin	7	0.994318	0.00184632	EXT1, COL16A1, ITGA11, ITGA1, ITGA8, ICAM1, FBN1	638	40	19333	5.30294	0.999253	0.0614809	0.0592874
GOTERM_BP_DIRECT	GO:0060441~epithelial tube branching involved in lung morphogenesis	5	0.710227	0.00197284	EXT1, BMP4, ESRP2, FOXF1, TBX2	638	17	19333	8.9125	0.999544	0.0645898	0.0622854
GOTERM_BP_DIRECT	GO:0090280~positive regulation of calcium ion import	5	0.710227	0.00197284	PDGFRB, LGALS3, SPHK2, TRPV2, STC1	638	17	19333	8.9125	0.999544	0.0645898	0.0622854
GOTERM_BP_DIRECT	GO:0001701~in utero embryonic development	17	2.41477	0.00201092	EDN1, MBNL1, NOTCH1, FOXF1, PLOD3, GLI3, TMEM100, FOSL1, MYO1E, COL3A1, DNMT3L, CHST11, MYC, HAND2, HSD17B2, MYH9, APBA2	638	214	19333	2.40721	0.999607	0.0652878	0.0629585
GOTERM_BP_DIRECT	GO:0014070~response to organic cyclic compound	9	1.27841	0.00207782	CDKN2B, SFRP1, ANGPT2, TRPA1, LUM, IGFBP4, CYP1A1, HES1, SLC7A11	638	70	19333	3.89604	0.999698	0.0665139	0.0641409
GOTERM_BP_DIRECT	GO:0007568~aging	16	2.27273	0.00208283	PDGFRB, CDKN2B, IGFBP5, ADM, PTGS2, CLDN1, LOXL2, PPP3CA, COL4A2, NPY, PENK, TIMP2, CYP1A1, TSPO, TIMP1, ADA	638	195	19333	2.48636	0.999703	0.0665139	0.0641409
GOTERM_BP_DIRECT	GO:0043434~response to peptide hormone	8	1.13636	0.00233029	COL1A1, ANXA1, IRS1, STC2, TEK, TIMP1, AREG, BMP7	638	56	19333	4.32893	0.999887	0.0738114	0.071178
GOTERM_BP_DIRECT	GO:0007596~blood coagulation	10	1.42045	0.00243876	THBD, SERPINE2, PLAU, TFPI2, PLAUR, CD59, PLAT, TFPI, F3, KLKB1	638	88	19333	3.44347	0.999926	0.0763171	0.0735943
GOTERM_BP_DIRECT	GO:0002063~chondrocyte development	5	0.710227	0.00247102	ECM1, CHST11, COL11A1, RUNX2, SULF2	638	18	19333	8.41736	0.999935	0.0763171	0.0735943
GOTERM_BP_DIRECT	GO:0033280~response to vitamin D	5	0.710227	0.00247102	CDKN2D, STC2, STC1, PTGS2, BMP7	638	18	19333	8.41736	0.999935	0.0763171	0.0735943
GOTERM_BP_DIRECT	GO:0010977~negative regulation of neuron projection development	9	1.27841	0.00248775	RTN4R, PRAG1, NR2F1, STMN2, SPOCK1, HES1, CIB1, B2M, DKK1	638	72	19333	3.78781	0.999939	0.0763171	0.0735943
GOTERM_BP_DIRECT	GO:0050727~regulation of inflammatory response	11	1.5625	0.00261922	LACC1, ANXA1, NLRP7, IL1R1, ALOX5, TNFSF4, WNT5A, CASP4, CASP1, TNC, PTGS2	638	106	19333	3.1446	0.999963	0.0797225	0.0768782
GOTERM_BP_DIRECT	GO:0033674~positive regulation of kinase activity	9	1.27841	0.00271513	EPHB6, PDGFRB, RET, NTRK2, AXL, TEK, CD44, EGFR, EPHA2	638	73	19333	3.73593	0.999975	0.0811719	0.0782759
GOTERM_BP_DIRECT	GO:0000187~activation of MAPK activity	9	1.27841	0.00271513	RET, SHC2, SHC1, GDF15, ITGA1, NRG1, IGFBP6, TDGF1, AVPI1	638	73	19333	3.73593	0.999975	0.0811719	0.0782759
GOTERM_BP_DIRECT	GO:0010575~positive regulation of vascular endothelial growth factor production	6	0.852273	0.00275018	C3, IL6, CYP1B1, PTGS2, NODAL, SULF2	638	30	19333	6.0605	0.999978	0.0811719	0.0782759
GOTERM_BP_DIRECT	GO:0001958~endochondral ossification	6	0.852273	0.00275018	EXT1, BMP4, COL1A1, MMP16, TEK, RUNX2	638	30	19333	6.0605	0.999978	0.0811719	0.0782759
GOTERM_BP_DIRECT	GO:0070301~cellular response to hydrogen peroxide	9	1.27841	0.0029584	IL6, EDN1, ANXA1, TRPA1, SRC, AXL, CYP1B1, ETS1, RHOB	638	74	19333	3.68544	0.99999	0.0866612	0.0835693
GOTERM_BP_DIRECT	GO:0010812~negative regulation of cell-substrate adhesion	5	0.710227	0.00304925	COL1A1, NOTCH1, ANGPT2, FZD7, SPOCK1	638	19	19333	7.97434	0.999993	0.0872346	0.0841223
GOTERM_BP_DIRECT	GO:2000811~negative regulation of anoikis	5	0.710227	0.00304925	NTRK2, NOTCH1, SRC, CAV1, SNAI2	638	19	19333	7.97434	0.999993	0.0872346	0.0841223
GOTERM_BP_DIRECT	GO:0010243~response to organonitrogen compound	5	0.710227	0.00304925	NCOR2, CDKN1A, NNMT, CCND1, MGST1	638	19	19333	7.97434	0.999993	0.0872346	0.0841223
GOTERM_BP_DIRECT	GO:0033138~positive regulation of peptidyl-serine phosphorylation	10	1.42045	0.00306754	NTRK2, IL11, IL6, BDNF, CAV1, WNT5A, PTGS2, CD44, EGFR, PFN2	638	91	19333	3.32995	0.999994	0.0872346	0.0841223
GOTERM_BP_DIRECT	GO:0045785~positive regulation of cell adhesion	8	1.13636	0.00314953	PPP3CA, LAMB2, TPM1, LAMB1, NRG1, NID1, RHOD, TGM2	638	59	19333	4.10881	0.999995	0.0889172	0.0857449
GOTERM_BP_DIRECT	GO:1905312~positive regulation of cardiac neural crest cell migration involved in outflow tract morphogenesis	3	0.426136	0.00318072	BMP4, SEMA3C, BMP7	638	3	19333	30.3025	0.999996	0.0891517	0.085971
GOTERM_BP_DIRECT	GO:0001568~blood vessel development	7	0.994318	0.00341041	COL1A1, COL1A2, SPHK2, FOXF1, AHR, TDGF1, ANTXR1	638	45	19333	4.71372	0.999998	0.0939327	0.0905814
GOTERM_BP_DIRECT	GO:0060337~type I interferon signaling pathway	7	0.994318	0.00341041	IFITM3, SP100, IFITM2, IFI27, TRAF3, IRF7, TANK	638	45	19333	4.71372	0.999998	0.0939327	0.0905814
GOTERM_BP_DIRECT	GO:0090263~positive regulation of canonical Wnt signaling pathway	11	1.5625	0.00343196	COL1A1, SEMA5A, SFRP1, ZEB2, SMURF2, SRC, CAV1, EGFR, NFKB1, WLS, SULF2	638	110	19333	3.03025	0.999998	0.0939327	0.0905814
GOTERM_BP_DIRECT	GO:0071320~cellular response to cAMP	8	1.13636	0.00346639	IGFBP5, SRD5A1, PENK, CYP1B1, NOX4, STC1, AHR, FBP1	638	60	19333	4.04033	0.999999	0.0939327	0.0905814
GOTERM_BP_DIRECT	GO:0061626~pharyngeal arch artery morphogenesis	4	0.568182	0.0035924	BMP4, EDN1, TGFB2, HES1	638	10	19333	12.121	0.999999	0.0939327	0.0905814
GOTERM_BP_DIRECT	GO:0043586~tongue development	4	0.568182	0.0035924	HAND2, LEF1, GLI3, EGFR	638	10	19333	12.121	0.999999	0.0939327	0.0905814
GOTERM_BP_DIRECT	GO:0048103~somatic stem cell division	4	0.568182	0.0035924	TGFB2, NOTCH1, CDKN2A, FZD7	638	10	19333	12.121	0.999999	0.0939327	0.0905814
GOTERM_BP_DIRECT	GO:0032836~glomerular basement membrane development	4	0.568182	0.0035924	EXT1, MYO1E, NID1, SULF2	638	10	19333	12.121	0.999999	0.0939327	0.0905814
GOTERM_BP_DIRECT	GO:1902806~regulation of cell cycle G1/S phase transition	4	0.568182	0.0035924	MN1, CDKN1A, TCIM, PLPP2	638	10	19333	12.121	0.999999	0.0939327	0.0905814
GOTERM_BP_DIRECT	GO:0060445~branching involved in salivary gland morphogenesis	4	0.568182	0.0035924	LAMA5, ESRP2, BMP7, TGM2	638	10	19333	12.121	0.999999	0.0939327	0.0905814
GOTERM_BP_DIRECT	GO:0060325~face morphogenesis	6	0.852273	0.00368167	COL1A1, ASPH, RRAS, CRISPLD2, LEF1, DKK1	638	32	19333	5.68172	0.999999	0.0945579	0.0911843
GOTERM_BP_DIRECT	GO:0048706~embryonic skeletal system development	6	0.852273	0.00368167	KIAA1217, COL1A1, HAND2, WNT5A, XYLT1, SULF2	638	32	19333	5.68172	0.999999	0.0945579	0.0911843
GOTERM_BP_DIRECT	GO:0001892~embryonic placenta development	5	0.710227	0.00371339	CEBPB, EPAS1, GATA2, EGFR, NODAL	638	20	19333	7.57563	0.999999	0.0945579	0.0911843
GOTERM_BP_DIRECT	GO:0044849~estrous cycle	5	0.710227	0.00371339	NCOR2, ANXA1, CYP1B1, HAS2, ETS1	638	20	19333	7.57563	0.999999	0.0945579	0.0911843
GOTERM_BP_DIRECT	GO:0031532~actin cytoskeleton reorganization	8	1.13636	0.00380695	EPS8, CLDN3, ANXA1, SHC1, MYH9, PARVA, ANTXR1, PDLIM4	638	61	19333	3.9741	1	0.0956894	0.0922755
GOTERM_BP_DIRECT	GO:0051216~cartilage development	8	1.13636	0.00380695	EDN1, LUM, WNT5A, HOXB3, TIMP1, BMP7, CD44, SULF2	638	61	19333	3.9741	1	0.0956894	0.0922755
GOTERM_BP_DIRECT	GO:0007267~cell-cell signaling	17	2.41477	0.00409777	SEMA5A, CXCL6, EDN1, CD70, GDF15, SH3KBP1, PDGFA, INHBA, BARX1, AREG, GREM1, ADGRE5, GPNMB, GJA5, FAT1, TEK, INSL4	638	230	19333	2.23975	1	0.102339	0.098688
GOTERM_BP_DIRECT	GO:0051965~positive regulation of synapse assembly	8	1.13636	0.00417231	NTRK2, CLSTN2, BDNF, SLITRK6, LRRN1, IL1RAP, THBS2, CBLN2	638	62	19333	3.91	1	0.103489	0.0997964
GOTERM_BP_DIRECT	GO:0071773~cellular response to BMP stimulus	6	0.852273	0.00422348	TMEM100, BMP4, SFRP1, BMP7, CER1, RUNX2	638	33	19333	5.50955	1	0.103489	0.0997964
GOTERM_BP_DIRECT	GO:0044344~cellular response to fibroblast growth factor stimulus	6	0.852273	0.00422348	COL1A1, SFRP1, CXCL8, MYC, TDGF1, CD44	638	33	19333	5.50955	1	0.103489	0.0997964
GOTERM_BP_DIRECT	GO:0010629~negative regulation of gene expression	21	2.98295	0.00426036	CDKN1A, TGFB2, EDN1, NOTCH1, CXCL8, VEGFB, GATA2, PARP14, NFKB1, APLN, BMP4, PPP3CA, SFRP1, CLDN3, MYC, STC2, HAND2, ZNF503, HES1, CCDC3, ENG	638	316	19333	2.01377	1	0.10374	0.100039
GOTERM_BP_DIRECT	GO:0032729~positive regulation of interferon-gamma production	9	1.27841	0.00443961	BTN3A1, IL1R1, TNFSF4, WNT5A, BCL3, PDE4B, ISG15, HLA-A, IL18R1	638	79	19333	3.45218	1	0.107433	0.1036
GOTERM_BP_DIRECT	GO:0007171~activation of transmembrane receptor protein tyrosine kinase activity	5	0.710227	0.00446912	GREM1, PDGFC, NRG1, AREG, EGFR	638	21	19333	7.21488	1	0.10748	0.103645
GOTERM_BP_DIRECT	GO:0051592~response to calcium ion	8	1.13636	0.00456359	PPP3CA, CCND1, S100A16, DUSP1, CAV1, PENK, THBS1, EGFR	638	63	19333	3.84794	1	0.109078	0.105187
GOTERM_BP_DIRECT	GO:0007156~homophilic cell adhesion via plasma membrane adhesion molecules	14	1.98864	0.00465863	RET, CLSTN2, L1CAM, PCDH18, PCDH17, CDH6, PCDHB2, CDH1, PALLD, CDHR1, CDH11, FAT1, PLXNB2, PCDHB7	638	172	19333	2.46648	1	0.110671	0.106722
GOTERM_BP_DIRECT	GO:0008217~regulation of blood pressure	9	1.27841	0.00479423	EXT1, ACTA2, EDN1, COL1A2, SCNN1D, NPY, REN, SGK1, PTGS2	638	80	19333	3.40903	1	0.111104	0.10714
GOTERM_BP_DIRECT	GO:0060379~cardiac muscle cell myoblast differentiation	4	0.568182	0.00481946	GREM1, NOTCH1, NRG1, TBX2	638	11	19333	11.0191	1	0.111104	0.10714
GOTERM_BP_DIRECT	GO:0032675~regulation of interleukin-6 production	4	0.568182	0.00481946	CEBPB, MAPKAPK2, HLA-B, CAPN2	638	11	19333	11.0191	1	0.111104	0.10714
GOTERM_BP_DIRECT	GO:0035456~response to interferon-beta	4	0.568182	0.00481946	IFITM3, BST2, PLSCR1, IFITM2	638	11	19333	11.0191	1	0.111104	0.10714
GOTERM_BP_DIRECT	GO:0002819~regulation of adaptive immune response	4	0.568182	0.00481946	IRF1, TNFSF4, IRF7, AHR	638	11	19333	11.0191	1	0.111104	0.10714
GOTERM_BP_DIRECT	GO:0055007~cardiac muscle cell differentiation	5	0.710227	0.0053219	GREM1, BMP4, NOX4, NRG1, NKX2-5	638	22	19333	6.88693	1	0.121252	0.116926
GOTERM_BP_DIRECT	GO:0035567~non-canonical Wnt signaling pathway	5	0.710227	0.0053219	SFRP1, FZD2, FZD7, WNT5A, FZD8	638	22	19333	6.88693	1	0.121252	0.116926
GOTERM_BP_DIRECT	GO:0007399~nervous system development	25	3.55114	0.00572655	SEMA5A, LDB2, PCDH18, INSC, ADGRG6, SPOCK1, HES1, CER1, NTRK2, MBNL1, BDNF, FN1, NR2F1, NRG1, INHBA, ARHGAP26, L1CAM, ZEB2, PCDHB2, AXL, NINJ1, HOXB2, MAFK, APBA2, PCDHB7	638	415	19333	1.82545	1	0.129341	0.124726
GOTERM_BP_DIRECT	GO:0030512~negative regulation of transforming growth factor beta receptor signaling pathway	10	1.42045	0.0057433	CHST11, RASL11B, SMURF2, CAV2, TGFB1I1, CAV1, HTRA3, HTRA1, VASN, ENG	638	100	19333	3.03025	1	0.129341	0.124726
GOTERM_BP_DIRECT	GO:0009887~animal organ morphogenesis	12	1.70455	0.00601427	GREM1, LAMA5, COL18A1, FOXF1, LAMB2, TMEM176B, FHL1, PDGFC, PDGFA, LAMB1, MEIS2, HSPG2	638	138	19333	2.635	1	0.13276	0.128024
GOTERM_BP_DIRECT	GO:0042981~regulation of apoptotic process	17	2.41477	0.00615789	RTKN, HIP1, BIK, TNFRSF10B, ETS1, CLU, PRDX2, LOX, TRAF3, CASP4, BCL3, CASP1, FAS, SGK1, CTSB, TGM2, BOK	638	240	19333	2.14643	1	0.13276	0.128024
GOTERM_BP_DIRECT	GO:0045765~regulation of angiogenesis	6	0.852273	0.00618752	SP100, IL6, SFRP1, GPNMB, ETS1, EPHA2	638	36	19333	5.05042	1	0.13276	0.128024
GOTERM_BP_DIRECT	GO:0001657~ureteric bud development	6	0.852273	0.00618752	RET, BMP4, SFRP1, SDC4, BMP7, CER1	638	36	19333	5.05042	1	0.13276	0.128024
GOTERM_BP_DIRECT	GO:0048469~cell maturation	6	0.852273	0.00618752	EPAS1, AXL, HES1, REN, GATA2, RUNX2	638	36	19333	5.05042	1	0.13276	0.128024
GOTERM_BP_DIRECT	GO:0003273~cell migration involved in endocardial cushion formation	3	0.426136	0.00622251	NOTCH1, SNAI2, ENG	638	4	19333	22.7269	1	0.13276	0.128024
GOTERM_BP_DIRECT	GO:0072012~glomerulus vasculature development	3	0.426136	0.00622251	ANGPT2, HES1, TEK	638	4	19333	22.7269	1	0.13276	0.128024
GOTERM_BP_DIRECT	GO:0060686~negative regulation of prostatic bud formation	3	0.426136	0.00622251	BMP4, WNT5A, BMP7	638	4	19333	22.7269	1	0.13276	0.128024
GOTERM_BP_DIRECT	GO:0003198~epithelial to mesenchymal transition involved in endocardial cushion formation	4	0.568182	0.00626999	TMEM100, NOTCH1, SNAI2, ENG	638	12	19333	10.1008	1	0.13276	0.128024
GOTERM_BP_DIRECT	GO:0060253~negative regulation of glial cell proliferation	4	0.568182	0.00626999	CDKN2B, NOTCH1, TSPO, HES1	638	12	19333	10.1008	1	0.13276	0.128024
GOTERM_BP_DIRECT	GO:2001214~positive regulation of vasculogenesis	4	0.568182	0.00626999	TMEM100, RRAS, ADM, RIN2	638	12	19333	10.1008	1	0.13276	0.128024
GOTERM_BP_DIRECT	GO:0030178~negative regulation of Wnt signaling pathway	7	0.994318	0.00638855	SFRP1, NFATC1, BARX1, DKK1, DKK3, NFATC4, TRABD2A	638	51	19333	4.15917	1	0.133559	0.128794
GOTERM_BP_DIRECT	GO:0051384~response to glucocorticoid	8	1.13636	0.00641058	IL6, DUSP1, PAPPA, ADM, A2M, PTGS2, AREG, PAM	638	67	19333	3.61821	1	0.133559	0.128794
GOTERM_BP_DIRECT	GO:0001947~heart looping	8	1.13636	0.00641058	NOTCH1, HAND2, WNT5A, MICAL2, NKX2-5, NODAL, ENG, TBX2	638	67	19333	3.61821	1	0.133559	0.128794
GOTERM_BP_DIRECT	GO:0032570~response to progesterone	6	0.852273	0.00696438	FOSL1, TGFB2, PTGER2, CAV1, TSPO, THBS1	638	37	19333	4.91392	1	0.142806	0.137711
GOTERM_BP_DIRECT	GO:2001237~negative regulation of extrinsic apoptotic signaling pathway	6	0.852273	0.00696438	BMP4, LGALS3, SRC, SIAH2, LMNA, THBS1	638	37	19333	4.91392	1	0.142806	0.137711
GOTERM_BP_DIRECT	GO:0048709~oligodendrocyte differentiation	6	0.852273	0.00696438	NTRK2, NOTCH1, TRPC4, NRG1, GLI3, BOK	638	37	19333	4.91392	1	0.142806	0.137711
GOTERM_BP_DIRECT	GO:0050768~negative regulation of neurogenesis	5	0.710227	0.0073393	IL6, NOTCH1, LHX2, B2M, BMP7	638	24	19333	6.31302	1	0.149706	0.144365
GOTERM_BP_DIRECT	GO:0000902~cell morphogenesis	9	1.27841	0.00739791	GREM1, CDH6, TGFB2, CDH11, NOX4, NRG1, CLU, EGFR, SIDT2	638	86	19333	3.17119	1	0.150116	0.14476
GOTERM_BP_DIRECT	GO:0050680~negative regulation of epithelial cell proliferation	8	1.13636	0.00751919	BMP4, TGFB2, CDKN2B, SFRP1, NOTCH1, CDK6, WNT5A, B2M	638	69	19333	3.51333	1	0.151786	0.146371
GOTERM_BP_DIRECT	GO:0045892~negative regulation of transcription, DNA-templated	32	4.54545	0.007577	SP100, NOTCH1, SHC1, SRC, LEF1, AHR, GLI3, LOXL2, DNMT3L, NACC2, ZNF503, HES1, NKX2-5, TRIM22, FOXD1, SMURF2, CDKN2A, SIAH2, WNT5A, NRG1, PARP14, BMP7, RUNX2, DKK3, TBX2, NCOR2, BMP4, GREM1, SFRP1, IRF1, TNFSF4, BCL3	638	591	19333	1.64074	1	0.152165	0.146736
GOTERM_BP_DIRECT	GO:0043588~skin development	6	0.852273	0.00780688	COL1A1, COL3A1, ADAMTS2, COL5A2, PDGFA, OVOL1	638	38	19333	4.78461	1	0.155977	0.150412
GOTERM_BP_DIRECT	GO:0051918~negative regulation of fibrinolysis	4	0.568182	0.00795351	THBD, PLAU, PLAT, THBS1	638	13	19333	9.32385	1	0.156499	0.150916
GOTERM_BP_DIRECT	GO:0001706~endoderm formation	4	0.568182	0.00795351	DUSP4, DUSP2, DUSP1, DKK1	638	13	19333	9.32385	1	0.156499	0.150916
GOTERM_BP_DIRECT	GO:2001046~positive regulation of integrin-mediated signaling pathway	4	0.568182	0.00795351	LAMB2, LAMB1, NID1, LIMS2	638	13	19333	9.32385	1	0.156499	0.150916
GOTERM_BP_DIRECT	GO:0009611~response to wounding	8	1.13636	0.00812378	TGFB2, MYC, CYP1A1, TNC, FN1, PDGFA, ADM, SULF2	638	70	19333	3.46314	1	0.159047	0.153372
GOTERM_BP_DIRECT	GO:2000045~regulation of G1/S transition of mitotic cell cycle	7	0.994318	0.00843517	CDKN2D, CDKN1A, CDKN2B, CCND1, CDKN2A, PSME1, BID	638	54	19333	3.9281	1	0.164317	0.158455
GOTERM_BP_DIRECT	GO:0030326~embryonic limb morphogenesis	6	0.852273	0.00871765	GREM1, TGFB2, MBNL1, LEF1, DKK1, BMP7	638	39	19333	4.66192	1	0.16731	0.161341
GOTERM_BP_DIRECT	GO:0033077~T cell differentiation in thymus	6	0.852273	0.00871765	CDK6, FZD7, FZD8, B2M, GLI3, ADA	638	39	19333	4.66192	1	0.16731	0.161341
GOTERM_BP_DIRECT	GO:0010811~positive regulation of cell-substrate adhesion	6	0.852273	0.00871765	COL26A1, CCDC80, FOXF1, NPY, COL8A1, NID1	638	39	19333	4.66192	1	0.16731	0.161341
GOTERM_BP_DIRECT	GO:0000122~negative regulation of transcription from RNA polymerase II promoter	47	6.67614	0.00892808	NOTCH3, SP100, CEBPB, ZNF175, NOTCH1, LEF1, LDB2, GATA2, GLI3, LOXL2, CCND3, CCND1, MYC, NACC2, TRPS1, HES1, ZNF469, NKX2-5, IRX2, LEFTY1, EDN1, SMURF2, WFS1, FOXF1, CAV1, NR2F1, MITF, OVOL1, DKK1, MEIS2, TLE6, NFKB1, ETV6, NFATC4, TBX2, NCOR2, BMP4, ZEB2, CDK6, IFI27, IRF7, HOXB3, SNAI2, MAFK, FBP1, NODAL, ENG	638	973	19333	1.46374	1	0.170509	0.164425
GOTERM_BP_DIRECT	GO:0031334~positive regulation of protein complex assembly	7	0.994318	0.00921122	LGALS3, MMP1, BIK, NRG1, BID, CLU, TRABD2A	638	55	19333	3.85668	1	0.172575	0.166418
GOTERM_BP_DIRECT	GO:0060348~bone development	7	0.994318	0.00921122	SRD5A1, PDGFC, GNAS, STC1, ENG, SULF2, TGM2	638	55	19333	3.85668	1	0.172575	0.166418
GOTERM_BP_DIRECT	GO:0071407~cellular response to organic cyclic compound	7	0.994318	0.00921122	CEBPB, IGFBP5, FOXF1, HAND2, CYP1A1, CYP1B1, CYBA	638	55	19333	3.85668	1	0.172575	0.166418
GOTERM_BP_DIRECT	GO:0030336~negative regulation of cell migration	14	1.98864	0.00921347	IGFBP5, TPM1, NEDD9, STC1, MITF, RHOB, BST2, SFRP1, CLDN3, RRAS, CDH1, CDH11, CYP1B1, ENG	638	187	19333	2.26864	1	0.172575	0.166418
GOTERM_BP_DIRECT	GO:0032760~positive regulation of tumor necrosis factor production	10	1.42045	0.00938473	SPON2, IL6, SPHK2, WNT5A, MAPKAPK2, LPL, CYBA, THBS1, CLU, NFATC4	638	108	19333	2.80579	1	0.174942	0.168701
GOTERM_BP_DIRECT	GO:0006518~peptide metabolic process	4	0.568182	0.00987783	DNPEP, CPXM1, CPZ, PAM	638	14	19333	8.65786	1	0.180676	0.17423
GOTERM_BP_DIRECT	GO:0003323~type B pancreatic cell development	4	0.568182	0.00987783	BMP4, CDK6, WNT5A, SIDT2	638	14	19333	8.65786	1	0.180676	0.17423
GOTERM_BP_DIRECT	GO:1901029~negative regulation of mitochondrial outer membrane permeabilization involved in apoptotic signaling pathway	4	0.568182	0.00987783	SLC35F6, SLC25A4, IER3, BOK	638	14	19333	8.65786	1	0.180676	0.17423
GOTERM_BP_DIRECT	GO:0030195~negative regulation of blood coagulation	4	0.568182	0.00987783	THBD, EDN1, SERPINE2, TFPI	638	14	19333	8.65786	1	0.180676	0.17423
GOTERM_BP_DIRECT	GO:0060137~maternal process involved in parturition	3	0.426136	0.010145	EDN1, CYP1A1, NODAL	638	5	19333	18.1815	1	0.182142	0.175644
GOTERM_BP_DIRECT	GO:0048022~negative regulation of melanin biosynthetic process	3	0.426136	0.010145	OPN3, WNT5A, MFSD12	638	5	19333	18.1815	1	0.182142	0.175644
GOTERM_BP_DIRECT	GO:0060687~regulation of branching involved in prostate gland morphogenesis	3	0.426136	0.010145	BMP4, SFRP1, BMP7	638	5	19333	18.1815	1	0.182142	0.175644
GOTERM_BP_DIRECT	GO:0031547~brain-derived neurotrophic factor receptor signaling pathway	3	0.426136	0.010145	NTRK2, BDNF, NFATC4	638	5	19333	18.1815	1	0.182142	0.175644
GOTERM_BP_DIRECT	GO:0030574~collagen catabolic process	6	0.852273	0.0107542	MRC2, MMP11, ADAMTS2, MMP16, MMP1, CTSB	638	41	19333	4.43451	1	0.191317	0.184491
GOTERM_BP_DIRECT	GO:0042311~vasodilation	6	0.852273	0.0107542	EXT1, GJA5, ITGA1, BDKRB2, PLOD3, EGFR	638	41	19333	4.43451	1	0.191317	0.184491
GOTERM_BP_DIRECT	GO:0045786~negative regulation of cell cycle	7	0.994318	0.0109139	BMP4, CDK6, INHBA, PTGS2, ETS1, BMP7, RHOB	638	57	19333	3.72136	1	0.193276	0.18638
GOTERM_BP_DIRECT	GO:0001916~positive regulation of T cell mediated cytotoxicity	5	0.710227	0.0112154	HLA-B, TAP2, HLA-A, HLA-F, B2M	638	27	19333	5.61158	1	0.197716	0.190662
GOTERM_BP_DIRECT	GO:0006953~acute-phase response	6	0.852273	0.0118849	SIGIRR, IL6, CEBPB, PLSCR1, FN1, A2M	638	42	19333	4.32893	1	0.204388	0.197096
GOTERM_BP_DIRECT	GO:0071498~cellular response to fluid shear stress	4	0.568182	0.0120492	SRC, TFPI2, HAS2, PTGS2	638	15	19333	8.08067	1	0.204388	0.197096
GOTERM_BP_DIRECT	GO:0010955~negative regulation of protein processing	4	0.568182	0.0120492	PRNP, SERPINE2, NLRP7, CHAC1	638	15	19333	8.08067	1	0.204388	0.197096
GOTERM_BP_DIRECT	GO:0071372~cellular response to follicle-stimulating hormone stimulus	4	0.568182	0.0120492	EDN1, NOTCH1, PLAT, INHBA	638	15	19333	8.08067	1	0.204388	0.197096
GOTERM_BP_DIRECT	GO:0046685~response to arsenic-containing substance	4	0.568182	0.0120492	CDKN1A, CYP1A1, CYP1B1, TNFRSF11B	638	15	19333	8.08067	1	0.204388	0.197096
GOTERM_BP_DIRECT	GO:0033173~calcineurin-NFAT signaling cascade	4	0.568182	0.0120492	RCAN1, PPP3CA, NFATC1, NFATC4	638	15	19333	8.08067	1	0.204388	0.197096
GOTERM_BP_DIRECT	GO:0003184~pulmonary valve morphogenesis	4	0.568182	0.0120492	BMP4, TGFB2, NOTCH1, NFATC1	638	15	19333	8.08067	1	0.204388	0.197096
GOTERM_BP_DIRECT	GO:0012501~programmed cell death	4	0.568182	0.0120492	GSDMD, NINJ1, HTRA1, TGM2	638	15	19333	8.08067	1	0.204388	0.197096
GOTERM_BP_DIRECT	GO:0050728~negative regulation of inflammatory response	11	1.5625	0.012066	SOCS3, NT5E, FOXF1, ALOX5, TEK, METRNL, ADA, NFKB1, IER3, SOCS5, TNFRSF1A	638	132	19333	2.52521	1	0.204388	0.197096
GOTERM_BP_DIRECT	GO:0031214~biomineral tissue development	5	0.710227	0.012751	FAM83H, ECM1, SLC20A1, FAM20C, FAM20A	638	28	19333	5.41116	1	0.213209	0.205602
GOTERM_BP_DIRECT	GO:0099560~synaptic membrane adhesion	5	0.710227	0.012751	CDH6, NRG1, IL1RAP, GPC6, PCDH17	638	28	19333	5.41116	1	0.213209	0.205602
GOTERM_BP_DIRECT	GO:0071398~cellular response to fatty acid	5	0.710227	0.012751	EDN1, IRS1, SRC, LPL, HES1	638	28	19333	5.41116	1	0.213209	0.205602
GOTERM_BP_DIRECT	GO:0050731~positive regulation of peptidyl-tyrosine phosphorylation	9	1.27841	0.0131306	PRNP, IL11, IL6, SRC, CLEC6A, VEGFB, TDGF1, CD44, ICAM1	638	95	19333	2.87076	1	0.218618	0.210818
GOTERM_BP_DIRECT	GO:0045669~positive regulation of osteoblast differentiation	8	1.13636	0.0134007	BMP4, PPP3CA, IL6, CEBPB, FAM20C, BMP7, GLI3, RUNX2	638	77	19333	3.14831	1	0.222166	0.21424
GOTERM_BP_DIRECT	GO:0022008~neurogenesis	7	0.994318	0.0138682	MARCKS, SPOCK1, BTBD6, CHAC1, EGFR, ETV6, TBX2	638	60	19333	3.53529	1	0.227977	0.219843
GOTERM_BP_DIRECT	GO:0007266~Rho protein signal transduction	7	0.994318	0.0138682	EPS8, RTKN, COL1A2, ARHGDIB, EPS8L2, RHOD, RHOB	638	60	19333	3.53529	1	0.227977	0.219843
GOTERM_BP_DIRECT	GO:0050918~positive chemotaxis	6	0.852273	0.0143828	BMP4, SEMA5A, LGALS3, COLEC10, GPNMB, VEGFB	638	44	19333	4.13216	1	0.231999	0.223722
GOTERM_BP_DIRECT	GO:0048266~behavioral response to pain	4	0.568182	0.0144724	CAPN2, TSPO, VWA1, THBS1	638	16	19333	7.57563	1	0.231999	0.223722
GOTERM_BP_DIRECT	GO:0003382~epithelial cell morphogenesis	4	0.568182	0.0144724	CLDN3, RILPL2, PALLD, FAT1	638	16	19333	7.57563	1	0.231999	0.223722
GOTERM_BP_DIRECT	GO:0046688~response to copper ion	4	0.568182	0.0144724	PRNP, PAM, LOXL2, ICAM1	638	16	19333	7.57563	1	0.231999	0.223722
GOTERM_BP_DIRECT	GO:1904385~cellular response to angiotensin	4	0.568182	0.0144724	MYC, CYBA, INHBA, NFKB1	638	16	19333	7.57563	1	0.231999	0.223722
GOTERM_BP_DIRECT	GO:0048566~embryonic digestive tract development	4	0.568182	0.0144724	TGFB2, CXCL8, GLI3, ADA	638	16	19333	7.57563	1	0.231999	0.223722
GOTERM_BP_DIRECT	GO:0042270~protection from natural killer cell mediated cytotoxicity	3	0.426136	0.014887	HLA-B, SERPINB9, HLA-A	638	6	19333	15.1513	1	0.231999	0.223722
GOTERM_BP_DIRECT	GO:0045646~regulation of erythrocyte differentiation	3	0.426136	0.014887	CDK6, B2M, P4HTM	638	6	19333	15.1513	1	0.231999	0.223722
GOTERM_BP_DIRECT	GO:0061041~regulation of wound healing	3	0.426136	0.014887	ACTA2, TNFRSF12A, PLAU	638	6	19333	15.1513	1	0.231999	0.223722
GOTERM_BP_DIRECT	GO:0031960~response to corticosteroid	3	0.426136	0.014887	COL1A1, NOTCH1, ENG	638	6	19333	15.1513	1	0.231999	0.223722
GOTERM_BP_DIRECT	GO:0031670~cellular response to nutrient	3	0.426136	0.014887	CDKN2B, LPL, PDK2	638	6	19333	15.1513	1	0.231999	0.223722
GOTERM_BP_DIRECT	GO:0097021~lymphocyte migration into lymphoid organs	3	0.426136	0.014887	EXT1, RET, NEDD9	638	6	19333	15.1513	1	0.231999	0.223722
GOTERM_BP_DIRECT	GO:0060414~aorta smooth muscle tissue morphogenesis	3	0.426136	0.014887	COL3A1, EFEMP2, MYLK	638	6	19333	15.1513	1	0.231999	0.223722
GOTERM_BP_DIRECT	GO:0035556~intracellular signal transduction	25	3.55114	0.0155457	SHC4, SHC2, CXCL8, SHC1, SRC, DGKA, SOCS3, NUAK1, EFS, MKNK2, TNS3, PAG1, RGS6, SOCS5, EDN1, IGFBP5, DUSP1, NRG1, NFATC1, CORO2A, MC1R, RASA3, CAMK4, MAPKAPK2, SGK1	638	453	19333	1.67232	1	0.2413	0.232691
GOTERM_BP_DIRECT	GO:0006366~transcription from RNA polymerase II promoter	16	2.27273	0.0157321	EDN1, CEBPB, NOTCH1, LEF1, INHBA, GATA2, ETS1, NFKB1, NFATC4, TNFRSF1A, BMP4, ABLIM3, MYC, IRF1, CYTL1, NKX2-5	638	244	19333	1.98705	1	0.242605	0.23395
GOTERM_BP_DIRECT	GO:0031100~animal organ regeneration	6	0.852273	0.0157544	CDKN1A, NOTCH1, NNMT, ANGPT2, AXL, ADM	638	45	19333	4.04033	1	0.242605	0.23395
GOTERM_BP_DIRECT	GO:0045668~negative regulation of osteoblast differentiation	7	0.994318	0.0161222	GREM1, SFRP1, NOTCH1, CDK6, IGFBP5, HAND2, AREG	638	62	19333	3.42125	1	0.245718	0.236952
GOTERM_BP_DIRECT	GO:0018149~peptide cross-linking	5	0.710227	0.0162088	COL3A1, ANXA1, FN1, THBS1, TGM2	638	30	19333	5.05042	1	0.245718	0.236952
GOTERM_BP_DIRECT	GO:0050900~leukocyte migration	5	0.710227	0.0162088	SRC, PDE4B, MYH9, ADA, ICAM1	638	30	19333	5.05042	1	0.245718	0.236952
GOTERM_BP_DIRECT	GO:0021983~pituitary gland development	5	0.710227	0.0162088	BMP4, CDH1, SRD5A1, GATA2, ETS1	638	30	19333	5.05042	1	0.245718	0.236952
GOTERM_BP_DIRECT	GO:0070848~response to growth factor	4	0.568182	0.0171509	LUM, MYC, MEIS2, EPHA2	638	17	19333	7.13	1	0.25495	0.245854
GOTERM_BP_DIRECT	GO:0060384~innervation	4	0.568182	0.0171509	RET, SERPINE2, SLITRK6, SULF2	638	17	19333	7.13	1	0.25495	0.245854
GOTERM_BP_DIRECT	GO:0008637~apoptotic mitochondrial changes	4	0.568182	0.0171509	CDKN2A, BIK, BID, SLC25A4	638	17	19333	7.13	1	0.25495	0.245854
GOTERM_BP_DIRECT	GO:0071380~cellular response to prostaglandin E stimulus	4	0.568182	0.0171509	SFRP1, PTGER2, TNFSF4, GNAS	638	17	19333	7.13	1	0.25495	0.245854
GOTERM_BP_DIRECT	GO:0061098~positive regulation of protein tyrosine kinase activity	6	0.852273	0.0172104	GREM1, PRNP, NEDD9, NOX4, NRG1, EGFR	638	46	19333	3.9525	1	0.25495	0.245854
GOTERM_BP_DIRECT	GO:0045071~negative regulation of viral genome replication	6	0.852273	0.0172104	IFITM3, BST2, FAM111A, PLSCR1, IFITM2, ISG15	638	46	19333	3.9525	1	0.25495	0.245854
GOTERM_BP_DIRECT	GO:0001558~regulation of cell growth	8	1.13636	0.0173338	OGFR, IGFBP5, IGFBP4, IGFBP3, TNC, SPOCK1, IGFBP7, SGK1	638	81	19333	2.99284	1	0.255806	0.246679
GOTERM_BP_DIRECT	GO:0042327~positive regulation of phosphorylation	5	0.710227	0.0181373	TF, FZD7, THBS1, EGFR, APLN	638	31	19333	4.8875	1	0.266653	0.257139
GOTERM_BP_DIRECT	GO:0021987~cerebral cortex development	8	1.13636	0.018432	NTRK2, COL3A1, CCDC85C, LHX2, SRD5A1, NPY, SLC2A1, SLC38A2	638	82	19333	2.95634	1	0.269599	0.25998
GOTERM_BP_DIRECT	GO:0030168~platelet activation	7	0.994318	0.0186172	COL3A1, IL6, PLSCR1, SERPINE2, SRC, AXL, DGKA	638	64	19333	3.31434	1	0.269599	0.25998
GOTERM_BP_DIRECT	GO:0006979~response to oxidative stress	10	1.42045	0.0186917	RCAN1, PRNP, PRDX2, STC2, GPX8, MSRB3, C19ORF12, NCOA7, PTGS2, CYGB	638	121	19333	2.50434	1	0.269599	0.25998
GOTERM_BP_DIRECT	GO:0001822~kidney development	10	1.42045	0.0186917	BMP4, TGFB2, WFS1, WNT5A, ODC1, ITGA8, HAS2, REN, OVOL1, SULF2	638	121	19333	2.50434	1	0.269599	0.25998
GOTERM_BP_DIRECT	GO:0019882~antigen processing and presentation	6	0.852273	0.0187529	EXT1, HLA-B, HLA-A, HLA-F, PSMB8, HLA-DQB1	638	47	19333	3.86841	1	0.269599	0.25998
GOTERM_BP_DIRECT	GO:0070527~platelet aggregation	6	0.852273	0.0187529	CSRP1, GNAS, FN1, MYH9, SLC7A11, MYL9	638	47	19333	3.86841	1	0.269599	0.25998
GOTERM_BP_DIRECT	GO:0030206~chondroitin sulfate biosynthetic process	4	0.568182	0.0200868	CSGALNACT1, CHST11, CHPF, XYLT1	638	18	19333	6.73389	1	0.274883	0.265076
GOTERM_BP_DIRECT	GO:0071548~response to dexamethasone	4	0.568182	0.0200868	EDN1, PAPPA, CYP1B1, CLDN1	638	18	19333	6.73389	1	0.274883	0.265076
GOTERM_BP_DIRECT	GO:0051145~smooth muscle cell differentiation	4	0.568182	0.0200868	FOXF1, ITGA8, NFATC4, TBX2	638	18	19333	6.73389	1	0.274883	0.265076
GOTERM_BP_DIRECT	GO:0003203~endocardial cushion morphogenesis	4	0.568182	0.0200868	TGFB2, NOTCH1, ENG, TBX2	638	18	19333	6.73389	1	0.274883	0.265076
GOTERM_BP_DIRECT	GO:0018108~peptidyl-tyrosine phosphorylation	11	1.5625	0.020115	EPHB6, PDGFRB, RET, NTRK2, SRC, AXL, MATK, TEK, EGFR, EPHA2, SCYL1	638	143	19333	2.33096	1	0.274883	0.265076
GOTERM_BP_DIRECT	GO:0003180~aortic valve morphogenesis	5	0.710227	0.0202024	BMP4, NOTCH1, SNAI2, NFATC1, NKX2-5	638	32	19333	4.73477	1	0.274883	0.265076
GOTERM_BP_DIRECT	GO:0021915~neural tube development	5	0.710227	0.0202024	MARCKS, NOTCH1, SEMA3C, PLOD3, EPHA2	638	32	19333	4.73477	1	0.274883	0.265076
GOTERM_BP_DIRECT	GO:0003151~outflow tract morphogenesis	6	0.852273	0.0203836	NOTCH1, FZD2, GJA5, HES1, DHRS3, TBX2	638	48	19333	3.78781	1	0.274883	0.265076
GOTERM_BP_DIRECT	GO:0009624~response to nematode	3	0.426136	0.0203905	PTGER2, CYP1A1, PTGS2	638	7	19333	12.9868	1	0.274883	0.265076
GOTERM_BP_DIRECT	GO:0051902~negative regulation of mitochondrial depolarization	3	0.426136	0.0203905	SRC, IFI6, BOK	638	7	19333	12.9868	1	0.274883	0.265076
GOTERM_BP_DIRECT	GO:0032354~response to follicle-stimulating hormone	3	0.426136	0.0203905	SRD5A1, PAPPA, CYP1B1	638	7	19333	12.9868	1	0.274883	0.265076
GOTERM_BP_DIRECT	GO:1903348~positive regulation of bicellular tight junction assembly	3	0.426136	0.0203905	CLDN3, CLDN1, EPHA2	638	7	19333	12.9868	1	0.274883	0.265076
GOTERM_BP_DIRECT	GO:1903573~negative regulation of response to endoplasmic reticulum stress	3	0.426136	0.0203905	WFS1, ALOX5, CLU	638	7	19333	12.9868	1	0.274883	0.265076
GOTERM_BP_DIRECT	GO:0002043~blood vessel endothelial cell proliferation involved in sprouting angiogenesis	3	0.426136	0.0203905	BMP4, SEMA5A, EPHA2	638	7	19333	12.9868	1	0.274883	0.265076
GOTERM_BP_DIRECT	GO:0021861~forebrain radial glial cell differentiation	3	0.426136	0.0203905	LEF1, HES1, GLI3	638	7	19333	12.9868	1	0.274883	0.265076
GOTERM_BP_DIRECT	GO:0036336~dendritic cell migration	3	0.426136	0.0203905	EXT1, EPS8, ALOX5	638	7	19333	12.9868	1	0.274883	0.265076
GOTERM_BP_DIRECT	GO:0015833~peptide transport	3	0.426136	0.0203905	TAP2, TAP1, TAPBP	638	7	19333	12.9868	1	0.274883	0.265076
GOTERM_BP_DIRECT	GO:0071373~cellular response to luteinizing hormone stimulus	3	0.426136	0.0203905	EDN1, CYP1B1, PLAT	638	7	19333	12.9868	1	0.274883	0.265076
GOTERM_BP_DIRECT	GO:0006935~chemotaxis	10	1.42045	0.020568	FOSL1, CXCL6, CXCL8, CMTM3, PLAU, PLAUR, RAC2, ACKR3, PLP2, L1CAM	638	123	19333	2.46362	1	0.27632	0.266462
GOTERM_BP_DIRECT	GO:0034976~response to endoplasmic reticulum stress	8	1.13636	0.0220177	PDIA2, MARCKS, CEBPB, CXCL8, WFS1, TNFRSF10B, THBS1, HERPUD1	638	85	19333	2.852	1	0.294779	0.284262
GOTERM_BP_DIRECT	GO:0050673~epithelial cell proliferation	6	0.852273	0.0221042	NOTCH1, ESRP2, COL8A1, NKX2-5, EGFR, RUNX2	638	49	19333	3.71051	1	0.294925	0.284402
GOTERM_BP_DIRECT	GO:0035690~cellular response to drug	7	0.994318	0.0228347	PRNP, EDN1, MYC, PDE4B, REN, FBP1, EGFR	638	67	19333	3.16593	1	0.303631	0.292799
GOTERM_BP_DIRECT	GO:0071310~cellular response to organic substance	4	0.568182	0.0232814	EDN1, TRPA1, CASP1, TIMP3	638	19	19333	6.37948	1	0.307472	0.296502
GOTERM_BP_DIRECT	GO:0022011~myelination in peripheral nervous system	4	0.568182	0.0232814	NTRK2, CNTNAP1, ADGRG6, NRG1	638	19	19333	6.37948	1	0.307472	0.296502
GOTERM_BP_DIRECT	GO:0097193~intrinsic apoptotic signaling pathway	5	0.710227	0.0247513	MLLT11, CDKN1A, CASP4, IFI6, CLU	638	34	19333	4.45625	1	0.323594	0.312049
GOTERM_BP_DIRECT	GO:0050873~brown fat cell differentiation	5	0.710227	0.0247513	CEBPB, DIO2, GATA2, METRNL, PTGS2	638	34	19333	4.45625	1	0.323594	0.312049
GOTERM_BP_DIRECT	GO:0048008~platelet-derived growth factor receptor signaling pathway	5	0.710227	0.0247513	PDGFRB, MYO1E, PDGFC, PDGFA, PLAT	638	34	19333	4.45625	1	0.323594	0.312049
GOTERM_BP_DIRECT	GO:0043123~positive regulation of I-kappaB kinase/NF-kappaB signaling	13	1.84659	0.0256046	ECM1, SLC20A1, TNFRSF10B, TNFRSF1A, BST2, LURAP1L, CLEC6A, CASP1, CARD16, LTBR, TRIM22, WLS, TGM2	638	192	19333	2.05173	1	0.333631	0.321727
GOTERM_BP_DIRECT	GO:0016525~negative regulation of angiogenesis	10	1.42045	0.0258462	TGFB2, ANGPT2, COL4A2, SHC1, ALOX5, TEK, THBS2, THBS1, HSPG2, EPHA2	638	128	19333	2.36738	1	0.333839	0.321929
GOTERM_BP_DIRECT	GO:0043627~response to estrogen	7	0.994318	0.0259771	PDGFRB, CCND1, SRD5A1, CAV1, TNFRSF11B, TEK, GLI3	638	69	19333	3.07417	1	0.333839	0.321929
GOTERM_BP_DIRECT	GO:0009636~response to toxic substance	8	1.13636	0.0260595	PDGFRB, CDKN1A, CDH1, PENK, CYP1B1, AHR, SLC7A11, CLDN1	638	88	19333	2.75477	1	0.333839	0.321929
GOTERM_BP_DIRECT	GO:0003149~membranous septum morphogenesis	3	0.426136	0.0266002	BMP4, TGFB2, FZD2	638	8	19333	11.3634	1	0.333839	0.321929
GOTERM_BP_DIRECT	GO:0045823~positive regulation of heart contraction	3	0.426136	0.0266002	TGFB2, NKX2-5, APLN	638	8	19333	11.3634	1	0.333839	0.321929
GOTERM_BP_DIRECT	GO:0046632~alpha-beta T cell differentiation	3	0.426136	0.0266002	ANXA1, GLI3, ADA	638	8	19333	11.3634	1	0.333839	0.321929
GOTERM_BP_DIRECT	GO:1901164~negative regulation of trophoblast cell migration	3	0.426136	0.0266002	ARHGDIB, TIMP1, NODAL	638	8	19333	11.3634	1	0.333839	0.321929
GOTERM_BP_DIRECT	GO:0002486~antigen processing and presentation of endogenous peptide antigen via MHC class I via ER pathway, TAP-independent	3	0.426136	0.0266002	HLA-B, HLA-A, HLA-F	638	8	19333	11.3634	1	0.333839	0.321929
GOTERM_BP_DIRECT	GO:0051045~negative regulation of membrane protein ectodomain proteolysis	3	0.426136	0.0266002	TIMP2, TIMP3, TIMP1	638	8	19333	11.3634	1	0.333839	0.321929
GOTERM_BP_DIRECT	GO:0048663~neuron fate commitment	4	0.568182	0.0267346	BMP4, NOTCH3, NRG1, ZNF521	638	20	19333	6.0605	1	0.333839	0.321929
GOTERM_BP_DIRECT	GO:0055093~response to hyperoxia	4	0.568182	0.0267346	PDGFRB, COL1A1, CDKN1A, CYP1A1	638	20	19333	6.0605	1	0.333839	0.321929
GOTERM_BP_DIRECT	GO:0071375~cellular response to peptide hormone stimulus	4	0.568182	0.0267346	EDN1, SRC, CYP11A1, CAV1	638	20	19333	6.0605	1	0.333839	0.321929
GOTERM_BP_DIRECT	GO:0010165~response to X-ray	4	0.568182	0.0267346	THBD, CDKN1A, ANXA1, CCND1	638	20	19333	6.0605	1	0.333839	0.321929
GOTERM_BP_DIRECT	GO:0050830~defense response to Gram-positive bacterium	10	1.42045	0.027007	GSDMD, IL6, NPY, CASP4, ADM, HLA-A, GBP2, RNASE1, B2M, EPHA2	638	129	19333	2.34903	1	0.336163	0.32417
GOTERM_BP_DIRECT	GO:0009888~tissue development	5	0.710227	0.0272387	LAMA5, LAMB2, GAA, LAMB1, HSPG2	638	35	19333	4.32893	1	0.336896	0.324876
GOTERM_BP_DIRECT	GO:0030511~positive regulation of transforming growth factor beta receptor signaling pathway	5	0.710227	0.0272387	CDKN2B, ZEB2, TGFB1I1, ITGA8, THBS1	638	35	19333	4.32893	1	0.336896	0.324876
GOTERM_BP_DIRECT	GO:0007416~synapse assembly	7	0.994318	0.0276509	PCDHB2, BDNF, CDH1, SLITRK6, NRG1, CBLN2, SHANK2	638	70	19333	3.03025	1	0.340911	0.328748
GOTERM_BP_DIRECT	GO:0007162~negative regulation of cell adhesion	6	0.852273	0.0278212	SEMA5A, DUSP1, ARHGDIB, TNC, PLXNB2, TGFBI	638	52	19333	3.49644	1	0.341928	0.329729
GOTERM_BP_DIRECT	GO:0065003~macromolecular complex assembly	11	1.5625	0.0291714	EXT1, GCHFR, WIPF1, SLC2A1, FAS, HES1, MITF, IL1RAP, ADGRL4, BID, TAPBP	638	152	19333	2.19294	1	0.357396	0.344645
GOTERM_BP_DIRECT	GO:0060326~cell chemotaxis	7	0.994318	0.0293943	PDGFRB, SEMA5A, LOX, LEF1, ACKR3, EPHA2, ENG	638	71	19333	2.98757	1	0.358998	0.34619
GOTERM_BP_DIRECT	GO:0051017~actin filament bundle assembly	5	0.710227	0.0298701	EPS8, MARCKS, CALD1, NEDD9, RHOD	638	36	19333	4.20868	1	0.361969	0.349055
GOTERM_BP_DIRECT	GO:0000079~regulation of cyclin-dependent protein serine/threonine kinase activity	6	0.852273	0.0299164	CDKN2D, CCND3, CDKN1A, CDKN2B, CCND1, CDKN2A	638	53	19333	3.43047	1	0.361969	0.349055
GOTERM_BP_DIRECT	GO:0002062~chondrocyte differentiation	6	0.852273	0.0299164	BMP4, COL3A1, CYTL1, TGFBI, GLI3, RUNX2	638	53	19333	3.43047	1	0.361969	0.349055
GOTERM_BP_DIRECT	GO:0016055~Wnt signaling pathway	13	1.84659	0.0304203	FZD2, TGFB1I1, LEF1, WNT5A, MITF, BARX1, CPZ, DKK1, DKK3, SFRP1, CCND1, WLS, TRABD2A	638	197	19333	1.99966	1	0.366097	0.353036
GOTERM_BP_DIRECT	GO:0030865~cortical cytoskeleton organization	4	0.568182	0.0304455	RAC2, RHOD, RND3, RHOB	638	21	19333	5.77191	1	0.366097	0.353036
GOTERM_BP_DIRECT	GO:2001244~positive regulation of intrinsic apoptotic signaling pathway	5	0.710227	0.0326466	PLEKHF1, CAV1, BID, CLU, BOK	638	37	19333	4.09493	1	0.390157	0.376237
GOTERM_BP_DIRECT	GO:0045907~positive regulation of vasoconstriction	5	0.710227	0.0326466	CAV1, GJA5, PTGS2, EGFR, ICAM1	638	37	19333	4.09493	1	0.390157	0.376237
GOTERM_BP_DIRECT	GO:1904628~cellular response to phorbol 13-acetate 12-myristate	3	0.426136	0.0334639	SPHK2, MYC, FBP1	638	9	19333	10.1008	1	0.393883	0.37983
GOTERM_BP_DIRECT	GO:0006670~sphingosine metabolic process	3	0.426136	0.0334639	SPHK2, NAAA, PLPP2	638	9	19333	10.1008	1	0.393883	0.37983
GOTERM_BP_DIRECT	GO:0048023~positive regulation of melanin biosynthetic process	3	0.426136	0.0334639	ZEB2, OPN3, TYRP1	638	9	19333	10.1008	1	0.393883	0.37983
GOTERM_BP_DIRECT	GO:0035860~glial cell-derived neurotrophic factor receptor signaling pathway	3	0.426136	0.0334639	RET, GDF15, SULF2	638	9	19333	10.1008	1	0.393883	0.37983
GOTERM_BP_DIRECT	GO:0050650~chondroitin sulfate proteoglycan biosynthetic process	3	0.426136	0.0334639	CSGALNACT1, XYLT1, CYTL1	638	9	19333	10.1008	1	0.393883	0.37983
GOTERM_BP_DIRECT	GO:0042733~embryonic digit morphogenesis	6	0.852273	0.034398	BMP4, CHST11, HAND2, WNT5A, GLI3, TBX2	638	55	19333	3.30573	1	0.399019	0.384783
GOTERM_BP_DIRECT	GO:0006809~nitric oxide biosynthetic process	4	0.568182	0.0344123	GCHFR, SPR, CAV1, CYP1B1	638	22	19333	5.50955	1	0.399019	0.384783
GOTERM_BP_DIRECT	GO:0040037~negative regulation of fibroblast growth factor receptor signaling pathway	4	0.568182	0.0344123	WNT5A, THBS1, SULF2, APLN	638	22	19333	5.50955	1	0.399019	0.384783
GOTERM_BP_DIRECT	GO:0030879~mammary gland development	4	0.568182	0.0344123	CAV1, LEF1, NRG1, TDGF1	638	22	19333	5.50955	1	0.399019	0.384783
GOTERM_BP_DIRECT	GO:0001836~release of cytochrome c from mitochondria	4	0.568182	0.0344123	IFI6, BID, CLU, BOK	638	22	19333	5.50955	1	0.399019	0.384783
GOTERM_BP_DIRECT	GO:0071300~cellular response to retinoic acid	7	0.994318	0.035052	RET, COL1A1, MYC, FZD7, HAND2, WNT5A, TNC	638	74	19333	2.86645	1	0.40523	0.390772
GOTERM_BP_DIRECT	GO:0001974~blood vessel remodeling	5	0.710227	0.0355689	EXT1, SEMA3C, EPAS1, AXL, TGM2	638	38	19333	3.98717	1	0.40999	0.395362
GOTERM_BP_DIRECT	GO:0007163~establishment or maintenance of cell polarity	6	0.852273	0.0367864	FAT1, RAC2, PARVA, RHOD, RND3, RHOB	638	56	19333	3.2467	1	0.421529	0.406489
GOTERM_BP_DIRECT	GO:0045600~positive regulation of fat cell differentiation	6	0.852273	0.0367864	SFRP1, CEBPB, LPL, SNAI2, CCDC3, MEDAG	638	56	19333	3.2467	1	0.421529	0.406489
GOTERM_BP_DIRECT	GO:0060252~positive regulation of glial cell proliferation	4	0.568182	0.0386327	IL6, MYC, TSPO, EGFR	638	23	19333	5.27	1	0.437594	0.421981
GOTERM_BP_DIRECT	GO:0050730~regulation of peptidyl-tyrosine phosphorylation	4	0.568182	0.0386327	PRNP, PDGFC, PDGFA, EGFR	638	23	19333	5.27	1	0.437594	0.421981
GOTERM_BP_DIRECT	GO:0002053~positive regulation of mesenchymal cell proliferation	4	0.568182	0.0386327	FOXF1, MYC, WNT5A, PDGFA	638	23	19333	5.27	1	0.437594	0.421981
GOTERM_BP_DIRECT	GO:0001890~placenta development	5	0.710227	0.0386376	DNMT3L, HSD17B2, HTRA1, ADA, NODAL	638	39	19333	3.88494	1	0.437594	0.421981
GOTERM_BP_DIRECT	GO:0090037~positive regulation of protein kinase C signaling	3	0.426136	0.0409317	MC1R, SPHK2, WNT5A	638	10	19333	9.09075	1	0.456934	0.440632
GOTERM_BP_DIRECT	GO:0090647~modulation of age-related behavioral decline	3	0.426136	0.0409317	PRNP, B2M, DKK1	638	10	19333	9.09075	1	0.456934	0.440632
GOTERM_BP_DIRECT	GO:0033629~negative regulation of cell adhesion mediated by integrin	3	0.426136	0.0409317	MUC1, CYP1B1, SNAI2	638	10	19333	9.09075	1	0.456934	0.440632
GOTERM_BP_DIRECT	GO:0070831~basement membrane assembly	3	0.426136	0.0409317	LAMB2, PLOD3, LAMB1	638	10	19333	9.09075	1	0.456934	0.440632
GOTERM_BP_DIRECT	GO:0033598~mammary gland epithelial cell proliferation	3	0.426136	0.0409317	CEBPB, CCND1, EPHA2	638	10	19333	9.09075	1	0.456934	0.440632
GOTERM_BP_DIRECT	GO:0070555~response to interleukin-1	5	0.710227	0.041853	ANXA1, IL1R1, SRC, CYBA, ETS1	638	40	19333	3.78781	1	0.464556	0.447982
GOTERM_BP_DIRECT	GO:0001937~negative regulation of endothelial cell proliferation	5	0.710227	0.041853	CAV2, ALOX5, CAV1, THBS1, ENG	638	40	19333	3.78781	1	0.464556	0.447982
GOTERM_BP_DIRECT	GO:0008283~cell proliferation	12	1.70455	0.0430434	RHBDF1, IL11, ASPH, SPHK2, SRC, MYC, ODC1, CYP1A1, ADM, NRG1, TGFBI, NODAL	638	185	19333	1.96557	1	0.473838	0.456933
GOTERM_BP_DIRECT	GO:0032331~negative regulation of chondrocyte differentiation	4	0.568182	0.0431031	GREM1, BMP4, SNAI2, GLI3	638	24	19333	5.05042	1	0.473838	0.456933
GOTERM_BP_DIRECT	GO:0048844~artery morphogenesis	4	0.568182	0.0431031	NOTCH3, GJA5, HES1, ENG	638	24	19333	5.05042	1	0.473838	0.456933
GOTERM_BP_DIRECT	GO:0051091~positive regulation of sequence-specific DNA binding transcription factor activity	9	1.27841	0.0431757	FOSL1, PPP3CA, SP100, IL6, EDN1, FZD2, CYTL1, NODAL, TRIM22	638	119	19333	2.29179	1	0.473838	0.456933
GOTERM_BP_DIRECT	GO:0071363~cellular response to growth factor stimulus	6	0.852273	0.0445502	SFRP1, ANGPT2, SHC1, SRD5A1, CIB1, THBS1	638	59	19333	3.08161	1	0.486184	0.468838
GOTERM_BP_DIRECT	GO:0022900~electron transport chain	6	0.852273	0.0445502	ASPH, SRD5A1, NOX4, CYBA, DHRS3, LOXL2	638	59	19333	3.08161	1	0.486184	0.468838
GOTERM_BP_DIRECT	GO:0007166~cell surface receptor signaling pathway	17	2.41477	0.0468324	RTN4R, EDN1, ANXA1, MLKL, TRPA1, IL1R1, TNFRSF10B, INHBA, EGFR, ADGRE5, PAPPA, MKNK2, ADGRG6, BDKRB2, CD59, ADGRL4, IL13RA1	638	305	19333	1.68899	1	0.509662	0.491479
GOTERM_BP_DIRECT	GO:0046580~negative regulation of Ras protein signal transduction	4	0.568182	0.0478199	TGFB2, RASA3, TIMP2, FBP1	638	25	19333	4.8484	1	0.509987	0.491792
GOTERM_BP_DIRECT	GO:0048589~developmental growth	4	0.568182	0.0478199	CHST11, GNAS, ADM, GLI3	638	25	19333	4.8484	1	0.509987	0.491792
GOTERM_BP_DIRECT	GO:0010460~positive regulation of heart rate	4	0.568182	0.0478199	EDN1, ADM, ADA, APLN	638	25	19333	4.8484	1	0.509987	0.491792
GOTERM_BP_DIRECT	GO:0031954~positive regulation of protein autophosphorylation	4	0.568182	0.0478199	GPNMB, SRC, PDGFC, PDGFA	638	25	19333	4.8484	1	0.509987	0.491792
GOTERM_BP_DIRECT	GO:0017015~regulation of transforming growth factor beta receptor signaling pathway	4	0.568182	0.0478199	SMURF2, LOX, DKK3, ENG	638	25	19333	4.8484	1	0.509987	0.491792
GOTERM_BP_DIRECT	GO:0042098~T cell proliferation	5	0.710227	0.0487235	PRDX2, CCND3, CD151, HES1, PDE5A	638	42	19333	3.60744	1	0.509987	0.491792
GOTERM_BP_DIRECT	GO:0030513~positive regulation of BMP signaling pathway	5	0.710227	0.0487235	BMP4, NOTCH1, FOXD1, HES1, ENG	638	42	19333	3.60744	1	0.509987	0.491792
GOTERM_BP_DIRECT	GO:0002726~positive regulation of T cell cytokine production	3	0.426136	0.0489567	TNFSF4, HLA-A, B2M	638	11	19333	8.26432	1	0.509987	0.491792
GOTERM_BP_DIRECT	GO:0006002~fructose 6-phosphate metabolic process	3	0.426136	0.0489567	GFPT2, FBP1, PFKP	638	11	19333	8.26432	1	0.509987	0.491792
GOTERM_BP_DIRECT	GO:0001823~mesonephros development	3	0.426136	0.0489567	BMP4, REN, BMP7	638	11	19333	8.26432	1	0.509987	0.491792
GOTERM_BP_DIRECT	GO:0071492~cellular response to UV-A	3	0.426136	0.0489567	OPN3, MMP1, TIMP1	638	11	19333	8.26432	1	0.509987	0.491792
GOTERM_BP_DIRECT	GO:0070242~thymocyte apoptotic process	3	0.426136	0.0489567	WNT5A, GLI3, ADA	638	11	19333	8.26432	1	0.509987	0.491792
GOTERM_BP_DIRECT	GO:0031639~plasminogen activation	3	0.426136	0.0489567	PLAU, PLAT, KLKB1	638	11	19333	8.26432	1	0.509987	0.491792
GOTERM_BP_DIRECT	GO:0002237~response to molecule of bacterial origin	3	0.426136	0.0489567	CXCL8, TAP2, B2M	638	11	19333	8.26432	1	0.509987	0.491792
GOTERM_BP_DIRECT	GO:0007494~midgut development	3	0.426136	0.0489567	FOXF1, WNT5A, EGFR	638	11	19333	8.26432	1	0.509987	0.491792
GOTERM_BP_DIRECT	GO:0035455~response to interferon-alpha	3	0.426136	0.0489567	IFITM3, BST2, IFITM2	638	11	19333	8.26432	1	0.509987	0.491792
GOTERM_BP_DIRECT	GO:0046718~viral entry into host cell	8	1.13636	0.0515513	PLSCR1, AXL, CLDN1, SLC7A1, EGFR, EPHA2, CTSB, ICAM1	638	102	19333	2.37667	1	0.535584	0.516475
GOTERM_BP_DIRECT	GO:0030501~positive regulation of bone mineralization	5	0.710227	0.0523778	BMP4, ALOX5, FAM20C, ISG15, BMP7	638	43	19333	3.52355	1	0.539852	0.520591
GOTERM_BP_DIRECT	GO:1901216~positive regulation of neuron death	5	0.710227	0.0523778	PRNP, WNT5A, CAPN2, CLU, DKK1	638	43	19333	3.52355	1	0.539852	0.520591
GOTERM_BP_DIRECT	GO:0009409~response to cold	5	0.710227	0.0523778	TRPA1, DIO2, LPL, ADM, METRNL	638	43	19333	3.52355	1	0.539852	0.520591
GOTERM_BP_DIRECT	GO:0043086~negative regulation of catalytic activity	9	1.27841	0.0527339	PPP1R14A, SOCS3, RTKN, NOTCH1, ANXA4, GMFG, CIB1, PARVA, TIMP1	638	124	19333	2.19938	1	0.541118	0.521812
GOTERM_BP_DIRECT	GO:0001935~endothelial cell proliferation	4	0.568182	0.0527784	CAV2, CAV1, TEK, LOXL2	638	26	19333	4.66192	1	0.541118	0.521812
GOTERM_BP_DIRECT	GO:0030216~keratinocyte differentiation	6	0.852273	0.0532219	PPP3CA, NOTCH1, OPN3, ANXA1, WNT5A, EPHA2	638	62	19333	2.9325	1	0.544232	0.524815
GOTERM_BP_DIRECT	GO:0032755~positive regulation of interleukin-6 production	8	1.13636	0.0561418	SPON2, IL6, SPHK2, TNFSF4, WNT5A, LPL, CYBA, IL1RAP	638	104	19333	2.33096	1	0.570369	0.550019
GOTERM_BP_DIRECT	GO:0034504~protein localization to nucleus	5	0.710227	0.0561773	BMP4, COL1A1, LMNA, GBP2, BMP7	638	44	19333	3.44347	1	0.570369	0.550019
GOTERM_BP_DIRECT	GO:0090179~planar cell polarity pathway involved in neural tube closure	3	0.426136	0.057494	SFRP1, FZD2, WNT5A	638	12	19333	7.57563	1	0.570369	0.550019
GOTERM_BP_DIRECT	GO:0031665~negative regulation of lipopolysaccharide-mediated signaling pathway	3	0.426136	0.057494	SIGIRR, PRDX2, CARD16	638	12	19333	7.57563	1	0.570369	0.550019
GOTERM_BP_DIRECT	GO:1903800~positive regulation of production of miRNAs involved in gene silencing by miRNA	3	0.426136	0.057494	BMP4, IL6, EGFR	638	12	19333	7.57563	1	0.570369	0.550019
GOTERM_BP_DIRECT	GO:0001960~negative regulation of cytokine-mediated signaling pathway	3	0.426136	0.057494	SIGIRR, ECM1, CAV1	638	12	19333	7.57563	1	0.570369	0.550019
GOTERM_BP_DIRECT	GO:0048251~elastic fiber assembly	3	0.426136	0.057494	COL3A1, EFEMP2, LOX	638	12	19333	7.57563	1	0.570369	0.550019
GOTERM_BP_DIRECT	GO:0032682~negative regulation of chemokine production	3	0.426136	0.057494	SIGIRR, IL6, EPHA2	638	12	19333	7.57563	1	0.570369	0.550019
GOTERM_BP_DIRECT	GO:0048711~positive regulation of astrocyte differentiation	3	0.426136	0.057494	NOTCH1, SERPINE2, HES1	638	12	19333	7.57563	1	0.570369	0.550019
GOTERM_BP_DIRECT	GO:2001238~positive regulation of extrinsic apoptotic signaling pathway	4	0.568182	0.0579738	TNFRSF12A, CAV1, LTBR, BID	638	27	19333	4.48926	1	0.570369	0.550019
GOTERM_BP_DIRECT	GO:0034332~adherens junction organization	4	0.568182	0.0579738	CDH6, CDH1, SRC, CDH11	638	27	19333	4.48926	1	0.570369	0.550019
GOTERM_BP_DIRECT	GO:0031016~pancreas development	4	0.568182	0.0579738	FOXF1, WFS1, HES1, MEIS2	638	27	19333	4.48926	1	0.570369	0.550019
GOTERM_BP_DIRECT	GO:0016540~protein autoprocessing	4	0.568182	0.0579738	FAM111A, CASP4, CASP1, CAPN2	638	27	19333	4.48926	1	0.570369	0.550019
GOTERM_BP_DIRECT	GO:0036120~cellular response to platelet-derived growth factor stimulus	4	0.568182	0.0579738	PDGFRB, SRC, MYC, HAS2	638	27	19333	4.48926	1	0.570369	0.550019
GOTERM_BP_DIRECT	GO:0090303~positive regulation of wound healing	4	0.568182	0.0579738	CLDN3, ANXA1, CLDN1, MYLK	638	27	19333	4.48926	1	0.570369	0.550019
GOTERM_BP_DIRECT	GO:0045727~positive regulation of translation	7	0.994318	0.0587438	IL6, MYC, BCL3, SAMD4A, PLXNB2, CYP1B1, THBS1	638	84	19333	2.52521	1	0.576488	0.555921
GOTERM_BP_DIRECT	GO:0055085~transmembrane transport	14	1.98864	0.0596901	GSDMD, SLC10A4, SLC35F6, SLC14A1, ABCA4, TAP2, TAP1, CYB561A3, ANO4, GJA5, SLC16A6, SLC15A3, SLC19A1, ABCG1	638	243	19333	1.74582	1	0.584303	0.563456
GOTERM_BP_DIRECT	GO:0000165~MAPK cascade	9	1.27841	0.0612878	RET, SHC1, IGFBP4, MYC, CAV1, IGFBP3, MAPKAPK2, NRG1, EGFR	638	128	19333	2.13065	1	0.592882	0.571729
GOTERM_BP_DIRECT	GO:0071466~cellular response to xenobiotic stimulus	6	0.852273	0.062806	PRNP, EDN1, MYC, PDE4B, REN, FBP1	638	65	19333	2.79715	1	0.592882	0.571729
GOTERM_BP_DIRECT	GO:0042102~positive regulation of T cell proliferation	6	0.852273	0.062806	IL6, ANXA1, CD70, TNFSF4, HES1, SLC7A1	638	65	19333	2.79715	1	0.592882	0.571729
GOTERM_BP_DIRECT	GO:0051894~positive regulation of focal adhesion assembly	4	0.568182	0.0634006	SFRP1, COL16A1, SDC4, TEK	638	28	19333	4.32893	1	0.592882	0.571729
GOTERM_BP_DIRECT	GO:0045453~bone resorption	4	0.568182	0.0634006	EXT1, SRC, RAC2, NOX4	638	28	19333	4.32893	1	0.592882	0.571729
GOTERM_BP_DIRECT	GO:0034341~response to interferon-gamma	4	0.568182	0.0634006	IFITM3, BST2, SP100, IFITM2	638	28	19333	4.32893	1	0.592882	0.571729
GOTERM_BP_DIRECT	GO:0006024~glycosaminoglycan biosynthetic process	4	0.568182	0.0634006	EXT1, PDGFRB, XYLT1, HS6ST1	638	28	19333	4.32893	1	0.592882	0.571729
GOTERM_BP_DIRECT	GO:0090200~positive regulation of release of cytochrome c from mitochondria	4	0.568182	0.0634006	MLLT11, BIK, PLAUR, BID	638	28	19333	4.32893	1	0.592882	0.571729
GOTERM_BP_DIRECT	GO:1904706~negative regulation of vascular smooth muscle cell proliferation	5	0.710227	0.0642077	BMP4, CDKN1A, EFEMP2, TPM1, APLN	638	46	19333	3.29375	1	0.592882	0.571729
GOTERM_BP_DIRECT	GO:0030182~neuron differentiation	11	1.5625	0.0645935	NTRK2, IRX2, CEBPB, FZD2, CCND1, LHX2, FZD7, WNT5A, FZD8, RUNX2, EPHA2	638	175	19333	1.90473	1	0.592882	0.571729
GOTERM_BP_DIRECT	GO:0046967~cytosol to ER transport	2	0.284091	0.0648137	TAP2, TAP1	638	2	19333	30.3025	1	0.592882	0.571729
GOTERM_BP_DIRECT	GO:0071670~smooth muscle cell chemotaxis	2	0.284091	0.0648137	PDGFRB, PARVA	638	2	19333	30.3025	1	0.592882	0.571729
GOTERM_BP_DIRECT	GO:0002481~antigen processing and presentation of exogenous protein antigen via MHC class Ib, TAP-dependent	2	0.284091	0.0648137	TAP2, B2M	638	2	19333	30.3025	1	0.592882	0.571729
GOTERM_BP_DIRECT	GO:0002485~antigen processing and presentation of endogenous peptide antigen via MHC class I via ER pathway, TAP-dependent	2	0.284091	0.0648137	TAP2, HLA-A	638	2	19333	30.3025	1	0.592882	0.571729
GOTERM_BP_DIRECT	GO:2000256~positive regulation of male germ cell proliferation	2	0.284091	0.0648137	SRC, CIB1	638	2	19333	30.3025	1	0.592882	0.571729
GOTERM_BP_DIRECT	GO:0034124~regulation of MyD88-dependent toll-like receptor signaling pathway	2	0.284091	0.0648137	IRF1, IRF7	638	2	19333	30.3025	1	0.592882	0.571729
GOTERM_BP_DIRECT	GO:0034331~cell junction maintenance	2	0.284091	0.0648137	CLDN3, CLDN1	638	2	19333	30.3025	1	0.592882	0.571729
GOTERM_BP_DIRECT	GO:0043474~pigment metabolic process involved in pigmentation	2	0.284091	0.0648137	MFSD12, TBX2	638	2	19333	30.3025	1	0.592882	0.571729
GOTERM_BP_DIRECT	GO:0046851~negative regulation of bone remodeling	2	0.284091	0.0648137	GREM1, SFRP1	638	2	19333	30.3025	1	0.592882	0.571729
GOTERM_BP_DIRECT	GO:0071387~cellular response to cortisol stimulus	2	0.284091	0.0648137	KLF9, CYP1B1	638	2	19333	30.3025	1	0.592882	0.571729
GOTERM_BP_DIRECT	GO:1903841~cellular response to arsenite(3-)	2	0.284091	0.0648137	MYC, SLC38A2	638	2	19333	30.3025	1	0.592882	0.571729
GOTERM_BP_DIRECT	GO:0021557~oculomotor nerve development	2	0.284091	0.0648137	ACKR3, HES1	638	2	19333	30.3025	1	0.592882	0.571729
GOTERM_BP_DIRECT	GO:0043090~amino acid import	2	0.284091	0.0648137	SLC38A1, SLC38A2	638	2	19333	30.3025	1	0.592882	0.571729
GOTERM_BP_DIRECT	GO:0032596~protein transport into membrane raft	2	0.284091	0.0648137	REEP2, RFTN1	638	2	19333	30.3025	1	0.592882	0.571729
GOTERM_BP_DIRECT	GO:0036022~limb joint morphogenesis	2	0.284091	0.0648137	EXT1, COL3A1	638	2	19333	30.3025	1	0.592882	0.571729
GOTERM_BP_DIRECT	GO:0003350~pulmonary myocardium development	2	0.284091	0.0648137	SEMA3C, NKX2-5	638	2	19333	30.3025	1	0.592882	0.571729
GOTERM_BP_DIRECT	GO:0007611~learning or memory	6	0.852273	0.0662029	PRNP, SRC, NEDD9, B2M, DKK1, EGFR	638	66	19333	2.75477	1	0.592882	0.571729
GOTERM_BP_DIRECT	GO:0060021~palate development	6	0.852273	0.0662029	ASPH, SNAI2, INHBA, DHRS3, GLI3, TBX2	638	66	19333	2.75477	1	0.592882	0.571729
GOTERM_BP_DIRECT	GO:0001886~endothelial cell morphogenesis	3	0.426136	0.0665014	COL18A1, PLOD3, STC1	638	13	19333	6.99289	1	0.592882	0.571729
GOTERM_BP_DIRECT	GO:0032026~response to magnesium ion	3	0.426136	0.0665014	CCND1, TNFRSF11B, THBS1	638	13	19333	6.99289	1	0.592882	0.571729
GOTERM_BP_DIRECT	GO:0001913~T cell mediated cytotoxicity	3	0.426136	0.0665014	TAP2, HLA-A, B2M	638	13	19333	6.99289	1	0.592882	0.571729
GOTERM_BP_DIRECT	GO:0048546~digestive tract morphogenesis	3	0.426136	0.0665014	SFRP1, EGFR, NODAL	638	13	19333	6.99289	1	0.592882	0.571729
GOTERM_BP_DIRECT	GO:0048745~smooth muscle tissue development	3	0.426136	0.0665014	BMP4, ITGA8, ENG	638	13	19333	6.99289	1	0.592882	0.571729
GOTERM_BP_DIRECT	GO:0071305~cellular response to vitamin D	3	0.426136	0.0665014	SFRP1, PENK, TNC	638	13	19333	6.99289	1	0.592882	0.571729
GOTERM_BP_DIRECT	GO:0060411~cardiac septum morphogenesis	3	0.426136	0.0665014	NOTCH1, BMP7, DHRS3	638	13	19333	6.99289	1	0.592882	0.571729
GOTERM_BP_DIRECT	GO:0043568~positive regulation of insulin-like growth factor receptor signaling pathway	3	0.426136	0.0665014	IGFBP5, IGFBP4, IGFBP3	638	13	19333	6.99289	1	0.592882	0.571729
GOTERM_BP_DIRECT	GO:0043114~regulation of vascular permeability	3	0.426136	0.0665014	SRC, BDKRB2, TEK	638	13	19333	6.99289	1	0.592882	0.571729
GOTERM_BP_DIRECT	GO:0040015~negative regulation of multicellular organism growth	3	0.426136	0.0665014	GDF15, STC2, GNAS	638	13	19333	6.99289	1	0.592882	0.571729
GOTERM_BP_DIRECT	GO:0045670~regulation of osteoclast differentiation	3	0.426136	0.0665014	CEBPB, CAMK4, MITF	638	13	19333	6.99289	1	0.592882	0.571729
GOTERM_BP_DIRECT	GO:0007595~lactation	5	0.710227	0.0684361	NCOR2, CCND1, CAV1, PAM, APLN	638	47	19333	3.22367	1	0.603206	0.581685
GOTERM_BP_DIRECT	GO:0009968~negative regulation of signal transduction	5	0.710227	0.0684361	RGS1, IGFBP3, PRR5L, RGS6, SOCS5	638	47	19333	3.22367	1	0.603206	0.581685
GOTERM_BP_DIRECT	GO:0007520~myoblast fusion	4	0.568182	0.0690528	ADAM12, CAPN2, MYH9, CACNA1H	638	29	19333	4.17966	1	0.603206	0.581685
GOTERM_BP_DIRECT	GO:0046697~decidualization	4	0.568182	0.0690528	STC2, STC1, PTGS2, CTSB	638	29	19333	4.17966	1	0.603206	0.581685
GOTERM_BP_DIRECT	GO:0045671~negative regulation of osteoclast differentiation	4	0.568182	0.0690528	SFRP1, LRRC17, TNFRSF11B, FBN1	638	29	19333	4.17966	1	0.603206	0.581685
GOTERM_BP_DIRECT	GO:0033137~negative regulation of peptidyl-serine phosphorylation	4	0.568182	0.0690528	CAV1, BDKRB2, GPD1L, DKK1	638	29	19333	4.17966	1	0.603206	0.581685
GOTERM_BP_DIRECT	GO:0048565~digestive tract development	4	0.568182	0.0690528	COL3A1, FOXF1, PDGFC, CYP1A1	638	29	19333	4.17966	1	0.603206	0.581685
GOTERM_BP_DIRECT	GO:0001656~metanephros development	4	0.568182	0.0690528	ITGA8, BMP7, GLI3, FBN1	638	29	19333	4.17966	1	0.603206	0.581685
GOTERM_BP_DIRECT	GO:0070372~regulation of ERK1 and ERK2 cascade	4	0.568182	0.0690528	RRAS, FN1, EGFR, EPHA2	638	29	19333	4.17966	1	0.603206	0.581685
GOTERM_BP_DIRECT	GO:0048812~neuron projection morphogenesis	6	0.852273	0.0697003	CNTNAP1, BDNF, ITGA1, SGK1, BMP7, EGFR	638	67	19333	2.71366	1	0.6075	0.585825
GOTERM_BP_DIRECT	GO:0030334~regulation of cell migration	8	1.13636	0.0713947	LAMA5, SERPINE2, LMNA, TNC, PLXNB2, LDB2, SGK1, RHOB	638	110	19333	2.20382	1	0.620879	0.598728
GOTERM_BP_DIRECT	GO:0071364~cellular response to epidermal growth factor stimulus	5	0.710227	0.0728045	COL1A1, MYC, SNAI2, TDGF1, EGFR	638	48	19333	3.15651	1	0.631729	0.60919
GOTERM_BP_DIRECT	GO:0032870~cellular response to hormone stimulus	4	0.568182	0.0749244	DUSP1, PLOD3, IGFBP7, CACNA1H	638	30	19333	4.04033	1	0.644569	0.621572
GOTERM_BP_DIRECT	GO:0048010~vascular endothelial growth factor receptor signaling pathway	4	0.568182	0.0749244	SRC, AXL, MAPKAPK2, VEGFB	638	30	19333	4.04033	1	0.644569	0.621572
GOTERM_BP_DIRECT	GO:0016050~vesicle organization	3	0.426136	0.0759387	PLEKHF1, CAV2, CAV1	638	14	19333	6.49339	1	0.644569	0.621572
GOTERM_BP_DIRECT	GO:0051926~negative regulation of calcium ion transport	3	0.426136	0.0759387	STC1, PTGS2, ICAM1	638	14	19333	6.49339	1	0.644569	0.621572
GOTERM_BP_DIRECT	GO:0060394~negative regulation of pathway-restricted SMAD protein phosphorylation	3	0.426136	0.0759387	GREM1, DKK1, ENG	638	14	19333	6.49339	1	0.644569	0.621572
GOTERM_BP_DIRECT	GO:1904996~positive regulation of leukocyte adhesion to vascular endothelial cell	3	0.426136	0.0759387	IL6, ETS1, ICAM1	638	14	19333	6.49339	1	0.644569	0.621572
GOTERM_BP_DIRECT	GO:0032736~positive regulation of interleukin-13 production	3	0.426136	0.0759387	SPHK2, TNFSF4, IL1RAP	638	14	19333	6.49339	1	0.644569	0.621572
GOTERM_BP_DIRECT	GO:0035988~chondrocyte proliferation	3	0.426136	0.0759387	EXT1, MMP16, STC1	638	14	19333	6.49339	1	0.644569	0.621572
GOTERM_BP_DIRECT	GO:0006978~DNA damage response, signal transduction by p53 class mediator resulting in transcription of p21 class mediator	3	0.426136	0.0759387	SP100, CDKN1A, MUC1	638	14	19333	6.49339	1	0.644569	0.621572
GOTERM_BP_DIRECT	GO:0042438~melanin biosynthetic process	3	0.426136	0.0759387	MC1R, TYRP1, MFSD12	638	14	19333	6.49339	1	0.644569	0.621572
GOTERM_BP_DIRECT	GO:0030036~actin cytoskeleton organization	11	1.5625	0.0770573	ABLIM3, CSRP1, PALLD, ARHGEF17, RAC2, PDGFA, FLNC, ARHGAP26, RND3, PDLIM4, PFN2	638	181	19333	1.84159	1	0.651957	0.628697
GOTERM_BP_DIRECT	GO:0045429~positive regulation of nitric oxide biosynthetic process	5	0.710227	0.0773112	EDN1, DDAH1, PTGS2, CLU, ICAM1	638	49	19333	3.09209	1	0.651957	0.628697
GOTERM_BP_DIRECT	GO:0007173~epidermal growth factor receptor signaling pathway	5	0.710227	0.0773112	SHC1, SRC, AREG, EGFR, SOCS5	638	49	19333	3.09209	1	0.651957	0.628697
GOTERM_BP_DIRECT	GO:0007605~sensory perception of sound	10	1.42045	0.080505	CDKN2D, COL1A1, CEMIP, WFS1, COL11A1, SLITRK6, SNAI2, EPS8L2, ATP6V0A4, ICAM1	638	159	19333	1.90582	1	0.672942	0.648933
GOTERM_BP_DIRECT	GO:1901224~positive regulation of NIK/NF-kappaB signaling	6	0.852273	0.0807904	GREM1, EDN1, TCIM, IFI35, EGFR, IL18R1	638	70	19333	2.59736	1	0.672942	0.648933
GOTERM_BP_DIRECT	GO:0048741~skeletal muscle fiber development	4	0.568182	0.0810087	RCAN1, PPP3CA, BIN3, CAV2	638	31	19333	3.91	1	0.672942	0.648933
GOTERM_BP_DIRECT	GO:0048701~embryonic cranial skeleton morphogenesis	4	0.568182	0.0810087	BMP4, MMP16, NODAL, RUNX2	638	31	19333	3.91	1	0.672942	0.648933
GOTERM_BP_DIRECT	GO:0031069~hair follicle morphogenesis	4	0.568182	0.0810087	EXT1, TGFB2, NOTCH1, IGFBP5	638	31	19333	3.91	1	0.672942	0.648933
GOTERM_BP_DIRECT	GO:0032967~positive regulation of collagen biosynthetic process	4	0.568182	0.0810087	PDGFRB, BMP4, INHBA, ENG	638	31	19333	3.91	1	0.672942	0.648933
GOTERM_BP_DIRECT	GO:0035633~maintenance of permeability of blood-brain barrier	4	0.568182	0.0810087	IL6, CLDN3, PTGS2, CLDN1	638	31	19333	3.91	1	0.672942	0.648933
GOTERM_BP_DIRECT	GO:0048839~inner ear development	5	0.710227	0.0819542	PDGFRB, TGFB2, MAPKAPK2, PDGFA, CYTL1	638	50	19333	3.03025	1	0.679348	0.65511
GOTERM_BP_DIRECT	GO:0042593~glucose homeostasis	8	1.13636	0.0828042	IL6, IGFBP5, IRS1, WFS1, ALOX5, PDK2, SIDT2, FBN1	638	114	19333	2.12649	1	0.684936	0.660499
GOTERM_BP_DIRECT	GO:0032088~negative regulation of NF-kappaB transcription factor activity	7	0.994318	0.0832146	PRDX2, TRAF3, CDKN2A, ANXA4, BCL3, CYP1B1, BMP7	638	92	19333	2.30563	1	0.685421	0.660966
GOTERM_BP_DIRECT	GO:0001889~liver development	7	0.994318	0.0832146	CDKN2B, NOTCH1, DBP, SRD5A1, HES1, ADA, NODAL	638	92	19333	2.30563	1	0.685421	0.660966
GOTERM_BP_DIRECT	GO:0051092~positive regulation of NF-kappaB transcription factor activity	10	1.42045	0.0854529	GREM1, CAV1, WNT5A, CIB1, CARD16, IL1RAP, CLU, IL18R1, TRIM22, ICAM1	638	161	19333	1.88214	1	0.688972	0.664391
GOTERM_BP_DIRECT	GO:0002720~positive regulation of cytokine production involved in immune response	3	0.426136	0.0857678	LACC1, SPHK2, WNT5A	638	15	19333	6.0605	1	0.688972	0.664391
GOTERM_BP_DIRECT	GO:1904888~cranial skeletal system development	3	0.426136	0.0857678	EXT1, TGFB2, COLEC10	638	15	19333	6.0605	1	0.688972	0.664391
GOTERM_BP_DIRECT	GO:0060347~heart trabecula formation	3	0.426136	0.0857678	ADGRG6, TEK, NKX2-5	638	15	19333	6.0605	1	0.688972	0.664391
GOTERM_BP_DIRECT	GO:0010035~response to inorganic substance	3	0.426136	0.0857678	NT5E, PDGFA, ADA	638	15	19333	6.0605	1	0.688972	0.664391
GOTERM_BP_DIRECT	GO:0010884~positive regulation of lipid storage	3	0.426136	0.0857678	C3, LPL, NFKB1	638	15	19333	6.0605	1	0.688972	0.664391
GOTERM_BP_DIRECT	GO:0033689~negative regulation of osteoblast proliferation	3	0.426136	0.0857678	GREM1, MN1, SFRP1	638	15	19333	6.0605	1	0.688972	0.664391
GOTERM_BP_DIRECT	GO:0051149~positive regulation of muscle cell differentiation	3	0.426136	0.0857678	LAMB2, LAMB1, NID1	638	15	19333	6.0605	1	0.688972	0.664391
GOTERM_BP_DIRECT	GO:0045778~positive regulation of ossification	3	0.426136	0.0857678	BMP4, TGFB2, WNT5A	638	15	19333	6.0605	1	0.688972	0.664391
GOTERM_BP_DIRECT	GO:0010832~negative regulation of myotube differentiation	3	0.426136	0.0857678	NOTCH1, BDNF, NKX2-5	638	15	19333	6.0605	1	0.688972	0.664391
GOTERM_BP_DIRECT	GO:0010952~positive regulation of peptidase activity	3	0.426136	0.0857678	CAV1, FN1, PCOLCE	638	15	19333	6.0605	1	0.688972	0.664391
GOTERM_BP_DIRECT	GO:0060766~negative regulation of androgen receptor signaling pathway	3	0.426136	0.0857678	NCOR2, SFRP1, NODAL	638	15	19333	6.0605	1	0.688972	0.664391
GOTERM_BP_DIRECT	GO:0008630~intrinsic apoptotic signaling pathway in response to DNA damage	5	0.710227	0.0867314	EPHA2, IER3, NFATC4, BOK, TNFRSF1A	638	51	19333	2.97083	1	0.693851	0.669097
GOTERM_BP_DIRECT	GO:1900087~positive regulation of G1/S transition of mitotic cell cycle	5	0.710227	0.0867314	CCND3, ANXA1, CCND1, CYP1A1, EGFR	638	51	19333	2.97083	1	0.693851	0.669097
GOTERM_BP_DIRECT	GO:0043552~positive regulation of phosphatidylinositol 3-kinase activity	4	0.568182	0.087299	PDGFRB, IRS1, SRC, TEK	638	32	19333	3.78781	1	0.695536	0.670721
GOTERM_BP_DIRECT	GO:0001569~branching involved in blood vessel morphogenesis	4	0.568182	0.087299	EDN1, LEF1, ENG, NFATC4	638	32	19333	3.78781	1	0.695536	0.670721
GOTERM_BP_DIRECT	GO:0007601~visual perception	12	1.70455	0.0900821	COL1A1, COL18A1, EPAS1, LAMB2, WFS1, LUM, COL11A1, ABCA4, SLITRK6, TIMP3, TGFBI, DHRS3	638	211	19333	1.72337	1	0.706677	0.681465
GOTERM_BP_DIRECT	GO:0043433~negative regulation of sequence-specific DNA binding transcription factor activity	7	0.994318	0.0900961	SIGIRR, PRNP, SP100, WFS1, HAND2, TNFSF4, HES1	638	94	19333	2.25657	1	0.706677	0.681465
GOTERM_BP_DIRECT	GO:0009952~anterior/posterior pattern specification	7	0.994318	0.0936495	HOXB3, HES1, HOXB2, BARX1, TDGF1, GLI3, CER1	638	95	19333	2.23282	1	0.706677	0.681465
GOTERM_BP_DIRECT	GO:0045736~negative regulation of cyclin-dependent protein serine/threonine kinase activity	4	0.568182	0.0937883	CDKN2D, CDKN1A, CDKN2B, CDKN2A	638	33	19333	3.67303	1	0.706677	0.681465
GOTERM_BP_DIRECT	GO:0070588~calcium ion transmembrane transport	8	1.13636	0.0952003	TMEM37, EDN1, ASPH, TRPA1, TRPC4, TRPV2, ORAI2, CACNA1H	638	118	19333	2.05441	1	0.706677	0.681465
GOTERM_BP_DIRECT	GO:1900625~positive regulation of monocyte aggregation	2	0.284091	0.0956302	HAS2, CD44	638	3	19333	20.2017	1	0.706677	0.681465
GOTERM_BP_DIRECT	GO:1902339~positive regulation of apoptotic process involved in morphogenesis	2	0.284091	0.0956302	NOTCH1, TNFRSF1A	638	3	19333	20.2017	1	0.706677	0.681465
GOTERM_BP_DIRECT	GO:0070141~response to UV-A	2	0.284091	0.0956302	CCND1, EGFR	638	3	19333	20.2017	1	0.706677	0.681465
GOTERM_BP_DIRECT	GO:0072104~glomerular capillary formation	2	0.284091	0.0956302	BMP4, NOTCH3	638	3	19333	20.2017	1	0.706677	0.681465
GOTERM_BP_DIRECT	GO:0003278~apoptotic process involved in heart morphogenesis	2	0.284091	0.0956302	HAND2, NKX2-5	638	3	19333	20.2017	1	0.706677	0.681465
GOTERM_BP_DIRECT	GO:0034756~regulation of iron ion transport	2	0.284091	0.0956302	TF, B2M	638	3	19333	20.2017	1	0.706677	0.681465
GOTERM_BP_DIRECT	GO:0002448~mast cell mediated immunity	2	0.284091	0.0956302	SPON2, SERPINB9	638	3	19333	20.2017	1	0.706677	0.681465
GOTERM_BP_DIRECT	GO:0010755~regulation of plasminogen activation	2	0.284091	0.0956302	PLAU, PLAUR	638	3	19333	20.2017	1	0.706677	0.681465
GOTERM_BP_DIRECT	GO:0086098~angiotensin-activated signaling pathway involved in heart process	2	0.284091	0.0956302	SRC, CAV1	638	3	19333	20.2017	1	0.706677	0.681465
GOTERM_BP_DIRECT	GO:0003256~regulation of transcription from RNA polymerase II promoter involved in myocardial precursor cell differentiation	2	0.284091	0.0956302	NOTCH1, TBX2	638	3	19333	20.2017	1	0.706677	0.681465
GOTERM_BP_DIRECT	GO:0038195~urokinase plasminogen activator signaling pathway	2	0.284091	0.0956302	PLAU, PLAUR	638	3	19333	20.2017	1	0.706677	0.681465
GOTERM_BP_DIRECT	GO:0060560~developmental growth involved in morphogenesis	2	0.284091	0.0956302	EXT1, TBX2	638	3	19333	20.2017	1	0.706677	0.681465
GOTERM_BP_DIRECT	GO:0048021~regulation of melanin biosynthetic process	2	0.284091	0.0956302	SLC7A11, MFSD12	638	3	19333	20.2017	1	0.706677	0.681465
GOTERM_BP_DIRECT	GO:2000974~negative regulation of pro-B cell differentiation	2	0.284091	0.0956302	NOTCH1, HES1	638	3	19333	20.2017	1	0.706677	0.681465
GOTERM_BP_DIRECT	GO:0060279~positive regulation of ovulation	2	0.284091	0.0956302	PLAT, INHBA	638	3	19333	20.2017	1	0.706677	0.681465
GOTERM_BP_DIRECT	GO:2000978~negative regulation of forebrain neuron differentiation	2	0.284091	0.0956302	HES1, B2M	638	3	19333	20.2017	1	0.706677	0.681465
GOTERM_BP_DIRECT	GO:0035793~positive regulation of metanephric mesenchymal cell migration by platelet-derived growth factor receptor-beta signaling pathway	2	0.284091	0.0956302	PDGFRB, PDGFA	638	3	19333	20.2017	1	0.706677	0.681465
GOTERM_BP_DIRECT	GO:0072683~T cell extravasation	2	0.284091	0.0956302	CD99, ICAM1	638	3	19333	20.2017	1	0.706677	0.681465
GOTERM_BP_DIRECT	GO:0070487~monocyte aggregation	2	0.284091	0.0956302	BMP7, CD44	638	3	19333	20.2017	1	0.706677	0.681465
GOTERM_BP_DIRECT	GO:2001027~negative regulation of endothelial cell chemotaxis	2	0.284091	0.0956302	NOTCH1, THBS1	638	3	19333	20.2017	1	0.706677	0.681465
GOTERM_BP_DIRECT	GO:0061309~cardiac neural crest cell development involved in outflow tract morphogenesis	2	0.284091	0.0956302	HAND2, HES1	638	3	19333	20.2017	1	0.706677	0.681465
GOTERM_BP_DIRECT	GO:2000588~positive regulation of platelet-derived growth factor receptor-beta signaling pathway	2	0.284091	0.0956302	HIP1, SRC	638	3	19333	20.2017	1	0.706677	0.681465
GOTERM_BP_DIRECT	GO:0072125~negative regulation of glomerular mesangial cell proliferation	2	0.284091	0.0956302	BMP4, BMP7	638	3	19333	20.2017	1	0.706677	0.681465
GOTERM_BP_DIRECT	GO:0060438~trachea development	2	0.284091	0.0956302	BMP4, FOXF1	638	3	19333	20.2017	1	0.706677	0.681465
GOTERM_BP_DIRECT	GO:0050848~regulation of calcium-mediated signaling	3	0.426136	0.0959529	TMEM100, GBP1, PDK2	638	16	19333	5.68172	1	0.706677	0.681465
GOTERM_BP_DIRECT	GO:0071625~vocalization behavior	3	0.426136	0.0959529	EXT1, GLI3, SHANK2	638	16	19333	5.68172	1	0.706677	0.681465
GOTERM_BP_DIRECT	GO:0021854~hypothalamus development	3	0.426136	0.0959529	SRD5A1, MYC, ETS1	638	16	19333	5.68172	1	0.706677	0.681465
GOTERM_BP_DIRECT	GO:0042129~regulation of T cell proliferation	3	0.426136	0.0959529	LGALS3, RAC2, BID	638	16	19333	5.68172	1	0.706677	0.681465
GOTERM_BP_DIRECT	GO:0030214~hyaluronan catabolic process	3	0.426136	0.0959529	CEMIP, CEMIP2, CD44	638	16	19333	5.68172	1	0.706677	0.681465
GOTERM_BP_DIRECT	GO:0033630~positive regulation of cell adhesion mediated by integrin	3	0.426136	0.0959529	RET, TGFB2, CIB1	638	16	19333	5.68172	1	0.706677	0.681465
GOTERM_BP_DIRECT	GO:0006885~regulation of pH	3	0.426136	0.0959529	EDN1, ATP6V0A4, PDK2	638	16	19333	5.68172	1	0.706677	0.681465
GOTERM_BP_DIRECT	GO:0042325~regulation of phosphorylation	3	0.426136	0.0959529	PPP1R14A, BMP7, ENG	638	16	19333	5.68172	1	0.706677	0.681465
GOTERM_BP_DIRECT	GO:0042532~negative regulation of tyrosine phosphorylation of STAT protein	3	0.426136	0.0959529	SOCS3, CAV1, PARP14	638	16	19333	5.68172	1	0.706677	0.681465
GOTERM_BP_DIRECT	GO:0090336~positive regulation of brown fat cell differentiation	3	0.426136	0.0959529	METRNL, PTGS2, BMP7	638	16	19333	5.68172	1	0.706677	0.681465
GOTERM_BP_DIRECT	GO:1901741~positive regulation of myoblast fusion	3	0.426136	0.0959529	EHD2, GDF15, CAPN2	638	16	19333	5.68172	1	0.706677	0.681465
GOTERM_BP_DIRECT	GO:0008202~steroid metabolic process	5	0.710227	0.0966793	AKR1C1, HSD17B2, CYP1A1, TSPO, CYP1B1	638	53	19333	2.85873	1	0.710684	0.685329
GOTERM_BP_DIRECT	GO:0030154~cell differentiation	30	4.26136	0.0970043	SEMA5A, HIP1, NOTCH1, SERPINE2, SRC, FHL1, ETS1, EGFR, SOCS3, INSC, FLNC, NKX2-5, SYT4, NTRK2, FOXD1, TNFRSF12A, CAV2, SRD5A1, CAV1, TMEM176B, NR2F1, NRG1, INHBA, HSPG2, RHOB, ETV6, SPOCD1, SFRP1, MXRA8, TDGF1	638	682	19333	1.33295	1	0.71173	0.686337

## Sheet: cluster9
Category	Term	Count	%	PValue	Genes	List Total	Pop Hits	Pop Total	Fold Enrichment	Bonferroni	Benjamini	FDR
GOTERM_BP_DIRECT	GO:1903765~negative regulation of potassium ion export across plasma membrane	2	4.65116	0.00511231	KCNE3, KCNE5	34	3	19333	379.078	0.83955	0.995693	0.995693
GOTERM_BP_DIRECT	GO:0090084~negative regulation of inclusion body assembly	2	4.65116	0.0169427	DNAJA4, HSPA1A	34	10	19333	113.724	0.997758	0.995693	0.995693
GOTERM_BP_DIRECT	GO:0086011~membrane repolarization during action potential	2	4.65116	0.0186215	KCNE3, KCNE5	34	11	19333	103.385	0.998782	0.995693	0.995693
GOTERM_BP_DIRECT	GO:0098915~membrane repolarization during ventricular cardiac muscle cell action potential	2	4.65116	0.0219709	KCNE3, KCNE5	34	13	19333	87.4796	0.999641	0.995693	0.995693
GOTERM_BP_DIRECT	GO:1902260~negative regulation of delayed rectifier potassium channel activity	2	4.65116	0.0236415	KCNE3, KCNE5	34	14	19333	81.2311	0.999805	0.995693	0.995693
GOTERM_BP_DIRECT	GO:0034142~toll-like receptor 4 signaling pathway	2	4.65116	0.0253093	NMI, PIK3AP1	34	15	19333	75.8157	0.999894	0.995693	0.995693
GOTERM_BP_DIRECT	GO:0046598~positive regulation of viral entry into host cell	2	4.65116	0.0253093	CD74, LGALS1	34	15	19333	75.8157	0.999894	0.995693	0.995693
GOTERM_BP_DIRECT	GO:0097623~potassium ion export across plasma membrane	2	4.65116	0.0269743	KCNE3, KCNE5	34	16	19333	71.0772	0.999942	0.995693	0.995693
GOTERM_BP_DIRECT	GO:0086005~ventricular cardiac muscle cell action potential	2	4.65116	0.0286365	KCNE3, KCNE5	34	17	19333	66.8962	0.999969	0.995693	0.995693
GOTERM_BP_DIRECT	GO:0048599~oocyte development	2	4.65116	0.0286365	MEIOC, AURKC	34	17	19333	66.8962	0.999969	0.995693	0.995693
GOTERM_BP_DIRECT	GO:0080111~DNA demethylation	2	4.65116	0.0352581	APOBEC3H, TET1	34	21	19333	54.1541	0.999997	0.995693	0.995693
GOTERM_BP_DIRECT	GO:0060307~regulation of ventricular cardiac muscle cell membrane repolarization	2	4.65116	0.0369066	KCNE3, KCNE5	34	22	19333	51.6925	0.999999	0.995693	0.995693
GOTERM_BP_DIRECT	GO:0030336~negative regulation of cell migration	3	6.97674	0.0403874	CD74, EMILIN2, TET1	34	187	19333	9.12221	1	0.995693	0.995693
GOTERM_BP_DIRECT	GO:0042026~protein refolding	2	4.65116	0.0418358	DNAJA4, HSPA1A	34	25	19333	45.4894	1	0.995693	0.995693
GOTERM_BP_DIRECT	GO:0097194~execution phase of apoptosis	2	4.65116	0.0418358	COLEC11, CIDEB	34	25	19333	45.4894	1	0.995693	0.995693
GOTERM_BP_DIRECT	GO:0019886~antigen processing and presentation of exogenous peptide antigen via MHC class II	2	4.65116	0.051621	CD74, HLA-DOA	34	31	19333	36.685	1	1	1
GOTERM_BP_DIRECT	GO:0051085~chaperone mediated protein folding requiring cofactor	2	4.65116	0.0564772	CD74, HSPA1A	34	34	19333	33.4481	1	1	1
GOTERM_BP_DIRECT	GO:0010628~positive regulation of gene expression	4	9.30233	0.0595534	CD74, DNAJA4, ALOX12, HSPA1A	34	525	19333	4.33232	1	1	1
GOTERM_BP_DIRECT	GO:0043066~negative regulation of apoptotic process	4	9.30233	0.0609271	CD74, TCL1A, EDNRB, HSPA1A	34	530	19333	4.29145	1	1	1
GOTERM_BP_DIRECT	GO:0008284~positive regulation of cell proliferation	4	9.30233	0.0674392	TCL1A, EDNRB, TET1, TSPYL5	34	553	19333	4.11297	1	1	1
GOTERM_BP_DIRECT	GO:0086091~regulation of heart rate by cardiac conduction	2	4.65116	0.0693094	KCNE3, KCNE5	34	42	19333	27.077	1	1	1
GOTERM_BP_DIRECT	GO:0008630~intrinsic apoptotic signaling pathway in response to DNA damage	2	4.65116	0.0835434	CIDEB, CRIP1	34	51	19333	22.2987	1	1	1

## Sheet: cluster10
Category	Term	Count	%	PValue	Genes	List Total	Pop Hits	Pop Total	Fold Enrichment	Bonferroni	Benjamini	FDR
GOTERM_BP_DIRECT	GO:0007399~nervous system development	6	9.52381	0.00692604	OLFM1, CHRNA3, ZEB1, CRMP1, GFRA1, DCLK1	57	415	19333	4.90374	0.935771	1	1
GOTERM_BP_DIRECT	GO:0007015~actin filament organization	4	6.34921	0.0074855	HIP1R, CDC42EP2, RHOF, TMSB10	57	138	19333	9.83117	0.948589	1	1
GOTERM_BP_DIRECT	GO:0030900~forebrain development	3	4.7619	0.00923491	DRAXIN, ZEB1, DCLK1	57	50	19333	20.3505	0.974389	1	1
GOTERM_BP_DIRECT	GO:0007264~small GTPase mediated signal transduction	3	4.7619	0.0480519	RRAD, SH2D3A, RHOF	57	121	19333	8.40931	1	1	1
GOTERM_BP_DIRECT	GO:0030837~negative regulation of actin filament polymerization	2	3.1746	0.0563922	HIP1R, KANK3	57	20	19333	33.9175	1	1	1
GOTERM_BP_DIRECT	GO:0000226~microtubule cytoskeleton organization	3	4.7619	0.0591267	CRMP1, NEFL, TUBB4A	57	136	19333	7.48181	1	1	1
GOTERM_BP_DIRECT	GO:0051412~response to corticosterone	2	3.1746	0.0591283	NEFL, TRH	57	21	19333	32.3024	1	1	1
GOTERM_BP_DIRECT	GO:0071356~cellular response to tumor necrosis factor	3	4.7619	0.0669521	CTSK, PCK2, ADAMTS7	57	146	19333	6.96936	1	1	1
GOTERM_BP_DIRECT	GO:0008360~regulation of cell shape	3	4.7619	0.0734469	CDC42EP2, PLEKHO1, RHOF	57	154	19333	6.60731	1	1	1
GOTERM_BP_DIRECT	GO:0050870~positive regulation of T cell activation	2	3.1746	0.0913597	THY1, HLA-DPA1	57	33	19333	20.5561	1	1	1
GOTERM_BP_DIRECT	GO:0050790~regulation of catalytic activity	4	6.34921	0.0959087	RGS3, SH2D3A, CDC42EP2, RHOF	57	377	19333	3.59868	1	1	1

## Sheet: cluster11
Category	Term	Count	%	PValue	Genes	List Total	Pop Hits	Pop Total	Fold Enrichment	Bonferroni	Benjamini	FDR
GOTERM_BP_DIRECT	GO:0032570~response to progesterone	3	3.65854	0.00815083	OXTR, OXT, TLR2	72	37	19333	21.7714	0.985584	1	1
GOTERM_BP_DIRECT	GO:0010701~positive regulation of norepinephrine secretion	2	2.43902	0.0146103	OXTR, OXT	72	4	19333	134.257	0.999511	1	1
GOTERM_BP_DIRECT	GO:0060406~positive regulation of penile erection	2	2.43902	0.0182299	OXTR, OXT	72	5	19333	107.406	0.999927	1	1
GOTERM_BP_DIRECT	GO:0042713~sperm ejaculation	2	2.43902	0.0218363	OXTR, OXT	72	6	19333	89.5046	0.999989	1	1
GOTERM_BP_DIRECT	GO:0060455~negative regulation of gastric acid secretion	2	2.43902	0.0218363	OXTR, OXT	72	6	19333	89.5046	0.999989	1	1
GOTERM_BP_DIRECT	GO:0000185~activation of MAPKKK activity	2	2.43902	0.0254297	MAP4K1, GADD45G	72	7	19333	76.7183	0.999998	1	1
GOTERM_BP_DIRECT	GO:0006909~phagocytosis	3	3.65854	0.0273503	PECAM1, ICAM3, MET	72	70	19333	11.5077	0.999999	1	1
GOTERM_BP_DIRECT	GO:0007338~single fertilization	3	3.65854	0.028812	CCDC136, FOXL2, AKAP3	72	72	19333	11.1881	1	1	1
GOTERM_BP_DIRECT	GO:0070474~positive regulation of uterine smooth muscle contraction	2	2.43902	0.0290101	OXTR, OXT	72	8	19333	67.1285	1	1	1
GOTERM_BP_DIRECT	GO:0045944~positive regulation of transcription from RNA polymerase II promoter	10	12.1951	0.0324521	BEX1, KDM1B, FOXH1, ARID5A, PBX3, FOXL2, MET, FOXA3, CTCFL, TLR2	72	1210	19333	2.21912	1	1	1
GOTERM_BP_DIRECT	GO:0042711~maternal behavior	2	2.43902	0.0432024	OXTR, OXT	72	12	19333	44.7523	1	1	1
GOTERM_BP_DIRECT	GO:0030431~sleep	2	2.43902	0.0432024	OXTR, OXT	72	12	19333	44.7523	1	1	1
GOTERM_BP_DIRECT	GO:0006349~regulation of gene expression by genetic imprinting	2	2.43902	0.0537123	KDM1B, CTCFL	72	15	19333	35.8019	1	1	1
GOTERM_BP_DIRECT	GO:0000122~negative regulation of transcription from RNA polymerase II promoter	8	9.7561	0.065649	MAGEA8, PER3, KDM1B, FOXH1, ARID5A, FOXL2, LMCD1, JAZF1	72	973	19333	2.20772	1	1	1
GOTERM_BP_DIRECT	GO:0043046~DNA methylation involved in gamete generation	2	2.43902	0.0709763	KDM1B, CTCFL	72	20	19333	26.8514	1	1	1
GOTERM_BP_DIRECT	GO:0045777~positive regulation of blood pressure	2	2.43902	0.0709763	OXTR, OXT	72	20	19333	26.8514	1	1	1
GOTERM_BP_DIRECT	GO:0007264~small GTPase mediated signal transduction	3	3.65854	0.073035	RHOH, RHEBL1, RASGRP2	72	121	19333	6.65737	1	1	1

[truncated: 3 more sheets: cluster12, cluster11,12, cluster13]
