# Supplementary material for: In vitro reconstitution of epigenetic reprogramming in the human germ line
Source: Nature. 2024 May 20;631(8019):170–8. doi: 10.1038/s41586-024-07526-6 (PMC11222161; doi:10.1038/s41586-024-07526-6)
Supplement: Supplementary file 5 — Source Data Fig. 1 [file 41586_2024_7526_MOESM5_ESM.xlsx]

## Sheet: Fig.1d
Source data of the fold change and the doubling time of reporter-positive cells
Fig.1d
Fold change				Doubling time
day	line	fold change		day	line	doubling time
0	M1-AGDT	1		12	M1-AGDT	3.47192
12	M1-AGDT	10.976		22	M1-AGDT	4.28795
22	M1-AGDT	55.27		32	M1-AGDT	2.99061
32	M1-AGDT	561.955		42	M1-AGDT	3.65684
42	M1-AGDT	4306.79		52	M1-AGDT	2.96283
52	M1-AGDT	40207.5		62	M1-AGDT	6.0845
62	M1-AGDT	125606		72	M1-AGDT	5.37635
72	M1-AGDT	454799		82	M1-AGDT	3.47406
82	M1-AGDT	3.34907e+06		92	M1-AGDT	13.5599
92	M1-AGDT	5.68908e+06		102	M1-AGDT	7.6921
102	M1-AGDT	1.50188e+07		112	M1-AGDT	4.98208
112	M1-AGDT	6.46139e+07		122	M1-AGDT	4.42455
122	M1-AGDT	3.25951e+08		132	M1-AGDT	5.26968
132	M1-AGDT	1.27997e+09		140	M1-AGDT	3.25309
140	M1-AGDT	1.11477e+10		12	F1-AGVT	3.88086
0	F1-AGVT	1		27	F1-AGVT	10.6525
12	F1-AGVT	8.527		40	F1-AGVT	3.90479
27	F1-AGVT	22.631		52	F1-AGVT	3.34001
40	F1-AGVT	227.46		62	F1-AGVT	3.00993
52	F1-AGVT	2744.4		72	F1-AGVT	3.95131
62	F1-AGVT	27451.7		82	F1-AGVT	3.05585
72	F1-AGVT	158642		95	F1-AGVT	5.70564
82	F1-AGVT	1.53289e+06		107	F1-AGVT	4.35277
95	F1-AGVT	7.43692e+06		117	F1-AGVT	4.51039
107	F1-AGVT	5.02681e+07		129	F1-AGVT	5.65221
117	F1-AGVT	4.67453e+08		142	F1-AGVT	3.75122
129	F1-AGVT	1.01815e+09		12	M1-AGVT	2.71068
142	F1-AGVT	7.77226e+09		22	M1-AGVT	3.45317
0	M1-AGVT	1		32	M1-AGVT	5.30892
12	M1-AGVT	21.51		42	M1-AGVT	3.86442
22	M1-AGVT	160.1		52	M1-AGVT	6.26621
32	M1-AGVT	590.769		62	M1-AGVT	2.30087
42	M1-AGVT	3551.37		72	M1-AGVT	3.83838
52	M1-AGVT	10734.9		82	M1-AGVT	5.33087
62	M1-AGVT	218338		92	M1-AGVT	4.55712
72	M1-AGVT	1.32859e+06		13	F2-AGVT	6.3162
82	M1-AGVT	4.87623e+06		26	F2-AGVT	7.93751
92	M1-AGVT	2.2318e+07		41	F2-AGVT	10.1122
0	F2-AGVT	1		54	F2-AGVT	6.6472
13	F2-AGVT	4.165		68	F2-AGVT	12.6979
26	F2-AGVT	12.96		82	F2-AGVT	8.13133
41	F2-AGVT	36.236		98	F2-AGVT	9.46026
54	F2-AGVT	140.562		12	M2	3.41051
68	F2-AGVT	301.833		21	M2	4.6546
82	F2-AGVT	995.544		31	M2	3.81594
98	F2-AGVT	3215.05		42	M2	6.10017
0	M2	1		54	M2	9.15793
12	M2	11.46		65	M2	3.67553
21	M2	43.777		76	M2	5.1862
31	M2	269.23
42	M2	939.612
54	M2	2330.24
65	M2	18548.7
76	M2	80686.8

## Sheet: Fig.1e
Source data of reporter-positive cell proportion
Fig.1e
M1-AGDT
day	AG(+)DT(-)	AG(+)DTdim	AG(+)DT(+)	AG(-)DT(+)
c12	1	0	0	0
c22	1	0	0	0
c32	0.998869	0.00113122	0	0
c42	0.998991	0.000882947	0.000126135	0
c52	0.964158	0.0268817	0.00716846	0.00179211
c62	0.935205	0.0334773	0.0302376	0.00107991
c72	0.857918	0.0672451	0.0726681	0.0021692
c82	0.734994	0.100793	0.157418	0.00679502
c92	0.515666	0.137076	0.32376	0.0234987
c102	0.267135	0.0984183	0.565905	0.0685413
c112	0.192963	0.162316	0.565267	0.0794552
c122	0.120635	0.14709	0.680423	0.0518519
c132	0.087146	0.130719	0.724401	0.0577342
c140	0.0507937	0.0931217	0.819048	0.037037
F1-AGVT
day	AG(+)VT(-)	AG(+)VT(+)	AG(-)VT(+)
c12	1	0	0
c27	1	0	0
c40	0.970103	0.0298969	0
c52	0.838496	0.161504	0
c62	0.760673	0.239327	0
c72	0.602941	0.397059	0
c82	0.598817	0.398817	0.00236686
c95	0.398148	0.59127	0.010582
c106	0.367299	0.625592	0.007109
c117	0.172103	0.813273	0.0146232
c129	0.0920921	0.84985	0.0580581
c142	0.131	0.808	0.061

## Sheet: Fig.1g
Source data of chromosome count analysis
Fig.1g
count	M1-AGDT c82	M1-AGDT c140	F1-AGVT c130
>46	0	0	0
46	37	46	28
<46	3	4	3
