# Supplementary material for: In vitro reconstitution of epigenetic reprogramming in the human germ line
Source: Nature. 2024 May 20;631(8019):170–8. doi: 10.1038/s41586-024-07526-6 (PMC11222161; doi:10.1038/s41586-024-07526-6)
Supplement: Supplementary file 6 — Source Data Fig. 2 [file 41586_2024_7526_MOESM6_ESM.xlsx]

## Sheet: Fig. 2a
Source data: gene expression dynamics in bulk RNA-seq.
Fig. 2a
Gene symbol	iPSC_BTAG_1	iPSC_BTAG_2	iPSC_BTAG_3	iPSC_AGVT_1	iMeLC_BTAG_1	iMeLC_BTAG_2	iMeLC_BTAG_3	d6hPGCLC_BTAG_1	d6hPGCLC_BTAG_2	d6hPGCLC_BTAG_3	d6hPGCLC_AG_1	d6hPGCLC_AG_2	d6_AG(+)VT(-)	d8_AG(+)VT(-)	c12_B2(-)_AG(+)DT(-)_1	c12_B2(-)_AG(+)DT(-)_2	c22_B2(-)_AG(+)DT(-)_1	c22_B2(-)_AG(+)DT(-)_2	c32_B2(-)_AG(+)DT(-)_1	c32_B2(-)_AG(+)DT(-)_2	c42_B2(-)_AG(+)DT(-)_2	c12_B2(+)_AG(+)DT(-)_1	c12_B2(+)_AG(+)DT(-)_2	c22_B2(+)_AG(+)DT(-)_1	c22_B2(+)_AG(+)DT(-)_2	c32_B2(+)_AG(+)DT(-)_1	c32_B2(+)_AG(+)DT(-)_2	c42_B2(+)_AG(+)DT(-)_1	c42_B2(+)_AG(+)DT(-)_2	c62_B2(+)_AG(+)DT(-)_1	c62_B2(+)_AG(+)DT(-)_2	c82_B2(+)_AG(+)DT(-)_1	c82_B2(+)_AG(+)DT(-)_2	c82_B2(+)_AG(+)DT(++)_1	c82_B2(+)_AG(+)DT(++)_2	c92_B2(+)_AG(+)DT(++)_1	c92_B2(+)_AG(+)DT(++)_2	c102_B2(+)_AG(+)DT(++)_1	c102_B2(+)_AG(+)DT(++)_2	c112_B2(+)_AG(+)DT(++)	c122_B2(+)_AG(+)DT(++)	M1-2 AGVT c62 r1	M1-2 AGVT c82	M2 c72	M2 c76	c11_B2(+)_AG(+)VT(-)	d8_c12_B2(+)_AG(+)VT(-)	c21_B2(+)_AG(+)VT(-)	d8_c24_B2(+)_AG(+)VT(-)
POU5F1	9.87701	9.72453	9.61593	9.82839	10.4767	10.4637	10.2463	10.8584	10.9361	11.5034	10.9532	11.0452	10.7381	10.6648	10.5904	10.6007	10.5484	10.6122	10.5042	10.5247	10.405	10.6382	10.6725	10.7696	10.8087	10.7827	10.7485	10.6487	10.6597	10.4263	10.2094	10.5139	10.3272	10.4102	10.7613	10.5183	10.36	10.3276	9.95855	10.2694	10.4198	10.7407	10.3031	9.94488	10.181	10.8321	10.9713	10.4129	11.055
NANOG	5.95913	5.8839	5.3159	5.98683	7.41291	7.16869	7.11562	8.73165	8.60155	8.70897	7.80581	8.05815	8.86806	8.17583	7.97071	7.9037	7.76307	7.82294	7.89026	7.68143	8.0206	7.92276	7.60298	7.72393	7.89823	7.96593	7.7544	7.67796	7.36742	7.53991	7.44387	7.91498	8.1152	8.004	8.25955	7.96719	7.91002	8.25293	7.59306	8.02688	7.95366	8.00126	7.875	7.9756	8.14041	8.52222	8.65303	8.13678	8.41109
SOX2	8.83891	8.81201	8.66379	8.44472	7.62326	6.99372	7.86934	0	0	0	0	0	0	0	0	0	0.482022	0	3.53533	1.56764	1.01393	0	0	0	0	0	0	0	0	0	0	0	0	0	0	0.283685	0	0	0	0	0	0	0.5757	0	0	0	0	0	0
PRDM1	2.13773	0.446574	1.54092	0	3.40633	3.30923	3.16572	7.09655	6.83076	6.90895	7.05674	7.16607	6.49253	6.26671	6.84609	6.94522	7.22671	6.98116	6.48034	7.02217	7.254	6.62774	6.60724	6.83992	6.79893	6.95485	7.254	6.88433	6.63838	7.00936	6.10138	6.74569	7.31481	7.06816	6.53979	7.10974	6.65315	6.74179	6.7664	6.9372	6.84712	6.72532	6.04924	6.43724	6.93824	6.53055	6.5585	6.87902	6.57718
TFAP2C	1.67184	2.42059	2.68059	1.1951	3.20644	3.04287	3.24873	8.17947	7.69766	8.43041	8.23644	8.37804	7.91781	7.37	7.4394	7.55414	7.38233	7.41472	7.09387	7.4253	7.5074	7.683	7.82206	7.47924	7.56234	7.73643	7.82028	7.41562	7.21497	7.74238	7.37203	7.83849	8.0951	7.80894	6.75249	7.89395	7.10231	7.83697	6.87906	7.6132	7.76371	7.26959	6.85692	7.17046	7.30411	8.15589	7.70442	7.69032	6.89213
SOX17	0.789688	0	0	0.331017	3.20644	5.06978	4.51065	8.21918	8.10107	8.28243	8.06069	8.27636	7.88726	7.80173	6.85547	6.9638	6.73519	7.00125	6.91967	7.05095	7.52747	7.84177	7.91392	7.71249	8.06654	8.16205	8.02549	8.29599	7.71377	8.34999	7.78201	8.48418	8.64412	8.43967	8.77966	8.72005	7.39366	8.53904	7.24342	8.2369	8.33761	8.01588	7.87801	8.37429	8.30239	8.19643	7.98081	8.39175	7.45614
NANOS3	0	0	0	0.600175	0	0	0	7.74867	8.0487	8.49761	8.00544	8.18893	7.72535	8.52015	8.95153	8.86158	8.68662	8.62474	8.27282	8.44026	8.46024	8.93224	8.77474	8.31421	8.65349	8.6764	8.52426	8.35428	8.37049	8.27893	7.4526	7.88735	7.62633	7.90308	8.24151	7.96844	7.50251	7.81686	7.65291	7.6707	7.50002	8.34936	8.01286	8.09493	8.43051	8.24003	8.16341	7.51276	8.0467
DPPA3	1.14698	0.787098	0.967095	1.94005	1.24598	0.638769	0	1.42524	3.03791	2.21897	2.04023	2.35521	4.96349	3.94321	6.90147	6.88311	7.29026	7.32989	7.33383	7.46059	7.50942	7.27708	7.66473	8.93874	8.7684	9.08508	8.93982	8.60081	8.70445	8.32776	8.84822	8.80202	8.64943	8.95151	9.01142	8.63113	9.13413	8.64631	8.80144	8.80279	8.69177	8.60943	8.42329	7.10784	7.3253	8.31822	8.64891	8.82952	9.41772
GTSF1	1.77783	2.51518	2.60713	2.0339	0	0.638769	1.37562	0	0	0	0	0	2.96706	0.23585	1.0878	1.37729	1.75724	3.16545	3.07312	4.24832	4.62655	1.84177	2.70622	4.58267	4.65811	6.14775	5.75197	6.61191	6.77297	7.60298	7.48914	7.56385	7.71412	7.47931	7.55797	7.43367	7.86065	7.71964	7.68425	7.88831	7.87791	7.78469	7.81133	8.1448	8.01816	1.85312	3.5977	5.41929	5.42684
SPATA22	0	0	0	0	0	0	0	0	1.02176	0	0.428571	0.371949	1.46132	0	0.459641	0.484808	2.31252	2.44069	2.38893	2.97722	3.58002	1.70554	1.99117	4.55731	3.87829	5.33341	5.23601	6.06748	5.97945	6.13713	5.93685	6.2866	6.91342	6.5875	6.53283	6.67306	6.45068	6.94338	5.69595	6.94032	6.87489	6.81957	6.587	5.69195	6.43392	2.42078	3.4284	4.54486	5.40476
PRAME	0	0.446574	1.82636	0	0	0	0	0	0	0	0	0	2.77509	0.23585	0.807602	1.37729	2.19242	2.03573	3.39709	2.71484	3.93283	2.0809	2.27074	2.77501	2.64879	3.38762	3.58571	3.66544	4.212	4.43776	5.91805	5.32798	6.92749	6.2254	7.03218	6.88417	7.9114	7.74267	8.66433	8.09708	8.11633	7.66774	8.41226	8.3825	7.68915	1.29366	2.27196	2.70483	4.0783
MEG3	0	0	0	3.84922	0	0	0	0	0	0	0	0	4.44942	5.03489	0.459641	0	0	1.47072	0.436268	0.408603	2.66721	0	0	0	0.767994	0	0.384823	1.18301	2.14048	3.18249	4.22555	4.66769	5.11477	5.89972	6.79385	5.93014	7.69347	6.16506	8.11528	7.18623	7.20412	7.43218	8.17422	5.7672	6.06532	2.82711	3.47883	2.76184	4.61542
PIWIL2	0	0	0.398679	0.600175	0	0	0	0	0	0.791689	0.758559	0	0.474773	0	0	0	0	0.915177	1.04222	0	0.594262	0.403922	0	0	0.434455	1.4959	1.65081	1.71673	2.29166	2.19033	2.59015	3.06623	3.42502	2.89693	3.1067	3.06836	3.91677	3.00144	3.81158	3.63363	3.3149	4.08188	4.49679	4.19655	4.83016	0	0.467801	0.609471	0.725174
DAZL	2.48934	3.52629	3.30925	3.87481	1.90443	0.354452	0.61504	0	0	0	0	0	4.18158	0	0	0	0	0	0	0	0	0	0	0	0	0.789187	0	0.592828	0.572405	1.75536	4.1842	5.5	6.08755	8.41638	7.79608	8.87164	8.78529	9.20321	9.10864	9.28017	9.31187	7.82195	8.52795	8.4198	8.51657	0.660472	0.820485	1.03661	0.903655
DDX4	0	0	0	0	0	0	0	0	0	0	0	0	0.474773	0	0	0	0	0	0	0	0	0	0	0	0.434455	0.789187	0.939001	0	0.791189	0.776357	1.75643	2.34182	4.13172	3.84212	4.50605	4.57389	4.46199	5.54426	4.89408	6.03319	6.12158	4.72315	4.39958	5.77873	6.25401	0	0	0.609471	0
SYCP3	0	0.446574	0.398679	0.331017	0	1.07998	0	0	0	0	1.02694	0	1.73903	0.616075	0	0	0	0	0	0.72657	0	0	0	0	0.434455	0.447949	0	0.326652	0	0.307545	0.338339	0.326882	1.87046	1.68867	2.90581	3.69505	4.83352	4.90381	5.00747	5.77105	5.67181	4.39611	5.93439	5.7041	5.97521	0	0.252779	1.50584	0.903655
ZGLP1	2.66537	1.82363	1.54092	1.34914	1.24598	1.69069	2.98379	2.51594	2.20367	3.11715	2.92069	2.71962	1.97181	2.4897	2.72844	3.03386	2.62239	2.65871	2.57141	3.19915	3.54894	3.37419	3.48568	3.40629	3.12621	2.42463	1.90751	1.01178	2.87405	2.26355	1.75643	1.47529	1.47041	1.78488	2.98954	1.33405	2.08298	2.63215	1.95364	2.39127	2.38598	2.23539	2.094	3.50372	2.5826	1.29366	2.27196	1.21051	2.23297
STRA8	0	0	0	0	0	0	0	0.419107	0	0	0	0	0	0	0	0.484808	0	0	0	0	0	0	0	0	0	0	0	0	0	0	0	0	0	0	0	0	0	0	0	0	0	0	0	0.196229	0.553655	0	0	0	0
SYCP1	0.789688	0.446574	0.710702	1.94005	0	0	0.61504	0	0	0	0	0	0	0	0	0	0	0	0	0.72657	0	0	0	0.503349	0	0	0.688404	0	0.572405	0.307545	0.612211	0	0.669299	0.289716	0	0.520649	1.38869	0	0	0.614286	0.320311	0	0	0	1.16839	0	0	1.63357	0
DNMT1	7.56417	7.49952	7.30599	7.63165	7.77102	7.73812	7.70264	6.95083	6.50219	7.18746	6.87736	7.05879	6.56557	6.47974	6.9635	6.92164	6.68044	6.73348	6.47462	6.63717	6.46625	7.00324	7.13804	6.56887	6.90849	6.98419	6.82276	6.62311	6.76329	6.91025	6.72689	7.01331	6.4655	6.85193	6.67557	6.55799	6.78603	6.38783	6.42422	6.7328	6.78667	6.80014	6.94951	6.5243	6.60546	6.45141	6.80076	6.08243	5.9016
DNMT3A	6.0935	5.98653	5.75907	6.01587	5.39758	5.49201	5.4261	4.26336	5.01917	4.4962	4.85888	4.86933	4.81161	4.63187	5.25326	5.11076	5.44136	5.03951	5.31634	5.09018	5.30319	5.13935	4.77374	4.93742	5.0588	4.99757	4.96657	4.98848	5.49426	4.97333	4.87181	4.8313	4.8453	4.92368	4.41811	4.20038	4.59215	4.38499	4.63644	4.25145	4.14237	4.80341	4.3073	4.78204	4.80624	5.13981	4.66215	5.08134	4.21987
DNMT3B	10.2358	10.3522	10.1498	10.189	9.46232	9.52573	9.66946	4.96997	4.92444	5.114	5.78938	5.14585	5.14921	5.08858	5.42686	5.65911	5.40129	5.3988	6.42212	5.64688	5.21684	6.12543	6.78459	4.91763	5.2837	4.55903	5.06209	4.80396	4.53353	5.10864	6.00374	4.53154	3.71173	4.49625	3.68583	3.69505	3.87191	2.78191	4.11742	3.07569	3.3149	3.42665	3.36701	3.84821	3.73548	6.21816	5.04346	4.52852	3.59728
DNMT3L	1.29713	0.446574	1.18472	0.331017	0	0.638769	0	5.91488	5.91287	5.09869	5.63727	5.54159	6.90746	6.49118	4.53196	5.42431	3.54994	3.83662	3.73984	3.63898	2.97842	4.67543	5.55179	2.58734	4.41837	2.98503	2.70113	2.3407	2.05852	1.2784	4.1842	3.10939	0.914947	2.50322	1.69573	1.06108	0.548338	2.46501	0	0.339594	0.320311	0.754289	0.5757	0	0.209017	7.28831	6.52289	5.04734	3.03284
UHRF1	5.26332	5.58996	5.30432	5.1098	5.08419	5.28087	5.51264	4.33741	3.94728	3.86053	4.34841	4.68372	4.8315	4.58994	4.40997	4.21534	4.53717	4.38752	3.34789	4.14533	3.98019	5.37098	4.83948	3.80139	3.94565	2.98503	4.40449	4.08814	3.82268	4.37306	4.00582	3.93007	4.03112	3.72571	3.37929	3.06836	4.06362	3.39159	3.23257	3.4705	3.12236	3.74015	3.2229	3.57599	3.6839	4.43375	4.42555	2.64545	3.14362
TET1	5.7406	6.02723	5.88096	6.37091	6.44993	6.1535	6.48824	7.17941	6.90085	6.71677	7.27221	7.25763	6.94673	7.15318	6.96783	6.76621	6.8288	6.90323	6.5308	6.82384	6.69639	6.99961	6.95244	6.80264	6.85694	6.76989	6.79919	6.92411	7.25001	6.80382	6.78682	6.81902	7.01569	6.62374	6.27777	6.9541	7.05794	6.68903	6.88716	6.84362	6.83145	6.70077	6.4695	6.40537	6.56801	6.97868	6.89662	6.61457	6.8355
TET2	0.789688	0.446574	0.398679	1.48826	0	0	0.61504	4.53915	4.17009	3.49001	3.37007	3.73879	4.46224	4.81592	2.72844	2.43133	3.22214	3.59364	2.7334	3.34572	3.38264	3.79937	3.98895	3.34835	2.05755	1.96813	2.63166	3.87981	2.77488	3.3599	3.4992	3.34429	4.05694	3.46023	3.1067	3.54197	2.4916	2.63215	2.70618	3.36297	3.16298	3.00101	2.74872	2.86076	3.25956	4.64936	5.13278	3.79488	3.85775
TET3	3.51665	4.08441	3.56344	3.79664	2.69757	3.56828	3.4017	2.6767	2.35662	2.77587	3.7498	2.65375	3.00258	2.85092	2.35803	1.58362	2.71249	2.65871	3.07312	2.56328	3.61044	2.37848	3.42987	2.48347	2.38325	1.96813	3.21019	3.19077	2.55341	2.33322	3.20055	3.10939	2.58926	3.05967	2.26514	1.66585	3.22081	2.20696	2.93189	2.23738	2.45304	3.14238	3.0628	2.64254	2.19746	1.29366	2.15277	1.63357	2.42064
KDM5D	4.70152	4.17413	4.52124	0	4.64422	4.43362	4.44174	5.54992	5.04191	5.39034	5.27438	4.95389	1.89829	0	5.6263	5.60093	5.95651	5.94665	5.80055	6.0547	6.23686	5.62819	5.4003	6.14406	6.37299	6.27529	6.54427	6.49485	6.20096	5.88787	5.9858	6.16402	5.90061	6.3989	6.65648	6.33538	6.02329	6.43759	5.69595	6.26493	6.33213	6.49205	6.1523	6.34201	6.2745	0.367707	0	0	0
UTY	2.71958	2.31933	2.17034	0	2.14714	3.26812	1.04488	3.51736	3.12568	2.8509	4.51044	4.28728	0.474773	0	3.70101	2.72078	3.15947	3.96491	3.24417	3.2985	3.31035	3.46141	3.68956	3.56739	3.06693	3.92589	3.99826	3.95265	2.92121	3.25609	3.07042	3.23162	4.22576	3.51738	2.56725	3.64581	4.26788	3.51082	3.09004	3.98748	3.57779	3.18658	2.81725	2.83155	3.13704	0	0	0	0
[truncated: 34 more columns]

## Sheet: Fig. 2f
Source data: gene expression analysis in 10x scRNA-seq.
Fig. 2f
Gene symbol	cell id	log-normalized expression level
POU5F1	c11_AAAGAACTCTCCGCAT-1	5.21489
POU5F1	c11_AAAGGATCAACGGCCT-1	5.14713
POU5F1	c11_AAAGGATCAACTAGAA-1	5.12502
POU5F1	c11_AAAGGATCAATAGTGA-1	5.00618
POU5F1	c11_AAAGGATGTGCTGCAC-1	5.20902
POU5F1	c11_AAAGGGCAGCTGCGAA-1	5.03361
POU5F1	c11_AAAGGGCCAATCGAAA-1	5.1039
POU5F1	c11_AAAGGTACACCTCGTT-1	5.14108
POU5F1	c11_AAAGTGATCAAGTAAG-1	5.07436
POU5F1	c11_AAATGGACAGGATGAC-1	5.19579
POU5F1	c11_AAATGGATCACCATCC-1	5.11559
POU5F1	c11_AACAAAGAGCTGAGCA-1	5.1078
POU5F1	c11_AACAAAGCAACGACAG-1	5.1605
POU5F1	c11_AACAACCAGTCACACT-1	5.07483
POU5F1	c11_AACACACTCTAGTACG-1	5.18974
POU5F1	c11_AACAGGGTCTATGTGG-1	5.03315
POU5F1	c11_AACCAACGTCGTACTA-1	5.0285
POU5F1	c11_AACCAACGTGGCCCAT-1	5.03801
POU5F1	c11_AACCACAAGCACACAG-1	5.14371
POU5F1	c11_AACCACAAGGAAGTAG-1	5.0266
POU5F1	c11_AACCACAAGTCCTACA-1	4.98546
POU5F1	c11_AACCACATCTTTCCGG-1	5.2091
POU5F1	c11_AACCATGAGAAATGGG-1	5.24985
POU5F1	c11_AACCTGAAGATTCGAA-1	5.26886
POU5F1	c11_AACCTGATCACACCGG-1	5.14789
POU5F1	c11_AACCTTTTCAAACCTG-1	5.05543
POU5F1	c11_AACCTTTTCGAGAACG-1	5.29845
POU5F1	c11_AACGAAAAGCCAAGCA-1	4.96323
POU5F1	c11_AACGAAAAGGTGCTAG-1	5.13218
POU5F1	c11_AACGTCAAGTCACTGT-1	5.08915
POU5F1	c11_AACTTCTCAGACAATA-1	5.15433
POU5F1	c11_AAGAACAGTCCAGCGT-1	5.07514
POU5F1	c11_AAGACAACACTGGCCA-1	5.34494
POU5F1	c11_AAGATAGAGCTAGAAT-1	5.20029
POU5F1	c11_AAGCATCTCCCGAGAC-1	5.04424
POU5F1	c11_AAGCCATAGCATAGGC-1	5.11288
POU5F1	c11_AAGGAATAGTCATAGA-1	5.05432
POU5F1	c11_AAGGTAAAGCGACTTT-1	5.12235
POU5F1	c11_AAGTCGTCACACGCCA-1	5.289
POU5F1	c11_AAGTCGTGTAATGCGG-1	5.24141
POU5F1	c11_AAGTCGTTCGCGCTGA-1	5.01309
POU5F1	c11_AAGTGAATCGCAGTTA-1	5.09672
POU5F1	c11_AAGTTCGAGATTAGCA-1	5.07673
POU5F1	c11_AAGTTCGTCGTAGGAG-1	5.20841
POU5F1	c11_AATCACGAGGTACCTT-1	5.13906
POU5F1	c11_AATCACGCACCACTGG-1	5.2029
POU5F1	c11_AATCGTGTCAACCTTT-1	4.99401
POU5F1	c11_AATGAAGGTAGTGCGA-1	5.14726
POU5F1	c11_AATGAAGTCAACTGGT-1	5.18975
POU5F1	c11_AATGAAGTCACCTTAT-1	5.84605
POU5F1	c11_AATGAAGTCCTTTAGT-1	5.12692
POU5F1	c11_AATGACCAGTTGTCAC-1	5.11718
POU5F1	c11_AATGACCGTGAGTGAC-1	5.2258
POU5F1	c11_AATGACCTCCCGATCT-1	5.23796
POU5F1	c11_AATGCCAGTCCGAAGA-1	4.91808
POU5F1	c11_AATGGAACAAGGTACG-1	4.95147
POU5F1	c11_AATGGAAGTCACTACA-1	5.22218
POU5F1	c11_AATGGAATCCCGAGTG-1	5.11852
POU5F1	c11_AATGGAATCGTTGTGA-1	5.08836
POU5F1	c11_AATGGCTGTTTGGGAG-1	5.14694
POU5F1	c11_AATGGCTTCCAAGAGG-1	5.06279
POU5F1	c11_AATTCCTGTATCGAAA-1	5.27447
POU5F1	c11_AATTTCCCATACATCG-1	5.22079
POU5F1	c11_AATTTCCGTCATTCCC-1	4.97235
POU5F1	c11_ACAAAGATCCGGTTCT-1	5.35483
POU5F1	c11_ACAACCACAAGAGTAT-1	5.23132
POU5F1	c11_ACAACCATCTTAGCAG-1	5.10205
POU5F1	c11_ACAAGCTAGATTAGAC-1	5.18125
POU5F1	c11_ACACAGTAGGATCATA-1	5.03412
POU5F1	c11_ACACAGTGTAATGTGA-1	5.0981
POU5F1	c11_ACACGCGTCAATCCAG-1	5.04997
POU5F1	c11_ACACTGAAGTTTAGGA-1	4.98536
POU5F1	c11_ACACTGAGTGCAATGG-1	5.27004
POU5F1	c11_ACAGAAAGTTAGCTAC-1	4.93763
POU5F1	c11_ACAGGGACAATTGAAG-1	5.15498
POU5F1	c11_ACATCCCTCACGGGCT-1	5.0986
POU5F1	c11_ACATCCCTCCGTCACT-1	5.09402
POU5F1	c11_ACATCGATCCACTGGG-1	5.0271
POU5F1	c11_ACATGCAAGGGATCGT-1	5.10033
POU5F1	c11_ACATTTCCATAGTCAC-1	5.15894
POU5F1	c11_ACATTTCGTGCGGTAA-1	5.03846
POU5F1	c11_ACATTTCGTGTCCAAT-1	5.11519
POU5F1	c11_ACCAAACAGACGAGCT-1	5.14427
POU5F1	c11_ACCAAACTCATACGAC-1	4.998
POU5F1	c11_ACCAACAAGGCATCTT-1	5.01724
POU5F1	c11_ACCAACAGTGTCTTGA-1	5.20102
POU5F1	c11_ACCAACATCGGCATAT-1	5.27167
POU5F1	c11_ACCACAAGTGCGAGTA-1	5.37864
POU5F1	c11_ACCCAAACAATTTCCT-1	5.15373
POU5F1	c11_ACCCAAACACGATTCA-1	5.04329
POU5F1	c11_ACCCAAAGTCACTTCC-1	5.15114
POU5F1	c11_ACCCAAATCAAGCGTT-1	4.99407
POU5F1	c11_ACCCTCAAGCGACTAG-1	5.02361
POU5F1	c11_ACCCTTGAGATTACCC-1	5.445
POU5F1	c11_ACCCTTGAGTCTGCAT-1	5.05907
POU5F1	c11_ACCTACCGTAGCGAGT-1	5.1517
POU5F1	c11_ACCTGAAAGAGGTCAC-1	5.37166
POU5F1	c11_ACCTGAACAGTCGGTC-1	5.09855
POU5F1	c11_ACCTGTCGTTCCATTT-1	5.17408
POU5F1	c11_ACCTGTCTCGCTATTT-1	5.11251
POU5F1	c11_ACGATCAGTCCGGCAT-1	5.05526
POU5F1	c11_ACGATGTCAATTGCAC-1	5.3086
POU5F1	c11_ACGCACGTCAACTCTT-1	5.2086
POU5F1	c11_ACGCACGTCATCTCTA-1	5.15205
POU5F1	c11_ACGGAAGAGAATCGAT-1	5.19435
POU5F1	c11_ACGGAAGAGCAAGGAA-1	5.11359
POU5F1	c11_ACGGAAGCAAACGTGG-1	5.1051
POU5F1	c11_ACGGAAGTCAAGTGTC-1	0
POU5F1	c11_ACGGAAGTCCATTTCA-1	5.08226
POU5F1	c11_ACGGAAGTCCCGAGTG-1	5.01017
POU5F1	c11_ACGGGTCGTGGATGAC-1	5.10011
POU5F1	c11_ACGGTTAGTAAGCAAT-1	5.12855
POU5F1	c11_ACGTAGTGTGCCGTTG-1	5.09476
POU5F1	c11_ACGTTCCTCATGAAAG-1	5.11113
POU5F1	c11_ACTACGAAGCGTCAAG-1	5.09073
POU5F1	c11_ACTACGAAGCGTGAAC-1	5.17454
POU5F1	c11_ACTATCTTCAAACTGC-1	5.19464
POU5F1	c11_ACTATCTTCCCGGTAG-1	4.99241
POU5F1	c11_ACTATGGGTGCTGCAC-1	5.09921
POU5F1	c11_ACTATTCCAAGAATGT-1	5.24363
POU5F1	c11_ACTGATGAGGTACAGC-1	4.87767
POU5F1	c11_ACTGTCCAGGCTCTCG-1	5.2442
POU5F1	c11_ACTGTCCCAGATTTCG-1	5.26212
POU5F1	c11_ACTGTCCCATATAGCC-1	5.06808
POU5F1	c11_ACTGTGACAGTACTAC-1	5.13639
POU5F1	c11_ACTTAGGAGGGAGTTC-1	4.97635
POU5F1	c11_ACTTATCTCTGAATGC-1	5.50186
POU5F1	c11_ACTTCGCCACGCTTAA-1	5.43605
POU5F1	c11_ACTTCGCGTGAGTCAG-1	5.03734
POU5F1	c11_ACTTTCACACAGTGAG-1	5.13457
POU5F1	c11_ACTTTCAGTGATTCTG-1	5.1002
POU5F1	c11_ACTTTCATCTGACGCG-1	5.45222
POU5F1	c11_ACTTTGTAGTCTCCTC-1	5.09043
POU5F1	c11_AGAAATGCATGCCGAC-1	4.99902
POU5F1	c11_AGAAATGGTTGGGAAC-1	5.268
POU5F1	c11_AGAACAAAGCAAGCCA-1	5.001
POU5F1	c11_AGAACAAGTCCTCCTA-1	5.26135
POU5F1	c11_AGAACAAGTGATTCTG-1	5.31924
POU5F1	c11_AGAACAATCACCGGTG-1	5.17529
POU5F1	c11_AGAACAATCTCCCAAC-1	5.28011
POU5F1	c11_AGAACCTAGGTCTACT-1	4.95189
POU5F1	c11_AGAAGCGTCCCAACTC-1	5.0444
POU5F1	c11_AGAAGTAGTCCATCTC-1	5.12107
POU5F1	c11_AGAAGTATCGGAGTAG-1	4.92036
POU5F1	c11_AGACAAAGTAAGATCA-1	0
POU5F1	c11_AGACAGGTCGCACTCT-1	5.093
POU5F1	c11_AGACCCGGTAGCTTGT-1	5.22523
POU5F1	c11_AGACCCGGTCATGACT-1	5.38272
POU5F1	c11_AGACCCGGTGAACGGT-1	5.26675
POU5F1	c11_AGACTCAGTTAAACCC-1	5.24916
POU5F1	c11_AGAGAATGTCAGTTTG-1	4.95724
POU5F1	c11_AGAGAGCCACGAGGAT-1	5.07487
POU5F1	c11_AGAGCAGTCCGATTAG-1	5.07599
POU5F1	c11_AGAGCCCCAGCTATAC-1	5.08553
POU5F1	c11_AGATAGACACGAGGTA-1	5.01993
POU5F1	c11_AGATAGAGTTCGTGCG-1	5.04804
POU5F1	c11_AGATAGATCACTGAAC-1	5.22725
POU5F1	c11_AGATAGATCGGTAGAG-1	5.13881
POU5F1	c11_AGATAGATCTCTGACC-1	5.28299
POU5F1	c11_AGATCCACACGACAAG-1	5.28222
POU5F1	c11_AGATCGTTCAGACCTA-1	5.23661
POU5F1	c11_AGATCGTTCCTCTCGA-1	5.19721
POU5F1	c11_AGATGAAGTAACAGGC-1	5.1209
POU5F1	c11_AGATGCTTCACCTGTC-1	4.96069
POU5F1	c11_AGCCACGAGGGATCTG-1	5.19677
POU5F1	c11_AGCCACGTCCATCCGT-1	5.23696
POU5F1	c11_AGCCAGCAGTATAACG-1	5.1722
POU5F1	c11_AGCCAGCTCCAACTGA-1	5.13792
POU5F1	c11_AGCGATTAGGGAGGTG-1	5.20832
POU5F1	c11_AGCGATTGTTCCCACT-1	5.2476
POU5F1	c11_AGCGCTGCAGCGTACC-1	4.99069
POU5F1	c11_AGCGCTGTCGTCCTCA-1	5.31032
POU5F1	c11_AGCGTATTCCATTTCA-1	5.20762
POU5F1	c11_AGCGTATTCGTGGTAT-1	5.0685
POU5F1	c11_AGCGTCGCAAGAAACT-1	5.47154
POU5F1	c11_AGCTACAGTTAGAAGT-1	5.09762
POU5F1	c11_AGCTCAAAGGTAAGGA-1	5.15138
POU5F1	c11_AGCTTCCGTAATCAGA-1	5.1063
POU5F1	c11_AGCTTCCGTGGAGGTT-1	5.10721
POU5F1	c11_AGGAAATCAGGATGAC-1	5.14416
POU5F1	c11_AGGAATATCAAGAAAC-1	4.97562
POU5F1	c11_AGGAGGTAGTCACGCC-1	5.03318
POU5F1	c11_AGGATAAAGCGCTTCG-1	5.12226
POU5F1	c11_AGGATAACATGGAACG-1	4.99835
POU5F1	c11_AGGATCTAGCGAAACC-1	5.05241
POU5F1	c11_AGGCATTAGCCTTTCC-1	5.18565
POU5F1	c11_AGGCCACTCCCTCTAG-1	4.01859
POU5F1	c11_AGGGAGTCAGCCCAGT-1	5.15885
POU5F1	c11_AGGGAGTTCATCAGTG-1	5.27209
POU5F1	c11_AGGGCCTCAGCCGGTT-1	5.36805
POU5F1	c11_AGGGTCCAGGTGCCTC-1	5.12048
POU5F1	c11_AGGGTCCCAACGGCTC-1	5.17892
POU5F1	c11_AGGTAGGGTGCCCGTA-1	5.31716
POU5F1	c11_AGGTCATAGAACCGCA-1	5.2101
POU5F1	c11_AGGTCATCAATGTCAC-1	5.2319
POU5F1	c11_AGGTCATGTAACACGG-1	5.06375
POU5F1	c11_AGGTCATGTACCGCGT-1	5.12087
POU5F1	c11_AGGTCTACAAATACAG-1	4.88561
POU5F1	c11_AGGTCTACAGCAGTCC-1	5.06711
POU5F1	c11_AGGTCTATCGTAGCTA-1	5.25228
POU5F1	c11_AGGTGTTCACGGCCAT-1	5.14087
POU5F1	c11_AGGTTACAGCCTGAAG-1	5.22624
POU5F1	c11_AGGTTACGTGGTCTGC-1	5.08914
POU5F1	c11_AGGTTGTAGGATACAT-1	5.26851
POU5F1	c11_AGTAACCCACCAGACC-1	5.07945
POU5F1	c11_AGTACCAAGATGAACT-1	5.12117
POU5F1	c11_AGTACCAGTTTGGGTT-1	5.02166
POU5F1	c11_AGTACTGGTCAAAGAT-1	5.11588
POU5F1	c11_AGTACTGGTCTGTCAA-1	5.30063
POU5F1	c11_AGTAGTCCACCTCTGT-1	5.05045
POU5F1	c11_AGTAGTCGTGCTTCAA-1	5.1185
POU5F1	c11_AGTCAACAGCATCTTG-1	4.97708
POU5F1	c11_AGTCACAAGTTGAAAC-1	4.95736
POU5F1	c11_AGTCACAGTACTGAGG-1	5.03251
POU5F1	c11_AGTCACATCTACCCAC-1	5.1586
POU5F1	c11_AGTCACATCTCATTAC-1	5.23422
POU5F1	c11_AGTCACATCTTTCGAT-1	4.95022
POU5F1	c11_AGTCATGAGCAGCAGT-1	5.11206
POU5F1	c11_AGTCTCCTCACGAGGA-1	5.21354
POU5F1	c11_AGTCTCCTCCACACCT-1	4.92145
POU5F1	c11_AGTGACTAGGCAGGTT-1	5.18262
POU5F1	c11_AGTGACTAGTCCTGCG-1	5.0933
POU5F1	c11_AGTGATCCAAGCACAG-1	5.16895
POU5F1	c11_AGTGATCGTCCGGCAT-1	5.20583
POU5F1	c11_AGTGCCGAGGCCTGAA-1	4.96928
POU5F1	c11_AGTGCCGTCGTTGTGA-1	5.35289
POU5F1	c11_AGTGTTGCAGCGCTTG-1	5.0522
POU5F1	c11_AGTTAGCAGGACTATA-1	5.16993
POU5F1	c11_AGTTAGCAGTCCCAAT-1	5.0884
POU5F1	c11_AGTTAGCGTTCTCACC-1	5.0851
POU5F1	c11_AGTTCGACACATTCGA-1	5.27506
POU5F1	c11_ATACCGAGTGTTCCAA-1	5.14195
POU5F1	c11_ATACCTTAGCATGCGA-1	5.10258
POU5F1	c11_ATACCTTCAGCGGTCT-1	5.23515
POU5F1	c11_ATACTTCCAAGGTCAG-1	5.04427
POU5F1	c11_ATAGAGAGTCGCAGTC-1	5.19169
POU5F1	c11_ATAGAGAGTGATGTAA-1	5.05959
POU5F1	c11_ATAGGCTTCACGATCA-1	4.94637
POU5F1	c11_ATCACTTAGCTCCATA-1	5.03314
POU5F1	c11_ATCACTTGTAATGCGG-1	5.12072
POU5F1	c11_ATCACTTTCTGCACCT-1	4.94632
POU5F1	c11_ATCAGGTAGCTGACCC-1	5.1011
POU5F1	c11_ATCAGGTAGTGAGTTA-1	5.18404
POU5F1	c11_ATCATTCGTCAACGCC-1	5.18682
POU5F1	c11_ATCCACCCAAACTCGT-1	5.09207
POU5F1	c11_ATCCACCCACACCTGG-1	5.13359
POU5F1	c11_ATCCATTAGCAAGTCG-1	5.2186
POU5F1	c11_ATCCATTCACTTTATC-1	5.11637
POU5F1	c11_ATCCCTGCACAATGAA-1	5.12782
POU5F1	c11_ATCCGTCCACTATGTG-1	4.98305
POU5F1	c11_ATCGATGAGTGACACG-1	4.8908
POU5F1	c11_ATCGATGCAGGGAATC-1	5.02441
POU5F1	c11_ATCGCCTAGTTTGCTG-1	5.15474
POU5F1	c11_ATCGGATGTTCCTACC-1	5.13593
POU5F1	c11_ATCGGATTCTGCATAG-1	5.19856
POU5F1	c11_ATCGGATTCTGTCCCA-1	5.1898
POU5F1	c11_ATCGGCGTCACTTATC-1	5.24971
POU5F1	c11_ATCGTAGCACACCGAC-1	5.21403
POU5F1	c11_ATCGTAGCAGCCGTCA-1	5.18867
POU5F1	c11_ATCGTCCAGGGAACAA-1	5.03406
POU5F1	c11_ATCGTGACAATCGAAA-1	5.08111
POU5F1	c11_ATCGTGAGTGACAACG-1	5.15465
POU5F1	c11_ATCTCTACAGATCATC-1	5.13856
POU5F1	c11_ATCTTCAGTAGGCTCC-1	5.25285
POU5F1	c11_ATCTTCATCTGGTGGC-1	5.08612
POU5F1	c11_ATGAAAGTCGCCAATA-1	5.08158
POU5F1	c11_ATGACCAGTCATGCAT-1	5.21478
POU5F1	c11_ATGCCTCCACAATTCG-1	5.19869
POU5F1	c11_ATGCCTCTCATTGCTT-1	5.14564
POU5F1	c11_ATGCGATAGTAAACGT-1	5.22286
POU5F1	c11_ATGGATCCAATGCAAA-1	5.1694
POU5F1	c11_ATGGGAGTCCCAGGCA-1	5.27416
POU5F1	c11_ATGGGAGTCGGACAAG-1	5.29927
POU5F1	c11_ATGTCCCAGGGAGAAT-1	5.13262
POU5F1	c11_ATGTCCCCAGAAATCA-1	5.30061
POU5F1	c11_ATGTCCCCATAACCCA-1	5.07645
POU5F1	c11_ATGTCCCTCATGAAAG-1	5.1466
POU5F1	c11_ATGTCCCTCCAAATGC-1	5.44726
POU5F1	c11_ATGTCTTCACGCAAAG-1	5.05089
POU5F1	c11_ATTACCTTCGTGTGGC-1	5.12795
POU5F1	c11_ATTACTCGTATCGAAA-1	4.97423
POU5F1	c11_ATTCACTCACGGCGTT-1	5.20839
POU5F1	c11_ATTCACTCATAGCACT-1	4.99418
POU5F1	c11_ATTCACTGTTAAGGGC-1	5.08036
POU5F1	c11_ATTCAGGAGTGATCGG-1	5.05806
POU5F1	c11_ATTCAGGGTCACTCGG-1	5.1415
POU5F1	c11_ATTCAGGTCTAATTCC-1	5.14252
POU5F1	c11_ATTCCATAGACGCTCC-1	5.1629
POU5F1	c11_ATTCCATAGAGTGTTA-1	4.72961
POU5F1	c11_ATTCCATAGCTTACGT-1	5.07859
POU5F1	c11_ATTCCATCAGACCGCT-1	4.92677
POU5F1	c11_ATTCCATGTCCGGTGT-1	4.98944
POU5F1	c11_ATTCCCGAGCATACTC-1	5.1506
POU5F1	c11_ATTCCCGAGGTAAGAG-1	5.11405
POU5F1	c11_ATTCCCGCAGGTTCCG-1	5.21037
POU5F1	c11_ATTCCTATCGCACTCT-1	5.2604
POU5F1	c11_ATTCTTGCAGAGTCAG-1	5.05538
POU5F1	c11_ATTCTTGGTATTGGCT-1	5.25821
POU5F1	c11_ATTGGGTCACTTGTGA-1	5.22966
POU5F1	c11_ATTGTTCTCACCATGA-1	5.23713
POU5F1	c11_ATTTACCAGTATAGAC-1	5.22696
POU5F1	c11_ATTTACCCAACCGCCA-1	5.17007
POU5F1	c11_ATTTCACGTGGAACAC-1	5.11081
POU5F1	c11_ATTTCTGTCTCGCAGG-1	5.22135
POU5F1	c11_CAACAGTCACCCAATA-1	5.05627
POU5F1	c11_CAACCTCTCAGATGCT-1	5.16626
POU5F1	c11_CAACGATTCCCTCAAC-1	5.11944
POU5F1	c11_CAACGGCAGGTGATAT-1	5.30358
POU5F1	c11_CAACGGCGTTATCTGG-1	5.08585
POU5F1	c11_CAACGGCTCCACGTCT-1	5.08449
POU5F1	c11_CAAGACTTCGAGAGCA-1	5.20612
POU5F1	c11_CAAGAGGAGATGAACT-1	5.15361
POU5F1	c11_CAAGGGAGTAGTCGTT-1	5.21454
POU5F1	c11_CAATACGAGCCTCACG-1	4.92005
POU5F1	c11_CAATACGGTACCCGAC-1	5.3298
POU5F1	c11_CAATACGTCAAAGGTA-1	5.14809
POU5F1	c11_CAATCGAAGGGAGTGG-1	5.02183
POU5F1	c11_CAATCGAGTAGTGATA-1	5.02664
POU5F1	c11_CAATCGATCCCAACTC-1	5.20607
POU5F1	c11_CAATGACAGACATCCT-1	5.23769
POU5F1	c11_CAATGACCACGCCACA-1	5.0586
POU5F1	c11_CAATGACTCATACGAC-1	5.22875
POU5F1	c11_CAATTTCCAGCTAACT-1	4.9026
POU5F1	c11_CACAACAAGTCCGCGT-1	4.86201
POU5F1	c11_CACACAACAAGTGATA-1	5.14638
POU5F1	c11_CACACAACATACCACA-1	5.16762
POU5F1	c11_CACATGACAGTGGCTC-1	5.01519
POU5F1	c11_CACATGAGTGGATGAC-1	5.21283
POU5F1	c11_CACCAAAGTTACCTTT-1	5.32961
POU5F1	c11_CACCAAAGTTAGTCGT-1	5.18276
POU5F1	c11_CACCAAATCGGCTGAC-1	5.12573
POU5F1	c11_CACGAATGTCTATGAC-1	5.09639
POU5F1	c11_CACGAATTCCACAGCG-1	5.01935
POU5F1	c11_CACGAATTCGCACGAC-1	5.16304
POU5F1	c11_CACGGGTCACAGTGTT-1	5.20509
POU5F1	c11_CACGGGTTCGAATCCA-1	5.19377
POU5F1	c11_CACGTGGGTCTGCGCA-1	5.10451
POU5F1	c11_CACTAAGTCGACGAGA-1	5.33567
POU5F1	c11_CACTGAAAGTGAGGCT-1	5.02415
POU5F1	c11_CACTGGGAGGATGGCT-1	5.07742
POU5F1	c11_CACTGGGAGTTACGAA-1	4.97316
POU5F1	c11_CACTGGGGTAGGAGTC-1	5.43544
POU5F1	c11_CACTGTCTCTCTCCGA-1	5.19735
POU5F1	c11_CAGAGCCTCACGGACC-1	4.68722
POU5F1	c11_CAGATCAGTGTCTCCT-1	5.38209
POU5F1	c11_CAGATTGCACATTCGA-1	5.10905
POU5F1	c11_CAGATTGTCAACCTCC-1	5.03365
POU5F1	c11_CAGCAATAGAGTTGCG-1	5.20413
POU5F1	c11_CAGCAATCACCCTGAG-1	5.03036
POU5F1	c11_CAGCAATCACTAGGCC-1	5.06295
POU5F1	c11_CAGCACGCAGTCTTCC-1	5.24818
POU5F1	c11_CAGCAGCTCGGCTGTG-1	5.18677
POU5F1	c11_CAGCCAGAGTTTAGGA-1	5.13124
POU5F1	c11_CAGCCAGCACGTCATA-1	5.11259
POU5F1	c11_CAGGCCAGTCTATGAC-1	5.14718
POU5F1	c11_CAGGGCTCAAGTGGAC-1	5.16248
POU5F1	c11_CAGGGCTGTCGGTAAG-1	5.0817
POU5F1	c11_CAGGTATTCATGAGAA-1	5.17576
POU5F1	c11_CAGTGCGGTTGTGCAT-1	5.06739
POU5F1	c11_CAGTTAGAGAAACACT-1	5.13782
POU5F1	c11_CAGTTAGGTCCAATCA-1	5.3337
POU5F1	c11_CAGTTCCCAAAGGGTC-1	5.38836
POU5F1	c11_CATAAGCGTGTACATC-1	5.05975
POU5F1	c11_CATAAGCGTTACGATC-1	5.01732
POU5F1	c11_CATACTTGTGAGTTGG-1	5.11235
POU5F1	c11_CATACTTTCGGTCGAC-1	5.16481
POU5F1	c11_CATAGACAGATCCAAA-1	5.1819
POU5F1	c11_CATAGACAGGTAGACC-1	5.14737
POU5F1	c11_CATAGACCATGCCGCA-1	5.08448
POU5F1	c11_CATAGACGTGATGGCA-1	5.38682
POU5F1	c11_CATCAAGCACAATTCG-1	5.35905
POU5F1	c11_CATCAAGCAGATCACT-1	5.01196
POU5F1	c11_CATCCACCAAATTAGG-1	5.15677
POU5F1	c11_CATCCCAAGGCCCAAA-1	5.21237
POU5F1	c11_CATCCCATCGTGTTCC-1	5.18671
POU5F1	c11_CATCGCTAGTGATAAC-1	5.15745
POU5F1	c11_CATCGCTTCTGCTTTA-1	5.04518
POU5F1	c11_CATGAGTAGGTTCAGG-1	5.265
POU5F1	c11_CATGCAAAGGGAGTTC-1	5.1801
POU5F1	c11_CATGCAATCAAGCGTT-1	4.97934
POU5F1	c11_CATGCCTTCGTTCCCA-1	5.65851
POU5F1	c11_CATGCGGTCAGTGTGT-1	4.97506
POU5F1	c11_CATGCTCTCCTGGTCT-1	5.15369
POU5F1	c11_CATGGTACAAGTGACG-1	5.10387
POU5F1	c11_CATGGTAGTCAGTTTG-1	5.12347
POU5F1	c11_CATTCTAAGAATGTTG-1	4.97365
POU5F1	c11_CATTGAGAGTGCTCAT-1	5.24015
POU5F1	c11_CATTGCCCAACCCTCT-1	5.16682
POU5F1	c11_CATTGTTCAAGGTACG-1	5.11087
POU5F1	c11_CATTGTTTCGAGCACC-1	5.33171
POU5F1	c11_CATTTCAAGTGCAAAT-1	5.19918
POU5F1	c11_CCAAGCGAGTCCGCCA-1	5.2015
POU5F1	c11_CCAATGACAAATGGAT-1	5.15264
POU5F1	c11_CCAATGACATCCAATG-1	5.08776
POU5F1	c11_CCAATTTTCTACCAGA-1	5.141
POU5F1	c11_CCACCATAGGTACCTT-1	5.17506
POU5F1	c11_CCACGAGCAGACACCC-1	5.28488
POU5F1	c11_CCACGTTCAATTAGGA-1	4.94518
POU5F1	c11_CCATCACGTCTAGGCC-1	5.08579
POU5F1	c11_CCCATTGTCAAAGCCT-1	5.09881
POU5F1	c11_CCCGAAGGTACGTACT-1	5.00337
POU5F1	c11_CCCGAAGGTAGAAACT-1	5.32733
POU5F1	c11_CCCTAACCAACTAGAA-1	5.06764
POU5F1	c11_CCCTAACTCAAACCCA-1	5.15868
POU5F1	c11_CCCTAACTCTGGCCTT-1	5.14532
POU5F1	c11_CCCTCAACATACAGAA-1	5.22213
POU5F1	c11_CCCTCTCAGACCTGGA-1	5.04373
POU5F1	c11_CCCTCTCGTATGCGGA-1	5.33979
POU5F1	c11_CCCTGATTCTGTCAGA-1	4.8991
POU5F1	c11_CCCTTAGCATCATTGG-1	5.00114
POU5F1	c11_CCCTTAGTCAGGAAAT-1	5.15639
POU5F1	c11_CCGAACGCATATGCGT-1	4.93941
POU5F1	c11_CCGATGGAGTAAACAC-1	5.16614
POU5F1	c11_CCGATGGCACGCGTCA-1	5.05917
POU5F1	c11_CCGCAAGTCCTTCTGG-1	5.21553
POU5F1	c11_CCGGACACAAGAGAGA-1	5.23366
POU5F1	c11_CCGGGTAAGTACAACA-1	5.25387
POU5F1	c11_CCGGTAGAGCGCCCAT-1	5.14345
POU5F1	c11_CCGTGAGGTGGAACAC-1	5.06384
POU5F1	c11_CCGTGAGTCGAACCTA-1	5.19413
POU5F1	c11_CCGTGAGTCGTCACCT-1	5.04606
POU5F1	c11_CCTAAGAAGTCGAGGT-1	5.08213
POU5F1	c11_CCTACGTAGTACCGGA-1	5.06308
POU5F1	c11_CCTATCGCAAATGAGT-1	5.05819
POU5F1	c11_CCTCAACTCGATTGGT-1	5.14142
POU5F1	c11_CCTCACAAGACTAAGT-1	5.21165
POU5F1	c11_CCTCAGTAGTTCCAGT-1	5.19494
POU5F1	c11_CCTCAGTGTATGTGTC-1	5.28246
POU5F1	c11_CCTCAGTGTCCTCAGG-1	3.92529
POU5F1	c11_CCTCAGTGTTGTACGT-1	4.80207
POU5F1	c11_CCTCATGCAAATACAG-1	5.07137
POU5F1	c11_CCTCATGGTCCTACGG-1	5.22731
POU5F1	c11_CCTCCAAGTAATGCGG-1	5.1227
POU5F1	c11_CCTCCTCGTTGGGACA-1	5.06645
POU5F1	c11_CCTCCTCTCAAACTGC-1	5.30031
POU5F1	c11_CCTCTAGCACACCAGC-1	5.32091
POU5F1	c11_CCTGCATAGTTGGGAC-1	5.04496
POU5F1	c11_CCTGCATGTAACATAG-1	5.10369
POU5F1	c11_CCTTGTGAGCGCACAA-1	5.13467
POU5F1	c11_CCTTTGGGTCACAGTT-1	5.08446
POU5F1	c11_CGAAGGAGTACCTAAC-1	5.01926
POU5F1	c11_CGAAGGATCGTCGGGT-1	5.30719
POU5F1	c11_CGACAGCGTGACACAG-1	5.32004
POU5F1	c11_CGACAGCTCTACTATC-1	4.97305
POU5F1	c11_CGAGAAGAGCGAATGC-1	5.25057
POU5F1	c11_CGAGAAGGTATGAAGT-1	5.036
POU5F1	c11_CGAGGAAAGCGCAATG-1	5.23823
POU5F1	c11_CGAGGAAGTAATGATG-1	4.85481
POU5F1	c11_CGAGTGCTCAACTACG-1	5.16549
POU5F1	c11_CGAGTTAAGACCAAAT-1	5.11607
POU5F1	c11_CGATGCGCATGCCGAC-1	5.11426
POU5F1	c11_CGATGGCAGAGTTCGG-1	5.13602
POU5F1	c11_CGATGGCAGGACTAAT-1	4.83191
POU5F1	c11_CGCATGGGTTCGGACC-1	4.95897
POU5F1	c11_CGCATGGTCAAATGCC-1	5.16773
POU5F1	c11_CGCCAGACAGAACCGA-1	4.86805
POU5F1	c11_CGCCAGAGTCCCTAAA-1	5.22786
POU5F1	c11_CGCCATTCATATGGCT-1	5.10147
POU5F1	c11_CGCCATTGTCTTACTT-1	5.00635
POU5F1	c11_CGCCATTGTTGCTGAT-1	5.22734
POU5F1	c11_CGCGTGAAGACTGAGC-1	5.04357
POU5F1	c11_CGCGTGAGTGTCCATA-1	5.15331
POU5F1	c11_CGGAACCTCCACACAA-1	5.36488
POU5F1	c11_CGGAACCTCCAGCACG-1	5.09133
POU5F1	c11_CGGAACCTCCCGGTAG-1	5.12664
POU5F1	c11_CGGAATTGTGTACGCC-1	5.1057
POU5F1	c11_CGGCAGTCACGCGGTT-1	5.19419
POU5F1	c11_CGGGCATGTTCTCCAC-1	5.16459
POU5F1	c11_CGGGTCAAGACTCGAG-1	5.1624
POU5F1	c11_CGGGTCAAGTGAATAC-1	5.2165
POU5F1	c11_CGGGTCAGTGATTGGG-1	4.93402
POU5F1	c11_CGGGTCATCGGACTGC-1	5.05854
POU5F1	c11_CGGGTGTCAACATCGT-1	5.06324
POU5F1	c11_CGGGTGTCACCCGTAG-1	5.0658
POU5F1	c11_CGGTCAGTCAACTTTC-1	4.77049
POU5F1	c11_CGTAAGTAGAGGTTAT-1	5.1151
POU5F1	c11_CGTAGTACAGGACTAG-1	4.92329
POU5F1	c11_CGTCAAAGTTGCATAC-1	5.16209
POU5F1	c11_CGTCAAATCCGTATAG-1	5.28831
POU5F1	c11_CGTCAAATCTCCCTAG-1	5.17406
POU5F1	c11_CGTCCATGTTACCGTA-1	5.04915
POU5F1	c11_CGTGAATAGATAGGGA-1	5.10984
POU5F1	c11_CGTGATAAGAGTGTGC-1	5.03653
POU5F1	c11_CGTGATAAGTGGAAAG-1	5.3233
POU5F1	c11_CGTGCTTAGACTCTAC-1	5.10489
POU5F1	c11_CGTGCTTAGATGACAT-1	4.94186
POU5F1	c11_CGTGCTTAGCGTGAGT-1	5.18519
POU5F1	c11_CGTGCTTCATGACGAG-1	5.30408
POU5F1	c11_CGTGTCTTCAGCTGTA-1	5.24772
POU5F1	c11_CGTTAGAAGTAGCTCT-1	5.29526
POU5F1	c11_CGTTCTGCAGAATGTA-1	5.28296
POU5F1	c11_CTAACCCGTGCGTGCT-1	5.08493
POU5F1	c11_CTAACCCTCGCCGTGA-1	5.07204
POU5F1	c11_CTAACTTGTAGATTAG-1	5.22635
POU5F1	c11_CTAACTTGTCGCTGCA-1	5.04111
POU5F1	c11_CTAACTTGTCTTGCGG-1	4.96329
POU5F1	c11_CTACAGAAGAGGACTC-1	5.16243
POU5F1	c11_CTACAGAAGTATGAAC-1	5.18178
POU5F1	c11_CTACAGATCGTGGGTC-1	5.05848
POU5F1	c11_CTACCCAAGCTATCCA-1	5.27252
POU5F1	c11_CTACCCACAAGTACCT-1	5.20118
POU5F1	c11_CTACCCATCTCTCGCA-1	5.17179
POU5F1	c11_CTACCTGCAGCCGTTG-1	5.04185
POU5F1	c11_CTACCTGCAGGTTCAT-1	5.23549
POU5F1	c11_CTACGGGCACAGAGAC-1	5.29381
POU5F1	c11_CTACGGGGTGCTGTCG-1	5.08766
POU5F1	c11_CTACTATAGAACTTCC-1	5.14403
POU5F1	c11_CTACTATAGCCTCCAG-1	5.33374
POU5F1	c11_CTACTATGTAGCTCGC-1	5.25883
POU5F1	c11_CTAGACAGTAGGAAAG-1	5.05955
POU5F1	c11_CTAGACATCGTAACCA-1	5.2817
POU5F1	c11_CTATCCGTCGCGTGCA-1	5.05988
POU5F1	c11_CTATCTATCCCTTGTG-1	5.23614
POU5F1	c11_CTCAAGAAGAAGTCTA-1	5.04231
POU5F1	c11_CTCAAGAAGCCAGTAG-1	5.27526
POU5F1	c11_CTCAAGACAAACCACT-1	5.08833
POU5F1	c11_CTCAATTAGAGCATTA-1	5.23341
POU5F1	c11_CTCAATTCAAGAAACT-1	5.12482
POU5F1	c11_CTCAATTGTACGACTT-1	5.1547
POU5F1	c11_CTCACTGAGTGGTTAA-1	4.89967
POU5F1	c11_CTCAGTCGTCTCGACG-1	5.02391
POU5F1	c11_CTCATGCAGGTTGAGC-1	5.27561
POU5F1	c11_CTCATTAGTGAGCAGT-1	5.15583
POU5F1	c11_CTCCAACAGCTCATAC-1	5.01742
POU5F1	c11_CTCCAACCACATTCTT-1	5.23731
POU5F1	c11_CTCCAACTCCGTGCGA-1	5.08145
POU5F1	c11_CTCCACAAGCAAGTCG-1	5.14266
POU5F1	c11_CTCCACACAGTCGCAC-1	5.18706
POU5F1	c11_CTCCACAGTAACCCGC-1	5.11711
POU5F1	c11_CTCCATGTCTTCCCAG-1	5.04569
POU5F1	c11_CTCCCAAAGGCACCAA-1	5.19641
POU5F1	c11_CTCCCAATCCGTATAG-1	4.93212
POU5F1	c11_CTCCCTCCAACTTGCA-1	5.10797
POU5F1	c11_CTCCCTCGTTGCGTAT-1	5.13702
POU5F1	c11_CTCCCTCGTTGTACGT-1	4.89102
POU5F1	c11_CTCCGATTCGGAAACG-1	5.15393
POU5F1	c11_CTCCTTTAGGTTCACT-1	5.08219
POU5F1	c11_CTCGAGGTCGCCCAGA-1	5.19286
POU5F1	c11_CTCTCAGCAAGACCGA-1	5.06039
POU5F1	c11_CTCTCGACATACCACA-1	5.10898
POU5F1	c11_CTCTCGATCGACACCG-1	4.98737
POU5F1	c11_CTCTGGTGTAGTTCCA-1	4.99315
POU5F1	c11_CTGAATGAGCGTGTCC-1	5.40925
POU5F1	c11_CTGAGCGAGACATAGT-1	5.33311
POU5F1	c11_CTGAGCGCAACAACAA-1	5.0717
POU5F1	c11_CTGAGCGGTCCAGCGT-1	5.19567
POU5F1	c11_CTGAGGCCAAGAATGT-1	5.23729
POU5F1	c11_CTGATCCCACTGAGTT-1	5.04228
POU5F1	c11_CTGATCCCATCCTTGC-1	4.96802
POU5F1	c11_CTGCAGGTCCGTTGGG-1	5.35684
POU5F1	c11_CTGCATCAGCGAACTG-1	5.11236
POU5F1	c11_CTGCCATAGAGGTCGT-1	5.25852
POU5F1	c11_CTGCCATCACCCTCTA-1	5.3335
POU5F1	c11_CTGCCATGTCCGGATC-1	5.13298
POU5F1	c11_CTGCGAGGTTCCGCAG-1	5.19479
POU5F1	c11_CTGGACGCAAGTATAG-1	5.22512
POU5F1	c11_CTGGCAGAGAGTCGAC-1	5.15357
POU5F1	c11_CTGGCAGAGGCTCTCG-1	5.1763
POU5F1	c11_CTGGTCTCAAGGAGTC-1	5.12672
POU5F1	c11_CTGGTCTCAAGTGGTG-1	5.10291
POU5F1	c11_CTGGTCTGTCCGGTCA-1	5.19909
POU5F1	c11_CTGGTCTTCGTTAGTG-1	5.0414
POU5F1	c11_CTGTACCAGGGAACAA-1	5.17212
POU5F1	c11_CTGTACCGTCACTGAT-1	5.20174
POU5F1	c11_CTGTACCGTGCTCTCT-1	4.34469
POU5F1	c11_CTGTAGACACTACCGG-1	5.18545
POU5F1	c11_CTGTAGAGTTTACGTG-1	5.0094
POU5F1	c11_CTGTATTTCTGAGTCA-1	5.14799
POU5F1	c11_CTTACCGCACTCACTC-1	5.32622
POU5F1	c11_CTTCAATGTTAAACCC-1	5.09249
POU5F1	c11_CTTCCTTCAAGACGGT-1	5.21746
POU5F1	c11_CTTCCTTTCTCTGACC-1	5.01129
POU5F1	c11_CTTCGGTCAATCCAGT-1	5.20321
POU5F1	c11_CTTCGGTGTAAGGTCG-1	5.15189
POU5F1	c11_CTTCTCTGTGAGACCA-1	5.08873
POU5F1	c11_CTTCTCTTCGTCCTTG-1	5.18255
POU5F1	c11_CTTGAGAAGATGGTCG-1	5.25673
POU5F1	c11_CTTGATTAGGCAGTCA-1	5.22722
POU5F1	c11_CTTTCGGGTTGTCTAG-1	5.15478
POU5F1	c11_CTTTCGGTCCGCTTAC-1	5.15896
POU5F1	c11_GAACACTAGCTAAACA-1	5.33606
POU5F1	c11_GAACACTCATGCCGAC-1	5.06333
POU5F1	c11_GAACACTGTTGCCAAT-1	5.17669
POU5F1	c11_GAACGTTCAGGTACGA-1	5.18351
POU5F1	c11_GAACGTTTCGTTGTGA-1	5.29181
POU5F1	c11_GAACGTTTCTCCATAT-1	5.00228
POU5F1	c11_GAACGTTTCTGAGTCA-1	5.07338
POU5F1	c11_GAACTGTTCAAAGGAT-1	4.88093
POU5F1	c11_GAAGAATAGGACGGAG-1	5.17032
POU5F1	c11_GAAGAATAGGGCCTCT-1	5.08407
POU5F1	c11_GAAGAATCAACACAAA-1	5.07387
POU5F1	c11_GAAGAATCACAGGATG-1	5.09012
POU5F1	c11_GAAGCCCTCCTCTTTC-1	5.27568
POU5F1	c11_GAAGCCCTCGTAACCA-1	5.3846
POU5F1	c11_GAAGCGAAGCAGTAAT-1	5.30464
POU5F1	c11_GAAGCGACAACGACTT-1	5.06966
POU5F1	c11_GAAGCGAGTACCGCGT-1	5.04687
POU5F1	c11_GAAGGGTTCGAACACT-1	5.11933
POU5F1	c11_GAATAGACAGAGTCAG-1	5.07765
POU5F1	c11_GAATCACGTCCACTTC-1	5.21617
POU5F1	c11_GAATCGTTCTGTGTGA-1	5.22797
POU5F1	c11_GACACGCTCCTACCGT-1	5.22266
POU5F1	c11_GACAGCCAGCCTCATA-1	5.10943
POU5F1	c11_GACATCATCTACACTT-1	5.06986
POU5F1	c11_GACCAATAGCTGAGTG-1	5.05525
POU5F1	c11_GACCAATGTTTACGTG-1	5.24387
POU5F1	c11_GACCCAGCATCGATAC-1	5.18024
POU5F1	c11_GACCCTTTCTCGTGGG-1	5.21662
POU5F1	c11_GACCGTGAGTCATACC-1	5.11442
POU5F1	c11_GACCGTGCAACCAGAG-1	5.07237
POU5F1	c11_GACCGTGCACAGTGAG-1	5.05142
POU5F1	c11_GACCTTCCAAGCGAGT-1	5.09896
POU5F1	c11_GACCTTCTCTGCCCTA-1	5.34833
POU5F1	c11_GACGCTGGTTAGCTAC-1	5.09844
POU5F1	c11_GACGTTAGTCTAGTGT-1	5.11691
POU5F1	c11_GACTATGGTGTGAGCA-1	5.03113
POU5F1	c11_GAGAAATGTAACCAGG-1	5.20828
POU5F1	c11_GAGACCCCACAGACGA-1	5.17296
POU5F1	c11_GAGACTTAGCCTCCAG-1	4.99111
POU5F1	c11_GAGAGGTAGGAGTATT-1	5.0974
POU5F1	c11_GAGAGGTTCAGTCATG-1	4.85792
POU5F1	c11_GAGATGGTCTTACGTT-1	5.41483
POU5F1	c11_GAGCCTGAGCAATTAG-1	5.17107
POU5F1	c11_GAGCCTGTCACGGTCG-1	5.09596
POU5F1	c11_GAGCTGCAGTGAGGTC-1	5.05298
POU5F1	c11_GAGCTGCAGTGCGTCC-1	4.94133
POU5F1	c11_GAGCTGCCAATAGTAG-1	5.33901
POU5F1	c11_GAGGCCTAGAGCAGAA-1	5.21468
POU5F1	c11_GAGGGATGTGACCGAA-1	5.15378
POU5F1	c11_GAGGGTAAGTAATACG-1	5.27374
POU5F1	c11_GAGGGTACACTACACA-1	5.08946
POU5F1	c11_GAGTCATCAGACGCTC-1	5.19992
POU5F1	c11_GAGTGAGGTCGCGTTG-1	4.90761
POU5F1	c11_GAGTGAGTCGCTGTCT-1	5.06575
POU5F1	c11_GAGTGTTGTTGTGCCG-1	5.25771
POU5F1	c11_GAGTTACCAAATGAAC-1	4.99518
POU5F1	c11_GAGTTGTGTGGACTAG-1	5.03919
POU5F1	c11_GAGTTTGAGGAACTAT-1	5.16575
POU5F1	c11_GAGTTTGAGTGGCCTC-1	5.14543
POU5F1	c11_GAGTTTGCAACTGAAA-1	5.37812
POU5F1	c11_GAGTTTGCATTGGATC-1	5.21348
POU5F1	c11_GAGTTTGTCGTGAGAG-1	5.21273
POU5F1	c11_GATAGCTGTGCGTCGT-1	5.14684
POU5F1	c11_GATCACAAGACGGTCA-1	4.88121
POU5F1	c11_GATCAGTCAAAGGCTG-1	5.38663
POU5F1	c11_GATCATGCAATACGAA-1	5.27598
POU5F1	c11_GATCATGGTAGGAGGG-1	5.18204
POU5F1	c11_GATCATGTCAAGGAGC-1	5.21275
POU5F1	c11_GATCCCTCAGTAGATA-1	5.28665
POU5F1	c11_GATCGTACAACTTGGT-1	5.17194
POU5F1	c11_GATCGTATCCATGATG-1	5.10103
POU5F1	c11_GATGAGGCACTGCATA-1	5.22106
POU5F1	c11_GATGAGGGTATAATGG-1	5.25099
POU5F1	c11_GATGATCCAATACCTG-1	5.03626
POU5F1	c11_GATGATCCATCGCTCT-1	5.06281
POU5F1	c11_GATGCTACAGACGCTC-1	5.25848
POU5F1	c11_GATGGAGGTCGCTCGA-1	5.17986
POU5F1	c11_GATGGAGTCGGACCAC-1	5.20043
POU5F1	c11_GATGTTGAGGCGTTGA-1	4.87547
POU5F1	c11_GATTCGAGTACTCGTA-1	4.99621
POU5F1	c11_GATTCTTTCCTGATAG-1	5.19411
POU5F1	c11_GATTGGTAGCTCCGAC-1	5.16704
POU5F1	c11_GATTGGTCAATGACCT-1	4.88025
POU5F1	c11_GATTGGTCATGACTCA-1	5.16516
POU5F1	c11_GATTTCTCAAGTCATC-1	5.25029
POU5F1	c11_GCAACATGTACACGTT-1	5.1044
POU5F1	c11_GCAACCGTCACCTACC-1	5.09471
POU5F1	c11_GCAACCGTCCCGTGAG-1	5.22185
POU5F1	c11_GCACGTGAGGCATGGT-1	5.10178
POU5F1	c11_GCACTAAAGAGAGCGG-1	5.09699
POU5F1	c11_GCACTAATCGCATAGT-1	5.16534
POU5F1	c11_GCAGCTGGTTAGAAGT-1	5.05436
POU5F1	c11_GCAGGCTAGCAAGCCA-1	5.11516
POU5F1	c11_GCAGGCTTCTAGGCCG-1	5.12168
POU5F1	c11_GCATCGGCAATGGCCC-1	4.99614
POU5F1	c11_GCATCGGCATTGTCGA-1	5.03326
POU5F1	c11_GCATGATAGAGAGCAA-1	5.07725
POU5F1	c11_GCATTAGAGATCACTC-1	5.193
POU5F1	c11_GCATTAGAGCGACAGT-1	5.0529
POU5F1	c11_GCCAACGGTCAGCTTA-1	5.39118
POU5F1	c11_GCCAACGTCAATCCGA-1	4.95133
POU5F1	c11_GCCAACGTCCGCCTAT-1	5.30103
POU5F1	c11_GCCAGGTCACACACGC-1	4.95865
POU5F1	c11_GCCAGGTCAGGTCAGA-1	4.98965
POU5F1	c11_GCCAGGTGTCGGTGTC-1	5.10021
POU5F1	c11_GCCAGGTTCCGACATA-1	5.1125
POU5F1	c11_GCCAGGTTCGCTTGAA-1	5.34401
POU5F1	c11_GCCAGTGGTAAGCTCT-1	5.03573
POU5F1	c11_GCCATGGCACGCTTAA-1	5.17176
POU5F1	c11_GCCATGGGTGGCCCAT-1	5.10444
POU5F1	c11_GCCATTCAGTAGAGTT-1	5.16755
POU5F1	c11_GCCGATGGTTAAGTCC-1	4.99495
POU5F1	c11_GCCGTGACAAGCGCAA-1	5.08445
POU5F1	c11_GCCTGTTAGAATCCCT-1	5.02587
POU5F1	c11_GCGAGAAAGGATAATC-1	5.18368
POU5F1	c11_GCGAGAAGTAGATGTA-1	5.10732
POU5F1	c11_GCGATCGAGAACTTCC-1	5.02764
POU5F1	c11_GCGATCGTCTACGCGG-1	5.25472
POU5F1	c11_GCGGATCGTAAGGAGA-1	5.24685
POU5F1	c11_GCGGATCTCTTTCAGT-1	5.08477
POU5F1	c11_GCGTGCAAGAAGTGTT-1	5.23307
POU5F1	c11_GCGTGCACATCATGAC-1	5.05411
POU5F1	c11_GCTACAAGTGCTATTG-1	4.96263
POU5F1	c11_GCTACAATCGCCGATG-1	5.03868
POU5F1	c11_GCTACCTCACTAACCA-1	5.2121
POU5F1	c11_GCTACCTGTACCTGTA-1	5.10254
POU5F1	c11_GCTCAAACACATGTTG-1	5.01553
POU5F1	c11_GCTCAAAGTAAGTCAA-1	5.21664
POU5F1	c11_GCTGAATAGCACCTGC-1	5.11854
POU5F1	c11_GCTGAATAGGTAAGGA-1	4.96521
POU5F1	c11_GCTGAATGTTCTCACC-1	5.19761
POU5F1	c11_GCTGGGTGTGGTAACG-1	5.24805
POU5F1	c11_GCTGGGTTCAGCGCGT-1	5.12694
POU5F1	c11_GCTTCACAGTCCGCGT-1	5.11885
POU5F1	c11_GCTTCACTCAATCCAG-1	5.33129
POU5F1	c11_GCTTGGGTCATGCATG-1	5.07209
POU5F1	c11_GCTTGGGTCTGAGAGG-1	5.08533
POU5F1	c11_GCTTTCGCAGATTCGT-1	5.07928
POU5F1	c11_GGAACCCCAGCGTATT-1	5.22254
POU5F1	c11_GGAACCCTCTTGATTC-1	5.01188
POU5F1	c11_GGAAGTGTCCTACGGG-1	5.117
POU5F1	c11_GGACGTCCAAGCGAGT-1	5.18734
POU5F1	c11_GGAGAACGTGCCTTCT-1	5.08307
POU5F1	c11_GGAGATGTCGAAGTGG-1	5.22958
POU5F1	c11_GGAGCAAGTAGCACAG-1	5.13599
POU5F1	c11_GGAGCAAGTATGAGGC-1	4.98797
POU5F1	c11_GGAGGATAGGAAGAAC-1	4.87815
POU5F1	c11_GGAGGATTCATTACGG-1	5.00249
POU5F1	c11_GGAGGTACAACCCGCA-1	5.08426
POU5F1	c11_GGATGTTCAATTCTTC-1	5.06332
POU5F1	c11_GGCACGTAGCTGTGCC-1	5.15295
POU5F1	c11_GGCACGTGTTAGTTCG-1	5.24202
POU5F1	c11_GGCAGTCAGCAACCAG-1	5.1703
POU5F1	c11_GGCAGTCCACCTGCTT-1	5.08428
POU5F1	c11_GGCAGTCTCACCTCGT-1	5.43028
POU5F1	c11_GGCAGTCTCCTCACTG-1	4.94385
POU5F1	c11_GGCGTCACACCTAAAC-1	5.21654
POU5F1	c11_GGCTGTGGTGGAACCA-1	5.16768
POU5F1	c11_GGCTTGGCACGTCATA-1	5.17776
POU5F1	c11_GGCTTTCCATGAGAAT-1	5.30059
POU5F1	c11_GGCTTTCGTACTTGTG-1	5.07048
POU5F1	c11_GGGAAGTTCTCCATAT-1	5.26743
POU5F1	c11_GGGACAAAGTTGAAGT-1	5.12197
POU5F1	c11_GGGACAAGTACGAGTG-1	5.22094
POU5F1	c11_GGGACAAGTGTGTGGA-1	4.99109
POU5F1	c11_GGGAGATAGACATGCG-1	5.07217
POU5F1	c11_GGGAGATAGTATAGAC-1	5.37821
POU5F1	c11_GGGAGATGTTTGGCTA-1	4.96838
POU5F1	c11_GGGAGTACAACGCCCA-1	5.08127
POU5F1	c11_GGGAGTACAGCCCACA-1	5.20612
POU5F1	c11_GGGATCCCAGAACTTC-1	5.1826
POU5F1	c11_GGGATGACAAGCACAG-1	5.15
POU5F1	c11_GGGATGATCCCAACTC-1	5.30457
POU5F1	c11_GGGATGATCCGGTAAT-1	5.03925
POU5F1	c11_GGGCTCAAGTTCCAGT-1	5.16876
POU5F1	c11_GGGTAGAAGTGAGTTA-1	5.11714
POU5F1	c11_GGGTATTAGTAATCCC-1	5.15367
POU5F1	c11_GGGTCACAGATAGTGT-1	5.04856
POU5F1	c11_GGGTCACCAAGACCTT-1	5.11844
POU5F1	c11_GGGTCACGTGAGTTTC-1	5.17784
POU5F1	c11_GGGTCTGAGAGGATGA-1	5.21725
POU5F1	c11_GGGTCTGAGGCAGTCA-1	5.31382
POU5F1	c11_GGGTCTGCACCCAAGC-1	5.14761
POU5F1	c11_GGGTCTGCATCCGGCA-1	5.03256
POU5F1	c11_GGGTCTGGTGAGACGT-1	5.23578
POU5F1	c11_GGGTGTCTCGCCTAGG-1	5.14448
POU5F1	c11_GGGTGTCTCTACTATC-1	5.08913
POU5F1	c11_GGTAATCAGGCCCACT-1	5.20506
POU5F1	c11_GGTAGAGAGTGCAAAT-1	5.32351
POU5F1	c11_GGTAGAGGTTGCTCAA-1	5.25017
POU5F1	c11_GGTCTGGAGACCGTTT-1	5.21534
POU5F1	c11_GGTGAAGTCAAAGCCT-1	5.04292
POU5F1	c11_GGTGATTAGCAATAGT-1	5.21768
POU5F1	c11_GGTGATTTCACCATCC-1	5.29919
POU5F1	c11_GGTGGCTCAATTTCTC-1	5.16019
POU5F1	c11_GGTGGCTGTGGATGAC-1	5.15921
POU5F1	c11_GGTTAACAGGATATAC-1	5.11577
POU5F1	c11_GGTTAACAGTGCACAG-1	5.2181
POU5F1	c11_GGTTGTATCGTGTGAT-1	4.87987
POU5F1	c11_GTAACACAGCTAATCC-1	5.01042
POU5F1	c11_GTAACCACACTGCACG-1	5.17317
POU5F1	c11_GTAAGTCGTTCAGCTA-1	5.0771
POU5F1	c11_GTAATCGAGTCCTACA-1	5.12243
POU5F1	c11_GTAATCGGTGGAGAAA-1	5.09341
POU5F1	c11_GTAATGCCAAATGATG-1	5.08306
POU5F1	c11_GTAATGCGTTTCCCAC-1	5.02461
POU5F1	c11_GTAATGCTCCATGATG-1	5.10948
POU5F1	c11_GTACAACCACGTGTGC-1	5.22498
POU5F1	c11_GTACAACGTATCCCAA-1	5.08375
POU5F1	c11_GTAGAAAGTTCCTAAG-1	5.16918
POU5F1	c11_GTAGCTAGTGGGACAT-1	5.25852
POU5F1	c11_GTAGCTATCGGTTAGT-1	5.05389
POU5F1	c11_GTAGGTTCACTTTATC-1	5.01904
POU5F1	c11_GTAGGTTCATCATTGG-1	5.56302
POU5F1	c11_GTAGTACGTGGCTCTG-1	5.12019
POU5F1	c11_GTAGTACTCCTAGCGG-1	5.18581
POU5F1	c11_GTCAAACCATCTCGTC-1	5.15928
POU5F1	c11_GTCAAGTAGAGAGTGA-1	5.11271
POU5F1	c11_GTCAGCGGTATCGATC-1	5.08371
POU5F1	c11_GTCATCCCACAATGAA-1	5.23521
POU5F1	c11_GTCATGAAGTGCGACA-1	5.39401
POU5F1	c11_GTCATGAGTACGACTT-1	5.00629
POU5F1	c11_GTCATGAGTCAAGCGA-1	5.18378
POU5F1	c11_GTCATGAGTCTCCTGT-1	5.22053
POU5F1	c11_GTCATTTCACTGTCCT-1	5.07669
POU5F1	c11_GTCCTCAGTTGTTGTG-1	5.24573
POU5F1	c11_GTCGCGAGTCCGACGT-1	5.05406
POU5F1	c11_GTCGTAACAAGGCAAC-1	4.94998
POU5F1	c11_GTCGTTCAGCACCGAA-1	5.03644
POU5F1	c11_GTCTACCCACCCTGTT-1	5.13231
POU5F1	c11_GTCTAGAAGGACTTCT-1	5.38349
POU5F1	c11_GTCTCACAGCCTCAAT-1	5.10419
POU5F1	c11_GTCTCACTCATATGGC-1	5.08825
POU5F1	c11_GTCTTTATCGGCATCG-1	5.03193
POU5F1	c11_GTGAGGAAGTGATCGG-1	5.23546
POU5F1	c11_GTGAGGACACGGCACT-1	5.04232
POU5F1	c11_GTGAGGAGTGCTGTCG-1	5.12913
POU5F1	c11_GTGAGGATCAGACCTA-1	5.29191
POU5F1	c11_GTGAGGATCGGCTCTT-1	5.18413
POU5F1	c11_GTGCACGCACAACGCC-1	5.2039
POU5F1	c11_GTGCAGCCAGACCATT-1	5.01303
POU5F1	c11_GTGCTGGGTAGAGGAA-1	5.10201
POU5F1	c11_GTGCTGGTCCCGATCT-1	5.1916
POU5F1	c11_GTGCTGGTCGCAGTTA-1	5.34416
POU5F1	c11_GTGGCGTCAAGTGACG-1	4.99864
POU5F1	c11_GTGGGAAAGGGCAGAG-1	5.04992
POU5F1	c11_GTGGGAAGTAACATAG-1	5.22217
POU5F1	c11_GTGGGAAGTAGACAAT-1	4.96953
POU5F1	c11_GTGGTTAAGGTCACAG-1	5.1457
POU5F1	c11_GTGTAACCAGTTACCA-1	5.11354
POU5F1	c11_GTGTAACGTATGGAGC-1	5.2
POU5F1	c11_GTGTAACGTCACGCTG-1	5.26318
POU5F1	c11_GTGTGGCAGATACTGA-1	5.05687
POU5F1	c11_GTGTGGCTCATGCCAA-1	5.23783
POU5F1	c11_GTGTTAGTCGTTCCCA-1	5.0504
POU5F1	c11_GTGTTCCTCAAAGGTA-1	5.06448
POU5F1	c11_GTTACAGGTGAGCCAA-1	5.22041
POU5F1	c11_GTTACAGTCCACTGGG-1	5.19252
POU5F1	c11_GTTACCCCATTGGCAT-1	5.20089
POU5F1	c11_GTTACCCTCAGCATTG-1	5.20966
POU5F1	c11_GTTACCCTCTATCGCC-1	5.04022
POU5F1	c11_GTTACGACAACTACGT-1	5.24256
POU5F1	c11_GTTACGATCCGTCCTA-1	5.2344
POU5F1	c11_GTTACGATCGATTGAC-1	5.33585
POU5F1	c11_GTTAGACCAGAGTGTG-1	5.25228
POU5F1	c11_GTTAGACGTAGCTGCC-1	5.14724
POU5F1	c11_GTTAGACGTATGAAGT-1	5.15216
POU5F1	c11_GTTAGACTCATTGCTT-1	5.05937
POU5F1	c11_GTTAGTGCACCAGCCA-1	5.18535
POU5F1	c11_GTTAGTGCACCGGTCA-1	5.17027
POU5F1	c11_GTTAGTGTCAAGTCTG-1	5.16773
POU5F1	c11_GTTATGGAGCTTTCTT-1	5.22868
POU5F1	c11_GTTATGGCACAGTACT-1	4.98603
POU5F1	c11_GTTATGGCATCCAACA-1	5.29321
POU5F1	c11_GTTATGGGTGTCTCCT-1	5.05161
POU5F1	c11_GTTCCGTCATACAGGG-1	5.074
POU5F1	c11_GTTCCGTGTGCCGGTT-1	4.68801
POU5F1	c11_GTTCCGTTCCTAACAG-1	5.01558
POU5F1	c11_GTTCGCTAGTACGAGC-1	5.20843
POU5F1	c11_GTTGAACAGGTTAAAC-1	5.12967
POU5F1	c11_GTTGCGGCAGCAGTGA-1	5.33904
POU5F1	c11_GTTGCTCGTCCAATCA-1	5.09865
POU5F1	c11_GTTGTAGAGCCTCTGG-1	5.16108
POU5F1	c11_GTTGTAGTCTGAACGT-1	5.0342
POU5F1	c11_GTTGTCCAGATGACCG-1	5.06358
POU5F1	c11_GTTGTCCCAATAACCC-1	5.25866
POU5F1	c11_GTTTGGAGTACGTACT-1	4.97293
POU5F1	c11_TAACCAGAGTTGCATC-1	5.05483
POU5F1	c11_TAACCAGCAGCAATTC-1	5.0923
POU5F1	c11_TAACCAGTCCTCTAGC-1	5.16962
POU5F1	c11_TAACGACTCCTATTTG-1	5.2393
POU5F1	c11_TAACTTCTCCCGAGTG-1	5.12596
POU5F1	c11_TAAGCCAGTCCGGATC-1	5.26705
POU5F1	c11_TAAGTCGAGCTAGTTC-1	5.00474
POU5F1	c11_TAAGTCGGTTGTGGAG-1	5.25424
POU5F1	c11_TAATCTCGTGCGAACA-1	5.07283
POU5F1	c11_TAATTCCAGGGCGAGA-1	5.09516
POU5F1	c11_TAATTCCTCGGTTCAA-1	5.16486
POU5F1	c11_TACAACGAGAACCCGA-1	5.28414
POU5F1	c11_TACAACGCAATAGGGC-1	5.20532
POU5F1	c11_TACAACGCAGTGGGTA-1	5.24919
POU5F1	c11_TACACCCAGAGCAGTC-1	5.1394
POU5F1	c11_TACACCCAGTGTGTTC-1	5.29254
POU5F1	c11_TACACCCGTCCACAGC-1	5.10333
POU5F1	c11_TACAGGTCACGCTGCA-1	5.1124
POU5F1	c11_TACAGGTTCGACGCGT-1	5.32143
POU5F1	c11_TACCCACCACTTTATC-1	5.26945
POU5F1	c11_TACCCACCAGGAGACT-1	5.39223
POU5F1	c11_TACCCGTGTCGATTAC-1	5.08416
POU5F1	c11_TACCCGTTCCCAGGAC-1	5.01496
POU5F1	c11_TACCGAACATTGCCTC-1	4.93505
POU5F1	c11_TACCGGGAGTTCACTG-1	5.16521
POU5F1	c11_TACCGGGGTATGTCCA-1	5.18527
POU5F1	c11_TACCGGGGTGATTCAC-1	5.18587
POU5F1	c11_TACCTGCAGATAGCTA-1	5.09075
POU5F1	c11_TACCTGCGTGCCTAAT-1	5.14314
POU5F1	c11_TACCTGCTCAAGTGGG-1	5.19412
POU5F1	c11_TACGCTCTCTCACGAA-1	5.0867
POU5F1	c11_TACTGCCAGGACACTG-1	5.25072
POU5F1	c11_TACTGCCAGGCGTCCT-1	4.87465
POU5F1	c11_TACTGCCCACCAGCCA-1	5.31737
POU5F1	c11_TACTTCACAGCCCACA-1	5.1185
POU5F1	c11_TACTTCACAGGCGATA-1	5.1489
POU5F1	c11_TACTTGTAGAAACCAT-1	5.01361
POU5F1	c11_TAGACCAGTGCATGAG-1	5.10148
POU5F1	c11_TAGACCATCAGACAAA-1	4.8798
POU5F1	c11_TAGATCGAGTAATCCC-1	5.12803
POU5F1	c11_TAGCACAGTCCAACGC-1	5.04419
POU5F1	c11_TAGCACATCTGTGCGG-1	5.12568
POU5F1	c11_TAGGGTTGTCACAATC-1	4.90797
POU5F1	c11_TAGGTACCAAGTATAG-1	5.16645
POU5F1	c11_TAGGTACTCGCGTTTC-1	5.03907
POU5F1	c11_TAGGTTGAGTGTCATC-1	4.93212
POU5F1	c11_TAGTGCACACTTCATT-1	5.20204
POU5F1	c11_TATATCCAGGCACTAG-1	5.22465
POU5F1	c11_TATATCCCACCTGCGA-1	5.23214
POU5F1	c11_TATATCCCATCGAGCC-1	5.27695
POU5F1	c11_TATATCCGTAAGTTGA-1	5.08029
POU5F1	c11_TATATCCTCCTACCGT-1	5.42715
POU5F1	c11_TATATCCTCTGATGGT-1	5.08084
POU5F1	c11_TATCAGGAGCCATTTG-1	5.21576
POU5F1	c11_TATCAGGAGTAGTGCG-1	5.2206
POU5F1	c11_TATCCTAAGACGGTCA-1	5.05501
POU5F1	c11_TATCCTAAGCCTAGGA-1	4.9877
POU5F1	c11_TATCCTAGTGTCCAAT-1	5.05876
POU5F1	c11_TATCTTGAGATAGTCA-1	5.04811
POU5F1	c11_TATCTTGTCGCGATCG-1	5.27329
POU5F1	c11_TATGTTCTCCTAACAG-1	5.09051
POU5F1	c11_TATGTTCTCTAACGGT-1	5.02713
POU5F1	c11_TATTCCAAGGCTGTAG-1	5.03704
POU5F1	c11_TATTCCATCGCCGAAC-1	5.15893
POU5F1	c11_TATTGGGGTCGAAGCA-1	4.95152
POU5F1	c11_TATTTCGTCCATACTT-1	5.10405
POU5F1	c11_TATTTCGTCCGATAAC-1	5.05845
POU5F1	c11_TCAAGCATCGGAAACG-1	5.25963
POU5F1	c11_TCAAGTGCAACCGGAA-1	5.2839
POU5F1	c11_TCAAGTGGTTCTCACC-1	5.11488
POU5F1	c11_TCAAGTGTCCCGAGTG-1	5.10203
POU5F1	c11_TCAAGTGTCCTCATAT-1	5.23559
POU5F1	c11_TCAATTCAGTGTTGTC-1	5.15661
POU5F1	c11_TCACAAGAGAATCGCG-1	5.14281
POU5F1	c11_TCACAAGAGCATTTGC-1	5.28551
POU5F1	c11_TCACAAGGTTCCGCTT-1	5.15496
POU5F1	c11_TCACACCGTGTCCACG-1	5.10156
POU5F1	c11_TCACATTTCCGCTAGG-1	4.99743
POU5F1	c11_TCACGCTCACGTTCGG-1	5.18923
POU5F1	c11_TCACGCTGTGTCATGT-1	4.91499
POU5F1	c11_TCACGGGCATTGAAGA-1	5.2603
POU5F1	c11_TCACGGGGTCGTTGCG-1	5.21444
POU5F1	c11_TCACTATAGCCTTCTC-1	4.79467
POU5F1	c11_TCACTCGAGGTATTGA-1	5.04195
POU5F1	c11_TCACTCGCACTACCCT-1	5.30568
POU5F1	c11_TCAGCAACACCATATG-1	5.25141
POU5F1	c11_TCAGCAAGTACCTTCC-1	4.9707
POU5F1	c11_TCAGCAAGTGCATGAG-1	5.10686
POU5F1	c11_TCAGCCTAGGAACTCG-1	5.11371
POU5F1	c11_TCAGCCTCACCTCTAC-1	5.05001
POU5F1	c11_TCAGGGCAGGGCTGAT-1	5.3023
POU5F1	c11_TCAGGGCAGTGTACCT-1	5.35067
POU5F1	c11_TCAGGGCGTTGCATCA-1	5.11291
POU5F1	c11_TCAGGGCTCCCTCATG-1	5.07635
POU5F1	c11_TCAGGTAAGCGTTCCG-1	5.09076
POU5F1	c11_TCAGTGATCGACCATA-1	5.08843
POU5F1	c11_TCAGTGATCGGAGTAG-1	5.09284
POU5F1	c11_TCAGTTTCAAGGCTTT-1	5.10823
POU5F1	c11_TCAGTTTGTAAGATCA-1	5.18435
POU5F1	c11_TCATATCAGGAAAGTG-1	5.22335
POU5F1	c11_TCATCATAGTAGGTTA-1	5.05567
POU5F1	c11_TCATCATAGTCACACT-1	5.14566
POU5F1	c11_TCATCATTCGATGCAT-1	5.10991
POU5F1	c11_TCATCCGGTGTTGAGG-1	5.27294
POU5F1	c11_TCATCCGGTTAAGGGC-1	5.11333
POU5F1	c11_TCATCCGTCGGTCAGC-1	5.0537
POU5F1	c11_TCATGCCGTTAGGGTG-1	4.97953
POU5F1	c11_TCATGGAAGCCAGAGT-1	5.22772
POU5F1	c11_TCATGGACAAATAAGC-1	5.1094
POU5F1	c11_TCATGGATCCAAAGGG-1	5.07202
POU5F1	c11_TCATGTTGTGGTCTGC-1	5.06146
POU5F1	c11_TCATTACCACCTAAAC-1	5.29978
POU5F1	c11_TCATTCACACAATGTC-1	4.28357
POU5F1	c11_TCATTCAGTCGCTGCA-1	5.04752
POU5F1	c11_TCATTGTAGCGAATGC-1	5.07647
POU5F1	c11_TCATTGTCATAACCCA-1	5.11054
POU5F1	c11_TCATTTGAGAATAGTC-1	5.15448
POU5F1	c11_TCATTTGGTAGTAAGT-1	5.06363
POU5F1	c11_TCCAGAAGTAATGATG-1	4.99506
POU5F1	c11_TCCAGAAGTATTGGCT-1	5.07635
POU5F1	c11_TCCAGAATCATTGCTT-1	5.13573
POU5F1	c11_TCCAGAATCGAGAATA-1	5.17041
POU5F1	c11_TCCATGCAGAGAGAAC-1	5.19623
POU5F1	c11_TCCATGCCAATAACCC-1	5.24876
POU5F1	c11_TCCATGCGTCCAGGTC-1	4.90472
POU5F1	c11_TCCCAGTAGTCCTACA-1	5.12241
POU5F1	c11_TCCCAGTGTGCCGGTT-1	5.20298
POU5F1	c11_TCCCAGTTCTTTGGAG-1	5.26184
POU5F1	c11_TCCGAAAAGACAGTCG-1	4.88286
POU5F1	c11_TCCGAAAGTCCTCATC-1	5.04329
POU5F1	c11_TCCGATCCACTAGGCC-1	5.07945
POU5F1	c11_TCCGATCCAGTGGGTA-1	5.31592
POU5F1	c11_TCCGATCGTATCGATC-1	5.17174
POU5F1	c11_TCCGATCGTATGTCAC-1	5.02644
POU5F1	c11_TCCGATCTCGCACTCT-1	5.24156
POU5F1	c11_TCCTAATTCGGCTCTT-1	5.14155
POU5F1	c11_TCCTCGAAGAGCACTG-1	5.3161
POU5F1	c11_TCCTCGAAGGGTTGCA-1	5.18342
POU5F1	c11_TCCTCGAAGGTGCCAA-1	5.24805
POU5F1	c11_TCCTCGAGTTCATCTT-1	5.16732
POU5F1	c11_TCCTCGATCGCGTGAC-1	5.10807
POU5F1	c11_TCCTCTTTCAGACTGT-1	5.13088
POU5F1	c11_TCCTGCAGTTCTTGCC-1	5.17176
POU5F1	c11_TCCTTCTCAGGTCAAG-1	5.24119
POU5F1	c11_TCCTTCTTCAAACGTC-1	5.07078
POU5F1	c11_TCCTTTCTCACTCACC-1	4.57497
POU5F1	c11_TCGAACACATGTCTAG-1	5.12142
POU5F1	c11_TCGACCTGTAACAAGT-1	4.97193
POU5F1	c11_TCGACCTGTAGCGTCC-1	5.06191
POU5F1	c11_TCGACCTGTGTCATTG-1	5.07084
POU5F1	c11_TCGACGGCAACGGGTA-1	5.35474
POU5F1	c11_TCGATTTCAGGCTCTG-1	5.21442
POU5F1	c11_TCGCAGGAGCAAGCCA-1	4.92541
POU5F1	c11_TCGCAGGGTACCTTCC-1	5.08898
POU5F1	c11_TCGCAGGGTGCCTAAT-1	5.25197
POU5F1	c11_TCGCAGGGTTGACTAC-1	5.05896
POU5F1	c11_TCGGATATCTCGTCAC-1	5.11983
POU5F1	c11_TCGGGACGTCGACTTA-1	5.06137
POU5F1	c11_TCGGGCAGTGCCTGAC-1	5.07048
POU5F1	c11_TCGGGTGCAACTGGTT-1	5.12196
POU5F1	c11_TCGTAGACATGTAACC-1	5.0491
POU5F1	c11_TCGTAGAGTATGCTTG-1	5.2024
POU5F1	c11_TCGTAGATCGGCTGGT-1	5.25028
POU5F1	c11_TCGTCCACACTTGAAC-1	5.25177
POU5F1	c11_TCGTCCATCAGCTTGA-1	5.17439
POU5F1	c11_TCGTCCATCCATTGGA-1	4.99126
POU5F1	c11_TCGTGCTAGTGTACAA-1	5.22829
POU5F1	c11_TCGTGCTCATTCTCCG-1	5.29365
POU5F1	c11_TCGTGCTGTGTCCAAT-1	5.19874
POU5F1	c11_TCTATACAGGCTTAAA-1	4.63573
POU5F1	c11_TCTATACGTAATGTGA-1	5.19091
POU5F1	c11_TCTATCAAGCTTTGTG-1	5.18049
POU5F1	c11_TCTATCACAAGGCAAC-1	5.23168
POU5F1	c11_TCTCAGCGTGGCATCC-1	5.20656
POU5F1	c11_TCTCCGAGTACGATGG-1	5.09375
POU5F1	c11_TCTCTGGAGGTTGGAC-1	5.23145
POU5F1	c11_TCTCTGGGTCAAATCC-1	5.01544
POU5F1	c11_TCTCTGGGTCCCTAAA-1	5.19018
POU5F1	c11_TCTGCCAGTCTCGGGT-1	5.09773
POU5F1	c11_TCTGCCATCCTTTGAT-1	5.03863
POU5F1	c11_TCTGCCATCTGCGGGT-1	5.37136
POU5F1	c11_TCTGGCTAGAGGCTGT-1	5.21765
POU5F1	c11_TCTGGCTAGGTTATAG-1	5.04713
POU5F1	c11_TCTGGCTTCAGCTGTA-1	5.25238
POU5F1	c11_TCTTCCTGTGCCCAGT-1	5.25702
POU5F1	c11_TCTTCCTTCACCTACC-1	5.13318
POU5F1	c11_TGAACGTAGGTTCACT-1	5.09667
POU5F1	c11_TGAACGTTCAAATGCC-1	5.19237
POU5F1	c11_TGAATCGTCTAGGCAT-1	5.27963
POU5F1	c11_TGAATGCCATCCAATG-1	5.04634
POU5F1	c11_TGAATGCCATCGCTAA-1	5.15607
POU5F1	c11_TGACAGTAGTTGGGAC-1	4.95978
POU5F1	c11_TGACTCCCAGTAGAAT-1	5.10233
POU5F1	c11_TGAGGAGGTGGCTGCT-1	5.13833
POU5F1	c11_TGAGGAGGTTTGGGAG-1	5.09339
POU5F1	c11_TGAGGGAAGGTTAGTA-1	5.17429
POU5F1	c11_TGAGGGAGTGCAAGAC-1	5.22675
POU5F1	c11_TGATGCAAGTATGGAT-1	5.11211
POU5F1	c11_TGATGGTTCGGTGTTA-1	5.08187
POU5F1	c11_TGATTCTGTGAGTTTC-1	5.23573
POU5F1	c11_TGATTTCCAAGATTGA-1	5.08435
POU5F1	c11_TGATTTCGTGTTTCTT-1	5.1549
POU5F1	c11_TGCACGGAGAGTTGCG-1	5.09698
POU5F1	c11_TGCACGGGTCATAGTC-1	5.08866
POU5F1	c11_TGCAGATCACGCGTGT-1	5.27978
POU5F1	c11_TGCAGGCGTGCACGCT-1	4.80943
POU5F1	c11_TGCAGTAGTTGACTGT-1	5.11237
POU5F1	c11_TGCAGTATCAATGTCG-1	5.16931
POU5F1	c11_TGCATCCAGCGTACAG-1	5.19001
POU5F1	c11_TGCATCCCATGGGAAC-1	4.95732
POU5F1	c11_TGCGATAAGCACTCAT-1	5.36443
POU5F1	c11_TGCGATAAGCTAAATG-1	5.18587
POU5F1	c11_TGCGATACATGAGATA-1	5.02703
POU5F1	c11_TGCGATATCATGCATG-1	5.13079
POU5F1	c11_TGCTCCAAGGGTCACA-1	5.36791
POU5F1	c11_TGCTCCAGTCACGTGC-1	5.121
POU5F1	c11_TGCTCGTAGTGACCTT-1	5.1846
POU5F1	c11_TGCTCGTCAATTCGTG-1	4.96302
POU5F1	c11_TGCTGAAAGGCTTTCA-1	5.12082
POU5F1	c11_TGCTGAAGTAGTACGG-1	5.26239
POU5F1	c11_TGCTTGCAGATACAGT-1	5.00397
POU5F1	c11_TGCTTGCAGCATTTGC-1	5.04495
POU5F1	c11_TGGAACTAGCGCCATC-1	5.21745
POU5F1	c11_TGGAACTCAGGTATGG-1	5.12298
POU5F1	c11_TGGAACTCATGTCTAG-1	5.01208
POU5F1	c11_TGGAGAGTCGTGAGAG-1	5.17379
POU5F1	c11_TGGAGGAGTGGTCCCA-1	5.22768
POU5F1	c11_TGGATCAGTGCTGTCG-1	5.17237
POU5F1	c11_TGGATCAGTGGATGAC-1	5.10629
POU5F1	c11_TGGATCAGTTCCATTT-1	5.11139
POU5F1	c11_TGGATGTGTGGTCTAT-1	5.11892
POU5F1	c11_TGGATGTTCTCGAACA-1	5.22934
POU5F1	c11_TGGCGTGAGGATCACG-1	5.07039
POU5F1	c11_TGGCGTGTCCGCTAGG-1	4.98864
POU5F1	c11_TGGGAAGTCGAGTTGT-1	4.85383
POU5F1	c11_TGGGAGAAGTACTGTC-1	5.35421
POU5F1	c11_TGGGAGATCGAGCTGC-1	5.28601
POU5F1	c11_TGGGCGTAGACATCCT-1	5.22112
POU5F1	c11_TGGGCGTTCAGAACCT-1	4.99784
POU5F1	c11_TGGTACAAGGATTCCT-1	5.20183
POU5F1	c11_TGGTACACACGTAGAG-1	5.21025
POU5F1	c11_TGGTGATCATGGAACG-1	5.06206
POU5F1	c11_TGGTGATGTCCTGTTC-1	5.36905
POU5F1	c11_TGGTTAGAGAAAGTCT-1	5.10303
POU5F1	c11_TGGTTAGGTGGCTACC-1	5.36218
POU5F1	c11_TGGTTAGGTTCTTAGG-1	5.15068
POU5F1	c11_TGTACAGAGCGAGAAA-1	5.24886
POU5F1	c11_TGTCAGACAAATTGGA-1	5.33166
POU5F1	c11_TGTCCCACAGACAAAT-1	5.11067
POU5F1	c11_TGTGAGTGTTGGATCT-1	5.04239
POU5F1	c11_TGTGATGCACTTTATC-1	5.13374
POU5F1	c11_TGTGCGGGTTTCGCTC-1	4.90848
POU5F1	c11_TGTGGCGCATGAATAG-1	5.10101
POU5F1	c11_TGTGTGAGTCCTGAAT-1	5.20898
POU5F1	c11_TGTTACTGTCCCGCAA-1	5.2561
POU5F1	c11_TGTTACTTCCAATCCC-1	4.88943
POU5F1	c11_TGTTCCGAGTATTAGG-1	5.04644
POU5F1	c11_TGTTCCGCAACACGTT-1	4.96874
POU5F1	c11_TGTTCTAGTCAGTCCG-1	5.23267
POU5F1	c11_TGTTTGTAGACTCATC-1	5.16896
POU5F1	c11_TTACCATGTAGGCTGA-1	5.18737
POU5F1	c11_TTACCATGTTTACACG-1	5.16568
POU5F1	c11_TTACCGCGTATCGCGC-1	5.11383
POU5F1	c11_TTACCGCTCCATGCAA-1	4.98734
POU5F1	c11_TTACCGCTCGCATGAT-1	4.94715
POU5F1	c11_TTACGCCGTATCAGGG-1	5.17161
POU5F1	c11_TTACGTTGTTTATGCG-1	5.2283
POU5F1	c11_TTACGTTTCACCTCTG-1	5.24328
POU5F1	c11_TTACTGTCACTACAGT-1	5.24638
POU5F1	c11_TTACTGTGTATCCTTT-1	5.34098
POU5F1	c11_TTAGGCAAGTCTGGTT-1	4.97793
POU5F1	c11_TTAGGGTTCCAAGGGA-1	5.14091
POU5F1	c11_TTAGGGTTCTGATGGT-1	5.13618
POU5F1	c11_TTAGTCTAGCGAGGAG-1	5.14775
POU5F1	c11_TTAGTCTTCAGTCCGG-1	5.04748
POU5F1	c11_TTCACGCCACTGGACC-1	5.23326
POU5F1	c11_TTCAGGACAAAGACGC-1	5.10243
POU5F1	c11_TTCAGGATCCTCTCGA-1	5.13357
POU5F1	c11_TTCATGTGTACGATGG-1	5.17988
POU5F1	c11_TTCATTGAGAGGGTAA-1	5.0889
POU5F1	c11_TTCCAATAGGCCATAG-1	5.19116
POU5F1	c11_TTCCAATCAAAGCGTG-1	5.20634
POU5F1	c11_TTCCGGTCATCGGTTA-1	5.10021
POU5F1	c11_TTCCGGTGTACGTGAG-1	5.05867
POU5F1	c11_TTCCGTGCAGTCCGTG-1	5.34084
POU5F1	c11_TTCCTAATCGACGCTG-1	5.08583
POU5F1	c11_TTCCTCTTCCAGTGTA-1	5.26059
POU5F1	c11_TTCCTCTTCGCTACAA-1	5.16532
POU5F1	c11_TTCCTCTTCTACACTT-1	5.07801
POU5F1	c11_TTCGATTAGAGGTTTA-1	5.03148
POU5F1	c11_TTCGATTGTAGTGTGG-1	5.06763
POU5F1	c11_TTCGCTGCATCCTGTC-1	5.06454
POU5F1	c11_TTCTAACTCGAAGTGG-1	5.01021
POU5F1	c11_TTCTAGTCAAACGGCA-1	5.12473
POU5F1	c11_TTCTCTCAGACTCTAC-1	5.11502
POU5F1	c11_TTCTGTACAGCCGTTG-1	4.97644
POU5F1	c11_TTCTGTACAGTCGGAA-1	5.28151
POU5F1	c11_TTCTTGAAGTTCATCG-1	5.05987
POU5F1	c11_TTGAACGAGTCGAATA-1	5.08663
POU5F1	c11_TTGAACGGTCCCGGTA-1	5.10572
POU5F1	c11_TTGAACGTCACTCTTA-1	5.10479
POU5F1	c11_TTGACCCTCACTGTTT-1	5.22215
POU5F1	c11_TTGACCCTCCACGAAT-1	5.45821
POU5F1	c11_TTGAGTGAGATAGGGA-1	5.05036
POU5F1	c11_TTGAGTGGTAAGAACT-1	5.28031
POU5F1	c11_TTGAGTGTCACATCAG-1	5.29666
POU5F1	c11_TTGATGGAGAACGCGT-1	5.08272
POU5F1	c11_TTGATGGCATAACGGG-1	5.14651
POU5F1	c11_TTGATGGGTGATCATC-1	5.41314
POU5F1	c11_TTGCCTGTCTTCACGC-1	5.03645
POU5F1	c11_TTGCCTGTCTTGGGCG-1	5.09749
POU5F1	c11_TTGCTGCAGCGTGAAC-1	5.03235
POU5F1	c11_TTGCTGCCAACTGCTA-1	5.05206
POU5F1	c11_TTGCTGCCAGCTAACT-1	5.1762
POU5F1	c11_TTGCTGCGTGGAATGC-1	5.1782
POU5F1	c11_TTGGATGTCACAGAGG-1	5.17784
POU5F1	c11_TTGGGCGGTGTATACC-1	5.15064
POU5F1	c11_TTGGGCGGTTCCCACT-1	4.96459
POU5F1	c11_TTGGTTTAGGCTATCT-1	5.09756
POU5F1	c11_TTGGTTTGTAGACGGT-1	5.12643
POU5F1	c11_TTGTGGACAGGGATAC-1	5.11296
POU5F1	c11_TTGTGGAGTAATCAGA-1	5.27921
POU5F1	c11_TTGTGTTAGAACCCGA-1	5.13325
POU5F1	c11_TTGTTCAAGACGGTTG-1	5.1437
POU5F1	c11_TTGTTCACATCAGCAT-1	5.06587
POU5F1	c11_TTGTTCATCATGAAAG-1	5.16921
POU5F1	c11_TTGTTGTAGATGGTCG-1	5.19278
POU5F1	c11_TTGTTGTCAACTTCTT-1	5.17233
POU5F1	c11_TTGTTGTTCCGCAAAT-1	5.09806
POU5F1	c11_TTGTTTGGTCCGGTCA-1	5.09201
POU5F1	c11_TTGTTTGTCCAGTACA-1	5.16746
POU5F1	c11_TTTACGTAGCTGTCCG-1	5.07569
POU5F1	c11_TTTACGTAGGTCCTGC-1	4.97964
POU5F1	c11_TTTACGTCAAATTAGG-1	5.03276
POU5F1	c11_TTTACGTCAGGTGAGT-1	5.25552
POU5F1	c11_TTTACGTGTGGTAATA-1	5.05486
POU5F1	c11_TTTAGTCTCGGAAGGT-1	5.19218
POU5F1	c11_TTTATGCAGTTCCGGC-1	5.19489
POU5F1	c11_TTTATGCTCCTAGAGT-1	5.19016
POU5F1	c11_TTTCACACACTCATAG-1	4.99322
POU5F1	c11_TTTCAGTGTTTGACAC-1	5.16034
POU5F1	c11_TTTCAGTTCGAAGAAT-1	5.12509
POU5F1	c11_TTTCATGAGCGTACAG-1	5.2333
POU5F1	c11_TTTCATGCAAGATTGA-1	5.10125
POU5F1	c11_TTTCATGCAATGCTCA-1	5.07274
POU5F1	c11_TTTCATGCAGTCTTCC-1	5.06537
POU5F1	c11_TTTCCTCAGACATAGT-1	5.04498
POU5F1	c11_TTTCCTCCAGAGATGC-1	5.28196
POU5F1	c11_TTTCGATCAGCCGTCA-1	5.1439
POU5F1	c11_TTTCGATGTGATAGTA-1	5.18917
POU5F1	c11_TTTCGATGTTAAGGGC-1	5.20204
POU5F1	c11_TTTGACTTCCACTTCG-1	4.85791
POU5F1	c11_TTTGATCGTTCAAGGG-1	5.24783
POU5F1	c11_TTTGGTTAGTGCCGAA-1	5.2348
POU5F1	c11_TTTGGTTGTTAACAGA-1	5.23599
POU5F1	c11_TTTGGTTTCCAAGCAT-1	5.26575
POU5F1	c56_AAACCCAGTACAGAGC-1	5.03962
POU5F1	c56_AAAGGGCGTGACTCTA-1	5.20202
POU5F1	c56_AAAGGGCTCACTCCGT-1	5.28392
POU5F1	c56_AAAGGTAAGATTGAGT-1	5.14659
POU5F1	c56_AAAGGTATCAAACGTC-1	5.32251
POU5F1	c56_AAAGGTATCTGAGAAA-1	5.07856
POU5F1	c56_AAAGTCCAGTTGTAGA-1	5.31267
POU5F1	c56_AACAAAGAGTTCTCTT-1	5.11358
POU5F1	c56_AACAAAGCACGTAACT-1	5.18098
POU5F1	c56_AACAAAGTCCATCTAT-1	5.25155
POU5F1	c56_AACAAAGTCTCTATGT-1	5.09396
POU5F1	c56_AACAACCGTTGACTGT-1	5.28018
POU5F1	c56_AACACACAGCTCCATA-1	5.17314
POU5F1	c56_AACAGGGAGGAAACGA-1	5.24634
POU5F1	c56_AACAGGGCACACCGAC-1	5.23358
POU5F1	c56_AACCAACGTGTACAGG-1	5.47896
POU5F1	c56_AACCACAGTGTTATCG-1	5.31133
POU5F1	c56_AACCCAATCGGCTCTT-1	5.20191
POU5F1	c56_AACCCAATCTACTGCC-1	5.07241
POU5F1	c56_AACCTGACAGTGTGGA-1	5.34199
POU5F1	c56_AACCTTTCACCGTGAC-1	5.19428
POU5F1	c56_AACCTTTGTGATACCT-1	5.28427
POU5F1	c56_AACCTTTGTGCTGTCG-1	5.11031
POU5F1	c56_AACTTCTGTCATATGC-1	5.16513
POU5F1	c56_AAGAACAAGCAACAAT-1	5.09599
POU5F1	c56_AAGAACACAGAAGCTG-1	5.14206
POU5F1	c56_AAGAACACATTCAGGT-1	5.34425
POU5F1	c56_AAGAACAGTCAAAGCG-1	5.2433
POU5F1	c56_AAGACAAAGCGCTGAA-1	3.68651
POU5F1	c56_AAGACAAGTCTGTGAT-1	5.27819
POU5F1	c56_AAGACTCAGCATTTGC-1	4.9786
POU5F1	c56_AAGACTCAGTCGCGAA-1	5.40232
POU5F1	c56_AAGCATCAGTTGCGCC-1	5.23162
POU5F1	c56_AAGCCATCAGAGTTCT-1	5.11659
POU5F1	c56_AAGCGAGGTCTACGTA-1	5.24595
POU5F1	c56_AAGCGAGGTTACAGCT-1	5.00076
POU5F1	c56_AAGCGTTCATGAGTAA-1	5.2396
POU5F1	c56_AAGGAATCATGCAGCC-1	5.00904
POU5F1	c56_AAGGAATTCCTCAGAA-1	5.22571
POU5F1	c56_AAGGTAAAGAACGTGC-1	5.35789
POU5F1	c56_AAGGTAAAGTGTTGTC-1	5.25396
POU5F1	c56_AAGGTAATCAGGTAAA-1	5.31567
POU5F1	c56_AAGTACCGTTGTACGT-1	5.15035
POU5F1	c56_AAGTACCTCCTGTACC-1	5.06073
POU5F1	c56_AAGTACCTCGAGAAGC-1	5.30187
POU5F1	c56_AAGTCGTCATGATGCT-1	5.17133
POU5F1	c56_AAGTTCGCATCAGTCA-1	4.96208
POU5F1	c56_AATAGAGCAGAGGGTT-1	5.08239
POU5F1	c56_AATAGAGGTCTGCCTT-1	4.8852
POU5F1	c56_AATAGAGTCTGAATCG-1	5.25659
POU5F1	c56_AATCACGAGAGGCGTT-1	4.89461
POU5F1	c56_AATCGACTCACAATGC-1	5.42754
POU5F1	c56_AATCGACTCAGAATAG-1	5.01204
POU5F1	c56_AATCGACTCTCACCCA-1	5.18782
POU5F1	c56_AATCGTGCACGACCTG-1	4.84625
POU5F1	c56_AATGAAGAGGTATAGT-1	5.29868
POU5F1	c56_AATGAAGCACCTTCGT-1	5.26885
POU5F1	c56_AATGAAGGTAACGGTG-1	5.42831
POU5F1	c56_AATGAAGGTCCAAGAG-1	5.39409
POU5F1	c56_AATGCCAGTGGGTATG-1	5.37116
POU5F1	c56_AATGGAAAGGCATCAG-1	5.02513
POU5F1	c56_AATGGAACATATGAAG-1	5.36891
POU5F1	c56_AATGGCTGTGGACCAA-1	5.14761
POU5F1	c56_AATGGCTTCCCTTCCC-1	5.13916
POU5F1	c56_AATTCCTAGGGTATAT-1	5.24457
POU5F1	c56_AATTCCTAGTCACGCC-1	5.20667
POU5F1	c56_AATTCCTCAAACCATC-1	5.18238
POU5F1	c56_AATTCCTTCTACGCGG-1	5.1029
POU5F1	c56_AATTTCCAGCTAGCCC-1	5.3609
POU5F1	c56_AATTTCCTCACATACG-1	5.1239
POU5F1	c56_AATTTCCTCACTAGCA-1	5.0539
POU5F1	c56_ACAAGCTCATGTAACC-1	5.30014
POU5F1	c56_ACAAGCTTCACAACCA-1	5.29781
POU5F1	c56_ACACAGTAGTTGTCAC-1	5.39997
POU5F1	c56_ACACAGTCAACGATCT-1	5.078
POU5F1	c56_ACACAGTGTGTCCGTG-1	5.02942
POU5F1	c56_ACACCAACATCTTCGC-1	4.89144
POU5F1	c56_ACACGCGAGTAATTGG-1	5.14066
POU5F1	c56_ACACGCGTCGTCCTTG-1	5.36556
POU5F1	c56_ACACTGACAATTGAAG-1	5.30903
POU5F1	c56_ACACTGATCGGCTTCT-1	5.36061
POU5F1	c56_ACAGAAAAGTTTCGGT-1	5.17441
POU5F1	c56_ACAGCCGCATGTGCTA-1	5.26021
POU5F1	c56_ACAGCCGGTTTAAGGA-1	5.21362
POU5F1	c56_ACATCCCGTTGCCATA-1	4.90578
POU5F1	c56_ACATCCCTCGGCTGTG-1	5.28319
POU5F1	c56_ACATCGATCACCACAA-1	5.25396
POU5F1	c56_ACATTTCAGTGGATAT-1	5.20023
POU5F1	c56_ACATTTCAGTTCCTGA-1	4.76103
POU5F1	c56_ACATTTCTCGCGTTTC-1	5.38875
POU5F1	c56_ACCAAACAGGGATGTC-1	5.0008
POU5F1	c56_ACCAAACTCCCTAGGG-1	5.27751
POU5F1	c56_ACCAAACTCCCTTTGG-1	5.35078
POU5F1	c56_ACCACAATCAGGACGA-1	5.11457
POU5F1	c56_ACCATTTAGCCTCTGG-1	5.19579
POU5F1	c56_ACCATTTCAGACATCT-1	5.38484
POU5F1	c56_ACCCAAAGTGTGGTCC-1	5.32868
POU5F1	c56_ACCCTCATCGGTCTAA-1	5.17636
POU5F1	c56_ACCCTTGAGGAATGTT-1	5.00455
POU5F1	c56_ACCCTTGAGGGCAAGG-1	5.14287
POU5F1	c56_ACCCTTGCACGCCACA-1	5.11777
POU5F1	c56_ACCGTTCCACACGGAA-1	5.18249
POU5F1	c56_ACCGTTCCATCGGAAG-1	5.27114
POU5F1	c56_ACCTACCGTGGCTAGA-1	5.31854
POU5F1	c56_ACCTACCTCTATTTCG-1	5.18935
POU5F1	c56_ACCTGAAGTTACCTTT-1	5.15471
POU5F1	c56_ACCTGTCTCCAATCCC-1	4.98571
POU5F1	c56_ACGATGTAGTCACGCC-1	5.27997
POU5F1	c56_ACGATGTGTGACTGTT-1	5.05447
POU5F1	c56_ACGATGTGTGTCACAT-1	5.3274
POU5F1	c56_ACGATGTTCTCACTCG-1	4.98867
POU5F1	c56_ACGCACGCAGGTGACA-1	5.18444
POU5F1	c56_ACGCACGCATGGCCCA-1	4.55926
POU5F1	c56_ACGCACGGTGTTCAGT-1	5.33377
POU5F1	c56_ACGCACGTCGCTTGAA-1	4.96258
POU5F1	c56_ACGGAAGGTAACCAGG-1	5.40577
POU5F1	c56_ACGGAAGTCGGATACT-1	5.0183
POU5F1	c56_ACGGGTCAGCGACTGA-1	4.48721
POU5F1	c56_ACGGGTCAGGGTCACA-1	5.20992
POU5F1	c56_ACGGGTCCATCCGCGA-1	5.32534
POU5F1	c56_ACGGTCGAGGCGACAT-1	5.17754
POU5F1	c56_ACGGTCGCAGGTGAGT-1	5.19061
POU5F1	c56_ACGGTCGGTCACAGAG-1	5.20126
POU5F1	c56_ACGGTTAAGGGCAAGG-1	5.18173
POU5F1	c56_ACGGTTAGTCGAGCTC-1	4.79094
POU5F1	c56_ACGTAACAGGCACTCC-1	5.16147
POU5F1	c56_ACGTACAAGGTGCCAA-1	5.38177
POU5F1	c56_ACGTACACATTCGATG-1	5.16075
POU5F1	c56_ACGTACAGTTCAAGGG-1	5.2715
POU5F1	c56_ACGTAGTCAGCGATTT-1	5.14619
POU5F1	c56_ACGTCCTGTTTGGGAG-1	5.44183
POU5F1	c56_ACGTTCCAGACAGCGT-1	5.19449
POU5F1	c56_ACGTTCCAGTATGAGT-1	5.30014
POU5F1	c56_ACGTTCCCATTACTCT-1	5.15461
POU5F1	c56_ACGTTCCGTCCTATAG-1	5.05555
POU5F1	c56_ACGTTCCGTTGCATCA-1	5.3236
POU5F1	c56_ACGTTCCTCCTAAACG-1	5.11286
POU5F1	c56_ACTACGAGTGATGAAT-1	5.34576
POU5F1	c56_ACTACGATCCGGACTG-1	5.30541
POU5F1	c56_ACTATCTAGAATCCCT-1	5.31475
POU5F1	c56_ACTATGGAGAATCGAT-1	5.20015
POU5F1	c56_ACTATGGTCAGTGATC-1	5.44938
POU5F1	c56_ACTATTCAGCATCCCG-1	5.25988
POU5F1	c56_ACTATTCCACGAGGTA-1	5.08413
POU5F1	c56_ACTATTCCAGTCAGAG-1	4.80862
POU5F1	c56_ACTATTCCATAGCTGT-1	5.16247
POU5F1	c56_ACTCCCAAGGCTCTAT-1	5.35101
POU5F1	c56_ACTCCCAAGGTTGGAC-1	5.16622
POU5F1	c56_ACTCCCAGTTGGCCGT-1	5.10569
POU5F1	c56_ACTCTCGGTTCAAAGA-1	5.28199
POU5F1	c56_ACTGATGAGATACCAA-1	5.12406
POU5F1	c56_ACTGATGGTATCGTTG-1	5.37643
POU5F1	c56_ACTGTCCCAAGAGTAT-1	5.21497
POU5F1	c56_ACTGTCCCACTTGTCC-1	5.16341
POU5F1	c56_ACTGTCCGTATCTTCT-1	5.26643
POU5F1	c56_ACTGTGAGTCACTCAA-1	5.21847
POU5F1	c56_ACTGTGATCTAACGCA-1	5.1684
POU5F1	c56_ACTTAGGAGCCGTTGC-1	4.8738
POU5F1	c56_ACTTAGGAGCCTGAAG-1	5.26738
POU5F1	c56_ACTTATCCAACTGATC-1	4.7986
POU5F1	c56_ACTTATCCACGACGTC-1	5.14476
POU5F1	c56_ACTTCGCAGCGCCTAC-1	5.18522
POU5F1	c56_ACTTCGCGTACCGTCG-1	5.23567
POU5F1	c56_ACTTTCAAGAGTCAGC-1	5.22197
POU5F1	c56_ACTTTCAAGCACGATG-1	5.23955
POU5F1	c56_ACTTTCAGTTGCGTAT-1	4.94626
POU5F1	c56_ACTTTGTCAACTTGCA-1	5.07434
POU5F1	c56_ACTTTGTCACAACGTT-1	4.86987
POU5F1	c56_AGAACCTCACCTCAGG-1	5.35683
POU5F1	c56_AGAACCTGTGCATTAC-1	4.9829
POU5F1	c56_AGACACTCAATTTCGG-1	5.0925
POU5F1	c56_AGACACTCATGAGAAT-1	5.15812
POU5F1	c56_AGACCCGCAATCCTTT-1	5.42242
POU5F1	c56_AGACTCACAACACAGG-1	5.20575
POU5F1	c56_AGAGAATGTTTCCATT-1	5.20945
POU5F1	c56_AGAGAGCCATACATCG-1	5.33631
POU5F1	c56_AGAGCAGAGAAGCGGG-1	5.30671
POU5F1	c56_AGAGCAGAGCCATTCA-1	4.88088
POU5F1	c56_AGAGCAGCACCGTGAC-1	5.33469
POU5F1	c56_AGAGCAGCAGAAGTTA-1	5.32876
POU5F1	c56_AGAGCAGGTAGGGTAC-1	5.31847
POU5F1	c56_AGAGCAGGTTGGAGAC-1	5.14897
POU5F1	c56_AGAGCAGTCGAACCTA-1	5.25059
POU5F1	c56_AGAGCCCGTATGAGGC-1	5.40168
POU5F1	c56_AGATCCAAGGTGCCAA-1	4.98757
POU5F1	c56_AGATCCACACTTGAGT-1	5.17825
POU5F1	c56_AGATCCACATGAAAGT-1	5.27786
POU5F1	c56_AGATCCATCGACATTG-1	5.3244
POU5F1	c56_AGATGAACACGTCGTG-1	5.25264
POU5F1	c56_AGATGCTAGAGGATGA-1	5.12449
POU5F1	c56_AGATGCTCAACGGTAG-1	5.18947
POU5F1	c56_AGATGCTGTGCACAAG-1	3.82403
POU5F1	c56_AGCATCACAAGATGGC-1	5.35021
POU5F1	c56_AGCATCACAATTGAGA-1	5.36011
POU5F1	c56_AGCATCAGTCTCTCAC-1	5.26576
POU5F1	c56_AGCCAATGTCGTGATT-1	5.42354
POU5F1	c56_AGCCAATTCTGCGATA-1	5.29163
POU5F1	c56_AGCCAATTCTTGTTAC-1	5.28114
POU5F1	c56_AGCCACGAGCTGTTAC-1	5.49834
POU5F1	c56_AGCCAGCCAACAAAGT-1	4.91343
POU5F1	c56_AGCGATTGTTTAAGGA-1	5.40326
POU5F1	c56_AGCGCTGGTCGTACAT-1	5.23594
POU5F1	c56_AGCGTATAGGAGACCT-1	5.351
POU5F1	c56_AGCGTATAGTGGATTA-1	5.26782
POU5F1	c56_AGCGTATGTAGTGCGA-1	5.12054
POU5F1	c56_AGCGTCGCACTCTCGT-1	5.32417
POU5F1	c56_AGCGTCGGTAGTTCCA-1	5.31542
POU5F1	c56_AGCTACACATCGGAGA-1	5.25738
POU5F1	c56_AGCTACATCCACACAA-1	5.34411
POU5F1	c56_AGCTCAAAGACAGTCG-1	5.35893
POU5F1	c56_AGCTCAAGTGTGACCC-1	5.23374
POU5F1	c56_AGCTCAATCATTCCTA-1	5.04408
POU5F1	c56_AGCTCAATCTGAACGT-1	5.12335
POU5F1	c56_AGCTTCCTCAGTCAGT-1	4.93957
POU5F1	c56_AGGAAATAGTTCCGGC-1	5.28983
POU5F1	c56_AGGAAATCATGCTGCG-1	5.34362
POU5F1	c56_AGGAAATGTCCTACGG-1	5.0249
POU5F1	c56_AGGACGACAAGTGGGT-1	5.1873
POU5F1	c56_AGGACGAGTACCAGAG-1	5.17337
POU5F1	c56_AGGATAAAGAAGCTGC-1	5.18897
POU5F1	c56_AGGATAACATACTTTC-1	5.20124
POU5F1	c56_AGGATCTGTCTAGATC-1	5.32582
POU5F1	c56_AGGCCACAGCTGACTT-1	5.23582
POU5F1	c56_AGGCCACCACTGATTG-1	5.32011
POU5F1	c56_AGGCCACGTACCAGAG-1	5.23192
POU5F1	c56_AGGCCACGTTGCTCGG-1	4.5098
POU5F1	c56_AGGCCACTCAAATAGG-1	4.98091
POU5F1	c56_AGGCTGCAGAGCAAGA-1	4.93361
POU5F1	c56_AGGCTGCAGGCCTGCT-1	5.20613
POU5F1	c56_AGGGAGTCAGTGCGCT-1	5.25565
POU5F1	c56_AGGGAGTGTACGTTCA-1	5.23232
POU5F1	c56_AGGGCCTAGAATCGAT-1	5.18882
POU5F1	c56_AGGGCCTGTGAGCAGT-1	4.91444
POU5F1	c56_AGGGCTCAGGCCATAG-1	5.08812
POU5F1	c56_AGGGTCCCAATACAGA-1	4.61803
POU5F1	c56_AGGGTCCGTAGCACAG-1	5.53074
POU5F1	c56_AGGGTCCGTCTTTCAT-1	5.21446
POU5F1	c56_AGGGTCCTCAAAGAAC-1	4.91305
POU5F1	c56_AGGGTGACACCCAAGC-1	5.32466
POU5F1	c56_AGGGTTTTCAGTGTCA-1	5.08898
POU5F1	c56_AGGTAGGAGCTCGTGC-1	5.31864
POU5F1	c56_AGGTAGGCAGAGTGAC-1	5.12866
POU5F1	c56_AGGTAGGTCCGGTAGC-1	5.36516
POU5F1	c56_AGGTCATAGAGTGACC-1	5.18622
POU5F1	c56_AGGTCTAAGCACACAG-1	5.38278
POU5F1	c56_AGGTCTAGTGGACTGA-1	5.29539
POU5F1	c56_AGGTCTATCGGTGTTA-1	5.27172
POU5F1	c56_AGGTGTTCACTCAAGT-1	5.33955
POU5F1	c56_AGGTGTTCATTGAAGA-1	5.26862
POU5F1	c56_AGGTTACTCACTACTT-1	5.13774
POU5F1	c56_AGGTTACTCTCGCAGG-1	5.45764
POU5F1	c56_AGGTTGTCACTTGGGC-1	4.91665
POU5F1	c56_AGTAACCTCATCTGTT-1	5.04116
POU5F1	c56_AGTAACCTCGCTCTAC-1	4.91444
POU5F1	c56_AGTACTGAGACCTCAT-1	5.19104
POU5F1	c56_AGTACTGTCCGCAACG-1	4.53493
POU5F1	c56_AGTACTGTCGAGCACC-1	5.46599
POU5F1	c56_AGTAGCTAGCAGCGAT-1	5.18888
POU5F1	c56_AGTAGTCAGGCCACCT-1	4.94096
POU5F1	c56_AGTAGTCAGTGCGCTC-1	5.05082
POU5F1	c56_AGTAGTCCAGGCCCTA-1	5.3717
POU5F1	c56_AGTCAACAGCCTCCAG-1	5.22949
POU5F1	c56_AGTCATGTCATCGGGC-1	5.34221
POU5F1	c56_AGTGACTTCCGATAAC-1	5.19022
POU5F1	c56_AGTGATCCAAATGGTA-1	5.03713
POU5F1	c56_AGTGATCCACAATGAA-1	5.22159
POU5F1	c56_AGTGCCGAGGGTAGCT-1	4.80137
POU5F1	c56_AGTGCCGAGTATAACG-1	5.09192
POU5F1	c56_AGTGCCGCAGATTAAG-1	5.43034
POU5F1	c56_AGTTAGCAGAGTGACC-1	4.78445
POU5F1	c56_AGTTAGCAGTCACAGG-1	5.18815
POU5F1	c56_AGTTCCCAGTCATTGC-1	4.98555
POU5F1	c56_AGTTCCCGTAGTCGGA-1	5.16663
POU5F1	c56_AGTTCGAAGAGTGACC-1	5.43582
POU5F1	c56_AGTTCGACAACTCCCT-1	5.42754
POU5F1	c56_AGTTCGAGTTGGATCT-1	5.1543
POU5F1	c56_ATACCTTGTGACAACG-1	5.19526
POU5F1	c56_ATACTTCAGTCACGAG-1	5.34279
POU5F1	c56_ATACTTCGTAGATGTA-1	5.17881
POU5F1	c56_ATAGAGACACGGTCTG-1	5.336
POU5F1	c56_ATAGAGAGTTAGAAGT-1	5.30685
POU5F1	c56_ATAGGCTCAGCTTTGA-1	5.23948
POU5F1	c56_ATCACAGCAAATTGGA-1	4.98132
POU5F1	c56_ATCACTTTCAAGTGTC-1	5.19658
POU5F1	c56_ATCAGGTAGCTGTTCA-1	5.183
POU5F1	c56_ATCAGGTCAATACGAA-1	5.42253
POU5F1	c56_ATCAGGTTCTCAGGCG-1	5.3397
POU5F1	c56_ATCAGGTTCTCGTTTA-1	5.21205
POU5F1	c56_ATCCACCAGCTACTAC-1	5.37817
POU5F1	c56_ATCCACCGTCTTGTCC-1	5.28702
POU5F1	c56_ATCCCTGCAAATTAGG-1	5.27129
POU5F1	c56_ATCCCTGCAATTGGTC-1	5.43248
POU5F1	c56_ATCCGTCAGAGCCGTA-1	5.2645
POU5F1	c56_ATCCTATCAAGCTACT-1	5.20498
POU5F1	c56_ATCCTATGTGTTCGAT-1	5.37079
POU5F1	c56_ATCGATGTCTAACGGT-1	4.91413
POU5F1	c56_ATCGCCTAGGCATCAG-1	5.17633
POU5F1	c56_ATCGCCTAGTTTGCTG-1	5.31372
POU5F1	c56_ATCGGCGCACAGAAGC-1	5.07029
POU5F1	c56_ATCGGCGGTGGATACG-1	5.39537
POU5F1	c56_ATCGGCGTCGGAGATG-1	5.32794
POU5F1	c56_ATCGTAGGTTTCGTAG-1	5.33071
POU5F1	c56_ATCGTGAAGCGAAACC-1	5.09984
POU5F1	c56_ATCGTGACACGCGTGT-1	5.01928
POU5F1	c56_ATCTCTACAACAGCCC-1	5.19993
POU5F1	c56_ATCTCTACACTCCCTA-1	5.23035
POU5F1	c56_ATCTCTAGTAGTTAGA-1	4.77229
POU5F1	c56_ATCTTCAAGTACCCTA-1	4.75062
POU5F1	c56_ATCTTCAAGTCAAGCG-1	5.27145
POU5F1	c56_ATCTTCAAGTGCGTCC-1	5.41741
POU5F1	c56_ATGAAAGGTAACCAGG-1	5.21008
POU5F1	c56_ATGACCAAGTCTTCGA-1	5.15508
POU5F1	c56_ATGACCAAGTGCGACA-1	5.18934
POU5F1	c56_ATGACCACATGTTCGA-1	4.98013
POU5F1	c56_ATGACCAGTATATGGA-1	5.14678
POU5F1	c56_ATGACCAGTTGTGGCC-1	5.31751
POU5F1	c56_ATGACCATCTAGCCTC-1	5.34518
POU5F1	c56_ATGATCGCAAAGTGTA-1	5.07551
POU5F1	c56_ATGATCGTCCCGGTAG-1	5.3913
POU5F1	c56_ATGCATGGTGGTCCGT-1	4.58052
POU5F1	c56_ATGCCTCAGCACGTCC-1	5.25167
POU5F1	c56_ATGCCTCCAATTTCTC-1	5.12706
POU5F1	c56_ATGCCTCGTGGTAACG-1	5.28048
POU5F1	c56_ATGCCTCTCCAACACA-1	5.34185
POU5F1	c56_ATGGAGGAGTTGAATG-1	5.27676
POU5F1	c56_ATGGAGGGTAGTGTGG-1	5.19558
POU5F1	c56_ATGGATCCACATACGT-1	4.92518
POU5F1	c56_ATGGGAGAGCGACATG-1	5.49523
POU5F1	c56_ATGGGAGCAGTGGCTC-1	5.40213
POU5F1	c56_ATGGGTTCACTAACCA-1	5.26551
POU5F1	c56_ATGGTTGTCCTTTAGT-1	5.42538
POU5F1	c56_ATGGTTGTCGGCAGTC-1	5.37469
POU5F1	c56_ATGTCCCTCGGAGTGA-1	5.231
POU5F1	c56_ATTACCTGTCACCGCA-1	5.25279
POU5F1	c56_ATTACTCCATGAATCC-1	5.0371
POU5F1	c56_ATTATCCCACACCGAC-1	5.5501
POU5F1	c56_ATTATCCCACGGAAGT-1	5.32802
POU5F1	c56_ATTATCCGTGGCTAGA-1	5.20603
POU5F1	c56_ATTATCCTCACGGGAA-1	4.79315
POU5F1	c56_ATTCACTAGTATGAGT-1	5.20011
POU5F1	c56_ATTCACTTCGATTCCC-1	5.23486
POU5F1	c56_ATTCAGGCAGTCCGTG-1	4.85796
POU5F1	c56_ATTCAGGTCGCAGTCG-1	5.11858
POU5F1	c56_ATTCATCAGACCAAAT-1	5.17674
POU5F1	c56_ATTCATCAGAGCGACT-1	5.14951
POU5F1	c56_ATTCATCCAATGTTGC-1	5.25636
POU5F1	c56_ATTCATCCATGTTACG-1	5.49085
POU5F1	c56_ATTCCATAGATTGTGA-1	5.16555
POU5F1	c56_ATTCCATGTTTCCCAC-1	5.25602
POU5F1	c56_ATTCCTAGTATACCTG-1	4.60113
POU5F1	c56_ATTCCTATCTTAGCCC-1	4.8882
POU5F1	c56_ATTCGTTAGTCGAGGT-1	5.02361
POU5F1	c56_ATTCGTTGTGGTCCGT-1	4.9958
POU5F1	c56_ATTCTACAGATAGTGT-1	5.31839
POU5F1	c56_ATTCTACGTGTCTCCT-1	5.24735
POU5F1	c56_ATTCTTGCATAGGAGC-1	4.98873
POU5F1	c56_ATTCTTGTCGTGGGAA-1	5.04631
POU5F1	c56_ATTGGGTGTGAGATCG-1	5.03102
POU5F1	c56_ATTTACCAGTGTTCAC-1	5.19208
POU5F1	c56_ATTTACCGTAGTGCGA-1	5.28709
POU5F1	c56_ATTTACCGTCTGTAAC-1	5.40024
POU5F1	c56_ATTTCACTCAGCGTCG-1	5.41347
POU5F1	c56_ATTTCACTCTTTGATC-1	4.94015
POU5F1	c56_CAAAGAAAGAGGTCAC-1	4.60233
POU5F1	c56_CAAAGAAAGTTGCTCA-1	5.26054
POU5F1	c56_CAAAGAAGTAGGCAAC-1	5.00899
POU5F1	c56_CAAAGAAGTATGCGTT-1	5.17745
POU5F1	c56_CAAAGAATCATCACAG-1	5.40181
POU5F1	c56_CAACAGTGTCCTTAAG-1	5.14315
POU5F1	c56_CAACAGTTCCGTTGAA-1	5.13293
POU5F1	c56_CAACCAATCAAGCCGC-1	5.17996
POU5F1	c56_CAACCAATCGGCATAT-1	5.44713
POU5F1	c56_CAACCAATCGTCGATA-1	4.58094
POU5F1	c56_CAACCTCAGCTACAAA-1	5.10042
POU5F1	c56_CAACCTCCAAAGGGTC-1	5.03635
POU5F1	c56_CAACCTCCACAAAGCG-1	5.35393
POU5F1	c56_CAACGGCCATAGGTTC-1	5.106
POU5F1	c56_CAAGACTAGCATCTTG-1	5.33346
POU5F1	c56_CAAGACTGTACCCGCA-1	5.13223
POU5F1	c56_CAAGACTGTGAGCCAA-1	5.17411
POU5F1	c56_CAAGAGGAGTTGAAGT-1	5.03645
POU5F1	c56_CAAGGGAAGCACCGAA-1	5.20392
POU5F1	c56_CAAGGGATCTGAGTCA-1	5.26927
POU5F1	c56_CAATCGAAGCACAAAT-1	5.04993
POU5F1	c56_CAATCGAAGCCTTCTC-1	5.07758
POU5F1	c56_CAATCGAAGGCTTTCA-1	5.48305
POU5F1	c56_CAATCGAGTCTCTCTG-1	5.04335
POU5F1	c56_CAATGACCACTCGATA-1	4.97641
POU5F1	c56_CAATTTCCAAGCGGAT-1	5.1143
POU5F1	c56_CACACAATCGGAAGGT-1	4.82413
POU5F1	c56_CACAGATCAGATACCT-1	5.40632
POU5F1	c56_CACAGATCAGCTATTG-1	5.22804
POU5F1	c56_CACAGATTCATTTACC-1	5.2897
POU5F1	c56_CACAGATTCCAACACA-1	5.19765
POU5F1	c56_CACAGATTCCTACACC-1	5.48892
POU5F1	c56_CACAGGCGTTCCGCGA-1	5.09178
POU5F1	c56_CACAGGCTCGCGCTGA-1	5.00925
POU5F1	c56_CACATGAAGTCTGCAT-1	5.18584
POU5F1	c56_CACCAAACAAATCGTC-1	5.04848
POU5F1	c56_CACCAAATCATTGTTC-1	5.29821
POU5F1	c56_CACGAATCATCATCCC-1	5.22564
POU5F1	c56_CACGAATGTTGTTGAC-1	5.14791
POU5F1	c56_CACGGGTAGTTACGTC-1	5.21101
POU5F1	c56_CACGTGGAGAGTCTTC-1	5.30952
POU5F1	c56_CACGTTCTCTGCTTAT-1	5.27723
POU5F1	c56_CACTAAGCAGGTTCAT-1	4.96851
POU5F1	c56_CACTGAACACGACAGA-1	5.25108
POU5F1	c56_CACTGGGGTGCCCTTT-1	5.20448
POU5F1	c56_CAGAGCCCAACAGATA-1	5.37502
POU5F1	c56_CAGAGCCCATGAATCC-1	5.16735
POU5F1	c56_CAGATACCAACTGCCG-1	5.34024
POU5F1	c56_CAGATCACACAAGTGG-1	4.19233
POU5F1	c56_CAGATCACAGACCAGA-1	5.29636
POU5F1	c56_CAGCAATAGAGATCGC-1	5.37245
POU5F1	c56_CAGCAATGTCAGACGA-1	5.16274
POU5F1	c56_CAGCACGGTGGTCAAG-1	5.1301
POU5F1	c56_CAGCACGTCGAGATGG-1	5.24022
POU5F1	c56_CAGCAGCCAGATTCGT-1	5.20096
POU5F1	c56_CAGCAGCTCTGCCTCA-1	5.23833
POU5F1	c56_CAGCGTGAGTTCGCAT-1	4.88123
POU5F1	c56_CAGCGTGCAGAGGCAT-1	5.09113
POU5F1	c56_CAGGCCAAGCAACCAG-1	5.41889
POU5F1	c56_CAGGCCACACTACTTT-1	5.08609
POU5F1	c56_CAGGCCACATCCCACT-1	5.31229
POU5F1	c56_CAGGCCATCAGAGCAG-1	5.28077
POU5F1	c56_CAGGGCTAGCTAGAGC-1	5.28395
POU5F1	c56_CAGGGCTGTCTTGTCC-1	5.24659
POU5F1	c56_CAGGGCTGTTCGGTCG-1	4.98664
POU5F1	c56_CAGGTATGTATACCCA-1	5.36108
POU5F1	c56_CAGTGCGAGCCTATCA-1	5.2662
POU5F1	c56_CAGTTAGAGGTATCTC-1	5.24857
POU5F1	c56_CATAAGCAGCACCCAC-1	5.22536
POU5F1	c56_CATAAGCAGCATATGA-1	4.73467
POU5F1	c56_CATAAGCTCCCTATTA-1	4.916
POU5F1	c56_CATACAGAGTCCTGTA-1	4.9157
POU5F1	c56_CATACAGGTATCGGTT-1	5.18095
POU5F1	c56_CATACTTCAAGCTGCC-1	5.18678
POU5F1	c56_CATACTTTCCCAATAG-1	5.38901
POU5F1	c56_CATACTTTCGTTAGTG-1	5.19215
POU5F1	c56_CATAGACAGCGCCATC-1	4.95115
POU5F1	c56_CATAGACCACCTAAAC-1	5.26416
POU5F1	c56_CATAGACTCCACGTAA-1	4.98144
POU5F1	c56_CATCAAGAGGCAATGC-1	4.1601
POU5F1	c56_CATCAAGCATAGACTC-1	4.97627
POU5F1	c56_CATCCACAGATTCGCT-1	5.19768
POU5F1	c56_CATCCACAGTGGAAAG-1	5.40015
POU5F1	c56_CATCCCAGTCCTTGTC-1	5.22016
POU5F1	c56_CATCCGTAGAGAGAAC-1	5.0531
POU5F1	c56_CATCCGTCAAGAGTGC-1	5.31756
POU5F1	c56_CATCCGTCAGCCTATA-1	5.31421
POU5F1	c56_CATCCGTTCATGGCCG-1	4.99967
POU5F1	c56_CATCCGTTCCGAGCTG-1	4.74848
POU5F1	c56_CATGAGTCATCATCTT-1	5.18536
POU5F1	c56_CATGAGTGTCTGCAAT-1	5.32151
POU5F1	c56_CATGAGTGTGGTATGG-1	5.3802
POU5F1	c56_CATGCAACACACACTA-1	4.55312
POU5F1	c56_CATGCAAGTAGAGTTA-1	5.24495
POU5F1	c56_CATGCAATCCGTCCTA-1	5.34992
POU5F1	c56_CATGCCTAGGAATCGC-1	5.17626
POU5F1	c56_CATGCCTCAGCGTGCT-1	4.97228
POU5F1	c56_CATGCCTGTAACATGA-1	5.36931
POU5F1	c56_CATGCCTGTCCTGAAT-1	4.65909
POU5F1	c56_CATGCGGAGCTGGTGA-1	5.29861
POU5F1	c56_CATGCTCCATCGAACT-1	5.04041
POU5F1	c56_CATGCTCGTGAAGCGT-1	5.45731
POU5F1	c56_CATGGATAGCGCCTCA-1	5.05253
POU5F1	c56_CATGGATCAACTTGCA-1	5.06811
POU5F1	c56_CATGGATCACGAGAAC-1	5.26587
POU5F1	c56_CATGGATGTCGACTGC-1	5.29906
POU5F1	c56_CATGGATGTGGAAATT-1	4.8369
POU5F1	c56_CATGGATGTTGGCCTG-1	5.17465
POU5F1	c56_CATGGTAAGCACGGAT-1	5.34784
POU5F1	c56_CATGGTAAGCTCTATG-1	5.04671
POU5F1	c56_CATGGTACACTTCAAG-1	5.2241
POU5F1	c56_CATGGTACAGTCGCTG-1	5.19109
POU5F1	c56_CATGGTAGTGATACAA-1	5.32496
POU5F1	c56_CATTCATAGCTTTGTG-1	5.34782
POU5F1	c56_CATTCATCATCGATGT-1	5.27499
POU5F1	c56_CATTCATGTCCCTCAT-1	5.18303
POU5F1	c56_CATTCATGTTCCTTGC-1	4.88452
POU5F1	c56_CATTGAGAGACGACTG-1	4.55529
POU5F1	c56_CATTGAGCAAGAAATC-1	5.17109
POU5F1	c56_CATTGCCGTCCTGAAT-1	5.05093
POU5F1	c56_CATTGCCGTGGCTCTG-1	3.41782
POU5F1	c56_CATTGCCTCACGTAGT-1	5.03806
POU5F1	c56_CATTGTTCACTGGATT-1	5.05089
POU5F1	c56_CATTGTTGTTGTATGC-1	5.30167
POU5F1	c56_CATTTCATCCCTTGTG-1	5.17887
POU5F1	c56_CCAAGCGCAAAGTATG-1	5.4565
POU5F1	c56_CCAAGCGCACCTATCC-1	5.29938
POU5F1	c56_CCAAGCGCAGGTGGAT-1	4.84645
POU5F1	c56_CCAAGCGTCCCGAGGT-1	5.15798
POU5F1	c56_CCAATGAAGCCTTGAT-1	5.03606
POU5F1	c56_CCAATGACAAGCAGGT-1	5.24671
POU5F1	c56_CCAATGAGTCTGGTTA-1	5.34392
POU5F1	c56_CCAATTTAGTTCCAGT-1	5.35072
POU5F1	c56_CCAATTTTCCATATGG-1	5.07685
POU5F1	c56_CCACAAACAAGTACCT-1	5.11841
POU5F1	c56_CCACAAAGTAAGCAAT-1	5.215
POU5F1	c56_CCACAAATCAGTGCGC-1	5.39636
POU5F1	c56_CCACACTCATTGCCGG-1	4.9892
POU5F1	c56_CCACCATGTGCTCTTC-1	5.34887
POU5F1	c56_CCACCATGTTAGAGAT-1	5.12231
POU5F1	c56_CCACTTGAGAGCGACT-1	5.28255
POU5F1	c56_CCATAAGCAGAGGAAA-1	5.10056
POU5F1	c56_CCATAAGGTACTTGTG-1	5.14832
POU5F1	c56_CCCAACTAGTGAGGTC-1	5.37319
POU5F1	c56_CCCAACTCAGCACAAG-1	5.04726
POU5F1	c56_CCCAACTCAGGTTCCG-1	5.0884
POU5F1	c56_CCCAACTGTTGTCCCT-1	5.10477
POU5F1	c56_CCCTAACTCTAATTCC-1	5.31868
POU5F1	c56_CCCTCAAAGTACGTCT-1	5.34544
POU5F1	c56_CCCTCAAGTAAGAACT-1	4.89481
POU5F1	c56_CCCTCAAGTGCTCCGA-1	5.39386
POU5F1	c56_CCCTCAAGTGGAATGC-1	4.93824
POU5F1	c56_CCCTCTCAGCCTGAGA-1	4.86953
POU5F1	c56_CCCTCTCCACTTGAGT-1	5.1723
POU5F1	c56_CCCTGATGTCTTGAGT-1	4.97156
POU5F1	c56_CCCTTAGTCGTCCTTG-1	3.87626
POU5F1	c56_CCGAACGGTGTATCCA-1	5.02924
POU5F1	c56_CCGATCTAGCATACTC-1	5.17767
POU5F1	c56_CCGATCTCACATGTTG-1	5.08343
POU5F1	c56_CCGATCTCATGAGATA-1	5.16181
POU5F1	c56_CCGATGGAGTGCAGGT-1	5.19952
POU5F1	c56_CCGATGGTCTAAGCCA-1	5.30281
POU5F1	c56_CCGCAAGCAAATCAAG-1	5.26781
POU5F1	c56_CCGCAAGCACTTTAGG-1	5.35841
POU5F1	c56_CCGGACAGTAGGCAAC-1	5.17476
POU5F1	c56_CCGGGTAGTACCAGAG-1	5.2454
POU5F1	c56_CCGGTGATCACAATGC-1	5.14076
POU5F1	c56_CCGTGAGCACCCGTAG-1	5.33851
POU5F1	c56_CCGTGAGCACCTTCGT-1	5.25041
POU5F1	c56_CCGTGAGTCCACTGAA-1	5.15237
POU5F1	c56_CCGTTCACAAGCCCAC-1	5.00712
POU5F1	c56_CCGTTCACATAGATCC-1	5.01345
POU5F1	c56_CCTAACCAGAAGCGCT-1	5.17525
POU5F1	c56_CCTAACCAGCTTAGTC-1	5.2943
POU5F1	c56_CCTAACCGTCAAGTTC-1	5.23895
POU5F1	c56_CCTAACCTCATGCCAA-1	5.17422
POU5F1	c56_CCTAAGAAGAGTTGAT-1	5.19254
POU5F1	c56_CCTACGTCAGAACATA-1	5.36648
POU5F1	c56_CCTATCGTCAAACCCA-1	5.25551
POU5F1	c56_CCTCAACCAGTTGAAA-1	5.12276
POU5F1	c56_CCTCAACGTAGAATGT-1	5.36023
POU5F1	c56_CCTCACAAGGACGCTA-1	5.28331
POU5F1	c56_CCTCACAAGGTAGGCT-1	5.44017
POU5F1	c56_CCTCATGTCTTCGTAT-1	5.45759
POU5F1	c56_CCTCCAATCACAAGAA-1	5.00041
POU5F1	c56_CCTCCTCTCCCACAGG-1	5.2684
POU5F1	c56_CCTCTCCCAACTGCCG-1	5.14263
POU5F1	c56_CCTCTCCGTAGTGCGA-1	5.43218
POU5F1	c56_CCTCTCCGTTGTGGCC-1	4.88403
POU5F1	c56_CCTGCATGTGACTCTA-1	5.28481
POU5F1	c56_CCTGTTGGTTGGACCC-1	5.21908
POU5F1	c56_CCTTCAGCACTCTGCT-1	5.23882
POU5F1	c56_CCTTCAGGTCCCGCAA-1	5.2753
POU5F1	c56_CCTTCAGTCAGCCCAG-1	5.05856
POU5F1	c56_CCTTGTGCAGCGTTTA-1	5.35429
POU5F1	c56_CCTTGTGGTGGATCAG-1	5.07077
POU5F1	c56_CCTTGTGTCCTCCACA-1	5.07374
POU5F1	c56_CGAAGGATCTTTACAC-1	5.23558
POU5F1	c56_CGAAGTTAGTTGGGAC-1	5.19266
POU5F1	c56_CGAAGTTGTCGAGTTT-1	5.41357
POU5F1	c56_CGAAGTTGTTAAACAG-1	5.09403
POU5F1	c56_CGAATTGAGTTTAGGA-1	5.38494
POU5F1	c56_CGACAGCTCTGGACTA-1	4.97112
POU5F1	c56_CGAGAAGAGAACGCGT-1	4.97965
POU5F1	c56_CGAGAAGGTAGGGAGG-1	5.1261
POU5F1	c56_CGAGGAAAGAGGACTC-1	5.24508
POU5F1	c56_CGAGGAAGTCCTGAAT-1	5.08649
POU5F1	c56_CGAGGAATCCGTAGGC-1	5.43765
POU5F1	c56_CGAGGCTAGAAATTCG-1	5.33632
POU5F1	c56_CGAGGCTCACGGTCTG-1	5.2513
POU5F1	c56_CGAGGCTGTATCGGTT-1	5.2565
POU5F1	c56_CGATCGGAGATGGCAC-1	5.1318
POU5F1	c56_CGATGCGCACCCTCTA-1	5.21497
POU5F1	c56_CGATGCGCACTCCACT-1	5.29292
POU5F1	c56_CGATGCGCAGATAAAC-1	5.05337
POU5F1	c56_CGATGCGTCCGGCTTT-1	5.32022
POU5F1	c56_CGATGCGTCTTTGATC-1	5.29315
POU5F1	c56_CGATGGCTCTCATTAC-1	5.04133
POU5F1	c56_CGCAGGTGTTATCCAG-1	3.76324
POU5F1	c56_CGCATAAAGTATTAGG-1	5.43778
POU5F1	c56_CGCATAACAATCGCGC-1	5.15064
POU5F1	c56_CGCATAAGTTAAGACA-1	5.1979
POU5F1	c56_CGCATGGAGTATAGGT-1	4.6593
POU5F1	c56_CGCATGGTCATTCACT-1	5.23583
POU5F1	c56_CGCCAGAAGGGTCTTT-1	5.28718
POU5F1	c56_CGCCAGACAACTGCCG-1	5.11648
POU5F1	c56_CGCCAGATCCAAAGGG-1	4.97348
POU5F1	c56_CGCCATTGTGGACTAG-1	5.10933
POU5F1	c56_CGCCATTGTGGCATCC-1	5.25562
POU5F1	c56_CGCGTGACAAATGCGG-1	5.09822
POU5F1	c56_CGGAACCTCATGAGTC-1	5.41142
POU5F1	c56_CGGAATTCAAGAGTAT-1	5.42249
POU5F1	c56_CGGAATTGTACGCTTA-1	5.18274
POU5F1	c56_CGGAATTGTCAAAGTA-1	5.08551
POU5F1	c56_CGGACACAGCAAATCA-1	5.14417
POU5F1	c56_CGGACACGTTCTTGCC-1	5.01497
POU5F1	c56_CGGAGAACAAGTCCAT-1	5.09722
POU5F1	c56_CGGAGAAGTGACGCCT-1	5.37901
POU5F1	c56_CGGCAGTAGGGTCTTT-1	4.92003
POU5F1	c56_CGGCAGTAGGTTACCT-1	5.15751
POU5F1	c56_CGGGACTCAGAAGTGC-1	5.24801
POU5F1	c56_CGGGACTGTTCCGCTT-1	5.39041
POU5F1	c56_CGGGCATGTAGAGATT-1	4.94133
POU5F1	c56_CGGGCATTCTTGGCTC-1	5.46868
POU5F1	c56_CGGGTCAGTTAAACCC-1	4.8226
POU5F1	c56_CGGGTGTAGTTAGTAG-1	4.08269
POU5F1	c56_CGGGTGTCAGTCCGTG-1	5.31217
POU5F1	c56_CGGTCAGAGACCAACG-1	5.40102
POU5F1	c56_CGGTCAGCACTGCACG-1	5.22531
POU5F1	c56_CGGTCAGCAGCACAAG-1	5.31792
POU5F1	c56_CGTAAGTAGCAAATCA-1	4.92642
POU5F1	c56_CGTAATGAGCCAAGTG-1	4.34543
POU5F1	c56_CGTAATGCAGTTCCAA-1	5.01525
POU5F1	c56_CGTAATGGTTAAGTCC-1	5.27369
POU5F1	c56_CGTAATGTCGCGCTGA-1	5.36162
POU5F1	c56_CGTAGTACATTGGGAG-1	5.14411
POU5F1	c56_CGTAGTATCATTTCGT-1	5.17601
POU5F1	c56_CGTAGTATCTCTTGCG-1	5.25259
POU5F1	c56_CGTAGTATCTTACCGC-1	5.3707
POU5F1	c56_CGTCAAAGTTAAACCC-1	5.45475
POU5F1	c56_CGTCCATAGAGTCGAC-1	4.91324
POU5F1	c56_CGTCCATGTGTAGGAC-1	5.4326
POU5F1	c56_CGTCCATTCGCAGTGC-1	5.08629
POU5F1	c56_CGTGAATGTCAGACGA-1	5.13185
POU5F1	c56_CGTGATATCGCCGATG-1	5.34319
POU5F1	c56_CGTGCTTAGACCTCAT-1	5.02832
POU5F1	c56_CGTGTCTAGTATGGCG-1	5.03963
POU5F1	c56_CGTGTCTCAGCACAAG-1	5.05967
POU5F1	c56_CGTGTCTGTGGCAGAT-1	5.40495
POU5F1	c56_CGTTAGACACGTTGGC-1	5.3693
POU5F1	c56_CGTTAGACATGAAAGT-1	5.31306
POU5F1	c56_CGTTAGAGTAAGGAGA-1	5.32889
POU5F1	c56_CGTTCTGGTTCGCGTG-1	5.22062
POU5F1	c56_CGTTGGGCAAGAATAC-1	5.29838
POU5F1	c56_CGTTGGGGTGTCACAT-1	5.41213
POU5F1	c56_CTAACCCGTCGTTGGC-1	5.14921
POU5F1	c56_CTAACTTAGAGCCGAT-1	4.61056
POU5F1	c56_CTAACTTAGAGTAACT-1	5.24728
POU5F1	c56_CTAAGTGGTCTTACTT-1	5.15969
POU5F1	c56_CTAAGTGTCCAGTGCG-1	5.07421
POU5F1	c56_CTAAGTGTCCGTTGGG-1	5.11129
POU5F1	c56_CTACAGACAAATGCTC-1	5.40599
POU5F1	c56_CTACAGACACTTCCTG-1	5.31325
POU5F1	c56_CTACAGAGTAGACGGT-1	5.20973
POU5F1	c56_CTACATTGTGTTAAAG-1	5.34173
POU5F1	c56_CTACATTTCTTCTGTA-1	5.32602
POU5F1	c56_CTACCCACAGTTAAAG-1	5.30071
POU5F1	c56_CTACCTGCACTGTCGG-1	5.30238
POU5F1	c56_CTACCTGGTACCTGTA-1	5.29524
POU5F1	c56_CTACCTGGTCCAGTTA-1	5.38031
POU5F1	c56_CTACCTGGTTCGGTCG-1	5.28458
POU5F1	c56_CTACCTGTCCTTATCA-1	4.99008
POU5F1	c56_CTACTATCAGAACTTC-1	5.19916
POU5F1	c56_CTACTATTCTTCCCGA-1	5.24815
POU5F1	c56_CTAGACACAATGCTCA-1	5.22037
POU5F1	c56_CTAGACAGTAGTGATA-1	4.9324
POU5F1	c56_CTAGACAGTCCACTCT-1	4.91123
POU5F1	c56_CTAGGTAAGACTGGGT-1	5.52329
POU5F1	c56_CTAGGTATCAATCCGA-1	5.42893
POU5F1	c56_CTATAGGAGGTAGATT-1	5.33541
POU5F1	c56_CTATAGGCACGTAGAG-1	5.03912
POU5F1	c56_CTATAGGGTCGCGGTT-1	4.86766
POU5F1	c56_CTATCCGTCTATCGGA-1	5.44951
POU5F1	c56_CTCAACCGTAGCGTTT-1	5.38311
POU5F1	c56_CTCAACCTCCTAAACG-1	4.98548
POU5F1	c56_CTCAATTCAGAACATA-1	5.26572
POU5F1	c56_CTCAATTGTAGGTAGC-1	5.28616
POU5F1	c56_CTCAATTTCCATCCGT-1	5.40255
POU5F1	c56_CTCAATTTCCCTTTGG-1	4.98622
POU5F1	c56_CTCACTGGTAGACTGG-1	5.14909
POU5F1	c56_CTCAGTCAGGGTGAAA-1	5.2755
POU5F1	c56_CTCAGTCTCCGAACGC-1	5.30662
POU5F1	c56_CTCAGTCTCGTCGACG-1	5.36255
POU5F1	c56_CTCATCGAGTGGAATT-1	5.13626
POU5F1	c56_CTCCAACGTAGACACG-1	5.13007
POU5F1	c56_CTCCAACTCAAACCCA-1	5.16178
POU5F1	c56_CTCCAACTCCACTAGA-1	5.10911
POU5F1	c56_CTCCATGCAGCGTGAA-1	5.1762
POU5F1	c56_CTCCCAAGTTAAGGAT-1	4.89015
POU5F1	c56_CTCCCAATCGCCAGAC-1	5.1457
POU5F1	c56_CTCCTCCAGAGAGTGA-1	5.11551
POU5F1	c56_CTCCTCCGTAACCCGC-1	5.12625
POU5F1	c56_CTCCTCCGTACACTCA-1	4.38629
POU5F1	c56_CTCCTTTGTAGACACG-1	5.08869
POU5F1	c56_CTCCTTTGTCATCGGC-1	5.22226
POU5F1	c56_CTCGAGGAGCACCTGC-1	5.43695
POU5F1	c56_CTCGAGGTCGTACCTC-1	5.2562
POU5F1	c56_CTCTCGAAGGTGTGAC-1	5.28825
POU5F1	c56_CTCTCGAAGTAGTGCG-1	5.22164
POU5F1	c56_CTCTCGAGTGCCTTTC-1	5.30615
POU5F1	c56_CTCTGGTGTCTTACAG-1	4.94794
POU5F1	c56_CTCTGGTTCTTACTGT-1	5.21459
POU5F1	c56_CTGAATGGTGGACTGA-1	5.08571
POU5F1	c56_CTGAGGCCAATGCTCA-1	4.79988
POU5F1	c56_CTGAGGCCACTAGTAC-1	4.93972
POU5F1	c56_CTGAGGCGTCCAGGTC-1	5.2712
POU5F1	c56_CTGATCCCATGGGTTT-1	5.31738
POU5F1	c56_CTGATCCGTGTTAGCT-1	5.01309
POU5F1	c56_CTGCAGGTCGTAGAGG-1	5.27276
POU5F1	c56_CTGCAGGTCTGGGAGA-1	5.07719
POU5F1	c56_CTGCATCCACAAGTTC-1	5.31544
POU5F1	c56_CTGCCATAGTAACCGG-1	5.26354
POU5F1	c56_CTGCCATCACTGCGTG-1	5.41081
POU5F1	c56_CTGCCATGTCTGATAC-1	4.05501
POU5F1	c56_CTGCCATGTGAAGCGT-1	5.32378
POU5F1	c56_CTGCCTACAAACCATC-1	5.43577
POU5F1	c56_CTGCCTAGTCGCCACA-1	5.02677
POU5F1	c56_CTGCGAGGTGCCTGCA-1	5.25796
POU5F1	c56_CTGCGAGTCATTGCTT-1	5.34588
POU5F1	c56_CTGCGAGTCCGTACGG-1	5.09258
POU5F1	c56_CTGCGAGTCCTATTGT-1	5.12405
POU5F1	c56_CTGCGAGTCGGACGTC-1	5.31296
POU5F1	c56_CTGCTCACAGCCTACG-1	4.90537
POU5F1	c56_CTGCTCATCGGTGAAG-1	5.05317
POU5F1	c56_CTGGACGAGCTCTGTA-1	5.16376
POU5F1	c56_CTGGACGAGTGCAAAT-1	4.67308
POU5F1	c56_CTGGACGGTACCGTCG-1	5.30361
POU5F1	c56_CTGGACGGTTGTGCCG-1	4.72612
POU5F1	c56_CTGGACGTCGATACAC-1	5.36984
POU5F1	c56_CTGGCAGAGGAAGAAC-1	5.20757
POU5F1	c56_CTGGCAGAGTCTCTGA-1	5.23853
POU5F1	c56_CTGTACCCAGGGCTTC-1	5.29952
POU5F1	c56_CTGTACCTCGTGTTCC-1	5.00555
POU5F1	c56_CTGTCGTAGACGAGCT-1	5.37818
POU5F1	c56_CTGTCGTAGCCGATTT-1	5.19987
POU5F1	c56_CTGTGAAAGAAACTCA-1	5.04404
POU5F1	c56_CTGTGAAAGGAACATT-1	4.91271
POU5F1	c56_CTGTGAACAGAGCGTA-1	5.13991
POU5F1	c56_CTGTGAAGTCAAATCC-1	4.81217
POU5F1	c56_CTGTGGGCACCACTGG-1	5.33908
POU5F1	c56_CTGTGGGGTCTTACAG-1	5.32055
POU5F1	c56_CTTACCGAGCAATAGT-1	5.31409
POU5F1	c56_CTTACCGAGGATGTTA-1	5.03009
POU5F1	c56_CTTACCGCATGATGCT-1	5.10328
POU5F1	c56_CTTAGGAAGACAACTA-1	5.2335
POU5F1	c56_CTTAGGAGTTCATCTT-1	5.26233
POU5F1	c56_CTTCAATAGAGAGTTT-1	5.26652
POU5F1	c56_CTTCAATCAAAGGCAC-1	5.26356
POU5F1	c56_CTTCCGAGTTATGTGC-1	5.18794
POU5F1	c56_CTTCCTTCAACCAATC-1	4.96066
POU5F1	c56_CTTCCTTTCAACTTTC-1	5.31855
POU5F1	c56_CTTCGGTCATAGAGGC-1	5.33083
POU5F1	c56_CTTCTAAAGAACCCGA-1	5.04416
POU5F1	c56_CTTCTAAAGACAGCTG-1	5.13081
POU5F1	c56_CTTCTAACAGACCAAG-1	5.15307
POU5F1	c56_CTTCTAACAGTAACGG-1	5.13993
POU5F1	c56_CTTCTAATCAGCGGAA-1	5.0653
POU5F1	c56_CTTCTCTCAGGCAATG-1	5.15653
POU5F1	c56_CTTGATTAGGGTACAC-1	4.93978
POU5F1	c56_CTTGATTGTCTACTGA-1	4.98718
POU5F1	c56_CTTTCAACAAACTGCT-1	5.32562
POU5F1	c56_CTTTCAACACCAGCGT-1	4.9415
POU5F1	c56_CTTTCAATCATCCTAT-1	5.27337
POU5F1	c56_CTTTCGGCATCTCCCA-1	5.09687
POU5F1	c56_CTTTCGGGTTGACTGT-1	5.24596
POU5F1	c56_GAAACCTAGTAGCAAT-1	5.24441
POU5F1	c56_GAAACCTCAGGCACTC-1	5.39672
POU5F1	c56_GAACGTTAGCTCCATA-1	5.20964
POU5F1	c56_GAACTGTGTACAAGCG-1	5.20727
POU5F1	c56_GAACTGTGTGCAGGAT-1	5.21821
POU5F1	c56_GAAGAATGTAAGCAAT-1	5.2315
POU5F1	c56_GAAGAATTCGTCGACG-1	5.18924
POU5F1	c56_GAAGCCCCATCAGCAT-1	5.17077
POU5F1	c56_GAAGCGATCACTCGAA-1	4.98743
POU5F1	c56_GAAGCGATCGTTCGCT-1	5.24863
POU5F1	c56_GAAGGACTCAAGTCTG-1	5.31745
POU5F1	c56_GAAGGGTTCTGGTTGA-1	5.16382
POU5F1	c56_GAAGTAAGTGTTCATG-1	5.29487
POU5F1	c56_GAATAGAGTTAAGAAC-1	5.09266
POU5F1	c56_GAATCGTGTCGGATTT-1	5.09928
POU5F1	c56_GAATCGTGTGAATTAG-1	5.08281
[truncated: 38,245 more rows]
