# Supplementary material for: In vitro reconstitution of epigenetic reprogramming in the human germ line
Source: Nature. 2024 May 20;631(8019):170–8. doi: 10.1038/s41586-024-07526-6 (PMC11222161; doi:10.1038/s41586-024-07526-6)
Supplement: Supplementary file 7 — Source Data Fig. 3 [file 41586_2024_7526_MOESM7_ESM.xlsx]

## Sheet: Fig. 3c
Source data: escapee analyses.
Fig. 3c
	Total	Common	Specific
M1-AGDT c122AGDT	139809	110729	29080
M1-AGVT c82AGVT	129462	110729	18733
M1_all	152931	74308	78623
M2 c76	165602	74308	91294
hGC_M	86547	74308	12239
F1-AGVT c127AGVT	100487	68398	32089
F2-AGVT c88 AGVT	162062	68398	93664
xrOvary ag120AGVT	142196	68398	73798
hGC_F	100277	68398	31879

## Sheet: Fig. 3d
Source data: escapee analyses.
Fig. 3d
	M1	M1s	M2	hGC
LINE|L1	44734	40867	46281	29174
SINE|Alu	27958	24002	32495	15459
intron	18092	15137	20524	7872
Intergenic	16156	14103	18114	8852
LTR|ERVL-MaLR	9724	8909	10040	6378
LTR|ERV1	7630	7177	7827	5966
Satellite|centr	5438	1529	5095	929
Others	23051	20463	25034	12377
Total	152783	132187	165410	87007
