# Supplementary material for: In vitro reconstitution of epigenetic reprogramming in the human germ line
Source: Nature. 2024 May 20;631(8019):170–8. doi: 10.1038/s41586-024-07526-6 (PMC11222161; doi:10.1038/s41586-024-07526-6)
Supplement: Supplementary file 8 — Source Data Fig. 4 [file 41586_2024_7526_MOESM8_ESM.xlsx]

## Sheet: Fig. 4b
Source data: gene expression analysis in 10x scRNA-seq.
Fig. 4b
gene symbol	wt_wt_AAACCCATCAGTGTCA-1	wt_wt_AAACGAATCCACAAGT-1	wt_wt_AAACGCTGTGGTCTAT-1	wt_wt_AAAGAACCAAATTGGA-1	wt_wt_AAAGAACTCATGAAAG-1	wt_wt_AAAGGATGTTACCCTC-1	wt_wt_AAAGGATTCAGTCAGT-1	wt_wt_AAAGGGCCATGAATCC-1	wt_wt_AAAGGGCTCAGCTGTA-1	wt_wt_AAAGGTATCATCTGTT-1	wt_wt_AAAGTCCAGCCATTGT-1	wt_wt_AAAGTCCAGTGTTCAC-1	wt_wt_AAAGTCCCAGAGGGTT-1	wt_wt_AAAGTGACATATCTCT-1	wt_wt_AACAAAGGTCACTCAA-1	wt_wt_AACAAAGGTGTTACAC-1	wt_wt_AACAAAGGTTCGGTAT-1	wt_wt_AACAAGAGTGATGGCA-1	wt_wt_AACACACCAGCAGTCC-1	wt_wt_AACAGGGAGAGTACCG-1	wt_wt_AACCAACGTGGACCTC-1	wt_wt_AACCATGCAGAGGCTA-1	wt_wt_AACCTGACACCCAACG-1	wt_wt_AACCTGACACGCGGTT-1	wt_wt_AACGGGAAGACGGTCA-1	wt_wt_AACGTCATCCCAGTGG-1	wt_wt_AACGTCATCCTTATGT-1	wt_wt_AACTTCTCAAGAAATC-1	wt_wt_AAGAACAGTTGTTTGG-1	wt_wt_AAGAACAGTTTACTTC-1	wt_wt_AAGACAAGTCACTCTC-1	wt_wt_AAGATAGAGTGCAAAT-1	wt_wt_AAGCATCTCATTCGGA-1	wt_wt_AAGCCATGTTACCTGA-1	wt_wt_AAGCGAGTCACCTCAC-1	wt_wt_AAGGAATAGTTTGTCG-1	wt_wt_AAGGAATCAAACCGGA-1	wt_wt_AAGGAATCATGAAGCG-1	wt_wt_AAGGAATGTACTTCCC-1	wt_wt_AAGTACCTCAGGTAAA-1	wt_wt_AAGTCGTAGTGCAAAT-1	wt_wt_AAGTGAATCTATTGTC-1	wt_wt_AAGTTCGTCCGGTTCT-1	wt_wt_AATCACGAGGGACAGG-1	wt_wt_AATCACGGTGGCTTGC-1	wt_wt_AATCGTGCAGCGTGCT-1	wt_wt_AATCGTGGTTTCGTTT-1	wt_wt_AATCGTGTCATCGGGC-1	wt_wt_AATCGTGTCGCTACAA-1
ISL1	0	0	0	0	0	0	0	0	0	0	0	0	0	0	2.18059	0	0	0	0	0	0	2.70688	0	0	0	0	0	0	2.79496	0	0	0	0	0	0	0	0	0	0	2.59368	2.75026	0	0	0	0	0	0	0	2.82518
PRDM1	2.73064	2.51142	2.41823	2.30918	3.06963	2.44401	2.78967	2.47997	2.95024	2.37807	2.45069	2.53864	3.37952	2.82419	0.944024	2.86874	2.84534	2.03494	3.11339	2.33785	2.8873	0	2.49616	3.0087	2.59574	2.69876	2.64438	2.69447	0	2.71503	3.25558	2.6083	2.69513	2.33819	2.25734	2.48924	2.5545	1.19957	2.68342	0	0	2.09392	3.02232	2.66688	2.86988	2.56095	2.70447	2.52668	0
GATA3	1.35288	0	0	0	0	0	0	0	0	0	0	0	0	0	2.3439	1.63971	0	0	0	1.73686	0	2.50029	0.951981	0	0	2.32639	0	1.08893	2.58698	0	0	0	0	0	0	0	0	1.19957	0	1.97262	0	1.51696	0	0	0	0	1.73144	0	2.61675
TFAP2C	2.90204	3.31124	3.06582	2.95138	3.89003	2.82011	3.10843	2.74649	3.61687	3.17093	2.45069	2.91743	3.77357	2.5561	0	3.53309	3.33265	2.39587	3.11339	3.51916	3.09924	1.33408	3.33378	3.0087	2.59574	4.03327	2.91414	3.03067	0	3.52376	3.6481	2.6083	3.22537	2.13888	3.28365	2.48924	2.5545	3.08503	2.95388	0	0	2.45745	3.51348	2.87603	2.9963	3.4298	3.64258	2.1604	0
[truncated: 2,712 more columns]
