# Supplementary material for: In vitro reconstitution of epigenetic reprogramming in the human germ line
Source: Nature. 2024 May 20;631(8019):170–8. doi: 10.1038/s41586-024-07526-6 (PMC11222161; doi:10.1038/s41586-024-07526-6)
Supplement: Supplementary file 9 — Source Data Fig. 5 [file 41586_2024_7526_MOESM9_ESM.xlsx]

## Sheet: Fig. 5c
Source data: enrichment analyses of functional genomic elements.
Fig. 5c
region	oddsRatio	-log10(q-value)
CDS	5.30704	277.196
CGI	14.0726	292.965
CTCF_binding_site	8.19657	Inf
enhancer	1.20959	3.10126
exon	5.32907	Inf
five_prime_UTR	7.11508	173.032
gene	2.64251	205.384
intron	2.36577	163.83
lnc_RNA	1.53083	40.5642
miRNA	7.52294	5.51976
mRNA	2.65628	208.249
promoter_flanking_region	2.44296	103.816
promoter	13.4998	Inf
pseudogene	1.48118	4.63527
pseudogenic_transcript	1.68208	5.83364
TF_binding_site	1.93278	9.13773
three_prime_UTR	4.08214	106.936
unconfirmed_transcript	4.0111	4.04802

## Sheet: Fig. 5h
Source data: gene counts and odds ratio values
Fig. 5h
downregulated DEGs
category	gene count	class		category	background	DEG	odds ratio
Active	27	DEG		Active	0.285897	0.259615	0.908074
Bivalent	27	DEG		Bivalent	0.131382	0.259615	1.97604
ER genes	3	DEG		Poised	0.111226	0.240385	2.16122
Poised	25	DEG		Silent	0.470379	0.211538	0.44972
Silent	22	DEG		ER genes	0.00111678	0.0288462	25.8297
Active	10752	background
Bivalent	4941	background
ER genes	42	background
Poised	4183	background
Silent	17690	background
upregulated DEGs
category	gene count	class		category	background	DEG	odds ratio
Active	43	DEG		Active	0.286056	0.189427	0.662203
Bivalent	99	DEG		Bivalent	0.131435	0.436123	3.31817
Poised	34	DEG		Poised	0.111918	0.14978	1.3383
Silent	51	DEG		Silent	0.470591	0.22467	0.47742
Active	10758	background
Bivalent	4943	background
Poised	4209	background
Silent	17698	background

## Sheet: Fig. 5i
Source data: gene counts and odds ratio values
Fig. 5i
category	number	odds
Active	11	0.506186
Bivalent	15	3.67332
Poised	3	4.91
Silent	1	0.279772
