# Supplementary material for: In vitro reconstitution of epigenetic reprogramming in the human germ line
Source: Nature. 2024 May 20;631(8019):170–8. doi: 10.1038/s41586-024-07526-6 (PMC11222161; doi:10.1038/s41586-024-07526-6)
Supplement: Supplementary file 10 — Source Data Extended Data Fig. 1 [file 41586_2024_7526_MOESM10_ESM.xlsx]

## Sheet: Extended Data Fig. 1b
Source data: BTAG cell fold changes and enrichment scores.
Extended Data Fig. 1b
no supplement			no supplement
day	fold change		day	enrichment score
0	1		10	2.00696
10	2.9945		20	1.72565
20	7.65261
			IWR1
IWR1			day	enrichment score
day	fold change		10	2.65416
0	1		20	2.41589
10	1.97133
20	3.46953		A83-01
			day	enrichment score
A83-01			10	-0.529749
day	fold change		20	-1.69127
0	1
10	2.08333		LDN193189
20	5.72917		day	enrichment score
			10	-0.277013
LDN193189
day	fold change
0	1
10	0.51011

## Sheet: Extended Data Fig. 1c
Source data: BTAG cell fold changes and enrichment scores
Extended Data Fig. 1c
None				None
day	Culture batch (Experiment)	Fold change		day	Culture batch (Experiment)	Enrichment score
0	1	1		10	1	0.664467
10	1	5.41872		20	1	0.666837
20	1	38.7447		30	1	-0.295568
30	1	106.657		10	2	0.032
0	2	1		20	2	0.016
10	2	3.958		30	2	-0.173
20	2	8.17327		10	3	0.21
30	2	14.7691		20	3	-0.012
0	3	1		30	3	-0.085
10	3	8.4058
20	3	44.513		DMSO
30	3	57.7406		day	Culture batch (Experiment)	Enrichment score
				10	1	1.66329
DMSO				20	1	1.51366
day	Culture batch (Experiment)	Fold change		30	1	2.03763
0	1	1		10	2	0.1
10	1	3.40265		20	2	-0.057
20	1	19.116		30	2	-0.334
30	1	58.1048		10	3	-0.444
0	2	1		20	3	0.443
10	2	5.69		30	3	-0.924
20	2	14.794
30	2	20.5489		IWR1 0.5uM
0	3	1		day	Culture batch (Experiment)	Enrichment score
10	3	7.28414		10	1	2.55547
20	3	41.8451		20	1	2.96185
30	3	89.4815		30	1	1.96008
				10	2	1.33
IWR1 0.5uM				20	2	1.134
day	Culture batch (Experiment)	Fold change		30	2	0.808
0	1	1		10	3	1.577
10	1	5.39683		20	3	2.466
20	1	38.9771		30	3	4.247
30	1	91.4692
0	2	1		IWR1 1.5uM
10	2	6.777		day	Culture batch (Experiment)	Enrichment score
20	2	19.8702		10	1	1.63959
30	2	27.8381		20	1	4.8266
0	3	1		30	1	3.59844
10	3	8.4058		10	2	2.478
20	3	43.8563		20	2	1.981
30	3	93.6494		30	2	4.145
				10	3	1.677
IWR1 1.5uM				20	3	2.63
day	Culture batch (Experiment)	Fold change		30	3	2.291
0	1	1
10	1	7.31452		IWR1 2.5uM
20	1	88.2387		day	Culture batch (Experiment)	Enrichment score
30	1	297.275		10	1	5.57827
0	2	1		20	1	4.41962
10	2	5.862		30	1	2.65901
20	2	9.09782		10	2	2.109
30	2	13.5012		20	2	2.7
0	3	1		30	2	3.863
10	3	6.52174		10	3	2.82
20	3	30.7551		20	3	3.274
30	3	59.4189		30	3	3.966
IWR1 2.5uM
day	Culture batch (Experiment)	Fold change
0	1	1
10	1	7.25275
20	1	76.5568
30	1	152.931
0	2	1
10	2	5.426
20	2	6.44066
30	2	3.8644
0	3	1
10	3	8.79433
20	3	45.9156
30	3	67.9781

## Sheet: Extended Data Fig. 1d
Source data: BTAG cell fold changes and enrichment scores.
Extended Data Fig. 1d
DMEM			DMEM
day	Fold change		day	Enrichment score
0	1		10	1.50787
10	4.79		20	0.814566
20	38.61		30	0.493579
30	103.03
			advRPMI
advRPMI			day	Enrichment score
day	Fold change		10	2.83394
0	1		20	5.42573
10	3.45		30	3.3845
20	21.9
30	72.19		advMEM
			day	Enrichment score
advMEM			10	1.90331
day	Fold change		20	2.54696
0	1		30	-0.763588
10	3.85
20	13.24		StemPro34
30	20.74		day	Enrichment score
			10	1.08846
StemPro34			20	2.18123
day	Fold change
0	1		StemPro MSC
10	3.14		day	Enrichment score
20	4.36		10	2.35134
StemPro MSC
day	Fold change		Neurobasal+B27
0	1		day	Enrichment score
10	0.23		10	2.28234
Neurobasal+B27
day	Fold change
0	1
10	0.54

## Sheet: Extended Data Fig. 1e
Source data: BTAG cell fold changes and enrichment scores.
Extended Data Fig. 1e
advRPMI				advRPMI
day	Culture batch	Fold change		day	Culture batch	Enrichment score
0	1	1		12	1	3.301
12	1	11.1612		22	1	3.262
22	1	429.508		12	2	3.867
0	2	1		22	2	4.363
12	2	16.795
22	2	371.485		DMEM
				day	Culture batch	Enrichment score
DMEM				12	1	2.575
day	Culture batch	Fold change		22	1	-0.25
0	1	1		12	2	3.057
12	1	9.9775		22	2	0.272
22	1	171.482
0	2	1
12	2	13.9575
22	2	140.66

## Sheet: Extended Data Fig. 1j
Source data: qPCR (delta Cq).
Extended Data Fig. 1j
	PRDM1	PRDM1	GTSF1	GTSF1	PRAME	PRAME	MEG3	MEG3
none	-0.739567	-0.216189	-5.57327	-5.02941	-6.70056	-5.79872	-9.06822	-8.9716
DMSO	-0.119874	-0.229423	-5.51114	-5.81272	-6.03083	-6.81301	-8.69052	-8.83775
VO-OHpic	-0.770979	-0.601142	-5.13966	-5.1892	-5.58121	-6.31926	-8.12431	-8.93679
PS48	-0.447153	-0.0967823	-5.79216	-4.52542	-7.0062	-6.54334	-9.48122	-8.18886
MHY1485	-2.69206	0.0536278	-9.56268	-6.26001	-6.76479	-5.22791	-8.30801	-11.6432
PD03	-2.91929	-3.22447	-9.1072	-10.1938	-7.18936	-6.77171	-7.78572	-8.15666
PD17	-0.716825	-0.519724	-6.09551	-5.03221	-6.9145	-9.56363	-10.186	-9.99462
CHIR99021	-0.616401	-0.617318	-5.10424	-5.80321	-6.88687	-6.68215	-8.99316	-7.36558
RA	-3.01029	-3.11964	-8.95307	-9.27015	-5.17661	-5.7019	-5.0099	-4.96965
BMS 493	-0.256356	-0.283856	-5.00968	-5.10543	-6.41937	-6.20675	not detected	not detected
WIN18,499	0.0407309	-3.01489	-5.39511	-9.20695	-5.50199	-7.19936	not detected	-7.55653
SAG	-0.172926	-3.36128	-5.28096	-9.03102	-6.75936	-6.2678	not detected	-8.9557
PGD2	-0.0472664	-2.9261	-5.65307	-9.15932	-7.75249	-6.10455	-9.36271	-8.75303
FGF4	-0.210237	-1.08456	-5.2351	-5.07274	-6.58763	-5.7962	-8.50101	-8.2148
FGF9	-0.650953	-1.60752	-6.29779	-6.19765	-6.06427	-7.48324	not detected	-9.06313
FGF18	-1.16181	-0.92752	-5.28736	-5.827	-6.14126	-6.41453	-8.25681	-9.40451
Wnt5a	-0.461226	-0.393945	-5.66929	-6.36329	-7.10911	-6.03017	-8.35464	-8.44591
BMP2	-0.587582	-0.664723	-3.91015	-3.98961	-4.78386	-4.71761	-7.7695	-7.02973
BMP4	-0.551141	-0.993538	-2.75393	-2.7055	-4.23713	-5.20523	not detected	-6.68154
BMP7	-0.684698	-1.31382	-2.75945	-3.13359	-4.13533	-5.37065	-5.40021	-6.82392
Nodal	-1.09239	-3.37386	-4.84691	-8.76348	-5.44427	-5.35434	-7.65097	-8.04401
InhibinA	-0.685388	-1.53984	-4.9061	-6.35961	-5.19528	-6.95152	-7.88235	-8.92503
NOGGIN	-0.484451	-0.669489	-5.62874	-5.4294	-6.77748	-7.23817	-8.53931	-9.35262
Pleiotrophin	-0.259803	-1.10941	-5.19806	-5.48017	-6.43359	-6.20976	-8.30515	-8.46835
Midkine	-0.772504	-0.759732	-5.57899	-5.32584	-5.9168	-5.65887	-7.91167	-8.01167
Osteopontin	-0.211095	-0.712594	-5.39341	-4.95775	-6.77473	-6.43848	-7.96227	-8.32392
SDF-1a	-3.30944	-0.56224	-7.98333	-5.22947	-5.3208	-5.57943	-6.90945	-8.57697
IGF2	-0.60272	-0.668629	-4.82531	-5.14351	-5.80374	-6.49435	-7.66633	-8.29339
Dhh	-0.61135	-0.596026	-5.16908	-5.02164	-5.96992	-6.30363	-7.9805	-9.36911
Jagged1	-0.736251	-1.57045	-5.509	-6.4763	-6.26901	-6.38435	not detected	-9.00779
ag77	-1.80637	-1.52207	-2.02075	-2.09349	-0.401901	-0.387186	-1.40489	-1.63921
