# Supplementary material for: In vitro reconstitution of epigenetic reprogramming in the human germ line
Source: Nature. 2024 May 20;631(8019):170–8. doi: 10.1038/s41586-024-07526-6 (PMC11222161; doi:10.1038/s41586-024-07526-6)
Supplement: Supplementary file 11 — Source Data Extended Data Fig. 2 [file 41586_2024_7526_MOESM11_ESM.xlsx]

## Sheet: Extended Data Fig. 2b
Source data: BMP2 expression in a human gastrulating embryo.
Extended Data Fig. 2b
cell_id	cell_type		cell_id	BMP2
SS_sc7785278	hemogenic endothelial progenitor		sc7785278	0
SS_sc7785281	hemogenic endothelial progenitor		sc7785279	0
SS_sc7785282	hemogenic endothelial progenitor		sc7785280	0
SS_sc7785286	hemogenic endothelial progenitor		sc7785281	0
SS_sc7785290	hemogenic endothelial progenitor		sc7785282	0
SS_sc7785291	hemogenic endothelial progenitor		sc7785283	0
SS_sc7785303	hemogenic endothelial progenitor		sc7785286	0
SS_sc7785308	hemogenic endothelial progenitor		sc7785288	0
SS_sc7785312	hemogenic endothelial progenitor		sc7785289	0
SS_sc7785331	hemogenic endothelial progenitor		sc7785290	0
SS_sc7785335	hemogenic endothelial progenitor		sc7785291	0
SS_sc7785336	hemogenic endothelial progenitor		sc7785292	0
SS_sc7785338	hemogenic endothelial progenitor		sc7785293	0
SS_sc7785351	hemogenic endothelial progenitor		sc7785294	0
SS_sc7785352	hemogenic endothelial progenitor		sc7785303	0
SS_sc7785355	hemogenic endothelial progenitor		sc7785304	0
SS_sc7785356	hemogenic endothelial progenitor		sc7785305	0
SS_sc7785360	hemogenic endothelial progenitor		sc7785307	0
SS_sc7785361	hemogenic endothelial progenitor		sc7785308	0
SS_sc7785375	hemogenic endothelial progenitor		sc7785309	173.55
SS_sc7785377	hemogenic endothelial progenitor		sc7785310	0
SS_sc7785378	hemogenic endothelial progenitor		sc7785311	0
SS_sc7785379	hemogenic endothelial progenitor		sc7785312	0
SS_sc7785387	hemogenic endothelial progenitor		sc7785313	0
SS_sc7785400	hemogenic endothelial progenitor		sc7785314	0
SS_sc7785402	hemogenic endothelial progenitor		sc7785316	0
SS_sc7785405	hemogenic endothelial progenitor		sc7785317	0
SS_sc7785407	hemogenic endothelial progenitor		sc7785318	18.0654
SS_sc7785408	hemogenic endothelial progenitor		sc7785327	0
SS_sc7785411	hemogenic endothelial progenitor		sc7785328	0
SS_sc7785424	hemogenic endothelial progenitor		sc7785329	1.73353
SS_sc7785426	hemogenic endothelial progenitor		sc7785330	0
SS_sc7785429	hemogenic endothelial progenitor		sc7785331	0
SS_sc7785434	hemogenic endothelial progenitor		sc7785332	0
SS_sc7785453	hemogenic endothelial progenitor		sc7785333	0
SS_sc7785455	hemogenic endothelial progenitor		sc7785334	0
SS_sc7785458	hemogenic endothelial progenitor		sc7785335	0
SS_sc7785459	hemogenic endothelial progenitor		sc7785336	0
SS_sc7785471	hemogenic endothelial progenitor		sc7785338	0
SS_sc7785472	hemogenic endothelial progenitor		sc7785339	0
SS_sc7785476	hemogenic endothelial progenitor		sc7785340	45.0195
SS_sc7785479	hemogenic endothelial progenitor		sc7785341	0
SS_sc7785481	hemogenic endothelial progenitor		sc7785351	0
SS_sc7785482	hemogenic endothelial progenitor		sc7785352	0
SS_sc7785498	hemogenic endothelial progenitor		sc7785353	0
SS_sc7785500	hemogenic endothelial progenitor		sc7785354	0
SS_sc7785501	hemogenic endothelial progenitor		sc7785355	0
SS_sc7785503	hemogenic endothelial progenitor		sc7785356	0
SS_sc7785505	hemogenic endothelial progenitor		sc7785357	0
SS_sc7785530	hemogenic endothelial progenitor		sc7785358	0
SS_sc7785531	hemogenic endothelial progenitor		sc7785359	0
SS_sc7785545	hemogenic endothelial progenitor		sc7785360	0
SS_sc7785546	hemogenic endothelial progenitor		sc7785361	0
SS_sc7785550	hemogenic endothelial progenitor		sc7785362	0
SS_sc7785553	hemogenic endothelial progenitor		sc7785363	0
SS_sc7785567	hemogenic endothelial progenitor		sc7785364	0
SS_sc7785573	hemogenic endothelial progenitor		sc7785365	0
SS_sc7785576	hemogenic endothelial progenitor		sc7785366	25.1862
SS_sc7785577	hemogenic endothelial progenitor		sc7785375	0
SS_sc7785578	hemogenic endothelial progenitor		sc7785376	0
SS_sc7785579	hemogenic endothelial progenitor		sc7785377	0
SS_sc7785588	hemogenic endothelial progenitor		sc7785378	0
SS_sc7785592	hemogenic endothelial progenitor		sc7785379	0
SS_sc7785593	hemogenic endothelial progenitor		sc7785380	0
SS_sc7785600	hemogenic endothelial progenitor		sc7785381	0
SS_sc7785602	hemogenic endothelial progenitor		sc7785384	0
SS_sc7785603	hemogenic endothelial progenitor		sc7785385	15.7017
SS_sc7785615	hemogenic endothelial progenitor		sc7785386	0
SS_sc7785617	hemogenic endothelial progenitor		sc7785387	0
SS_sc7785619	hemogenic endothelial progenitor		sc7785388	10.5197
SS_sc7785620	hemogenic endothelial progenitor		sc7785389	0
SS_sc7785627	hemogenic endothelial progenitor		sc7785390	0
SS_sc7785640	hemogenic endothelial progenitor		sc7785398	0
SS_sc7785641	hemogenic endothelial progenitor		sc7785399	0
SS_sc7785642	hemogenic endothelial progenitor		sc7785400	0
SS_sc7785643	hemogenic endothelial progenitor		sc7785401	0
SS_sc7785644	hemogenic endothelial progenitor		sc7785402	0
SS_sc7785647	hemogenic endothelial progenitor		sc7785403	0
SS_sc7785649	hemogenic endothelial progenitor		sc7785404	0
SS_sc7785650	hemogenic endothelial progenitor		sc7785405	0
SS_sc7785651	hemogenic endothelial progenitor		sc7785407	0
SS_sc7785735	hemogenic endothelial progenitor		sc7785408	0
SS_sc7785828	hemogenic endothelial progenitor		sc7785410	0
SS_sc7785913	hemogenic endothelial progenitor		sc7785411	0
SS_sc7785948	hemogenic endothelial progenitor		sc7785412	0
SS_sc7785976	hemogenic endothelial progenitor		sc7785413	0
SS_sc7785982	hemogenic endothelial progenitor		sc7785414	0
SS_sc7786119	hemogenic endothelial progenitor		sc7785422	0
SS_sc7786188	hemogenic endothelial progenitor		sc7785424	0
SS_sc7786319	hemogenic endothelial progenitor		sc7785425	0
SS_sc7786383	hemogenic endothelial progenitor		sc7785426	0
SS_sc7786414	hemogenic endothelial progenitor		sc7785427	0
SS_sc7786482	hemogenic endothelial progenitor		sc7785428	0
SS_sc7786492	hemogenic endothelial progenitor		sc7785429	0
SS_sc7786497	hemogenic endothelial progenitor		sc7785430	0
SS_sc7786504	hemogenic endothelial progenitor		sc7785431	0
SS_sc7786518	hemogenic endothelial progenitor		sc7785432	0
SS_sc7786525	hemogenic endothelial progenitor		sc7785434	0
SS_sc7786587	hemogenic endothelial progenitor		sc7785436	30.6272
SS_sc7786729	hemogenic endothelial progenitor		sc7785437	3.71775
SS_sc7786746	hemogenic endothelial progenitor		sc7785438	0
SS_sc7786783	hemogenic endothelial progenitor		sc7785446	0
SS_sc7786789	hemogenic endothelial progenitor		sc7785447	0
SS_sc7786811	hemogenic endothelial progenitor		sc7785448	0
SS_sc7788118	hemogenic endothelial progenitor		sc7785449	0
SS_sc7788215	hemogenic endothelial progenitor		sc7785450	0
SS_sc7788265	hemogenic endothelial progenitor		sc7785451	0
SS_sc7788269	hemogenic endothelial progenitor		sc7785453	0
SS_sc7788308	hemogenic endothelial progenitor		sc7785454	0
SS_sc7788367	hemogenic endothelial progenitor		sc7785455	0
SS_sc7788387	hemogenic endothelial progenitor		sc7785456	0
SS_sc7785279	yolk sac mesoderm		sc7785458	0
SS_sc7785280	yolk sac mesoderm		sc7785459	0
SS_sc7785283	yolk sac mesoderm		sc7785461	0
SS_sc7785289	yolk sac mesoderm		sc7785471	0
SS_sc7785304	yolk sac mesoderm		sc7785472	0
SS_sc7785311	yolk sac mesoderm		sc7785473	0
SS_sc7785313	yolk sac mesoderm		sc7785474	0
SS_sc7785327	yolk sac mesoderm		sc7785475	49.8535
SS_sc7785330	yolk sac mesoderm		sc7785476	0
SS_sc7785333	yolk sac mesoderm		sc7785478	0
SS_sc7785339	yolk sac mesoderm		sc7785479	0
SS_sc7785353	yolk sac mesoderm		sc7785480	0
SS_sc7785363	yolk sac mesoderm		sc7785481	0
SS_sc7785380	yolk sac mesoderm		sc7785482	0
SS_sc7785381	yolk sac mesoderm		sc7785483	0
SS_sc7785386	yolk sac mesoderm		sc7785484	0
SS_sc7785398	yolk sac mesoderm		sc7785485	0
SS_sc7785399	yolk sac mesoderm		sc7785486	0
SS_sc7785401	yolk sac mesoderm		sc7785494	0
SS_sc7785403	yolk sac mesoderm		sc7785495	0
SS_sc7785404	yolk sac mesoderm		sc7785496	48.1696
SS_sc7785414	yolk sac mesoderm		sc7785498	0
SS_sc7785422	yolk sac mesoderm		sc7785499	0
SS_sc7785425	yolk sac mesoderm		sc7785500	0
SS_sc7785430	yolk sac mesoderm		sc7785501	0
SS_sc7785431	yolk sac mesoderm		sc7785502	13.4719
SS_sc7785432	yolk sac mesoderm		sc7785503	0
SS_sc7785447	yolk sac mesoderm		sc7785504	0
SS_sc7785450	yolk sac mesoderm		sc7785505	0
SS_sc7785456	yolk sac mesoderm		sc7785506	22.5138
SS_sc7785480	yolk sac mesoderm		sc7785507	0
SS_sc7785494	yolk sac mesoderm		sc7785508	0
SS_sc7785495	yolk sac mesoderm		sc7785509	0
SS_sc7785496	yolk sac mesoderm		sc7785510	0
SS_sc7785504	yolk sac mesoderm		sc7785511	0
SS_sc7785507	yolk sac mesoderm		sc7785512	0
SS_sc7785511	yolk sac mesoderm		sc7785513	15.4635
SS_sc7785520	yolk sac mesoderm		sc7785514	0
SS_sc7785527	yolk sac mesoderm		sc7785515	106.349
SS_sc7785529	yolk sac mesoderm		sc7785516	0
SS_sc7785542	yolk sac mesoderm		sc7785517	31.7833
SS_sc7785543	yolk sac mesoderm		sc7785520	0
SS_sc7785548	yolk sac mesoderm		sc7785521	0
SS_sc7785549	yolk sac mesoderm		sc7785526	0
SS_sc7785562	yolk sac mesoderm		sc7785527	9.71439
SS_sc7785568	yolk sac mesoderm		sc7785529	0
SS_sc7785569	yolk sac mesoderm		sc7785530	0
SS_sc7785571	yolk sac mesoderm		sc7785531	0
SS_sc7785580	yolk sac mesoderm		sc7785532	0
SS_sc7785583	yolk sac mesoderm		sc7785533	0
SS_sc7785596	yolk sac mesoderm		sc7785534	0
SS_sc7785597	yolk sac mesoderm		sc7785535	0
SS_sc7785598	yolk sac mesoderm		sc7785536	14.7124
SS_sc7785616	yolk sac mesoderm		sc7785537	0
SS_sc7785621	yolk sac mesoderm		sc7785539	40.4548
SS_sc7785622	yolk sac mesoderm		sc7785540	0
SS_sc7785623	yolk sac mesoderm		sc7785541	0
SS_sc7785624	yolk sac mesoderm		sc7785542	0
SS_sc7785625	yolk sac mesoderm		sc7785543	0
SS_sc7785634	yolk sac mesoderm		sc7785545	0
SS_sc7785637	yolk sac mesoderm		sc7785546	0
SS_sc7785639	yolk sac mesoderm		sc7785547	0
SS_sc7785648	yolk sac mesoderm		sc7785548	0
SS_sc7785662	yolk sac mesoderm		sc7785549	0
SS_sc7785903	yolk sac mesoderm		sc7785550	0
SS_sc7786039	yolk sac mesoderm		sc7785551	0
SS_sc7786156	yolk sac mesoderm		sc7785553	0
SS_sc7786490	yolk sac mesoderm		sc7785554	0
SS_sc7786506	yolk sac mesoderm		sc7785559	0
SS_sc7786513	yolk sac mesoderm		sc7785560	21.0123
SS_sc7786515	yolk sac mesoderm		sc7785561	0
SS_sc7786519	yolk sac mesoderm		sc7785562	0
SS_sc7786520	yolk sac mesoderm		sc7785563	0
SS_sc7786547	yolk sac mesoderm		sc7785564	0
SS_sc7786549	yolk sac mesoderm		sc7785565	0
SS_sc7786575	yolk sac mesoderm		sc7785566	0
SS_sc7786641	yolk sac mesoderm		sc7785567	0
SS_sc7786643	yolk sac mesoderm		sc7785568	0
SS_sc7786672	yolk sac mesoderm		sc7785569	0
SS_sc7786686	yolk sac mesoderm		sc7785570	0
SS_sc7786712	yolk sac mesoderm		sc7785571	0
SS_sc7786742	yolk sac mesoderm		sc7785573	0
SS_sc7786824	yolk sac mesoderm		sc7785574	0
SS_sc7785288	erythrocyte		sc7785575	0
SS_sc7785305	erythrocyte		sc7785576	0
SS_sc7785307	erythrocyte		sc7785577	0
SS_sc7785310	erythrocyte		sc7785578	0
SS_sc7785314	erythrocyte		sc7785579	0
SS_sc7785334	erythrocyte		sc7785580	0
SS_sc7785354	erythrocyte		sc7785581	0
SS_sc7785358	erythrocyte		sc7785583	0
SS_sc7785362	erythrocyte		sc7785584	0
SS_sc7785410	erythrocyte		sc7785587	0
SS_sc7785446	erythrocyte		sc7785588	0
SS_sc7785448	erythrocyte		sc7785589	0
SS_sc7785449	erythrocyte		sc7785592	0
SS_sc7785451	erythrocyte		sc7785593	0
SS_sc7785454	erythrocyte		sc7785594	0
SS_sc7785473	erythrocyte		sc7785595	0
SS_sc7785474	erythrocyte		sc7785596	0
SS_sc7785483	erythrocyte		sc7785597	0
SS_sc7785526	erythrocyte		sc7785598	0
SS_sc7785551	erythrocyte		sc7785599	23.8439
SS_sc7785554	erythrocyte		sc7785600	0
SS_sc7785570	erythrocyte		sc7785601	0
SS_sc7785574	erythrocyte		sc7785602	0
SS_sc7785594	erythrocyte		sc7785603	0
SS_sc7785614	erythrocyte		sc7785604	0
SS_sc7785626	erythrocyte		sc7785605	0
SS_sc7785741	erythrocyte		sc7785606	0
SS_sc7785785	erythrocyte		sc7785607	0
SS_sc7785859	erythrocyte		sc7785608	0
SS_sc7786020	erythrocyte		sc7785609	0
SS_sc7788337	erythrocyte		sc7785611	0
SS_sc7788340	erythrocyte		sc7785612	0
SS_sc7785292	endodermal cell		sc7785613	0
SS_sc7785309	endodermal cell		sc7785614	0
SS_sc7785328	endodermal cell		sc7785615	0
SS_sc7785329	endodermal cell		sc7785616	0
SS_sc7785332	endodermal cell		sc7785617	0
SS_sc7785340	endodermal cell		sc7785618	0
SS_sc7785357	endodermal cell		sc7785619	0
SS_sc7785359	endodermal cell		sc7785620	0
SS_sc7785364	endodermal cell		sc7785621	0
SS_sc7785366	endodermal cell		sc7785622	0
SS_sc7785376	endodermal cell		sc7785623	0
SS_sc7785384	endodermal cell		sc7785624	0
SS_sc7785385	endodermal cell		sc7785625	0
SS_sc7785412	endodermal cell		sc7785626	0
SS_sc7785427	endodermal cell		sc7785627	0
SS_sc7785428	endodermal cell		sc7785628	0
SS_sc7785475	endodermal cell		sc7785630	0
SS_sc7785478	endodermal cell		sc7785631	0
SS_sc7785485	endodermal cell		sc7785632	0
SS_sc7785486	endodermal cell		sc7785633	29.3736
SS_sc7785499	endodermal cell		sc7785634	0
SS_sc7785502	endodermal cell		sc7785635	0
SS_sc7785506	endodermal cell		sc7785636	0
SS_sc7785508	endodermal cell		sc7785637	0
SS_sc7785510	endodermal cell		sc7785638	0
SS_sc7785513	endodermal cell		sc7785639	0
SS_sc7785521	endodermal cell		sc7785640	0
SS_sc7785539	endodermal cell		sc7785641	0
SS_sc7785541	endodermal cell		sc7785642	0
SS_sc7785547	endodermal cell		sc7785643	0
SS_sc7785560	endodermal cell		sc7785644	0
SS_sc7785564	endodermal cell		sc7785646	5.02079
SS_sc7785566	endodermal cell		sc7785647	0
SS_sc7785575	endodermal cell		sc7785648	0
SS_sc7785595	endodermal cell		sc7785649	0
SS_sc7785599	endodermal cell		sc7785650	0
SS_sc7785601	endodermal cell		sc7785651	0
SS_sc7785611	endodermal cell		sc7785652	0
SS_sc7785618	endodermal cell		sc7785653	0
SS_sc7785628	endodermal cell		sc7785654	0
SS_sc7785630	endodermal cell		sc7785657	0
SS_sc7785635	endodermal cell		sc7785662	0
SS_sc7785638	endodermal cell		sc7785663	0
SS_sc7785646	endodermal cell		sc7785665	0
SS_sc7785665	endodermal cell		sc7785666	0
SS_sc7785687	endodermal cell		sc7785667	0
SS_sc7785694	endodermal cell		sc7785668	0
SS_sc7785709	endodermal cell		sc7785669	0
SS_sc7785743	endodermal cell		sc7785670	0
SS_sc7785758	endodermal cell		sc7785671	8.16064
SS_sc7785772	endodermal cell		sc7785673	2.52043
SS_sc7785779	endodermal cell		sc7785675	0
SS_sc7785809	endodermal cell		sc7785676	0
SS_sc7785878	endodermal cell		sc7785681	0
SS_sc7785883	endodermal cell		sc7785682	0
SS_sc7785895	endodermal cell		sc7785683	0
SS_sc7785899	endodermal cell		sc7785684	0
SS_sc7785983	endodermal cell		sc7785685	0
SS_sc7786002	endodermal cell		sc7785687	0
SS_sc7786018	endodermal cell		sc7785688	0
SS_sc7786023	endodermal cell		sc7785689	0
SS_sc7786105	endodermal cell		sc7785690	0
SS_sc7786125	endodermal cell		sc7785691	0
SS_sc7786158	endodermal cell		sc7785692	0
SS_sc7786233	endodermal cell		sc7785693	0
SS_sc7786244	endodermal cell		sc7785694	0
SS_sc7786264	endodermal cell		sc7785700	0
SS_sc7786269	endodermal cell		sc7785702	0
SS_sc7786272	endodermal cell		sc7785704	0
SS_sc7786316	endodermal cell		sc7785706	0
SS_sc7786466	endodermal cell		sc7785707	0
SS_sc7786477	endodermal cell		sc7785708	0
SS_sc7786495	endodermal cell		sc7785709	32.3221
SS_sc7786501	endodermal cell		sc7785712	18.6294
SS_sc7786502	endodermal cell		sc7785713	1.97601
SS_sc7786505	endodermal cell		sc7785714	0
SS_sc7786514	endodermal cell		sc7785715	0
SS_sc7786540	endodermal cell		sc7785716	0
SS_sc7786543	endodermal cell		sc7785717	0
SS_sc7786545	endodermal cell		sc7785718	25.2785
SS_sc7786550	endodermal cell		sc7785719	0
SS_sc7786566	endodermal cell		sc7785720	0
SS_sc7786567	endodermal cell		sc7785721	0
SS_sc7786568	endodermal cell		sc7785722	0
SS_sc7786570	endodermal cell		sc7785723	0
SS_sc7786573	endodermal cell		sc7785724	0
SS_sc7786580	endodermal cell		sc7785726	0
SS_sc7786586	endodermal cell		sc7785730	7.29917
SS_sc7786589	endodermal cell		sc7785731	0
SS_sc7786591	endodermal cell		sc7785732	0
SS_sc7786601	endodermal cell		sc7785733	0
SS_sc7786604	endodermal cell		sc7785735	0
SS_sc7786612	endodermal cell		sc7785737	0
SS_sc7786615	endodermal cell		sc7785738	0
SS_sc7786619	endodermal cell		sc7785739	0
SS_sc7786620	endodermal cell		sc7785740	0
SS_sc7786623	endodermal cell		sc7785741	0
SS_sc7786632	endodermal cell		sc7785743	13.412
SS_sc7786634	endodermal cell		sc7785745	0
SS_sc7786648	endodermal cell		sc7785747	0
SS_sc7786649	endodermal cell		sc7785749	0
SS_sc7786655	endodermal cell		sc7785750	0
SS_sc7786656	endodermal cell		sc7785751	0
SS_sc7786664	endodermal cell		sc7785752	0
SS_sc7786669	endodermal cell		sc7785753	0
SS_sc7786671	endodermal cell		sc7785754	0
SS_sc7786673	endodermal cell		sc7785757	23.1771
SS_sc7786674	endodermal cell		sc7785758	3.34336
SS_sc7786677	endodermal cell		sc7785760	0
SS_sc7786685	endodermal cell		sc7785761	0
SS_sc7786687	endodermal cell		sc7785762	0
SS_sc7786688	endodermal cell		sc7785763	0
SS_sc7786694	endodermal cell		sc7785764	0
SS_sc7786700	endodermal cell		sc7785766	0
SS_sc7786713	endodermal cell		sc7785767	0
SS_sc7786714	endodermal cell		sc7785768	0
SS_sc7786715	endodermal cell		sc7785769	9.79828
SS_sc7786721	endodermal cell		sc7785770	0
SS_sc7786722	endodermal cell		sc7785771	0
SS_sc7786727	endodermal cell		sc7785772	31.5218
SS_sc7786728	endodermal cell		sc7785773	0
SS_sc7786732	endodermal cell		sc7785774	0
SS_sc7786755	endodermal cell		sc7785776	26.5503
SS_sc7786760	endodermal cell		sc7785777	0
SS_sc7786773	endodermal cell		sc7785778	0
SS_sc7786774	endodermal cell		sc7785779	0
SS_sc7786776	endodermal cell		sc7785780	0
SS_sc7786790	endodermal cell		sc7785781	0
SS_sc7786796	endodermal cell		sc7785784	0
SS_sc7786800	endodermal cell		sc7785785	0
SS_sc7786801	endodermal cell		sc7785786	0
SS_sc7786803	endodermal cell		sc7785788	0
SS_sc7786816	endodermal cell		sc7785789	0
SS_sc7786819	endodermal cell		sc7785794	0
SS_sc7788380	endodermal cell		sc7785799	0
SS_sc7785293	primitive streak		sc7785801	30.6622
SS_sc7785533	primitive streak		sc7785803	0
SS_sc7785565	primitive streak		sc7785804	0
SS_sc7785667	primitive streak		sc7785805	0
SS_sc7785681	primitive streak		sc7785806	1.94198
SS_sc7785683	primitive streak		sc7785807	0
SS_sc7785688	primitive streak		sc7785809	0
SS_sc7785689	primitive streak		sc7785810	0
SS_sc7785704	primitive streak		sc7785811	0
SS_sc7785737	primitive streak		sc7785812	0
SS_sc7785738	primitive streak		sc7785813	20.5928
SS_sc7785740	primitive streak		sc7785814	0
SS_sc7785745	primitive streak		sc7785815	0
SS_sc7785747	primitive streak		sc7785816	0
SS_sc7785749	primitive streak		sc7785817	12.9054
SS_sc7785750	primitive streak		sc7785818	0
SS_sc7785751	primitive streak		sc7785819	0
SS_sc7785752	primitive streak		sc7785821	0
SS_sc7785753	primitive streak		sc7785824	0
SS_sc7785770	primitive streak		sc7785826	0
SS_sc7785786	primitive streak		sc7785828	0
SS_sc7785799	primitive streak		sc7785829	0
SS_sc7785801	primitive streak		sc7785830	0
SS_sc7785803	primitive streak		sc7785831	2.32679
SS_sc7785805	primitive streak		sc7785837	0
SS_sc7785816	primitive streak		sc7785838	0
SS_sc7785819	primitive streak		sc7785839	0
SS_sc7785829	primitive streak		sc7785840	4.69347
SS_sc7785843	primitive streak		sc7785841	0
SS_sc7785844	primitive streak		sc7785843	0
SS_sc7785851	primitive streak		sc7785844	0
SS_sc7785861	primitive streak		sc7785845	0
SS_sc7785864	primitive streak		sc7785847	24.6574
SS_sc7785871	primitive streak		sc7785851	0
SS_sc7785886	primitive streak		sc7785852	0
SS_sc7785894	primitive streak		sc7785853	0
SS_sc7785910	primitive streak		sc7785855	0
SS_sc7785914	primitive streak		sc7785858	0
SS_sc7785919	primitive streak		sc7785859	0
SS_sc7785921	primitive streak		sc7785860	0
SS_sc7785923	primitive streak		sc7785861	0
SS_sc7785928	primitive streak		sc7785862	0
SS_sc7785930	primitive streak		sc7785863	8.21782
SS_sc7785940	primitive streak		sc7785864	0
SS_sc7785941	primitive streak		sc7785865	0
SS_sc7785943	primitive streak		sc7785866	0
SS_sc7785946	primitive streak		sc7785867	0
SS_sc7785958	primitive streak		sc7785868	0
SS_sc7785964	primitive streak		sc7785869	0
SS_sc7785993	primitive streak		sc7785871	0
SS_sc7785994	primitive streak		sc7785872	0
SS_sc7785997	primitive streak		sc7785874	0
SS_sc7786001	primitive streak		sc7785876	0
SS_sc7786013	primitive streak		sc7785878	0
SS_sc7786014	primitive streak		sc7785883	0
SS_sc7786016	primitive streak		sc7785886	0
SS_sc7786029	primitive streak		sc7785889	0
SS_sc7786034	primitive streak		sc7785891	0
SS_sc7786041	primitive streak		sc7785892	0
SS_sc7786068	primitive streak		sc7785893	0
SS_sc7786078	primitive streak		sc7785894	0
SS_sc7786081	primitive streak		sc7785895	0
SS_sc7786102	primitive streak		sc7785896	0
SS_sc7786111	primitive streak		sc7785897	0
SS_sc7786112	primitive streak		sc7785898	0
SS_sc7786123	primitive streak		sc7785899	27.0289
SS_sc7786133	primitive streak		sc7785900	0
SS_sc7786134	primitive streak		sc7785901	31.4915
SS_sc7786136	primitive streak		sc7785903	0
SS_sc7786137	primitive streak		sc7785904	33.1583
SS_sc7786140	primitive streak		sc7785907	0
SS_sc7786145	primitive streak		sc7785909	0
SS_sc7786146	primitive streak		sc7785910	0
SS_sc7786147	primitive streak		sc7785911	0
SS_sc7786149	primitive streak		sc7785913	0
SS_sc7786159	primitive streak		sc7785914	0
SS_sc7786160	primitive streak		sc7785918	0
SS_sc7786161	primitive streak		sc7785919	0
SS_sc7786163	primitive streak		sc7785921	0
SS_sc7786175	primitive streak		sc7785922	39.9209
SS_sc7786179	primitive streak		sc7785923	0
SS_sc7786181	primitive streak		sc7785925	26.2756
SS_sc7786183	primitive streak		sc7785927	0
SS_sc7786186	primitive streak		sc7785928	0
SS_sc7786187	primitive streak		sc7785930	0
SS_sc7786192	primitive streak		sc7785932	0
SS_sc7786194	primitive streak		sc7785933	0
SS_sc7786196	primitive streak		sc7785934	0
SS_sc7786197	primitive streak		sc7785939	0
SS_sc7786198	primitive streak		sc7785940	0
SS_sc7786203	primitive streak		sc7785941	0
SS_sc7786204	primitive streak		sc7785943	0
SS_sc7786223	primitive streak		sc7785945	0
SS_sc7786226	primitive streak		sc7785946	0
SS_sc7786227	primitive streak		sc7785948	0
SS_sc7786228	primitive streak		sc7785950	7.88217
SS_sc7786234	primitive streak		sc7785953	0
SS_sc7786236	primitive streak		sc7785954	0
SS_sc7786242	primitive streak		sc7785955	0
SS_sc7786246	primitive streak		sc7785956	0
SS_sc7786248	primitive streak		sc7785958	0
SS_sc7786253	primitive streak		sc7785959	0
SS_sc7786254	primitive streak		sc7785960	0
SS_sc7786259	primitive streak		sc7785961	0
SS_sc7786263	primitive streak		sc7785962	4.62815
SS_sc7786266	primitive streak		sc7785963	0
SS_sc7786267	primitive streak		sc7785964	0
SS_sc7786268	primitive streak		sc7785965	0
SS_sc7786274	primitive streak		sc7785966	0
SS_sc7786276	primitive streak		sc7785967	0
SS_sc7786277	primitive streak		sc7785968	0
SS_sc7786278	primitive streak		sc7785969	0
SS_sc7786279	primitive streak		sc7785970	0
SS_sc7786282	primitive streak		sc7785971	0
SS_sc7786283	primitive streak		sc7785972	0
SS_sc7786290	primitive streak		sc7785973	0
SS_sc7786291	primitive streak		sc7785976	0
SS_sc7786293	primitive streak		sc7785980	0
SS_sc7786296	primitive streak		sc7785981	0
SS_sc7786303	primitive streak		sc7785982	144.62
SS_sc7786305	primitive streak		sc7785983	73.1315
SS_sc7786307	primitive streak		sc7785985	0
SS_sc7786310	primitive streak		sc7785990	0
SS_sc7786318	primitive streak		sc7785993	0
SS_sc7786320	primitive streak		sc7785994	18.6626
SS_sc7786321	primitive streak		sc7785995	0
SS_sc7786335	primitive streak		sc7785996	0
SS_sc7786337	primitive streak		sc7785997	0
SS_sc7786346	primitive streak		sc7785998	0
SS_sc7786348	primitive streak		sc7785999	3.14742
SS_sc7786358	primitive streak		sc7786001	0
SS_sc7786387	primitive streak		sc7786002	0
SS_sc7786390	primitive streak		sc7786005	0
SS_sc7786391	primitive streak		sc7786006	0
SS_sc7786393	primitive streak		sc7786007	0
SS_sc7786394	primitive streak		sc7786008	0
SS_sc7786404	primitive streak		sc7786009	0
SS_sc7786406	primitive streak		sc7786010	0
SS_sc7786407	primitive streak		sc7786011	0
SS_sc7786428	primitive streak		sc7786012	0
SS_sc7786431	primitive streak		sc7786013	0
SS_sc7786434	primitive streak		sc7786014	0
SS_sc7786488	primitive streak		sc7786015	0
SS_sc7786507	primitive streak		sc7786016	0
SS_sc7786588	primitive streak		sc7786018	0
SS_sc7786675	primitive streak		sc7786020	0
SS_sc7788020	primitive streak		sc7786021	0
SS_sc7788043	primitive streak		sc7786023	0
SS_sc7788050	primitive streak		sc7786024	0
SS_sc7788070	primitive streak		sc7786029	0
SS_sc7788072	primitive streak		sc7786034	0
SS_sc7788093	primitive streak		sc7786039	0
SS_sc7788094	primitive streak		sc7786040	0
SS_sc7788095	primitive streak		sc7786041	0
SS_sc7788099	primitive streak		sc7786063	0
SS_sc7788101	primitive streak		sc7786068	0
SS_sc7788102	primitive streak		sc7786070	0
SS_sc7788116	primitive streak		sc7786075	0
SS_sc7788121	primitive streak		sc7786076	0
SS_sc7788122	primitive streak		sc7786077	0
SS_sc7788125	primitive streak		sc7786078	0
SS_sc7788138	primitive streak		sc7786081	0
SS_sc7788140	primitive streak		sc7786084	0
SS_sc7788143	primitive streak		sc7786089	0
SS_sc7788147	primitive streak		sc7786092	0
SS_sc7788162	primitive streak		sc7786094	0
SS_sc7788163	primitive streak		sc7786095	0
SS_sc7788166	primitive streak		sc7786096	0
SS_sc7788171	primitive streak		sc7786098	0
SS_sc7788189	primitive streak		sc7786099	0
SS_sc7788191	primitive streak		sc7786101	0
SS_sc7788192	primitive streak		sc7786102	0
SS_sc7788197	primitive streak		sc7786104	0
SS_sc7788199	primitive streak		sc7786105	0
SS_sc7788214	primitive streak		sc7786106	0
SS_sc7788223	primitive streak		sc7786109	0
SS_sc7788234	primitive streak		sc7786111	0
SS_sc7788235	primitive streak		sc7786112	0
SS_sc7788237	primitive streak		sc7786113	0
SS_sc7788240	primitive streak		sc7786114	0
SS_sc7788241	primitive streak		sc7786115	0
SS_sc7788242	primitive streak		sc7786116	0
SS_sc7788246	primitive streak		sc7786118	0
SS_sc7788259	primitive streak		sc7786119	0
SS_sc7788270	primitive streak		sc7786120	0
SS_sc7788284	primitive streak		sc7786121	0
SS_sc7788291	primitive streak		sc7786122	0
SS_sc7788294	primitive streak		sc7786123	0
SS_sc7788307	primitive streak		sc7786125	0
SS_sc7788313	primitive streak		sc7786126	0
SS_sc7788314	primitive streak		sc7786128	0
SS_sc7788319	primitive streak		sc7786130	5.99347
SS_sc7788336	primitive streak		sc7786133	0
SS_sc7788357	primitive streak		sc7786134	0
SS_sc7788358	primitive streak		sc7786136	0
SS_sc7788359	primitive streak		sc7786137	0
SS_sc7788363	primitive streak		sc7786138	0
SS_sc7788364	primitive streak		sc7786139	0
SS_sc7788366	primitive streak		sc7786140	0
SS_sc7788379	primitive streak		sc7786142	0
SS_sc7788385	primitive streak		sc7786143	0
SS_sc7788390	primitive streak		sc7786144	0
SS_sc7785294	advanced mesoderm		sc7786145	0
SS_sc7785318	advanced mesoderm		sc7786146	13.0087
SS_sc7785389	advanced mesoderm		sc7786147	0
SS_sc7785413	advanced mesoderm		sc7786149	0
SS_sc7785436	advanced mesoderm		sc7786150	0
SS_sc7785437	advanced mesoderm		sc7786152	6.6664
SS_sc7785512	advanced mesoderm		sc7786153	0
SS_sc7785581	advanced mesoderm		sc7786154	0
SS_sc7785587	advanced mesoderm		sc7786156	0
SS_sc7785589	advanced mesoderm		sc7786158	8.17204
SS_sc7785605	advanced mesoderm		sc7786159	0
SS_sc7785606	advanced mesoderm		sc7786160	0
SS_sc7785653	advanced mesoderm		sc7786161	0
SS_sc7785663	advanced mesoderm		sc7786162	0
SS_sc7785692	advanced mesoderm		sc7786163	0
SS_sc7785708	advanced mesoderm		sc7786164	0
SS_sc7785712	advanced mesoderm		sc7786165	0
SS_sc7785717	advanced mesoderm		sc7786166	0
SS_sc7785718	advanced mesoderm		sc7786167	0
SS_sc7785720	advanced mesoderm		sc7786169	0
SS_sc7785769	advanced mesoderm		sc7786171	0
SS_sc7785780	advanced mesoderm		sc7786172	0
SS_sc7785789	advanced mesoderm		sc7786174	0
SS_sc7785804	advanced mesoderm		sc7786175	0
SS_sc7785813	advanced mesoderm		sc7786177	0
SS_sc7785847	advanced mesoderm		sc7786178	0
SS_sc7785853	advanced mesoderm		sc7786179	0
SS_sc7785855	advanced mesoderm		sc7786180	0
SS_sc7785867	advanced mesoderm		sc7786181	0
SS_sc7785891	advanced mesoderm		sc7786182	0
SS_sc7785922	advanced mesoderm		sc7786183	0
SS_sc7785927	advanced mesoderm		sc7786184	0
SS_sc7785954	advanced mesoderm		sc7786185	47.6515
SS_sc7785959	advanced mesoderm		sc7786186	0
SS_sc7785973	advanced mesoderm		sc7786187	0
SS_sc7785990	advanced mesoderm		sc7786188	0
SS_sc7785998	advanced mesoderm		sc7786189	21.6578
SS_sc7786005	advanced mesoderm		sc7786190	0
SS_sc7786011	advanced mesoderm		sc7786192	0
SS_sc7786075	advanced mesoderm		sc7786193	0
SS_sc7786077	advanced mesoderm		sc7786194	0
SS_sc7786084	advanced mesoderm		sc7786196	0
SS_sc7786095	advanced mesoderm		sc7786197	0
SS_sc7786099	advanced mesoderm		sc7786198	0
SS_sc7786106	advanced mesoderm		sc7786199	0
SS_sc7786115	advanced mesoderm		sc7786200	0
SS_sc7786116	advanced mesoderm		sc7786202	0
SS_sc7786120	advanced mesoderm		sc7786203	0
SS_sc7786122	advanced mesoderm		sc7786204	0
SS_sc7786126	advanced mesoderm		sc7786210	0
SS_sc7786138	advanced mesoderm		sc7786211	0
SS_sc7786139	advanced mesoderm		sc7786212	0
SS_sc7786150	advanced mesoderm		sc7786216	0
SS_sc7786152	advanced mesoderm		sc7786218	0
SS_sc7786162	advanced mesoderm		sc7786219	0
SS_sc7786166	advanced mesoderm		sc7786220	0
SS_sc7786167	advanced mesoderm		sc7786221	17.7326
SS_sc7786182	advanced mesoderm		sc7786222	0
SS_sc7786190	advanced mesoderm		sc7786223	0
SS_sc7786193	advanced mesoderm		sc7786224	9.37596
SS_sc7786211	advanced mesoderm		sc7786225	0
SS_sc7786216	advanced mesoderm		sc7786226	0
SS_sc7786235	advanced mesoderm		sc7786227	0
SS_sc7786237	advanced mesoderm		sc7786228	0
SS_sc7786250	advanced mesoderm		sc7786229	0
SS_sc7786262	advanced mesoderm		sc7786232	0
SS_sc7786284	advanced mesoderm		sc7786233	0
SS_sc7786285	advanced mesoderm		sc7786234	0
SS_sc7786294	advanced mesoderm		sc7786235	0
SS_sc7786299	advanced mesoderm		sc7786236	0
SS_sc7786308	advanced mesoderm		sc7786237	0
SS_sc7786314	advanced mesoderm		sc7786238	0
SS_sc7786331	advanced mesoderm		sc7786239	0
SS_sc7786332	advanced mesoderm		sc7786240	0
SS_sc7786343	advanced mesoderm		sc7786241	35.2418
SS_sc7786345	advanced mesoderm		sc7786242	0
SS_sc7786347	advanced mesoderm		sc7786243	0
SS_sc7786353	advanced mesoderm		sc7786244	0
SS_sc7786380	advanced mesoderm		sc7786246	0
SS_sc7786396	advanced mesoderm		sc7786248	0
SS_sc7786409	advanced mesoderm		sc7786250	26.8482
SS_sc7786413	advanced mesoderm		sc7786251	0
SS_sc7786415	advanced mesoderm		sc7786253	0
SS_sc7786416	advanced mesoderm		sc7786254	0
SS_sc7786418	advanced mesoderm		sc7786255	0
SS_sc7786420	advanced mesoderm		sc7786256	0
SS_sc7786425	advanced mesoderm		sc7786257	0
SS_sc7786427	advanced mesoderm		sc7786258	0
SS_sc7786432	advanced mesoderm		sc7786259	0
SS_sc7786439	advanced mesoderm		sc7786260	0
SS_sc7786470	advanced mesoderm		sc7786261	0.550127
SS_sc7786500	advanced mesoderm		sc7786262	0
SS_sc7786526	advanced mesoderm		sc7786263	0
SS_sc7786532	advanced mesoderm		sc7786264	0
SS_sc7786536	advanced mesoderm		sc7786265	32.4582
SS_sc7786537	advanced mesoderm		sc7786266	0
SS_sc7786541	advanced mesoderm		sc7786267	0
SS_sc7786553	advanced mesoderm		sc7786268	0
SS_sc7786561	advanced mesoderm		sc7786269	0
SS_sc7786581	advanced mesoderm		sc7786270	0
SS_sc7786582	advanced mesoderm		sc7786272	0
SS_sc7786590	advanced mesoderm		sc7786273	0
SS_sc7786596	advanced mesoderm		sc7786274	0
SS_sc7786597	advanced mesoderm		sc7786275	0
SS_sc7786605	advanced mesoderm		sc7786276	0
SS_sc7786610	advanced mesoderm		sc7786277	0
SS_sc7786613	advanced mesoderm		sc7786278	0
SS_sc7786617	advanced mesoderm		sc7786279	0
SS_sc7786621	advanced mesoderm		sc7786282	0
SS_sc7786624	advanced mesoderm		sc7786283	0
SS_sc7786625	advanced mesoderm		sc7786284	0
SS_sc7786630	advanced mesoderm		sc7786285	0
SS_sc7786636	advanced mesoderm		sc7786287	0
SS_sc7786637	advanced mesoderm		sc7786288	0
SS_sc7786651	advanced mesoderm		sc7786290	0
SS_sc7786657	advanced mesoderm		sc7786291	0
SS_sc7786658	advanced mesoderm		sc7786292	0
SS_sc7786695	advanced mesoderm		sc7786293	0
SS_sc7786706	advanced mesoderm		sc7786294	0
SS_sc7786710	advanced mesoderm		sc7786296	0
SS_sc7786716	advanced mesoderm		sc7786297	0
SS_sc7786720	advanced mesoderm		sc7786298	0
SS_sc7786723	advanced mesoderm		sc7786299	10.4098
SS_sc7786726	advanced mesoderm		sc7786300	0
SS_sc7786730	advanced mesoderm		sc7786301	0
SS_sc7786741	advanced mesoderm		sc7786303	0
SS_sc7786747	advanced mesoderm		sc7786304	0
SS_sc7786762	advanced mesoderm		sc7786305	0
SS_sc7786764	advanced mesoderm		sc7786306	0
SS_sc7786765	advanced mesoderm		sc7786307	0
SS_sc7786768	advanced mesoderm		sc7786308	0
SS_sc7786771	advanced mesoderm		sc7786309	0
SS_sc7786779	advanced mesoderm		sc7786310	0
SS_sc7786785	advanced mesoderm		sc7786312	0
SS_sc7786794	advanced mesoderm		sc7786314	0
SS_sc7786806	advanced mesoderm		sc7786315	0.653931
SS_sc7786807	advanced mesoderm		sc7786316	0
SS_sc7786812	advanced mesoderm		sc7786317	0
SS_sc7786820	advanced mesoderm		sc7786318	0
SS_sc7786821	advanced mesoderm		sc7786319	0
SS_sc7786823	advanced mesoderm		sc7786320	1.20941
SS_sc7788027	advanced mesoderm		sc7786321	0
SS_sc7788028	advanced mesoderm		sc7786322	0
SS_sc7788049	advanced mesoderm		sc7786323	0
SS_sc7788052	advanced mesoderm		sc7786324	0
SS_sc7788077	advanced mesoderm		sc7786326	0
SS_sc7788092	advanced mesoderm		sc7786327	0
SS_sc7788097	advanced mesoderm		sc7786328	0
SS_sc7788117	advanced mesoderm		sc7786329	0
SS_sc7788126	advanced mesoderm		sc7786331	13.8323
SS_sc7788149	advanced mesoderm		sc7786332	0
SS_sc7788164	advanced mesoderm		sc7786333	0
SS_sc7788169	advanced mesoderm		sc7786335	0
SS_sc7788174	advanced mesoderm		sc7786336	0
SS_sc7788175	advanced mesoderm		sc7786337	0
SS_sc7788187	advanced mesoderm		sc7786338	0
SS_sc7788194	advanced mesoderm		sc7786340	0
SS_sc7788262	advanced mesoderm		sc7786341	0
SS_sc7788286	advanced mesoderm		sc7786342	0
SS_sc7788290	advanced mesoderm		sc7786343	0
SS_sc7788292	advanced mesoderm		sc7786345	0
SS_sc7788318	advanced mesoderm		sc7786346	0
SS_sc7788333	advanced mesoderm		sc7786347	0
SS_sc7788342	advanced mesoderm		sc7786348	0
SS_sc7785316	epiblast cell		sc7786351	0
SS_sc7785317	epiblast cell		sc7786353	0
SS_sc7785341	epiblast cell		sc7786355	22.0562
SS_sc7785484	epiblast cell		sc7786358	0
SS_sc7785514	epiblast cell		sc7786361	0
SS_sc7785516	epiblast cell		sc7786369	0
SS_sc7785540	epiblast cell		sc7786370	0
SS_sc7785559	epiblast cell		sc7786375	0.599476
SS_sc7785561	epiblast cell		sc7786380	0
SS_sc7785608	epiblast cell		sc7786382	21.8169
SS_sc7785609	epiblast cell		sc7786383	0
SS_sc7785612	epiblast cell		sc7786386	0
SS_sc7785613	epiblast cell		sc7786387	0
SS_sc7785632	epiblast cell		sc7786388	0
SS_sc7785636	epiblast cell		sc7786389	5.06355
SS_sc7785654	epiblast cell		sc7786390	0
SS_sc7785657	epiblast cell		sc7786391	0
SS_sc7785700	epiblast cell		sc7786392	11.9611
SS_sc7785706	epiblast cell		sc7786393	0
SS_sc7785724	epiblast cell		sc7786394	0
SS_sc7785733	epiblast cell		sc7786396	0
SS_sc7785763	epiblast cell		sc7786397	0
SS_sc7785766	epiblast cell		sc7786398	0
SS_sc7785771	epiblast cell		sc7786401	0
SS_sc7785778	epiblast cell		sc7786402	0
SS_sc7785784	epiblast cell		sc7786403	14.2934
SS_sc7785788	epiblast cell		sc7786404	0
SS_sc7785807	epiblast cell		sc7786405	0
SS_sc7785818	epiblast cell		sc7786406	0
SS_sc7785821	epiblast cell		sc7786407	0
SS_sc7785826	epiblast cell		sc7786408	0
SS_sc7785830	epiblast cell		sc7786409	0
SS_sc7785845	epiblast cell		sc7786410	0
SS_sc7785858	epiblast cell		sc7786411	0
SS_sc7785866	epiblast cell		sc7786413	0
SS_sc7785889	epiblast cell		sc7786414	0
SS_sc7785918	epiblast cell		sc7786415	6.01261
SS_sc7785925	epiblast cell		sc7786416	21.8571
SS_sc7785934	epiblast cell		sc7786417	0
SS_sc7785945	epiblast cell		sc7786418	0
SS_sc7785955	epiblast cell		sc7786420	0
SS_sc7785965	epiblast cell		sc7786421	0
SS_sc7785966	epiblast cell		sc7786423	0
SS_sc7785969	epiblast cell		sc7786425	28.9626
SS_sc7785972	epiblast cell		sc7786427	0
SS_sc7785981	epiblast cell		sc7786428	0
SS_sc7786012	epiblast cell		sc7786430	0
SS_sc7786015	epiblast cell		sc7786431	0
SS_sc7786021	epiblast cell		sc7786432	0
SS_sc7786040	epiblast cell		sc7786434	0
SS_sc7786076	epiblast cell		sc7786439	0
SS_sc7786109	epiblast cell		sc7786440	0
SS_sc7786118	epiblast cell		sc7786445	0
SS_sc7786153	epiblast cell		sc7786450	0
SS_sc7786164	epiblast cell		sc7786456	0
SS_sc7786165	epiblast cell		sc7786466	57.9323
SS_sc7786172	epiblast cell		sc7786469	0
SS_sc7786178	epiblast cell		sc7786470	29.695
SS_sc7786210	epiblast cell		sc7786473	0
SS_sc7786212	epiblast cell		sc7786474	0
SS_sc7786218	epiblast cell		sc7786476	0
SS_sc7786238	epiblast cell		sc7786477	0
SS_sc7786256	epiblast cell		sc7786479	0
SS_sc7786288	epiblast cell		sc7786480	0
SS_sc7786292	epiblast cell		sc7786482	0
SS_sc7786301	epiblast cell		sc7786485	0
SS_sc7786304	epiblast cell		sc7786487	0
SS_sc7786327	epiblast cell		sc7786488	0
SS_sc7786336	epiblast cell		sc7786490	21.5959
SS_sc7786338	epiblast cell		sc7786492	0
SS_sc7786340	epiblast cell		sc7786493	0
SS_sc7786361	epiblast cell		sc7786494	0
SS_sc7786369	epiblast cell		sc7786495	7.23741
SS_sc7786370	epiblast cell		sc7786496	0
SS_sc7786397	epiblast cell		sc7786497	1.34221
SS_sc7786405	epiblast cell		sc7786498	0
SS_sc7786411	epiblast cell		sc7786499	0
SS_sc7786440	epiblast cell		sc7786500	0
SS_sc7786445	epiblast cell		sc7786501	22.0473
SS_sc7786476	epiblast cell		sc7786502	45.0765
SS_sc7786479	epiblast cell		sc7786503	0
SS_sc7786487	epiblast cell		sc7786504	0
SS_sc7786496	epiblast cell		sc7786505	22.6802
SS_sc7786499	epiblast cell		sc7786506	0
SS_sc7786511	epiblast cell		sc7786507	0
SS_sc7786517	epiblast cell		sc7786508	0
SS_sc7786524	epiblast cell		sc7786511	0
SS_sc7786533	epiblast cell		sc7786512	0
SS_sc7786542	epiblast cell		sc7786513	0
SS_sc7786544	epiblast cell		sc7786514	25.7774
SS_sc7786560	epiblast cell		sc7786515	0
SS_sc7786569	epiblast cell		sc7786517	0
SS_sc7786576	epiblast cell		sc7786518	0
SS_sc7786579	epiblast cell		sc7786519	0
SS_sc7786600	epiblast cell		sc7786520	0
SS_sc7786606	epiblast cell		sc7786522	0
SS_sc7786609	epiblast cell		sc7786523	0
SS_sc7786616	epiblast cell		sc7786524	0
SS_sc7786618	epiblast cell		sc7786525	0
SS_sc7786628	epiblast cell		sc7786526	8.70059
SS_sc7786659	epiblast cell		sc7786527	0
SS_sc7786681	epiblast cell		sc7786532	2.96182
SS_sc7786684	epiblast cell		sc7786533	0
SS_sc7786690	epiblast cell		sc7786534	0
SS_sc7786692	epiblast cell		sc7786535	0
SS_sc7786698	epiblast cell		sc7786536	0
SS_sc7786699	epiblast cell		sc7786537	0
SS_sc7786707	epiblast cell		sc7786538	0
SS_sc7786708	epiblast cell		sc7786540	0
SS_sc7786709	epiblast cell		sc7786541	0
SS_sc7786718	epiblast cell		sc7786542	0
SS_sc7786734	epiblast cell		sc7786543	0.581259
SS_sc7786736	epiblast cell		sc7786544	0
SS_sc7786737	epiblast cell		sc7786545	8.27438
SS_sc7786740	epiblast cell		sc7786547	0
SS_sc7786749	epiblast cell		sc7786549	0
SS_sc7786784	epiblast cell		sc7786550	5.74419
SS_sc7786808	epiblast cell		sc7786553	0
SS_sc7786818	epiblast cell		sc7786554	0
SS_sc7788026	epiblast cell		sc7786555	0
SS_sc7788030	epiblast cell		sc7786556	0
SS_sc7788031	epiblast cell		sc7786558	0
SS_sc7788053	epiblast cell		sc7786560	0
SS_sc7788054	epiblast cell		sc7786561	0
SS_sc7788103	epiblast cell		sc7786566	16.0373
SS_sc7788172	epiblast cell		sc7786567	0
SS_sc7788173	epiblast cell		sc7786568	29.5536
SS_sc7788186	epiblast cell		sc7786569	0
SS_sc7788190	epiblast cell		sc7786570	0
SS_sc7788218	epiblast cell		sc7786573	0
SS_sc7788339	epiblast cell		sc7786574	0
SS_sc7788384	epiblast cell		sc7786575	0
SS_sc7788388	epiblast cell		sc7786576	0
SS_sc7785365	ectodermal cell		sc7786579	0
SS_sc7785390	ectodermal cell		sc7786580	0
SS_sc7785509	ectodermal cell		sc7786581	0
SS_sc7785534	ectodermal cell		sc7786582	64.0184
SS_sc7785584	ectodermal cell		sc7786585	0
SS_sc7785604	ectodermal cell		sc7786586	0
SS_sc7785652	ectodermal cell		sc7786587	0
SS_sc7785773	ectodermal cell		sc7786588	0
SS_sc7786114	ectodermal cell		sc7786589	7.31688
SS_sc7786287	ectodermal cell		sc7786590	1.54568
SS_sc7786485	ectodermal cell		sc7786591	0.86888
SS_sc7786493	ectodermal cell		sc7786594	0
SS_sc7786498	ectodermal cell		sc7786595	0.54553
SS_sc7786508	ectodermal cell		sc7786596	0
SS_sc7786522	ectodermal cell		sc7786597	0
SS_sc7786523	ectodermal cell		sc7786600	0
SS_sc7786535	ectodermal cell		sc7786601	0
SS_sc7786594	ectodermal cell		sc7786604	2.57083
SS_sc7786611	ectodermal cell		sc7786605	0
SS_sc7786661	ectodermal cell		sc7786606	3.08412
SS_sc7786670	ectodermal cell		sc7786609	0
SS_sc7786743	ectodermal cell		sc7786610	0
SS_sc7786744	ectodermal cell		sc7786611	0
SS_sc7786751	ectodermal cell		sc7786612	0
SS_sc7786763	ectodermal cell		sc7786613	0
SS_sc7786799	ectodermal cell		sc7786615	0
SS_sc7788042	ectodermal cell		sc7786616	0
SS_sc7788288	ectodermal cell		sc7786617	0
SS_sc7788381	ectodermal cell		sc7786618	0
SS_sc7785388	emergent mesoderm		sc7786619	56.8595
SS_sc7785438	emergent mesoderm		sc7786620	19.2063
SS_sc7785461	emergent mesoderm		sc7786621	0
SS_sc7785515	emergent mesoderm		sc7786623	0
SS_sc7785517	emergent mesoderm		sc7786624	17.768
SS_sc7785532	emergent mesoderm		sc7786625	0
SS_sc7785535	emergent mesoderm		sc7786627	0
SS_sc7785536	emergent mesoderm		sc7786628	0
SS_sc7785537	emergent mesoderm		sc7786630	0
SS_sc7785563	emergent mesoderm		sc7786631	12.4505
SS_sc7785607	emergent mesoderm		sc7786632	31.2842
SS_sc7785631	emergent mesoderm		sc7786634	37.6928
SS_sc7785633	emergent mesoderm		sc7786635	0
SS_sc7785666	emergent mesoderm		sc7786636	56.7847
SS_sc7785669	emergent mesoderm		sc7786637	0
SS_sc7785671	emergent mesoderm		sc7786640	0
SS_sc7785673	emergent mesoderm		sc7786641	0
SS_sc7785675	emergent mesoderm		sc7786642	20.6443
SS_sc7785676	emergent mesoderm		sc7786643	0
SS_sc7785707	emergent mesoderm		sc7786645	0
SS_sc7785713	emergent mesoderm		sc7786648	0
SS_sc7785714	emergent mesoderm		sc7786649	8.80476
SS_sc7785716	emergent mesoderm		sc7786651	0
SS_sc7785721	emergent mesoderm		sc7786655	0
SS_sc7785726	emergent mesoderm		sc7786656	0
SS_sc7785730	emergent mesoderm		sc7786657	18.0096
SS_sc7785731	emergent mesoderm		sc7786658	0
SS_sc7785732	emergent mesoderm		sc7786659	0
SS_sc7785754	emergent mesoderm		sc7786661	0
SS_sc7785757	emergent mesoderm		sc7786663	0
SS_sc7785760	emergent mesoderm		sc7786664	37.3518
SS_sc7785774	emergent mesoderm		sc7786665	0.536836
SS_sc7785776	emergent mesoderm		sc7786669	39.5794
SS_sc7785777	emergent mesoderm		sc7786670	0
SS_sc7785781	emergent mesoderm		sc7786671	7.72616
SS_sc7785794	emergent mesoderm		sc7786672	0
SS_sc7785806	emergent mesoderm		sc7786673	0.522173
SS_sc7785810	emergent mesoderm		sc7786674	57.3763
SS_sc7785811	emergent mesoderm		sc7786675	0
SS_sc7785814	emergent mesoderm		sc7786677	0
SS_sc7785817	emergent mesoderm		sc7786681	0
SS_sc7785831	emergent mesoderm		sc7786683	0
SS_sc7785840	emergent mesoderm		sc7786684	0
SS_sc7785841	emergent mesoderm		sc7786685	0
SS_sc7785860	emergent mesoderm		sc7786686	0
SS_sc7785863	emergent mesoderm		sc7786687	0
SS_sc7785865	emergent mesoderm		sc7786688	1.75297
SS_sc7785892	emergent mesoderm		sc7786690	0
SS_sc7785893	emergent mesoderm		sc7786692	0
SS_sc7785896	emergent mesoderm		sc7786693	1.65096
SS_sc7785904	emergent mesoderm		sc7786694	0
SS_sc7785939	emergent mesoderm		sc7786695	0.451811
SS_sc7785950	emergent mesoderm		sc7786698	2.93797
SS_sc7785953	emergent mesoderm		sc7786699	0
SS_sc7785956	emergent mesoderm		sc7786700	9.83715
SS_sc7785967	emergent mesoderm		sc7786702	0
SS_sc7785970	emergent mesoderm		sc7786706	0
SS_sc7785971	emergent mesoderm		sc7786707	0
SS_sc7785980	emergent mesoderm		sc7786708	0
SS_sc7785995	emergent mesoderm		sc7786709	0
SS_sc7785996	emergent mesoderm		sc7786710	0
SS_sc7785999	emergent mesoderm		sc7786712	0
SS_sc7786009	emergent mesoderm		sc7786713	5.92421
SS_sc7786024	emergent mesoderm		sc7786714	0
SS_sc7786092	emergent mesoderm		sc7786715	0
SS_sc7786096	emergent mesoderm		sc7786716	0
SS_sc7786098	emergent mesoderm		sc7786717	0
SS_sc7786104	emergent mesoderm		sc7786718	0
SS_sc7786113	emergent mesoderm		sc7786720	9.0644
SS_sc7786121	emergent mesoderm		sc7786721	1.31881
SS_sc7786128	emergent mesoderm		sc7786722	0
SS_sc7786130	emergent mesoderm		sc7786723	0
SS_sc7786142	emergent mesoderm		sc7786726	0
SS_sc7786143	emergent mesoderm		sc7786727	9.49181
SS_sc7786144	emergent mesoderm		sc7786728	13.7004
SS_sc7786154	emergent mesoderm		sc7786729	0
SS_sc7786169	emergent mesoderm		sc7786730	0
SS_sc7786171	emergent mesoderm		sc7786732	0
SS_sc7786177	emergent mesoderm		sc7786734	0
SS_sc7786184	emergent mesoderm		sc7786735	0
SS_sc7786185	emergent mesoderm		sc7786736	0
SS_sc7786189	emergent mesoderm		sc7786737	0
SS_sc7786199	emergent mesoderm		sc7786738	1.54196
SS_sc7786202	emergent mesoderm		sc7786740	0
SS_sc7786220	emergent mesoderm		sc7786741	0
SS_sc7786221	emergent mesoderm		sc7786742	0
SS_sc7786222	emergent mesoderm		sc7786743	0
SS_sc7786224	emergent mesoderm		sc7786744	0
SS_sc7786232	emergent mesoderm		sc7786746	0
SS_sc7786255	emergent mesoderm		sc7786747	0
SS_sc7786257	emergent mesoderm		sc7786749	0
SS_sc7786258	emergent mesoderm		sc7786750	0
SS_sc7786261	emergent mesoderm		sc7786751	0
SS_sc7786265	emergent mesoderm		sc7786755	1.22782
SS_sc7786273	emergent mesoderm		sc7786760	0
SS_sc7786275	emergent mesoderm		sc7786762	20.2343
SS_sc7786297	emergent mesoderm		sc7786763	0
SS_sc7786300	emergent mesoderm		sc7786764	0
SS_sc7786306	emergent mesoderm		sc7786765	0
SS_sc7786309	emergent mesoderm		sc7786768	0
SS_sc7786317	emergent mesoderm		sc7786771	0
SS_sc7786326	emergent mesoderm		sc7786773	0
SS_sc7786342	emergent mesoderm		sc7786774	0
SS_sc7786355	emergent mesoderm		sc7786776	0
SS_sc7786375	emergent mesoderm		sc7786777	18.1116
SS_sc7786382	emergent mesoderm		sc7786779	0
SS_sc7786386	emergent mesoderm		sc7786781	0
SS_sc7786388	emergent mesoderm		sc7786783	0
SS_sc7786398	emergent mesoderm		sc7786784	0
SS_sc7786401	emergent mesoderm		sc7786785	0
SS_sc7786403	emergent mesoderm		sc7786788	32.4885
SS_sc7786410	emergent mesoderm		sc7786789	0
SS_sc7786417	emergent mesoderm		sc7786790	0
SS_sc7786423	emergent mesoderm		sc7786793	0
SS_sc7786450	emergent mesoderm		sc7786794	0
SS_sc7786456	emergent mesoderm		sc7786796	0
SS_sc7786469	emergent mesoderm		sc7786799	0
SS_sc7786473	emergent mesoderm		sc7786800	0
SS_sc7786474	emergent mesoderm		sc7786801	53.5643
SS_sc7786480	emergent mesoderm		sc7786803	10.0059
SS_sc7786494	emergent mesoderm		sc7786806	10.5485
SS_sc7786503	emergent mesoderm		sc7786807	0
SS_sc7786512	emergent mesoderm		sc7786808	0
SS_sc7786527	emergent mesoderm		sc7786811	0
SS_sc7786534	emergent mesoderm		sc7786812	0
SS_sc7786538	emergent mesoderm		sc7786816	0
SS_sc7786554	emergent mesoderm		sc7786818	12.5091
SS_sc7786555	emergent mesoderm		sc7786819	0
SS_sc7786556	emergent mesoderm		sc7786820	0
SS_sc7786558	emergent mesoderm		sc7786821	0
SS_sc7786574	emergent mesoderm		sc7786823	0
SS_sc7786585	emergent mesoderm		sc7786824	0
SS_sc7786595	emergent mesoderm		sc7788020	28.7529
SS_sc7786627	emergent mesoderm		sc7788021	0
SS_sc7786631	emergent mesoderm		sc7788026	0
SS_sc7786635	emergent mesoderm		sc7788027	1.06714
SS_sc7786640	emergent mesoderm		sc7788028	0
SS_sc7786642	emergent mesoderm		sc7788030	0
SS_sc7786645	emergent mesoderm		sc7788031	0
SS_sc7786663	emergent mesoderm		sc7788042	0
SS_sc7786665	emergent mesoderm		sc7788043	0
SS_sc7786683	emergent mesoderm		sc7788044	0
SS_sc7786693	emergent mesoderm		sc7788048	0
SS_sc7786702	emergent mesoderm		sc7788049	0
SS_sc7786717	emergent mesoderm		sc7788050	0
SS_sc7786735	emergent mesoderm		sc7788052	0
SS_sc7786738	emergent mesoderm		sc7788053	0
SS_sc7786750	emergent mesoderm		sc7788054	0
SS_sc7786777	emergent mesoderm		sc7788055	0
SS_sc7786781	emergent mesoderm		sc7788067	0
SS_sc7786788	emergent mesoderm		sc7788068	0
SS_sc7786793	emergent mesoderm		sc7788069	0
SS_sc7788021	emergent mesoderm		sc7788070	0
SS_sc7788044	emergent mesoderm		sc7788071	0
SS_sc7788048	emergent mesoderm		sc7788072	0
SS_sc7788055	emergent mesoderm		sc7788074	15.5155
SS_sc7788067	emergent mesoderm		sc7788075	0
SS_sc7788068	emergent mesoderm		sc7788076	0
SS_sc7788069	emergent mesoderm		sc7788077	0
SS_sc7788074	emergent mesoderm		sc7788079	0
SS_sc7788096	emergent mesoderm		sc7788090	0
SS_sc7788098	emergent mesoderm		sc7788091	0
SS_sc7788120	emergent mesoderm		sc7788092	0
SS_sc7788124	emergent mesoderm		sc7788093	0
SS_sc7788127	emergent mesoderm		sc7788094	0
SS_sc7788144	emergent mesoderm		sc7788095	0
SS_sc7788150	emergent mesoderm		sc7788096	0
SS_sc7788188	emergent mesoderm		sc7788097	0
SS_sc7788213	emergent mesoderm		sc7788098	0
SS_sc7788221	emergent mesoderm		sc7788099	0
SS_sc7788236	emergent mesoderm		sc7788101	0
SS_sc7788239	emergent mesoderm		sc7788102	0
SS_sc7788244	emergent mesoderm		sc7788103	0
SS_sc7788247	emergent mesoderm		sc7788116	0
SS_sc7788258	emergent mesoderm		sc7788117	0
SS_sc7788260	emergent mesoderm		sc7788118	0
SS_sc7788266	emergent mesoderm		sc7788120	0
SS_sc7788309	emergent mesoderm		sc7788121	0
SS_sc7788330	emergent mesoderm		sc7788122	0
SS_sc7788332	emergent mesoderm		sc7788123	0
SS_sc7788334	emergent mesoderm		sc7788124	0
SS_sc7788338	emergent mesoderm		sc7788125	0
SS_sc7788343	emergent mesoderm		sc7788126	0
SS_sc7788360	emergent mesoderm		sc7788127	0
SS_sc7788383	emergent mesoderm		sc7788138	0
SS_sc7785668	nascent mesoderm		sc7788139	0
SS_sc7785670	nascent mesoderm		sc7788140	0
SS_sc7785682	nascent mesoderm		sc7788141	0
SS_sc7785684	nascent mesoderm		sc7788142	23.3199
SS_sc7785690	nascent mesoderm		sc7788143	0
SS_sc7785691	nascent mesoderm		sc7788144	25.705
SS_sc7785693	nascent mesoderm		sc7788146	0
SS_sc7785702	nascent mesoderm		sc7788147	0
SS_sc7785715	nascent mesoderm		sc7788149	0
SS_sc7785719	nascent mesoderm		sc7788150	0
SS_sc7785722	nascent mesoderm		sc7788151	0
SS_sc7785723	nascent mesoderm		sc7788162	0
SS_sc7785739	nascent mesoderm		sc7788163	0
SS_sc7785762	nascent mesoderm		sc7788164	0
SS_sc7785764	nascent mesoderm		sc7788166	0
SS_sc7785824	nascent mesoderm		sc7788168	0
SS_sc7785838	nascent mesoderm		sc7788169	0
SS_sc7785839	nascent mesoderm		sc7788171	0
SS_sc7785852	nascent mesoderm		sc7788172	0
SS_sc7785868	nascent mesoderm		sc7788173	0
SS_sc7785869	nascent mesoderm		sc7788174	0
SS_sc7785874	nascent mesoderm		sc7788175	0
SS_sc7785876	nascent mesoderm		sc7788186	0
SS_sc7785897	nascent mesoderm		sc7788187	0
SS_sc7785898	nascent mesoderm		sc7788188	0
SS_sc7785900	nascent mesoderm		sc7788189	0
SS_sc7785901	nascent mesoderm		sc7788190	0
SS_sc7785907	nascent mesoderm		sc7788191	0
SS_sc7785909	nascent mesoderm		sc7788192	0
SS_sc7785911	nascent mesoderm		sc7788194	0
SS_sc7785932	nascent mesoderm		sc7788197	0
SS_sc7785933	nascent mesoderm		sc7788198	0
SS_sc7785962	nascent mesoderm		sc7788199	0
SS_sc7785963	nascent mesoderm		sc7788210	0
SS_sc7785968	nascent mesoderm		sc7788213	0
SS_sc7786006	nascent mesoderm		sc7788214	0
SS_sc7786008	nascent mesoderm		sc7788215	0
SS_sc7786010	nascent mesoderm		sc7788216	0
SS_sc7786063	nascent mesoderm		sc7788218	0
SS_sc7786070	nascent mesoderm		sc7788220	0
SS_sc7786089	nascent mesoderm		sc7788221	0
SS_sc7786094	nascent mesoderm		sc7788223	0
SS_sc7786101	nascent mesoderm		sc7788234	0
SS_sc7786174	nascent mesoderm		sc7788235	0
SS_sc7786180	nascent mesoderm		sc7788236	0
SS_sc7786200	nascent mesoderm		sc7788237	0
SS_sc7786219	nascent mesoderm		sc7788238	0
SS_sc7786229	nascent mesoderm		sc7788239	0
SS_sc7786239	nascent mesoderm		sc7788240	0
SS_sc7786240	nascent mesoderm		sc7788241	0
SS_sc7786241	nascent mesoderm		sc7788242	0
SS_sc7786243	nascent mesoderm		sc7788244	0
SS_sc7786270	nascent mesoderm		sc7788246	0
SS_sc7786298	nascent mesoderm		sc7788247	0
SS_sc7786312	nascent mesoderm		sc7788258	3.71623
SS_sc7786315	nascent mesoderm		sc7788259	0
SS_sc7786322	nascent mesoderm		sc7788260	0
SS_sc7786323	nascent mesoderm		sc7788261	0
SS_sc7786324	nascent mesoderm		sc7788262	0
SS_sc7786328	nascent mesoderm		sc7788265	0
SS_sc7786329	nascent mesoderm		sc7788266	0
SS_sc7786333	nascent mesoderm		sc7788267	19.9619
SS_sc7786341	nascent mesoderm		sc7788269	0
SS_sc7786389	nascent mesoderm		sc7788270	39.2509
SS_sc7786392	nascent mesoderm		sc7788282	0
SS_sc7786408	nascent mesoderm		sc7788283	0
SS_sc7786421	nascent mesoderm		sc7788284	0
SS_sc7786430	nascent mesoderm		sc7788285	0
SS_sc7788071	nascent mesoderm		sc7788286	0
SS_sc7788075	nascent mesoderm		sc7788288	0
SS_sc7788079	nascent mesoderm		sc7788289	0
SS_sc7788090	nascent mesoderm		sc7788290	0
SS_sc7788123	nascent mesoderm		sc7788291	0
SS_sc7788139	nascent mesoderm		sc7788292	0
SS_sc7788142	nascent mesoderm		sc7788293	0
SS_sc7788146	nascent mesoderm		sc7788294	0
SS_sc7788151	nascent mesoderm		sc7788295	0
SS_sc7788168	nascent mesoderm		sc7788306	0
SS_sc7788198	nascent mesoderm		sc7788307	0
SS_sc7788216	nascent mesoderm		sc7788308	0
SS_sc7788220	nascent mesoderm		sc7788309	0
SS_sc7788238	nascent mesoderm		sc7788311	0
SS_sc7788261	nascent mesoderm		sc7788313	0
SS_sc7788267	nascent mesoderm		sc7788314	0
SS_sc7788282	nascent mesoderm		sc7788315	0
SS_sc7788283	nascent mesoderm		sc7788318	0
SS_sc7788285	nascent mesoderm		sc7788319	0
SS_sc7788289	nascent mesoderm		sc7788330	0
SS_sc7788293	nascent mesoderm		sc7788331	0
SS_sc7788295	nascent mesoderm		sc7788332	8.53287
SS_sc7788306	nascent mesoderm		sc7788333	0
SS_sc7788311	nascent mesoderm		sc7788334	0
SS_sc7788315	nascent mesoderm		sc7788336	0
SS_sc7788331	nascent mesoderm		sc7788337	0
SS_sc7788341	nascent mesoderm		sc7788338	0
SS_sc7788355	nascent mesoderm		sc7788339	0
SS_sc7788362	nascent mesoderm		sc7788340	0
SS_sc7788391	nascent mesoderm		sc7788341	0
SS_sc7785685	axial mesoderm		sc7788342	1.83977
SS_sc7785761	axial mesoderm		sc7788343	0
SS_sc7785767	axial mesoderm		sc7788354	0
SS_sc7785768	axial mesoderm		sc7788355	0
SS_sc7785812	axial mesoderm		sc7788357	0
SS_sc7785815	axial mesoderm		sc7788358	0
SS_sc7785837	axial mesoderm		sc7788359	0
SS_sc7785862	axial mesoderm		sc7788360	0
SS_sc7785872	axial mesoderm		sc7788362	0
SS_sc7785960	axial mesoderm		sc7788363	0
SS_sc7785961	axial mesoderm		sc7788364	0
SS_sc7785985	axial mesoderm		sc7788366	0
SS_sc7786007	axial mesoderm		sc7788367	0
SS_sc7786225	axial mesoderm		sc7788379	0
SS_sc7786251	axial mesoderm		sc7788380	0
SS_sc7786260	axial mesoderm		sc7788381	0
SS_sc7786351	axial mesoderm		sc7788383	0
SS_sc7786402	axial mesoderm		sc7788384	0
SS_sc7788076	axial mesoderm		sc7788385	0
SS_sc7788091	axial mesoderm		sc7788387	0
SS_sc7788141	axial mesoderm		sc7788388	0
SS_sc7788210	axial mesoderm		sc7788390	14.6809
SS_sc7788354	axial mesoderm		sc7788391	0

## Sheet: Extended Data Fig. 2d
Source data: gene expression analysis in a human gastrulating embryo.
Extended Data Fig. 2d
cell_id	type	DKK1	RSPO3	AFP	BMP2	BMP4	BMP7
sc7785292	Hyp	0	7.03525	0	0	0	0
sc7785309	YS	0	0	11.2038	7.4475	0	0
sc7785328	YS	0	0	14.9232	0	0	0
sc7785329	YS	0	0	13.2381	1.45077	0	0
sc7785332	YS	0	0	14.2013	0	0	0
sc7785340	Hyp	0	7.181	11.2396	5.52417	0	0
sc7785357	YS	0	0	14.2949	0	0	0
sc7785359	YS	0	0	13.1805	0	0	0
sc7785364	DE	0	0	0	0	7.01089	0
sc7785366	Hyp	0	7.58493	1.89802	4.71073	5.27948	4.30816
sc7785376	YS	0	0	11.995	0	0	0
sc7785384	YS	0	0	14.9172	0	0	0
sc7785385	YS	0	6.20356	11.5277	4.06192	0	0
sc7785412	DE	3.32741	0	0	0	0	5.0912
sc7785427	YS	0	0	14.2413	0	0	0
sc7785428	YS	0	0	13.208	0	0	5.16481
sc7785475	YS	0	7.54995	12.1194	5.66828	0	0
sc7785478	YS	0	0	15.014	0	0	0
sc7785485	DE	7.27629	0	0	0	0	4.53749
sc7785486	DE	4.80062	6.24647	1.62018	0	0	3.9658
sc7785499	YS	0	0	15.0381	0	0	0
sc7785502	YS	0	9.05848	11.4592	3.85518	0	0
sc7785506	YS	0	0	15.2052	4.55544	1.27352	0
sc7785508	YS	0	8.6883	10.2901	0	0	0
sc7785510	YS	4.71173	8.80675	9.78862	0	7.52687	0
sc7785513	Hyp	0	7.67257	1.58965	4.0412	0	1.47109
sc7785521	YS	0	0	13.8688	0	0	0
sc7785539	Hyp	0	8.93281	7.04349	5.37347	0	0
sc7785541	DE	6.37695	0	0.752684	0	7.1094	4.90237
sc7785547	YS	0	7.22016	11.692	0	0	0
sc7785560	DE	0	0	0	4.46024	0	0
sc7785564	YS	0	8.02979	7.03904	0	0	0
sc7785566	YS	0	8.82592	10.5273	0	0	0
sc7785575	Hyp	0	8.97815	8.77189	0	0	0.68714
sc7785595	YS	0	5.68528	12.5766	0	0	0
sc7785599	YS	0	0	12.7552	4.63482	0	0
sc7785601	YS	0	0	15.1888	0	0	0
sc7785611	Hyp	0	8.50896	11.6548	0	5.15525	0.393001
sc7785618	Hyp	0	8.89945	10.3922	0	0	0
sc7785628	DE	6.00305	0	0	0	0	0
sc7785630	DE	0	0	0	0	0	1.60684
sc7785635	Hyp	0	9.13606	0	0	0	0
sc7785638	YS	0	0	15.6054	0	0	0
sc7785646	YS	0	0	11.2462	2.58995	0	0
sc7785665	DE	9.54835	0	0	0	0	0
sc7785687	Hyp	0	7.28134	0	0	0	0
sc7785694	DE	7.83733	0	0	0	0	5.1002
sc7785709	Hyp	0	0	8.53324	5.05841	0	3.394
sc7785743	Hyp	0	8.84454	0	3.8492	0	5.32343
sc7785758	YS	0	6.74662	12.0283	2.11881	0	0
sc7785772	Hyp	0	9.22194	0	5.02334	0	5.8713
sc7785779	DE	0	0	0	0	0	1.84404
sc7785809	DE	8.9832	0	0	0	0	5.55991
sc7785878	Hyp	0	7.35714	0	0	7.85482	0
sc7785883	DE	0	0	0	0	0	2.58783
sc7785895	DE	10.3844	0	0	0	1.97314	0
sc7785899	DE	10.2784	0	0	4.80884	0	5.44068
sc7785983	Hyp	1.10579	8.87795	0	6.21201	4.93177	1.01389
sc7786002	DE	8.89253	0	0	0	0	0
sc7786018	Hyp	0	8.62119	0	0	0	0
sc7786023	Hyp	0	8.98818	7.36065	0.795292	0	0
sc7786105	DE	5.43315	0	0	4.48115	0	4.18288
sc7786125	DE	9.63754	0	0	0	0	3.58566
sc7786158	DE	5.45674	5.2078	0	3.19724	0	5.67704
sc7786233	Hyp	0	8.25637	0	0	0	0
sc7786244	DE	7.45054	0	0	0	0	0
sc7786264	DE	5.76503	0	0	0	4.29886	5.0718
sc7786269	DE	0	0	0	0	0	0
sc7786272	DE	7.70141	0	0	0	1.34882	4.42461
sc7786316	Hyp	0	8.13629	0	0	0	2.03308
sc7786466	Hyp	0	9.0527	10.4259	5.88099	0	0
sc7786477	DE	0	0	0	0	0	0
sc7786495	Hyp	0	5.91569	10.2944	3.04219	0	2.29822
sc7786501	Hyp	0	7.53222	0	4.52653	7.087	1.67102
sc7786502	DE	8.6834	0	0	5.52596	0	0
sc7786505	Hyp	0	8.4003	4.95696	4.56561	0	1.2529
sc7786514	DE	0	0	0	4.74294	0	0
sc7786540	DE	10.4537	0	0	0	6.38493	0
sc7786543	DE	0	0	0	0.661074	0	0
sc7786545	YS	0	8.71407	11.5797	3.21325	0	0
sc7786550	Hyp	0	6.9201	0	2.75365	1.60609	0
sc7786566	YS	0	7.44688	10.5522	4.09062	0	4.06014
sc7786567	DE	0	0	0	0	0	0
sc7786568	YS	0	5.08281	11.6016	4.93327	0	0
sc7786570	DE	7.11267	0	0	0	0	1.03161
sc7786573	Hyp	0	8.20758	7.30974	0	0	1.19433
sc7786580	Hyp	0	8.17107	1.05868	0	0	0
sc7786586	DE	7.52387	0	0	0	0	0
sc7786589	Hyp	0	8.32459	0	3.05604	0	0
sc7786591	Hyp	0	8.61494	0	0.902174	6.71607	3.84966
sc7786601	DE	8.0572	0	0	0	7.432	0
sc7786604	Hyp	0	7.97378	5.75476	1.83626	0	5.06253
sc7786612	DE	5.81036	7.07486	0	0	0	2.67008
sc7786615	Hyp	0	8.91092	0	0	0	2.3637
sc7786619	Hyp	0	7.30042	4.17235	5.85448	0	0
sc7786620	Hyp	0	8.13658	0	4.33673	1.49839	0
sc7786623	Hyp	0	8.76084	0	0	1.6606	4.75259
sc7786632	Hyp	0	8.9384	0	5.01276	0	0
sc7786634	DE	0	0	0	5.27399	1.06474	0
sc7786648	Hyp	0	7.53907	2.76482	0	0	0
sc7786649	DE	8.745	0	0	3.29348	1.81426	2.60906
sc7786655	DE	0	0	0	0	0	0
sc7786656	Hyp	0	8.21075	0	0	0	0
sc7786664	YS	0	6.01971	11.0323	5.26122	2.42129	0
sc7786669	Hyp	0	8.83954	2.79426	5.34268	0	4.30846
sc7786671	Hyp	0	6.51464	0	3.12535	0	4.56144
sc7786673	DE	5.98309	0	0	0.606132	0	0
sc7786674	Hyp	0	8.90068	8.63935	5.86731	6.71759	0
sc7786677	DE	9.98373	0	0	0	0	0
sc7786685	Hyp	0	5.60713	0	0	0	0.741556
sc7786687	Hyp	0	4.8405	0	0	0	0
sc7786688	DE	0	1.44166	5.97042	1.46099	0	0
sc7786694	DE	0	0	0	0	2.23439	0
sc7786700	YS	0	7.29452	11.5315	3.43791	0	0
sc7786713	DE	0	7.30379	0	2.79165	7.49481	5.21547
sc7786714	DE	0	0	0	0	0	2.51755
sc7786715	Hyp	0	6.36779	0	0	0	0
sc7786721	YS	0	8.25432	8.39917	1.21338	0	4.31005
sc7786722	DE	7.14814	0	0	0	0	3.86202
sc7786727	DE	0	0	0	3.39119	7.60758	0.938598
sc7786728	Hyp	0	8.15656	3.31223	3.87778	0	0
sc7786732	DE	0	0	0	0	7.2543	0
sc7786755	DE	0	0	0	1.15563	5.78963	0
sc7786760	DE	0	0	0	0	0	0
sc7786773	Hyp	0	2.05535	0	0	0	4.64045
sc7786774	Hyp	0	6.94952	0	0	7.04201	0
sc7786776	Hyp	0	7.77146	0	0	0	7.16526
sc7786790	Hyp	7.60205	5.77982	0	0	0	0
sc7786796	DE	0	0	0	0	6.54919	4.40738
sc7786800	Hyp	0	0	0	0	0	0
sc7786801	Hyp	0	4.95304	0	5.76989	6.41969	1.73153
sc7786803	DE	6.13246	0	0	3.46021	0	0
sc7786816	Hyp	0	0	0	0	0	7.28025
sc7786819	Hyp	0	8.89634	0	0	7.43781	0
sc7788380	DE	0	5.47753	0	0	0	0

## Sheet: Extended Data Fig. 2g
Source data: BTAG cell fold changes and enrichment scores
Extended Data Fig. 2g
Fold change
BMP2	0 ng/mL	5 ng/mL	10 ng/mL	25 ng/mL	50 ng/mL	100 ng/mL	200 ng/mL
Culture Batch 1	819.224	no data	836.633	692.971	238.714	26.05	18.3265
Culture Batch 2	483.628	432.258	454.67	651.981	131.496	11.0714	6.67647
Culture Batch 3	416.667	980.392	1088.48	708.383	477.935	62.6786	7.31707
Enrichment score
BMP2	0 ng/mL	5 ng/mL	10 ng/mL	25 ng/mL	50 ng/mL	100 ng/mL	200 ng/mL
Culture Batch 1	1.34692	no data	6.12572	6.06676	4.38401	1.76498	0.219966
Culture Batch 2	2.81131	6.54169	6.09944	3.24	4.82018	1.02308	-0.117836
Culture Batch 3	5.68662	9.9056	9.3072	8.09492	6.43809	4.93612	1.9386
