# Supplementary material for: In vitro reconstitution of epigenetic reprogramming in the human germ line
Source: Nature. 2024 May 20;631(8019):170–8. doi: 10.1038/s41586-024-07526-6 (PMC11222161; doi:10.1038/s41586-024-07526-6)
Supplement: Supplementary file 12 — Source Data Extended Data Fig. 4 [file 41586_2024_7526_MOESM12_ESM.xlsx]

## Sheet: Extended Data Fig. 4a
Source data: reporter-positive cell fold changes.
Extended Data Fig. 4a
M1-AVDT, BMP2 25 ng/mL
day	culture batch No.	fold change
0	1	1
22	1	368.76
32	1	3680
42	1	44268.8
52	1	352064
0	2	1
22	2	809.12
32	2	20451.8
42	2	239117
M1-AVDT, BMP2 25 ng/mL to 50ng/mL
day	culture batch No.	fold change
0	1	1
22	1	155.12
32	1	1079.04
42	1	11472
52	1	71776
0	2	1
22	2	410.52
32	2	6244.48
42	2	76339.2
M1-AVDT, BMP2 25 ng/mL to 100ng/mL
day	culture batch No.	fold change
0	1	1
22	1	87.52
32	1	494.72
42	1	5600
52	1	35328
0	2	1
22	2	192.68
32	2	2453.12
42	2	15082

## Sheet: Extended Data Fig. 4b
Source data: reporter-positive cell proportions.
Extended Data Fig. 4b
M1-AVDT, BMP2 25 ng/mL
day	culture batch	AG+ DT-	AG+ DT+
22	1	0.999892	0.000108472
42	1	0.983447	0.0165534
52	1	0.938693	0.061307
22	2	1	0
42	2	0.996949	0.00305123
M1-AVDT, BMP2 25 ng/mL to 50ng/mL
day	culture batch	AG+ DT-	AG+ DT+
22	1	1	0
42	1	0.967085	0.0329149
52	1	0.886536	0.113464
22	2	1	0
42	2	0.993461	0.00653924
M1-AVDT, BMP2 25 ng/mL to 100ng/mL
day	culture batch	AG+ DT-	AG+ DT+
22	1	0.997715	0.00228519
42	1	0.934857	0.0651429
52	1	0.80933	0.19067
22	2	0.999792	0.000207598
42	2	0.956291	0.0437089

## Sheet: Extended Data Fig. 4d
Source data: reporter-positive cell fold changes.
Extended Data Fig. 4d
M1-AGDT, no BMP2
day	fold change
0	1
12	10.318
22	366.3
32	19393.9
42	87306.6

## Sheet: Extended Data Fig. 4f
Source data: reporter-positive cell proportions.
Extended Data Fig. 4f
	AG(+)VT(-)	AG(+)VT(+)	AG(-)VT(+)
c12	1	0	0
c22	0.9984	0.0016	0
c32	0.9102	0.0829	0.0069
c42	0.7535	0.2465	0
c52	0.6358	0.36	0.0042
c62	0.3646	0.6319	0.0035
c72	0.3908	0.5947	0.0145
c82	0.2821	0.6955	0.0224
c92	0.0607	0.9248	0.0145

## Sheet: Extended Data Fig. 4j
Source data: reporter-positive cell fold changes and enrichment scores.
Extended Data Fig. 4j
F1-AGVT, BMP2 25 ng/mL to 100ng/mL
day	fold change	enrichment score
0	1	not available
12	4.7	0.314275
32	221	-2.94934
43	8700	0.047195
F1-AGVT, BMP2 25 ng/mL to 100ng/mL
day	fold change	enrichment score
0	1	not available
12	3.6	5.68
32	323	2.84
43	11770	4.2467

## Sheet: Extended Data Fig. 4i
Source data: immunofluorescence analyses.
Extended Data Fig. 4i
count
	c54 culture batch 1	c54 culture batch 2	c86	c93
DDX4-	156	242	47	11
DDX4+	159	165	552	412

## Sheet: Extended Data Fig. 4n
Source data: reporter-positive cell fold changes.
Extended Data Fig. 4n
F1-AGVT, no BMP2
day	fold change
0	1
11	0.975
21	1.18
33	0.959
46	0.256

## Sheet: Extended Data Fig. 4p
Source data: reporter-positive cell proportions.
Extended Data Fig. 4p
	AG(+)VT(-)	AG(+)VT(+)	AG(-)VT(+)
c13	0.9983	0.0017	0
c26	0.967	0.0297	0.0033
c41	0.7055	0.2945	0
c54	0.4212	0.5739	0.0049
c68	0.2099	0.766	0.0241
c82	0.1813	0.7839	0.0348
c98	0.0832	0.8521	0.0647

## Sheet: Extended Data Fig. 4q
Source data: qPCR (delta Cq).
Extended Data Fig. 4q
	POU5F1	NANOG	SOX2	PRDM1	TFAP2C	SOX17	GTSF1	PRAME	MEG3	DAZL	DDX4
iPSC (M1-BTAG)	0.873415	-4.80781	-4.16698	-15.6901	-7.72542	NA	-10.0354	NA	-11.6176	-8.51165	NA
iPSC (M1-BTAG)	0.683125	-4.61596	-4.03518	-11.2327	-7.03069	NA	-9.00648	-20.8122	-15.9091	-12.2487	-13.7156
PGCLC (M1-BTAG)	2.65854	-1.10916	-18.592	-4.20954	-2.15218	-1.51591	NA	-20.5781	-18.978	NA	NA
PGCLC (M1-BTAG)	2.87483	-0.51667	NA	-3.18467	-0.37192	-1.28116	-13.9785	-20.9468	-17.839	NA	NA
c32 AG no BMP2 (M1-AGDT)	2.39517	-0.61601	-6.82102	-2.77763	-0.95081	-2.18614	-6.11883	-6.26816	-10.5996	NA	-13.9667
c32 AG no BMP2 (M1-AGDT)	2.29218	-0.70825	-10.4315	-2.57118	-0.85932	-2.02301	-5.31461	-6.84356	-11.1529	-17.0391	NA
c32 AG (M1-AGDT)	2.25198	-0.82032	NA	-2.48266	-0.75971	-1.32919	-3.36876	-7.18966	-10.5547	-12.309	-10.7277
c32 AG (M1-AGDT)	2.40201	-0.86756	NA	-2.46347	-0.67448	-1.19386	-3.4512	-6.57713	-9.71228	NA	-9.99388
c82 AG (M1-AGDT)	2.50091	-0.91423	NA	-2.77143	-0.66592	-1.18705	-1.64021	-5.05371	-4.36894	-4.77279	-8.50784
c82 AG (M1-AGDT)	2.60569	-0.60168	-16.5264	-2.43157	-0.38713	-0.90732	-1.19097	-3.14593	-3.84101	-3.97761	-6.55399
c82 AGDT (M1-AGDT)	2.31629	-0.85331	NA	-2.85009	-0.7691	-1.08773	-1.62877	-3.95387	-3.14166	-1.83659	-6.70801
c82 AGDT (M1-AGDT)	2.39629	-1.13333	NA	-3.14913	-2.15176	-1.10132	-1.90191	-3.62666	-2.54465	-2.67679	-6.60183
c102 AGDT (M1-AGDT)	2.62134	-0.44166	NA	-2.51707	-0.41288	-0.57823	-1.10346	-2.02716	-2.5056	-0.87975	-4.77163
c102 AGDT (M1-AGDT)	2.10525	-1.19937	NA	-3.24162	-1.53996	-2.13583	-1.30948	-1.51808	-0.58359	-0.75539	-5.62375
c117 AGVT (F1-AGVT)	1.55088	-0.74704	NA	-3.21399	-1.0907	-2.54637	-1.21206	-2.10608	-3.54206	-0.44499	-4.25437
c118 AGVT (F1-AGVT)	1.33019	-1.55425	NA	-3.50582	-2.68484	-2.96236	-1.01421	-2.10816	-0.54138	-1.21663	-4.25793

## Sheet: Extended Data Fig. 4t
Source data: reporter-positive cell fold changes.
Extended Data Fig. 4t
M1-AVDT, FBS(+)
day	culture batch No.	fold change
0	1	1
12	1	5.20296
22	1	67.1636
33	1	232.213
42	1	1330.32
53	1	20753.1
62	1	97735.1
73	1	1.2406e+06
104	1	1.87051e+07
116	1	7.64587e+07
127	1	2.59243e+09
139	1	1.20583e+10
154	1	4.67712e+10
0	2	1
12	2	6.87333
22	2	110.036
32	2	218.88
42	2	368.83
54	2	3857.41
64	2	33901.7
76	2	193513
98	2	4.12267e+06
110	2	2.6492e+07
121	2	5.42144e+08
131	2	7.48907e+09
148	2	2.808e+10
M1-AVDT, FBS(-)
day	culture batch No.	fold change
0	1	1
12	1	3.41677
22	1	22.05
33	1	65.1556
42	1	1550.99
53	1	13305.4
62	1	119489
73	1	1.23755e+06
104	1	6.69318e+07
116	1	4.94774e+08
127	1	2.2721e+09
139	1	2.45781e+10
154	1	2.2735e+11
0	2	1
12	2	4.1225
22	2	51.0222
32	2	255.52
42	2	1835.33
54	2	19781.8
64	2	152200
76	2	1.4144e+06
98	2	1.09312e+08
110	2	1.464e+08
121	2	1.7494e+09
131	2	3.78e+09
148	2	3.95714e+10

[truncated: 1 more sheets: Extended Data Fig. 4u]
