# Supplementary material for: In vitro reconstitution of epigenetic reprogramming in the human germ line
Source: Nature. 2024 May 20;631(8019):170–8. doi: 10.1038/s41586-024-07526-6 (PMC11222161; doi:10.1038/s41586-024-07526-6)
Supplement: Supplementary file 13 — Source Data Extended Data Fig. 5 [file 41586_2024_7526_MOESM13_ESM.xlsx]

## Sheet: Extended Data Fig. 5a
Source data: gene expression dynamics analyses.
Extended Data Fig. 5a
	M1-BTAG										M1-AGDT		F1-AGVT		M1-AGDT																											M1-AGVT		M2 c72		F1-AGVT
Gene symbol	iPSC_BTAG_1	iPSC_BTAG_2	iPSC_BTAG_3	iPSC_AGVT_1	iMeLC_BTAG_1	iMeLC_BTAG_2	iMeLC_BTAG_3	d6hPGCLC_BTAG_1	d6hPGCLC_BTAG_2	d6hPGCLC_BTAG_3	d6hPGCLC_AG_1	d6hPGCLC_AG_2	d6_AG(+)VT(-)	d8_AG(+)VT(-)	c12_B2(-)_AG(+)DT(-)_1	c12_B2(-)_AG(+)DT(-)_2	c22_B2(-)_AG(+)DT(-)_1	c22_B2(-)_AG(+)DT(-)_2	c32_B2(-)_AG(+)DT(-)_1	c32_B2(-)_AG(+)DT(-)_2	c42_B2(-)_AG(+)DT(-)_2	c12_B2(+)_AG(+)DT(-)_1	c12_B2(+)_AG(+)DT(-)_2	c22_B2(+)_AG(+)DT(-)_1	c22_B2(+)_AG(+)DT(-)_2	c32_B2(+)_AG(+)DT(-)_1	c32_B2(+)_AG(+)DT(-)_2	c42_B2(+)_AG(+)DT(-)_1	c42_B2(+)_AG(+)DT(-)_2	c62_B2(+)_AG(+)DT(-)_1	c62_B2(+)_AG(+)DT(-)_2	c82_B2(+)_AG(+)DT(-)_1	c82_B2(+)_AG(+)DT(-)_2	c82_B2(+)_AG(+)DT(++)_1	c82_B2(+)_AG(+)DT(++)_2	c92_B2(+)_AG(+)DT(++)_1	c92_B2(+)_AG(+)DT(++)_2	c102_B2(+)_AG(+)DT(++)_1	c102_B2(+)_AG(+)DT(++)_2	c112_B2(+)_AG(+)DT(++)	c122_B2(+)_AG(+)DT(++)	AGVT c62	AGVT c82	c72	c76	c11_B2(+)_AG(+)VT(-)	d8_c12_B2(+)_AG(+)VT(-)	c21_B2(+)_AG(+)VT(-)	d8_c24_B2(+)_AG(+)VT(-)
PDLIM1	7.44655	7.4703	7.47555	7.71724	7.95773	8.09479	8.10485	7.68864	7.48179	7.61085	7.04922	6.92903	7.68084	7.55301	8.4738	8.44675	8.725	8.8084	8.83908	8.67329	8.69126	7.65321	7.5516	8.34787	8.04366	7.83863	7.92744	8.06364	8.22779	7.87825	8.55977	8.08001	8.14409	8.2313	7.95164	8.20673	8.07	8.25613	7.8797	8.02835	8.15963	8.30618	8.22476	8.40562	8.5178	7.75761	8.04706	7.83019	7.44897
BAIAP2L1	5.10941	5.34154	5.13169	5.03233	4.79441	5.0817	5.3149	4.45295	4.08505	4.4962	4.19339	4.10206	3.83281	4.49088	3.9313	3.65352	3.44873	3.4837	3.84993	2.78505	1.92733	4.45939	4.0642	2.25017	3.34157	1.4959	1.50304	0	0.572405	1.65008	2.31162	1.18377	1.74906	1.22287	1.22879	1.33405	2.36782	0.929261	3.29886	2.06512	0.803971	1.32826	3.49802	3.32652	2.69109	2.88495	3.5034	3.31278	1.20552
ZNF800	3.32012	3.6144	2.81717	2.79333	2.14714	2.51972	3.7822	3.12989	3.5631	2.99016	3.04682	3.67379	3.52624	3.13958	3.47629	3.74232	2.79726	2.93421	2.48305	3.03599	1.92733	2.96059	3.42987	3.08997	2.72744	2.32331	2.55866	2.54295	3.79764	3.25609	3.0243	3.60773	3.5022	3.33867	2.19632	3.34008	2.80964	2.91758	2.93189	2.59512	2.69383	2.75901	3.24794	3.21777	3.03094	2.2552	2.57983	1.75086	2.53344
REC114	0	0	0	0.331017	0	0	0	0.419107	0	0	0	1.30469	0.256769	0	0.459641	0.484808	1.37128	0	0	0.72657	0.594262	0	0	1.62639	0	0.789187	0.688404	0.81746	0.314407	0	0	0.326882	0.914947	0.917928	0.291486	0.520649	0.760093	1.4898	1.07396	0.614286	1.31725	1.24708	0.5757	0.52306	1.80533	0	0	0.609471	2.01717
MAGEB16	0	0	0	0	0	0.638769	0	0.419107	0	0	0	0	0.664028	0	0	0	0	0	0	0	0	0	0.511063	0	0	0	0	0	0	0.307545	0	0	0	0	0	0.283685	0.760093	0.538141	0.528171	0	1.45444	0.350158	0	2.86076	3.18731	1.29366	1.1036	0.83875	0.903655
TDRD12	1.96898	0.787098	1.69069	2.20508	0	1.07998	0.61504	2.59856	1.61391	0.791689	2.78247	1.97838	3.62068	2.18625	3.15028	2.06888	2.95321	3.30128	3.44465	2.71484	3.61044	2.0809	2.70622	3.71229	3.61419	4.84144	4.52434	5.12079	5.49426	6.17558	6.80399	6.86066	7.17741	7.0121	7.4364	7.13226	7.53524	7.24803	7.41952	7.57556	7.62703	7.29631	7.51261	6.72637	6.90484	2.16469	2.83342	4.19754	4.18576
FKBP6	0.31371	0	0.398679	0.331017	0	0	0.61504	0	0	0	0	0	0.474773	0	0	0	0	0	0	0	0	0	0	0	0	0	0	0.326652	0	0	0	0	0.373175	0.289716	0.922807	0.520649	0.944709	1.60151	0.733875	1.37423	1.31725	0.631803	1.10044	1.29678	1.26514	0	0	0	0
MAEL	0	0	0	0	0.753519	0	0	0	0	0	0	0	2.10846	0	0	0	0	0	0	0	0.594262	1.1968	0	0	0	0	0	0	0	0	0	1.33685	3.25701	3.17071	3.5545	4.95361	5.35745	5.8628	6.11018	6.42944	6.74045	5.20368	6.14898	6.01155	5.8166	0	0.467801	0	0.284159
SMC1B	1.29713	0.787098	0	0.600175	0	0	0	0.743472	1.02176	0.449535	0	0	0.664028	0	0.459641	0	0	0.528971	0	0.72657	0.327572	0	0	1.80937	0.767994	0.447949	1.15244	0.326652	0.314407	0.560911	0.612211	0.326882	1.61645	0.917928	1.79219	1.33405	1.7277	1.60151	2.18161	2.06512	0.996099	1.40512	2.03766	2.60848	1.98656	0.660472	0.968939	0	0.284159
SLC25A31	0	0	0	0	0	0	0	0	0	0	0	0	0	0	0	0	0	0	0	0	0.327572	0	0	0	0	0	0	0	0	0	0	0	0	0	0	0	0.944709	1.80186	1.7788	1.37423	1.57976	0.497842	1.10044	0.662388	1.26514	0	0	0	0
RPS4Y1	8.77715	8.69057	8.90032	0.331017	8.99222	8.81187	8.82795	8.82897	8.72788	8.54639	8.93796	8.88556	4.2716	0	9.14176	9.08494	9.04299	9.03237	9.18291	8.94362	8.85267	9.0979	9.0248	9.0989	9.0591	8.93219	8.96387	9.02551	8.93151	9.13013	9.44313	9.32055	9.3147	9.21601	9.66277	9.24309	8.90145	9.31291	8.73937	9.09023	8.85329	8.74585	8.82537	8.60985	8.52637	0.903732	0	0.609471	0
RPS4Y2	0	0	0	0	0	0	0	0	0	0	0	0	0	0	0	0	0	0	0	0	0	0	0	0	0	0	0.384823	1.9241	0.791189	3.18249	1.37061	2.60568	2.58926	3.17071	2.81691	2.6358	1.25532	1.70514	1.7788	1.64298	2.24175	2.27685	1.30521	2.57362	1.7395	0	0	0	0
PCDH11Y	2.2888	1.82363	2.06454	0.331017	3.20644	3.26812	3.88959	0.743472	1.61391	1.97251	2.62959	2.43584	0.664028	0.438399	1.0878	0	0.842778	0.915177	0.436268	0	0.819341	1.38698	0	0.87578	1.03865	0.789187	0.384823	1.33605	0.314407	0.96377	0.612211	0.326882	1.12479	0.289716	0.922807	1.06108	0.944709	1.09106	0.913876	0.614286	0.320311	1.40512	0.861797	1.11463	1.06461	0.367707	0.252779	0	0
TSPY2	0	0	0	0	0	0	0	0	0	0	0	0	0	0	0	0	0	0	0	0	0	0	0	0	0	0	0	0	0	0	0	0	0	0	0.533962	0.520649	0.300065	1.70514	0.733875	2.71657	2.5171	0.18574	1.30521	1.01414	1.7395	0	0	0	0
TBL1Y	0.31371	1.29355	0.710702	0	2.35485	0	0.61504	1.23174	1.34801	1.97251	1.91349	1.74519	0	0	2.00047	0.847115	0.482022	0	1.04222	1.20758	0.327572	0.719052	0	0.503349	0	0	0	0	0	1.12961	0.842295	0.818032	0	1.35417	0.922807	0	0.300065	0.746915	0	0	1.16556	0.497842	1.10044	0.906198	0.831634	0	0	0	0
ZFY	3.68957	3.92125	3.711	0	3.94521	3.46289	2.65897	3.75204	3.99469	3.78602	3.71222	4.10206	0.83131	0	3.61526	3.6986	3.44873	3.4837	2.94666	3.78317	4.00331	3.28137	3.53942	3.40629	2.80203	2.77085	3.51029	3.63625	2.72262	3.51788	3.0243	3.48201	3.46412	4.40834	3.24942	3.56864	3.35726	3.72327	3.59118	3.75202	2.31568	2.87161	2.56167	3.26225	3.81755	0	0	0	0
LOC107987344	1.43312	2.21045	2.52972	0	1.24598	1.56052	1.04488	3.3366	3.28667	3.78602	3.37007	3.60573	0	0	0	1.13639	2.06143	1.21952	2.28821	0.72657	1.71971	2.54745	3.24819	1.62639	2.38325	1.96813	1.65081	2.26646	1.55979	1.65008	2.65212	2.92843	1.61645	2.32262	2.51167	2.01514	0.944709	2.05828	1.86884	1.9706	2.63729	1.9578	2.20044	1.53297	2.33757	0	0	0	0
TTTY14	3.66215	3.77597	2.8809	0	2.84258	3.04287	3.07762	5.36167	5.29004	5.08322	5.1534	5.20455	1.35541	0	5.59305	5.45091	4.94281	5.48693	5.18245	5.18411	5.47008	5.42622	5.45725	5.4731	5.21711	5.26676	5.17627	5.11022	5.32054	4.94022	4.53609	5.06847	4.8453	5.12094	4.66731	5.01307	4.41585	5.34202	3.36226	5.13894	4.96971	4.37716	4.70099	4.30685	4.80624	0	0	0.336626	0
TTTY15	5.18841	4.92545	5.15765	0	4.96252	5.04565	4.84008	6.6791	6.61265	6.1756	6.26863	6.46008	1.11703	0	5.55901	5.76887	5.81117	5.75882	5.37889	5.76449	6.09883	6.43111	5.91914	6.0472	5.87366	5.94953	5.9717	6.03431	5.97387	5.81667	5.12224	5.74546	5.46255	5.64792	5.3207	5.7438	4.82178	5.56508	4.22365	5.37866	5.32329	4.60597	4.82265	5.18583	5.14827	0	0	0	0
USP9Y	4.71492	5.02527	4.70852	0	4.93043	4.6571	4.6082	6.65034	6.24233	5.37771	6.28151	6.20225	0.981268	0	5.43938	4.91455	5.05036	5.36819	5.03485	5.36689	5.69966	5.26588	5.55179	4.91763	5.0588	4.89539	5.28208	5.69541	5.70424	5.75453	5.31655	5.69676	5.87906	5.64151	4.74166	5.64075	5.45192	5.60583	5.149	5.58417	5.59226	5.54242	5.50659	5.52855	5.53542	0.367707	0	0	0
TMSB4Y	2.55043	1.96444	3.30925	0	1.90443	1.81007	2.53214	2.23521	2.62108	1.29995	2.04023	2.5847	0	0	2.72844	2.06888	1.5771	1.68459	1.64099	2.852	2.02088	2.69869	0.511063	0.503349	1.79077	1.67102	1.33834	0.592828	1.97163	1.41321	1.21506	1.0125	2.78731	0.917928	2.26514	1.20402	0.944709	1.70514	0.528171	0.614286	0.803971	1.24708	0	1.20858	0.831634	0	0	0	0
LOC107987345	0.57124	1.06247	2.44792	0	0.753519	1.56052	1.64446	0.419107	1.61391	0.449535	1.91349	2.26984	0	0	2.5551	3.16814	2.42336	3.09241	2.28821	2.64106	2.88196	1.84177	2.88288	2.77501	2.5656	1.96813	2.83078	2.54295	2.55341	2.03171	2.06057	2.41246	1.47041	1.68867	1.79219	2.53122	2.65935	2.57855	2.31577	2.23738	2.24175	2.53799	2.52115	2.34452	3.03094	0	0	0	0
LOC105377223	0.979367	0	0.398679	0	0.753519	0.638769	1.04488	0.419107	0	0	0.428571	0	0	0	0	0	0	0	0.770871	0.72657	0.327572	0.97761	1.18599	0.503349	2.05755	0	0.384823	0	0.314407	0	1.37061	0.818032	0	0	1.96765	0.520649	0.548338	0	0	0	1.16556	0.18574	0.5757	0.196229	0	0	0	0	0
EIF1AY	6.64538	6.655	6.82883	0	6.67965	6.70498	6.93938	6.62592	6.34648	5.97221	6.2359	6.25319	2.89327	0.23585	7.12731	7.03584	7.06085	7.04061	7.20163	7.15071	7.1517	6.64647	6.76216	6.97053	6.86566	7.13754	7.3051	7.311	7.19353	7.30649	7.00438	7.27259	7.16559	7.24563	6.42416	7.35925	7.30363	7.33745	7.00853	7.27047	7.47604	6.85595	6.65878	7.12751	6.91233	0	0	0	0
[truncated: 34 more columns]

## Sheet: Extended Data Fig.5 b,h
Source data: gene expression line plots.
Extended Data Fig. 5b, h
	M1-BTAG									M1-AGDT																													F1-AGVT
Gene Symbol	iPSC_BTAG_1	iPSC_BTAG_2	iPSC_BTAG_3	iMeLC_BTAG_1	iMeLC_BTAG_2	iMeLC_BTAG_3	d6hPGCLC_BTAG_1	d6hPGCLC_BTAG_2	d6hPGCLC_BTAG_3	d6hPGCLC_AG_1	d6hPGCLC_AG_2	c12_B2(-)_AG(+)DT(-)_1	c12_B2(-)_AG(+)DT(-)_2	c22_B2(-)_AG(+)DT(-)_1	c22_B2(-)_AG(+)DT(-)_2	c32_B2(-)_AG(+)DT(-)_1	c32_B2(-)_AG(+)DT(-)_2	c42_B2(-)_AG(+)DT(-)_2	c12_B2(+)_AG(+)DT(-)_1	c12_B2(+)_AG(+)DT(-)_2	c22_B2(+)_AG(+)DT(-)_1	c22_B2(+)_AG(+)DT(-)_2	c32_B2(+)_AG(+)DT(-)_1	c32_B2(+)_AG(+)DT(-)_2	c42_B2(+)_AG(+)DT(-)_1	c42_B2(+)_AG(+)DT(-)_2	c62_B2(+)_AG(+)DT(-)_1	c62_B2(+)_AG(+)DT(-)_2	c82_B2(+)_AG(+)DT(-)_1	c82_B2(+)_AG(+)DT(-)_2	c82_B2(+)_AG(+)DT(++)_1	c82_B2(+)_AG(+)DT(++)_2	c92_B2(+)_AG(+)DT(++)_1	c92_B2(+)_AG(+)DT(++)_2	c102_B2(+)_AG(+)DT(++)_1	c102_B2(+)_AG(+)DT(++)_2	c112_B2(+)_AG(+)DT(++)	c122_B2(+)_AG(+)DT(++)	c11_AGVT_B2(+)_AG(+)VT(-)	c21_AGVT_B2(+)_AG(+)VT(-)	d6hPGCLC	c44_AGVT_B2(+)_AG(+)VT(-)	c65_AGVT_B2(+)_AG(+)VT(-)	c86_AGVT_B2(+)_AG(+)VT(-)	c86_AGVT_B2(+)_AG(+)VT(+)	c96_AGVT_B2(+)_AG(+)VT(+)	c107_AGVT_B2(+)_AG(+)VT(+)	c107_AGVT_B2(+)_AG(-)VT(+)	c117_AGVT_B2(+)_AG(+)VT(+)
DUSP4	3.76883	3.85044	4.35166	3.49677	4.25575	3.98954	3.12989	1.34801	2.8509	3.63398	3.0103	1.0878	1.84177	0	2.70622	0	0.503349	0	1.46315	0.436268	2.32331	0	1.78484	3.06502	0	2.05852	3.63287	3.11512	2.34182	1.47451	2.44031	1.88256	2.16247	1.38869	1.89251	1.34897	0.844948	0.996099	2.49695	1.21051	1.89832	1.63724	2.13737	1.96894	2.7339	2.60559	0.590339	3.31256	3.27125
DMRT1	1.55743	0.446574	0.398679	0.753519	0.638769	1.37562	1.23174	1.34801	1.29995	1.25314	0.371949	3.61526	3.54364	2.80564	3.90955	3.93386	4.30648	3.88066	4.32027	3.77747	4.7468	3.6764	4.75419	4.85551	4.11362	5.59218	5.31216	4.38004	4.41597	4.3778	4.86003	4.5202	3.59482	6.05374	4.6417	6.15114	5.44168	5.64339	2.88495	3.73918	1.65223	5.7612	4.95227	5.85674	6.04923	6.02042	6.08184	6.44298	6.9686
DUSP6	7.96846	8.12933	7.57764	6.74569	6.90598	6.83577	2.01225	1.02176	1.49968	3.41754	2.43584	0	0.403922	0.484808	2.13773	0	0.503349	0	1.63626	1.04222	2.09646	1.56764	2.22302	3.26891	1.01393	1.97163	4.72378	3.28121	3.10939	3.05967	4.90337	2.72216	3.30878	1.91625	2.20696	1.86884	2.59512	2.57846	1.60036	1.96025	3.28803	2.9637	4.73927	4.64332	4.73627	5.2786	5.79049	8.24643	6.32969
CDH5	0.979367	0	1.18472	0	0	0.61504	3.78769	3.62465	2.61301	2.85324	2.71962	6.20517	4.9412	6.16394	4.92271	6.10526	6.15255	6.10356	5.93295	5.25095	6.3799	6.65133	6.52044	6.0287	6.35835	6.38035	6.39918	6.383	5.75228	5.54861	5.28826	3.75924	4.89159	4.19691	4.40051	4.35411	4.43964	5.24978	4.31252	4.19754	2.60072	5.88086	6.05402	5.46103	5.95631	5.75691	5.31937	6.31525	5.75709
SHC2	1.29713	2.51518	2.60713	1.61245	1.07998	2.06678	4.85703	5.32755	5.06758	5.31256	4.68372	3.08801	4.01651	3.45762	3.24819	2.87735	1.41684	2.65871	1.79077	3.81415	0.789187	2.91596	0.939001	0	2.77859	1.2993	0.560911	0.338339	0.818032	0	0.669299	0.291486	0.283685	0	0	0.288063	0	0.320311	2.16469	1.36575	4.48752	0	0	0	0	0.528371	0	2.76723	0
INSR	4.8547	4.61961	5.41609	4.64422	3.84485	3.88959	4.85703	4.71399	4.34869	4.84158	4.66712	2.72844	3.65883	2.53441	2.88288	2.95321	3.01744	3.30128	3.18314	3.95221	1.82721	3.19915	1.33834	2.0176	3.61044	1.67428	1.65008	2.14919	0.326882	0.737341	1.47041	1.69573	0.283685	1.51076	1.4898	1.95364	1.86944	0.582363	3.14377	3.7105	4.51236	3.55926	1.54216	1.48218	2.2314	1.7793	1.81881	2.50868	2.38714
[truncated: 10 more columns]

## Sheet: Extended Data Fig. 5j
Source data: Quantifications of Western blot analyses (normalized signal intensities).
Extended Data Fig. 5j
Experiment 1			Experiment 2
ERK1			ERK1
BMP2(-)	BMP2(+)		BMP2(-)	BMP2(+)
7.35213	1.39294		6.20023	1.43246
9.70102	2.82823		7.02226	1.62194
5.97005	0.90281		5.88798	1.93176
ERK2			ERK2
BMP2(-)	BMP2(+)		BMP2(-)	BMP2(+)
0.560138	0.288871		2.93604	0.353597
0.988587	0.323876		1.77362	0.855403
0.738127	0.169223		2.07993	0.780136
