# Supplementary material for: In vitro reconstitution of epigenetic reprogramming in the human germ line
Source: Nature. 2024 May 20;631(8019):170–8. doi: 10.1038/s41586-024-07526-6 (PMC11222161; doi:10.1038/s41586-024-07526-6)
Supplement: Supplementary file 14 — Source Data Extended Data Fig. 6 [file 41586_2024_7526_MOESM14_ESM.xlsx]

## Sheet: Extended Data Fig. 6a
Source data: expression levels of key genes [log2(normalized read counts+1)] in each cluster.
Extended Data Fig. 6a
	in vivo										in vitro
	VEM1	VEM2	EM1	EM2	M1	M2	M3	PLL1	PLL2	ZPD	VEM1	VEM2	EM1	EM2	M1	M2	M3	PLL1	PLL2	ZPD
POU5F1	NA	NA	4.95197	NA	4.55317	4.39832	4.53206	1.93959	NA	1.18742	5.19474	5.07938	5.2882	5.17212	5.00703	4.76036	4.92991	2.97201	2.95367	NA
NANOG	NA	NA	2.72073	NA	2.44818	2.29069	2.52857	0.629953	NA	0.515031	2.77109	2.73229	2.62665	2.36107	2.76792	2.54564	2.70216	1.24994	1.08123	NA
SOX17	NA	NA	2.71989	NA	2.56455	2.19435	2.64729	1.31845	NA	0.732993	3.94926	3.88824	3.71388	3.56428	3.46272	3.07511	3.62706	2.15562	2.48524	NA
TFAP2C	NA	NA	2.15751	NA	2.3647	1.98508	2.40762	1.08031	NA	0.656622	3.10258	3.074	2.82443	2.66623	2.94423	2.59538	2.91663	1.73821	1.74865	NA
GTSF1	NA	NA	2.68398	NA	2.84005	2.74231	2.4939	3.19654	NA	3.26107	0.929122	0.774158	2.76465	2.62686	3.09697	3.07952	2.89789	3.49144	3.29872	NA
DAZL	NA	NA	1.1685	NA	2.22272	1.65557	1.87446	3.17429	NA	3.21351	0.567994	0.434229	1.26999	1.05203	2.52899	2.13544	1.84686	2.97169	2.85968	NA
PRAME	NA	NA	1.73742	NA	2.21368	1.85173	1.88481	3.38873	NA	3.13295	0.484523	0.50016	1.41741	1.06336	2.64028	2.43156	2.00071	3.3031	2.51252	NA
SYCP3	NA	NA	2.08495	NA	2.60689	2.46833	2.15405	3.23982	NA	4.69247	0.534973	0.482134	0.544717	0.682435	1.35551	1.53963	0.926149	2.42683	2.00108	NA
DDX4	NA	NA	0.400586	NA	1.56141	1.23748	1.34766	2.92718	NA	3.22379	0.223582	0.279571	0.350426	0.324594	1.23819	1.1838	1.07287	2.16914	1.42887	NA
ANHX	NA	NA	0.388155	NA	1.51453	1.52356	1.12196	3.60789	NA	0.988841	0.415307	0.350947	0.373114	0.559482	1.07485	1.23791	0.573844	2.03345	1.3737	NA
ZGLP1	NA	NA	0.3926	NA	0.827357	0.657837	0.738513	3.01418	NA	0.667964	0.428684	0.365109	0.29359	0.197581	0.602561	0.545266	0.405594	1.44785	0.908915	NA
REC8	NA	NA	1.82316	NA	1.83537	1.19227	0.859207	2.80243	NA	1.0553	1.40727	1.21501	1.23057	1.15728	1.04974	0.850095	0.585735	0.544022	1.0609	NA
SYCP1	NA	NA	0.295778	NA	0.343037	0.163386	0.388312	0.658288	NA	3.15738	0.270328	0.280198	0.329046	0.413899	0.350178	0.338166	0.25328	0.608589	0.357805	NA
FIGLA	NA	NA	0.293105	NA	0.256656	0.104826	0.127909	0.404709	NA	2.39662	0.157878	0.18436	0.133815	0.20183	0.200447	0.202601	0.151761	0.333627	0.254218	NA
MKI67	NA	NA	0.343908	NA	0.854264	2.41995	2.53395	1.78653	NA	0.603516	0.504312	2.46924	0.366479	2.51378	1.14583	2.92233	2.94384	2.64863	1.5983	NA
CCNA2	NA	NA	0.791748	NA	0.785495	1.88629	2.3479	1.70758	NA	0.426905	1.3241	2.43728	0.818428	2.12659	0.845337	2.22869	2.68902	1.99428	1.18788	NA

## Sheet: Extended Data Fig. 6b, c
Source data: raw counts of cells analysed in Fig. 3c-f and Extended Data Fig. 6.
	c11	c56	c86	c117	7wpf	9wpf	10wpf	11wpf	13wpf	16wpf
VEM1	582	0	2	1	0	0	0	0	0	0
VEM2	635	0	0	3	0	0	0	0	0	0
EM1	1	726	59	15	60	59	20	4	4	3
EM2	0	173	14	2	0	0	0	0	0	0
M1	0	129	464	350	13	83	74	188	54	50
M2	1	214	198	330	13	74	39	72	11	10
M3	1	328	129	131	28	49	15	36	10	5
PLL1	0	1	2	124	0	17	69	188	104	79
PLL2	3	52	57	442	0	0	0	0	0	0
ZPD	0	0	0	0	0	0	0	0	39	68
Extended Data Fig. 6b: percentages of clusters (column-wise proportions).
	c11	c56	c86	c117	7wpf	9wpf	10wpf	11wpf	13wpf	16wpf
VEM1	0.475879	0	0.00216216	0.000715308	0	0	0	0	0	0
VEM2	0.519215	0	0	0.00214592	0	0	0	0	0	0
EM1	0.000817661	0.44732	0.0637838	0.0107296	0.526316	0.20922	0.0921659	0.00819672	0.018018	0.0139535
EM2	0	0.106593	0.0151351	0.00143062	0	0	0	0	0	0
M1	0	0.0794824	0.501622	0.250358	0.114035	0.294326	0.341014	0.385246	0.243243	0.232558
M2	0.000817661	0.131855	0.214054	0.236052	0.114035	0.262411	0.179724	0.147541	0.0495495	0.0465116
M3	0.000817661	0.202095	0.139459	0.0937053	0.245614	0.173759	0.0691244	0.0737705	0.045045	0.0232558
PLL1	0	0.000616143	0.00216216	0.0886981	0	0.0602837	0.317972	0.385246	0.468468	0.367442
PLL2	0.00245298	0.0320394	0.0616216	0.316166	0	0	0	0	0	0
ZPD	0	0	0	0	0	0	0	0	0.175676	0.316279
Extended Data Fig. 6c: percentages of culture days/wpf (row-wise proportions).
	c11	c56	c86	c117	7wpf	9wpf	10wpf	11wpf	13wpf	16wpf
VEM1	0.994872	0	0.0034188	0.0017094	0	0	0	0	0	0
VEM2	0.995298	0	0	0.00470219	0	0	0	0	0	0
EM1	0.00105152	0.763407	0.06204	0.0157729	0.0630915	0.06204	0.0210305	0.0042061	0.0042061	0.00315457
EM2	0	0.915344	0.0740741	0.010582	0	0	0	0	0	0
M1	0	0.0918149	0.330249	0.24911	0.00925267	0.0590747	0.052669	0.133808	0.0384342	0.0355872
M2	0.0010395	0.222453	0.205821	0.343035	0.0135135	0.0769231	0.0405405	0.0748441	0.0114345	0.010395
M3	0.00136612	0.448087	0.17623	0.178962	0.0382514	0.0669399	0.0204918	0.0491803	0.0136612	0.0068306
PLL1	0	0.00171233	0.00342466	0.212329	0	0.0291096	0.118151	0.321918	0.178082	0.135274
PLL2	0.00541516	0.0938628	0.102888	0.797834	0	0	0	0	0	0
ZPD	0	0	0	0	0	0	0	0	0.364486	0.635514

## Sheet: Extended Data Fig. 6g
Source data: PLL1/PLL2 signature gene expression analyses.
Extended Data Fig. 6g
PLL1_signature_genes_heatmap							PLL2_signature_genes_heatmap
Gene	M_in vivo	M_in vitro	PLL1_in vivo	PLL1_in vitro	PLL2_in vitro		Gene	M_in vivo	M_in vitro	PLL1_in vivo	PLL1_in vitro	PLL2_in vitro
ZGLP1	1.01464	0.653748	3.32803	1.62435	1.12403		CGA	0.52091	0.682866	0.794304	3.21518	3.30033
ANHX	1.79413	1.18001	3.73393	2.13101	1.58723		HAND1	0.456123	0.625269	0.62639	1.09022	3.12291
STRA8	0.422333	0.282903	2.61213	0.464005	0.468642		DUSP6	0.268426	0.644073	0.726167	2.54707	3.12889
THRA1/BTR	0.446948	0.221463	2.44213	0.581138	0.358246		DOK4	0.493299	0.480058	0.564865	0.945993	2.86566
KLHL35	1.73246	0.542636	3.00869	1.39633	0.781689		FN1	0.886948	1.04872	1.10962	2.61498	3.48976
REC8	1.78405	1.05932	3.52523	0.871032	1.37152		CD24	1.14376	0.883193	1.69123	1.77179	3.53086
SMC1B	1.6399	0.851779	3.74158	1.49579	1.06682		PLA2G2A	0.560688	0.68073	0.627331	3.35835	3.13587
CDKN2D	0.758872	0.673974	2.843	1.08488	1.04547		GADD45A	0.617543	0.980712	1.67419	2.22868	3.22004
NMU	1.39919	0.76365	3.15844	2.74343	2.51479		RGS5	0.483171	0.868021	0.537182	1.0957	2.93702
TUBA3D	1.76042	0.733007	3.07762	1.42719	0.966392		HEY1	0.174325	0.496567	0.496784	1.83667	2.61739
ASB9	0.567454	0.228349	2.26985	1.3638	0.816209		TBX3	0.717806	1.38212	0.989228	2.37906	3.21775
SAP25	2.54543	1.34696	3.50115	1.93718	1.50463		CTHRC1	0.974714	1.5304	1.8734	2.71641	3.52201
P4HA2	1.35091	0.608402	2.81073	1.62795	1.42661		NRP2	0.33365	0.445047	0.805516	1.61088	2.45288
AAMDC	1.69311	1.33975	3.35327	1.6859	1.94498		ISL1	0.24919	0.298748	0.790592	1.22615	2.30573
ELAVL2	2.65387	1.56534	3.50231	2.1996	1.54886		HOXB6	0.199723	0.168469	0.791407	0.750831	2.03965
SMS	3.01181	1.80455	4.21871	3.06163	2.88569		KRT19	0.718843	0.623049	1.33336	1.32623	2.71538
TSPYL2	1.26304	1.09678	2.90278	1.5091	1.46238		KRT18	2.17428	1.98036	1.90316	2.79631	4.11467
DDX4	1.7227	1.30499	3.00163	2.23934	1.60304		GATA2	0.255979	0.808716	0.528426	1.81848	2.66668
ZCWPW1	2.09431	1.19516	3.38432	1.87032	1.45319		PGF	0.389258	0.773715	0.588714	1.21293	2.35061
DMRTB1	0.557531	0.249953	2.21248	0.955396	0.70351		DLX2	0.183146	0.818205	0.330734	1.70188	2.35636
ESX1	0.595091	0.746944	2.27095	1.37919	0.681555		HOXA10	0.592997	1.95112	1.02568	2.96654	3.1423
DCAF4L1	1.97437	1.07666	2.78734	2.37012	1.93153		LOC101060400	0.0917954	0.343855	0.350317	1.51255	2.00197
CYP26A1	0.226229	0.162411	1.89819	0.305623	0.735805		ENPP2	0.163666	0.182417	0.536935	1.14081	1.92053
MALAT1	5.02761	3.07488	5.92474	5.0311	5.0262		HAPLN1	0.365388	0.435585	0.545264	0.723857	2.10448
DERL3	0.780855	0.491185	2.48871	1.15385	1.98634		RHOBTB3	1.69373	2.80646	1.48384	3.14142	4.32356
PAX6	0.176474	0.132457	1.89278	0.311165	0.254722		HOXA11-AS	0.117992	0.276207	0.229873	1.0597	1.85655
SCCPDH	1.11516	1.21412	2.8919	2.47586	2.28927		CDK6	0.360204	1.04755	0.786226	2.17856	2.43968
MAP7D2	3.23816	1.87218	3.77725	2.71299	2.02018		MSX1	0.124049	0.241457	0.941286	1.4861	1.93758
TUBB2B	2.01016	0.916132	3.51228	1.00336	1.97067		GATA3	0.255024	1.22071	0.467516	2.04671	2.62442
TEX15	0.502491	0.207455	1.89615	0.958166	0.399568		NOG	0.115945	0.154092	0.281236	0.323641	1.71394
LIN7B	1.17154	0.784598	2.57087	1.48814	1.20844		UNC5B	0.378385	0.58724	0.424323	1.22525	2.10623
NPW	0.886433	0.323474	2.07244	0.896543	0.624799		RHOB	0.51946	0.506702	0.706824	1.18148	2.23853
LUZP4	1.87852	1.21568	2.70262	1.78234	1.38659		C1orf105	0.189279	0.276895	0.307033	0.364744	1.85465
RNASEH2B	1.21152	0.879719	2.49531	1.9009	1.60188		PRCP	1.18611	1.29706	1.30723	2.57121	2.8094
YY2	0.74906	0.286032	1.93542	0.933723	0.491361		HOXC13	0.0938059	0.214422	0.196638	1.19728	1.72184
TEX14	0.893288	0.207516	1.86574	0.719229	0.295349		PCDH10	0.197126	0.216517	0.258305	0.438751	1.72643
LOC100996294	0.565641	0.331221	1.90109	1.6487	1.42703		CRHBP	1.10033	2.14212	1.47626	3.09414	4.00039
AK5	1.98354	0.651058	2.57724	1.42204	0.884991		TXK	0.294581	0.364652	0.658441	1.53933	1.88857
SPINK2	2.30426	1.5646	3.10331	2.24405	1.74938		LOC105371455	0.159478	0.46236	0.212728	0.601142	1.85716
DLK1	0.784597	0.575812	2.16668	1.14161	1.12706		NKX2-5	0.212281	0.185384	0.269453	0.863776	1.64274
TDRD1	0.660784	0.261844	1.91564	0.972457	0.486676		IER3	0.98419	1.18617	0.879964	1.54634	2.52838
HOXB5	0.589403	0.190873	1.91206	1.04254	1.52923		HOXB9	0.28127	0.397097	0.502505	1.18012	1.79563
TPTE	0.909869	0.208159	2.01768	0.508899	0.281913		TFAP2A	0.436413	0.724436	1.15447	1.75892	2.06336
DMRT1	1.98355	1.49618	2.83898	2.33918	2.03598		MAGEA4	0.956208	1.65741	2.00232	3.06391	2.81261
PNMA5	0.658567	0.259745	1.78987	0.790791	0.577267		ABCG2	0.134023	0.154325	0.346135	1.08891	1.6076
RHOXF1	0.465728	0.264966	1.78759	1.26943	0.816477		MAGEB2	1.39489	2.39298	2.21687	3.51018	3.38942
BAZ1A	0.6147	0.660724	2.46693	1.59023	1.5389		S100A11	1.37419	2.69537	2.37461	4.30417	4.64673
SCML2	1.16376	1.0433	2.3432	1.58019	1.12906		WFIKKN1	0.120482	0.301548	0.577406	0.894527	1.7088
GCNA	0.551547	0.837155	2.01714	2.35839	1.82817		FCER1G	0.235587	0.490192	0.587965	1.83875	1.83277
RBP4	0.223791	0.204614	1.80511	0.277058	0.381859		FEZF2	0.129109	0.339511	0.211051	1.23433	1.64366
