# Supplementary material for: In vitro reconstitution of epigenetic reprogramming in the human germ line
Source: Nature. 2024 May 20;631(8019):170–8. doi: 10.1038/s41586-024-07526-6 (PMC11222161; doi:10.1038/s41586-024-07526-6)
Supplement: Supplementary file 15 — Source Data Extended Data Fig. 8 [file 41586_2024_7526_MOESM15_ESM.xlsx]

## Sheet: Extended Data Fig. 8c
Source data: escapee analyses.
Extended Data Fig. 8c
	Autosome						Chromosome X
	F1	Fi-single	F2	xrOvary	hGC_F		F1	Fi-single	F2	xrOvary	hGC_F
LINE|L1	28824	25868	41839	42822	30733		3220	2801	3344	3596	2541
SINE|Alu	12690	11104	29850	21165	17554		1172	980	1164	1017	716
Intron	9862	8514	20064	14634	9040		908	741	699	630	312
Intergenic	9296	8222	16593	15267	9630		1106	916	947	939	583
LTR|ERVL-MaLR	6446	5947	9516	9486	6953		478	433	484	541	399
LTR|ERV1	5866	5562	7436	7429	6291		437	387	414	425	348
Satellite|centr	4411	1276	4476	3243	1501		535	49	520	176	68
others	13391	12081	23257	19486	12864		1591	1338	1250	1160	658
Total	90786	78574	153031	133532	94566		9447	7645	8822	8484	5625

## Sheet: Extended Data Fig. 8d
Source data: genomic coverages.
Extended Data Fig. 8d
Type	Sample name	cov1_perc
EMseq, paired	F1_iPSC	96.42
EMseq, paired	F1_hPGCLC	96.73
EMseq, paired	F1_hPGCLC	96.68
EMseq, paired	F1_c72AG	96.71
EMseq, paired	F1_c72AGVT	97.12
EMseq, paired	F1_c86AGVT	96.74
EMseq, paired	F1_c127AGVT	96.75
EMseq, paired	F2_iPSC	96.52
EMseq, paired	F2_c68AGVT	96.35
EMseq, single	F2_iPSC_single	94.08
WGBS, single-101bp	F2_ag120AG	93.29
WGBS, single-101bp	F2_ag120AGVT	93.28
WGBS, single-50bp	hGC_Wk9_F	92.5

## Sheet: Extended Data Fig. 8e
Source data: escapee analyses.
Extended Data Fig. 8e
	PR-only	SR-only
LINE|L1	976	176
SINE|Alu	526	40
Intron	570	67
Intergenic	988	165
LTR|ERVL-MaLR	129	22
Satellite|centr	10548	295
LTR|ERV1	162	18
Others	781	92
Total	14680	875
