# Supplementary material for: In vitro reconstitution of epigenetic reprogramming in the human germ line
Source: Nature. 2024 May 20;631(8019):170–8. doi: 10.1038/s41586-024-07526-6 (PMC11222161; doi:10.1038/s41586-024-07526-6)
Supplement: Supplementary file 16 — Source Data Extended Data Fig. 9 [file 41586_2024_7526_MOESM16_ESM.xlsx]

## Sheet: Extended Data Fig. 9a
Source data: ER gene expression analyses.
Extended Data Fig. 9a
		Early ER Genes																									Late ER Genes
Cell line	Stage	IL22RA1	BRDT	LOC102723543	DAZL	IL12B	ZNF736	TUSC1	C9orf64	LOC105369746	GTSF1	PIWIL1	MEG3	SPESP1	SPATA22	USP6	TDRD12	ZNF534	NLRP9	ZNF667	ZNF667-AS1	LOC107985433	PRAME	MAGEB2	MAGEB1	LDOC1	GCSAML-AS1	RBM46	DDX4	C5orf47	OOEP	DDX43	LOC101926892	DCAF4L2	KCNV2	ANKRD2	SYCP3	ANHX	LOC105376917	ZNF492	DSCR8	CXorf67	LUZP4
M1-BTAG	iPSC	0.385759	0	0	3.10829	0.132893	0	0	0.339271	0	2.30005	0	0	0.322365	0	0.784385	1.48225	0.775144	0	0	0	0	0.757643	0.132893	0	0	0	0.10457	0	0.784385	0.132893	0	0	0	0	0	0.281751	0	0	0.499478	0	0	0
M1-BTAG	iMeLC	0.537482	0	0	0.957973	0	0	0	0.323164	0	0.671464	0	0	0	0	0.369324	0.565005	0	0	0	0	0	0	0	0.417936	0	0	0.576692	0	0.292058	0	0	0.415327	0	0	0.205013	0.359992	0	0	0.323164	0	0	0
M1-AGDT	hPGCLC	0.812546	0.185975	0	0	1.26433	0	0	0.333651	0.379279	0	0	0	0	0.40026	1.96714	2.38042	0.872597	0	0	0	0	0	0	0	0.214286	0	0	0	0	0	0	0	0	0.185975	0.214286	0.513471	0	0.214286	0.214286	0	0	0
M1-AGDT	c12 AG	3.2134	2.44102	2.47686	0	3.08382	0	0.443841	0.443841	1.34934	2.274	1.67479	0	0	1.84835	2.05473	2.39356	0.201961	1.6075	0	0	0	2.17582	0.645802	1.62417	0	0	0.592997	0	0.255532	0	0	0	0	0.201961	0.488805	0	0	0	0.803367	0	0	0
M1-AGDT	c22 AG	4.47079	4.53631	3.95903	0	4.24824	0	0	2.09631	4.18335	4.62039	2.66677	0.383997	1.72282	4.2178	3.45399	3.66324	1.12509	4.00368	0	0	0	2.7119	0.43789	2.87155	0	0.251674	0	0.217227	0	0	0	1.03042	0	0.383997	0.770998	0.217227	0	0	0.468902	0.43789	0.217227	0
M1-AGDT	c32 AG	4.65805	4.38414	4.0308	0.394593	4.36871	0.394593	0	3.10559	4.41274	5.94986	3.78704	0.192412	3.05718	5.28471	3.14151	4.68289	2.45993	4.55983	0	0	0.693475	3.48667	2.49164	3.25898	0	0.693475	0	0.864094	0	0	0	2.35034	0	0.416386	2.24853	0.223975	0	0.192412	0.975496	1.10873	0.394593	0
M1-AGDT	c42 AG	4.65434	3.49638	4.2965	0.582616	4.23478	0.574467	1.31768	3.50051	4.44641	6.69244	3.43693	1.66175	3.4244	6.02347	3.6974	5.30753	2.24225	4.67465	0.453617	0.320529	2.84937	3.93872	2.24504	3.26117	0.668027	1.22777	0	0.395594	0.286202	0	0	3.26657	0	1.2236	2.92422	0.163326	0	1.30765	1.94288	2.88621	0.157203	0.286202
M1-AGDT	c62 AG	4.69898	4.22086	3.68782	2.96978	3.65224	0.520341	1.92007	3.85553	3.61643	7.54606	4.1097	3.70402	4.53288	6.03699	3.98961	6.48978	3.52302	4.50307	1.07348	2.34623	4.30055	5.1779	2.97182	3.55389	3.51918	2.03349	0.306105	1.26639	0.651054	0.306105	0.819454	4.12151	0	0.908519	3.99855	0.322942	0	2.59295	3.34292	4.03367	1.08632	1.47368
M1-AGDT	c82 AG	5.40212	4.89544	4.18934	5.79377	3.60831	0.935231	3.54866	4.64579	3.78868	7.63898	4.27481	4.89123	4.99058	6.60001	4.15729	7.01903	4.46097	5.45842	1.67531	3.86462	5.17518	6.12773	4.32483	4.801	5.13283	2.73966	1.46642	3.23677	2.06901	0.653976	0.186587	3.72829	0.562396	1.36317	4.00641	1.09867	0	2.59073	3.73649	4.92318	2.98455	2.73103
M1-AGDT	c82 AGDT	5.60876	4.49243	4.32067	8.10623	4.87655	2.51335	3.06209	4.37174	3.91844	7.51864	3.99522	6.34678	5.22208	6.56016	4.08319	7.22425	4.54759	5.93083	3.2152	4.42818	5.7137	6.62879	5.07227	5.28873	5.38636	3.33457	2.07816	4.17409	2.48861	1.6922	1.42878	3.65007	0.79277	3.34058	4.03419	2.29724	0.144858	3.23635	4.19136	5.54407	4.17801	4.27331
M1-AGDT	c92 AGDT	5.67186	5.08554	4.75409	8.82846	5.81343	2.88452	4.1057	4.67266	3.64887	7.64716	5.71783	6.81181	5.3462	6.56187	4.71101	7.33375	4.64192	6.22485	3.29965	4.68924	5.06948	7.39779	5.39655	4.87703	5.19088	3.5837	3.14101	4.51794	3.65018	2.74312	3.7988	3.39833	1.76815	3.79803	4.3779	4.26429	1.00569	3.254	4.06307	5.64832	4.16977	4.89952
M1-AGDT	c102 AGDT	5.35891	5.0516	4.78278	9.15592	6.11167	3.42071	3.93592	4.77013	2.90395	7.70195	5.87409	7.14017	5.52606	6.31967	5.36253	7.33377	4.6248	5.94835	3.93228	4.85725	5.1783	8.2035	5.1259	4.78241	5.06933	3.43873	3.75881	5.21917	3.73886	3.32949	4.24344	3.7423	3.247	4.71354	4.47677	4.95564	1.35988	3.53659	4.04748	6.09298	4.46951	5.42295
M1-AGDT	c112 AGDT	5.91125	5.12803	4.82451	9.28017	6.54055	3.63363	4.25145	5.2027	3.75202	7.88832	5.56812	7.18623	5.69179	6.94032	5.2737	7.57556	4.76942	7.02213	4.25145	5.11704	5.30309	8.09708	6.71833	5.72836	5.45047	4.08094	4.2911	6.03319	4.49162	4.18984	5.13894	3.24677	4.42188	5.31276	4.76942	5.77105	2.59512	4.25145	4.45717	6.19348	4.52527	6.03318
M1-AGDT	c122 AGDT	5.70658	5.06923	5.23079	9.31187	6.43106	4.25938	4.25938	4.92318	4.50032	7.87791	6.1722	7.20412	5.72704	6.87489	5.19207	7.62703	4.9113	6.88403	4.43549	5.3411	5.6217	8.11633	6.58098	5.36741	5.5622	4.43549	3.96996	6.12158	3.92343	3.69322	5.06923	3.54744	5.0585	5.68582	4.63635	5.67181	3.96996	3.77411	4.93495	6.22591	4.83794	5.83152
F1-AGVT	iPSC	0.826843	0	0	3.87481	0	4.0195	3.6263	4.43524	0	2.0339	0	3.84922	0	0	0.600175	2.20508	1.02269	0	4.3827	5.34769	0.826843	0	0	0	5.41028	0	1.83968	0	0.826843	0.331017	0	0	0	0	0	0.331017	0	0	0.331017	0	0	0
F1-AGVT	hPGCLC	1.88232	1.31334	1.44131	2.09079	2.23695	3.63691	4.65338	3.57399	0.877717	1.60145	1.20402	4.74216	0.869514	0.73066	1.50095	2.90346	1.02071	0.620584	3.49858	4.44609	2.74336	1.50547	0.869514	0.760597	5.80704	0	0.128385	0.237387	0.128385	0.128385	0.415695	0.355312	0	0.237387	0.620584	1.17755	0	0.237387	0.897891	0.985905	1.0387	0.826117
F1-AGVT	c11/12 AG	3.85764	3.84206	3.57624	0.740479	2.57858	2.41752	4.18235	4.41406	3.21752	2.72541	1.69403	3.15297	2.49949	2.92459	2.79172	2.49905	2.93289	6.09968	4.20703	5.12376	5.42695	1.78281	2.36103	2.82772	5.73014	0.126389	0	0	0	0	0.233901	1.32764	0.183853	0	0.668323	0.126389	0	0.126389	0.310243	0.233901	0.327447	0
F1-AGVT	c21/24 AG	5.3609	4.43386	4.39608	0.970132	4.51851	3.09373	4.47858	4.51818	5.01852	5.42306	2.63401	3.68863	4.70802	4.97481	4.00668	4.19165	3.96094	6.97714	3.9246	5.27001	6.08917	3.39156	3.84745	4.26813	5.40007	0.781962	0.605257	0.304736	0.972563	0.518304	0.446815	2.76184	0	0	1.63004	1.20475	0	0.907495	1.13616	2.09635	1.47583	1.202
F1-AGVT	c35 AG	5.67951	4.82609	4.76796	3.80352	4.90527	2.65102	4.98763	4.79316	4.54874	6.65394	3.09112	6.15816	5.66593	6.58106	4.43593	5.59605	4.55857	7.22103	4.47797	4.75945	5.98672	6.06812	3.91485	5.0447	5.4346	1.69622	0.214125	1.28706	2.45444	1.95628	3.09112	3.78689	0.565695	1.37868	2.61379	1.28706	0.971001	2.45444	3.33942	4.08776	3.14432	2.32219
F1-AGVT	c44/45 AG	5.96293	4.89671	4.91281	5.53319	5.73483	3.7804	4.99825	5.08247	4.98896	7.12178	3.48869	5.53045	5.75315	6.55857	4.57557	6.39198	4.61265	7.49105	4.04577	5.43137	5.95441	6.16133	5.08215	5.80982	5.93232	1.75294	2.03775	2.57163	2.05865	3.13665	4.16857	4.09523	1.16864	2.78299	3.60267	2.14249	1.56802	2.59016	3.34307	4.82059	4.03117	4.09447
F1-AGVT	c65 AG	5.47758	5.15515	5.16372	7.90964	6.67736	4.16976	5.4143	5.31769	4.93234	7.82565	5.36308	5.62772	5.91868	6.86524	4.16976	6.48886	5.18073	7.22623	4.55595	5.23056	5.75237	6.98623	6.54575	6.62553	5.98794	3.88858	3.90912	4.43362	3.34146	2.88249	5.16372	3.88858	3.00209	4.36089	3.07666	4.63209	2.50447	4.02663	5.00095	5.67648	4.3459	5.17225
F1-AGVT	c86 AG	5.30613	5.00744	4.70663	8.83337	7.00649	4.29349	5.12334	4.73119	4.88142	7.79489	6.24151	6.01516	6.31648	7.17712	5.41628	6.77799	5.21328	7.03143	4.17314	5.62075	5.75259	7.70938	6.97855	7.06322	6.0883	4.5906	3.71232	5.26467	4.57711	3.78451	5.20453	4.4348	4.49342	5.26467	3.21659	5.27306	4.60396	5.05687	5.01746	5.94339	4.53587	5.72228
F1-AGVT	c67 AGVT	5.37039	3.76112	5.20481	8.3174	6.67124	3.73706	4.69447	4.73148	4.65648	7.65935	4.8484	7.63188	6.41861	6.93191	5.43164	6.66168	5.14206	7.31381	4.40485	5.12362	5.82313	7.43093	6.9186	5.6276	5.88467	3.38112	3.76112	4.50798	2.33245	3.76112	4.49369	4.32639	2.39531	4.95655	4.22623	5.00772	5.09551	4.82576	4.19123	5.61445	5.22226	5.38595
F1-AGVT	c86/87 AGVT	5.13434	4.62224	5.04084	8.78895	6.98329	4.4914	5.36106	4.7776	5.10282	7.85823	5.1795	6.38292	6.16782	6.76495	5.11013	6.91661	5.18593	6.84382	4.2547	5.34287	5.679	7.95277	7.40173	6.89711	6.51539	4.03984	4.35145	5.30802	4.0773	3.99091	5.35732	4.05415	4.54673	5.92633	4.04733	5.61424	5.17138	4.54335	4.91104	5.97082	5.23965	5.68813
F1-AGVT	c96/97 AGVT	5.08344	4.71797	4.81224	8.78038	6.73274	4.03132	5.25715	5.3286	5.24398	7.98991	5.0579	6.68836	6.31976	7.00443	5.87122	6.88161	5.63693	6.91221	4.55115	5.20461	5.29732	8.14224	7.85319	6.98244	6.34801	3.55103	4.98736	5.44519	4.06197	4.10802	5.18646	4.27794	4.86003	5.64406	3.78124	6.08748	5.84713	5.04941	5.14295	5.81549	5.04368	6.00002
F1-AGVT	c107/108 AGVT	4.62216	5.00203	5.12706	9.05117	7.18695	4.46421	5.4997	5.07034	5.04579	7.92234	4.68642	5.92035	6.21776	6.80326	5.33637	6.78119	5.36016	6.62791	4.39453	5.445	5.58076	8.14093	7.97626	7.35366	6.1024	3.85463	4.72674	5.83435	4.38162	4.24871	5.38738	3.89174	5.56049	6.42242	2.98853	6.20015	4.93133	5.38814	5.67015	6.05017	4.87863	6.19509
F1-AGVT	c117/118 AGVT	4.19338	4.99811	4.62242	9.09131	7.13333	4.43383	5.51771	5.12131	5.01151	8.08303	4.40118	6.80145	6.15998	6.4199	5.73764	7.12309	5.4337	5.75441	4.50899	5.2769	4.48172	8.53243	8.14364	7.02471	6.22422	3.27375	5.19212	5.76484	4.50616	4.32312	5.55266	4.20524	5.69981	6.3277	3.65282	6.76294	5.95397	5.27394	5.70178	5.73449	5.38981	6.22504
F1-AGVT	c107 VT	2.98639	4.83168	4.22089	9.39193	6.3112	4.71382	5.99482	5.34123	5.56875	8.05128	3.73185	7.1785	6.3193	6.34331	6.42434	6.92896	5.06137	5.00226	5.11814	5.43361	4.4593	8.59455	8.62751	7.78811	6.29898	3.0655	5.29273	6.08778	3.95605	4.78569	5.43361	4.15005	5.90086	5.69231	2.56423	6.22766	5.65442	5.11814	5.02224	5.94338	5.35705	6.53968

## Sheet: Extended Data Fig. 9d
Source data: ER gene expression and promoter DNA methylation analyses.
Extended Data Figure 9d
		M1-AGDT, DT+/DT–							F1-AGVT, VT+/VT–
		Promoter 5mC level			Expression level				Promoter 5mC level			Expression level
Name	Type	DT(-)	DT(+)	DT(+) – DT(-)	DT(-)	DT(+)	DT(+) – DT(-)		VT(-)	VT(+)	VT(+) – VT(-)	VT(-)	VT(+)	VT(+) – VT(-)
IL22RA1	Early ER genes	0.1965	0.264	0.0675	5.40212	5.60876	0.206632		0	0.327	0.327	5.30613	4.82746	-0.478671
BRDT	Early ER genes	15.8325	16.389	0.5565	4.89544	4.49243	-0.403011		11.927	4.582	-7.345	5.00744	4.96437	-0.0430759
LOC102723543	Early ER genes	19.542	21.057	1.515	4.18934	4.32067	0.131332		22.588	13.405	-9.183	4.70663	5.11677	0.410142
DAZL	Early ER genes	38.7395	11.963	-26.7765	5.79377	8.10623	2.31246		20.253	12.716	-7.537	8.83337	8.93775	0.104383
IL12B	Early ER genes	0.4915	0	-0.4915	3.60831	4.87655	1.26824		0	0	0	7.00649	6.96738	-0.0391092
ZNF736	Early ER genes	58.9	54.088	-4.812	0.935231	2.51335	1.57812		14.276	15.336	1.06	4.29349	4.07644	-0.217049
TUSC1	Early ER genes	21.852	25.395	3.543	3.54866	3.06209	-0.486579		17.773	11.983	-5.79	5.12334	5.38792	0.264578
C9orf64	Early ER genes	0.8015	1.104	0.3025	4.64579	4.37174	-0.274056		0.435	0.269	-0.166	4.73119	4.63891	-0.09228
LOC105369746	Early ER genes	43.5735	42.749	-0.8245	3.78868	3.91844	0.129754		34.473	31.953	-2.52	4.88142	4.84939	-0.032031
GTSF1	Early ER genes	8.8675	8.738	-0.1295	7.63898	7.51864	-0.120348		9.246	5.842	-3.404	7.79489	7.90907	0.114177
PIWIL1	Early ER genes	31.1415	22.048	-9.0935	4.27481	3.99522	-0.279591		9.165	6.71	-2.455	6.24151	5.67865	-0.562861
MEG3	Early ER genes	23.214	13.417	-9.797	4.89123	6.34678	1.45555		7.473	2.75	-4.723	6.01516	6.15864	0.143479
SPESP1	Early ER genes	8.1725	7.294	-0.8785	4.99058	5.22208	0.231497		6.783	4.166	-2.617	6.31648	6.13652	-0.179958
SPATA22	Early ER genes	19.322	11.209	-8.113	6.60001	6.56016	-0.0398465		11.772	9.34	-2.432	7.17712	6.87153	-0.305596
USP6	Early ER genes	1.4285	0.44	-0.9885	4.15729	4.08319	-0.0741		0.313	0.358	0.045	5.41628	4.95428	-0.461997
TDRD12	Early ER genes	16.5885	10.195	-6.3935	7.01903	7.22425	0.205217		17.213	15.172	-2.041	6.77799	7.02872	0.250731
ZNF534	Early ER genes	31.6435	30.767	-0.8765	4.46097	4.54759	0.086627		20.762	18.637	-2.125	5.21328	5.16127	-0.052002
NLRP9	Early ER genes	32.0365	23.86	-8.1765	5.45842	5.93083	0.472409		21.605	13.946	-7.659	7.03143	6.7191	-0.312323
ZNF667	Early ER genes	45.7185	32.875	-12.8435	1.67531	3.2152	1.53989		0.467	0.311	-0.156	4.17314	4.18388	0.010748
ZNF667-AS1	Early ER genes	57.1305	43.805	-13.3255	3.86462	4.42818	0.563554		1.01	0.642	-0.368	5.62075	5.12578	-0.494971
LOC107985433	Early ER genes	2.84	0.588	-2.252	5.17518	5.7137	0.538519		0	0.805	0.805	5.75259	5.77916	0.026574
PRAME	Early ER genes	12.62	9.211	-3.409	6.12773	6.62879	0.501059		12.054	8.022	-4.032	7.70938	7.98407	0.274692
MAGEB2	Early ER genes	23.5345	23.528	-0.0065	4.32483	5.07227	0.747436		30.705	24.986	-5.719	6.97855	7.40319	0.424649
MAGEB1	Early ER genes	44.812	40.51	-4.302	4.801	5.28873	0.487731		31.983	22.111	-9.872	7.06322	6.8742	-0.189018
LDOC1	Early ER genes	10.5145	4.783	-5.7315	5.13283	5.38636	0.253532		30.431	28.916	-1.515	6.0883	6.52841	0.440114
GCSAML-AS1	Late ER genes	10.1375	5.65	-4.4875	2.73966	3.33457	0.594907		29.171	12.023	-17.148	4.5906	4.26769	-0.32291
RBM46	Late ER genes	32.3725	23.529	-8.8435	1.46642	2.07816	0.611741		13.308	9.559	-3.749	3.71232	4.37739	0.665067
DDX4	Late ER genes	32.3125	24.2	-8.1125	3.23677	4.17409	0.937319		28.69	16.948	-11.742	5.26467	5.23808	-0.0265917
C5orf47	Late ER genes	34.4795	28.686	-5.7935	2.06901	2.48861	0.419599		29.537	20.38	-9.157	4.57711	4.54799	-0.029122
OOEP	Late ER genes	43.5885	39.961	-3.6275	0.653976	1.6922	1.03822		39.83	26.442	-13.388	3.78451	3.67128	-0.113232
DDX43	Late ER genes	65.2925	57.6	-7.6925	0.186587	1.42878	1.2422		41.112	22.632	-18.48	5.20453	5.40282	0.198289
LOC101926892	Late ER genes	6.857	6.881	0.024	3.72829	3.65007	-0.0782255		5.989	5.6	-0.389	4.4348	3.94005	-0.49475
DCAF4L2	Late ER genes	67.5875	59.667	-7.9205	0.562396	0.79277	0.230374		61.133	55.998	-5.135	4.49342	4.86023	0.366811
KCNV2	Late ER genes	6.4735	6.098	-0.3755	1.36317	3.34058	1.97741		9.111	6.076	-3.035	5.26467	5.54396	0.279292
ANKRD2	Late ER genes	5.932	4.514	-1.418	4.00641	4.03419	0.02778		3.483	4.688	1.205	3.21659	3.8774	0.660806
SYCP3	Late ER genes	59.81	52.048	-7.762	1.09867	2.29724	1.19857		40.716	26.394	-14.322	5.27306	5.5706	0.297546
ANHX	Late ER genes	75.371	69.438	-5.933	0	0.144858	0.144858		19.686	8.92	-10.766	4.60396	4.58766	-0.0163
LOC105376917	Late ER genes	14.052	3.055	-10.997	2.59073	3.23635	0.645621		17.755	19.009	1.254	5.05687	5.004	-0.052868
ZNF492	Late ER genes	30.5425	20.609	-9.9335	3.73649	4.19136	0.454873		14.891	17.027	2.136	5.01746	5.23808	0.220613
DSCR8	Late ER genes	20.1695	17.602	-2.5675	4.92318	5.54407	0.620891		22.621	11.504	-11.117	5.94339	5.96638	0.022983
CXorf67	Late ER genes	31.1655	20.994	-10.1715	2.98455	4.17801	1.19346		31.575	30.031	-1.544	4.53587	4.96437	0.4285
LUZP4	Late ER genes	37.771	28.908	-8.863	2.73103	4.27331	1.54228		52.984	41.43	-11.554	5.72228	5.89438	0.172102

## Sheet: Extended Data Fig. 9h
Source data: Chr.X- or Chr.10-linked genes, and XIST expression analyses.
Extended Data Fig. 9h
Cell Line	Stage	log2(Chr. X / total autosome)	log2(Chr. 10 / total autosome)	XIST
M1-BTAG	iPSC	-0.225634	-0.132215	0
M1-BTAG	iPSC	-0.242318	-0.126656	0
M1-BTAG	iPSC	-0.18445	-0.0573364	0.710702
M1-BTAG	iMeLC	-0.220971	-0.0962698	0
M1-BTAG	iMeLC	-0.25631	-0.0967418	0
M1-BTAG	iMeLC	-0.239747	-0.030903	0
M1-AGDT	hPGCLC	-0.207312	-0.132332	0
M1-AGDT	hPGCLC	-0.157782	-0.089233	0.371949
M1-AGDT	c12 AG	-0.204986	-0.13181	0
M1-AGDT	c12 AG	-0.332379	-0.0913303	0.511063
M1-AGDT	c22 AG	-0.303793	-0.0582288	1.41684
M1-AGDT	c22 AG	-0.293121	-0.11233	0
M1-AGDT	c32 AG	-0.354376	-0.0508178	0.789187
M1-AGDT	c32 AG	-0.352562	0.0265023	0
M1-AGDT	c42 AG	-0.351123	0.0218515	0.592828
M1-AGDT	c42 AG	-0.312	-0.046413	0
M1-AGDT	c62 AG	-0.332702	-0.0016045	0
M1-AGDT	c62 AG	-0.462107	0.033888	0
M1-AGDT	c82 AG	-0.403511	-0.021276	0
M1-AGDT	c82 AG	-0.375242	-0.0419444	0.914947
M1-AGDT	c82 AGDT	-0.511344	0.0180139	0.289716
M1-AGDT	c82 AGDT	-0.497026	-0.117757	0
M1-AGDT	c92 AGDT	-0.371965	-0.0604527	0.520648
M1-AGDT	c92 AGDT	-0.401892	-0.0221028	1.6233
M1-AGDT	c102 AGDT	-0.351175	-0.0572271	1.4898
M1-AGDT	c102 AGDT	-0.465035	-0.0227695	0
M1-AGDT	c112 AGDT	-0.324058	-0.0510217	2.06512
M1-AGDT	c122 AGDT	-0.36437	-0.00645335	2.31568
F1-AGVT	iPSC	-0.174979	0.0098415	7.60513
F1-AGVT	hPGCLC	-0.094079	-0.104951	6.64636
F1-AGVT	hPGCLC	-0.081738	-0.042698	7.40064
F1-AGVT	c11/12 AG	-0.287846	-0.128107	5.65399
F1-AGVT	c11/12 AG	-0.285008	-0.0827882	5.53552
F1-AGVT	c21/24 AG	-0.204248	-0.04637	5.96593
F1-AGVT	c21/24 AG	-0.319599	0.0374595	5.56593
F1-AGVT	c35 AG	-0.311411	-0.0312336	6.06467
F1-AGVT	c44/45 AG	-0.128744	-0.0661673	5.94817
F1-AGVT	c44/45 AG	-0.25818	0.0252808	6.01943
F1-AGVT	c65 AG	-0.294401	-0.00262475	5.45679
F1-AGVT	c86 AG	-0.210858	-0.00387828	6.13047
F1-AGVT	c67 AGVT	-0.384209	-0.0366472	5.48318
F1-AGVT	c86/87 AGVT	-0.203221	-0.0219553	5.41022
F1-AGVT	c86/87 AGVT	-0.36907	-0.0837982	4.87615
F1-AGVT	c96/97 AGVT	-0.201744	0.0512353	6.08764
F1-AGVT	c96/97 AGVT	-0.383132	-0.0291698	6.65154
F1-AGVT	c107/108 AGVT	-0.183953	0.0344042	6.0979
F1-AGVT	c107/108 AGVT	-0.394998	-0.00231261	4.97033
F1-AGVT	c117/118 AGVT	-0.257723	0.0265735	5.62838
F1-AGVT	c117/118 AGVT	-0.336923	0.00113625	6.31625
F1-AGVT	c107 VT	-0.154379	-0.0178213	8.10025

## Sheet: Extended Data Fig. 9i
Source data: RPM count-based gene expresssion fold changes.
Extended Data Fig. 9i
		RPM count				fold change
cell line	cell type	DNMT3A	UHRF1	DNMT3B	DNMT3L	DNMT3A	UHRF1	DNMT3B	DNMT3L
M1-BTAG	iPSC	67.2851	37.4076	1204.82	1.4574	1	1	1	1
M1-BTAG	iPSC	62.4052	47.1667	1306.16	0.3628	0.927474	1.26089	1.08411	0.248936
M1-BTAG	iPSC	53.1567	38.5148	1135.07	1.2732	0.790022	1.0296	0.942112	0.873611
M1-AGDT	PGCLC	28.018	19.3705	54.3065	48.7721	0.416407	0.517823	0.0450745	33.4651
M1-AGDT	PGCLC	28.2291	24.7005	34.4042	45.5783	0.419545	0.660307	0.0285556	31.2737
M1-AGDT	c32 BMP2(-) AG	38.8453	9.1816	84.7534	12.3599	0.577324	0.245447	0.0703455	8.48079
M1-AGDT	c32 BMP2(-) AG	33.064	16.6957	49.105	11.4578	0.491402	0.446318	0.0407573	7.86181
M1-AGDT	c32 BMP2(+) AG	30.9461	6.9174	22.5724	6.9174	0.459925	0.18492	0.0187351	4.7464
M1-AGDT	c32 BMP2(+) AG	30.2671	20.178	32.4072	5.5031	0.449834	0.539409	0.0268981	3.77597
M1-AGDT	c82 AGDT	29.3512	12.2297	21.5687	4.6695	0.436221	0.326931	0.0179021	3.20399
M1-AGDT	c82 AGDT	20.3788	9.4056	11.869	2.2394	0.302872	0.251436	0.0098513	1.53657
M1-AGDT	c112 AGDT	18.0464	10.0847	7.4309	0.2654	0.268208	0.26959	0.00616767	0.182105
M1-AGDT	c122 AGDT	16.6595	7.7081	8.9514	0.2486	0.247596	0.206057	0.00742968	0.170578

## Sheet: Extended Data Fig. 9k
Source data: line plot analyses.
Extended Data Fig. 9k
relative position x < 0 or x > 1: cytosolic 0 ≦ x ≦ 1: nuclear	cell identification number	condition	normalized UHRF1 intendity
-1.01667	1	c21 BMP2(-)	0.0767279
-1	1	c21 BMP2(-)	0.135708
-0.983333	1	c21 BMP2(-)	0.109556
-0.966667	1	c21 BMP2(-)	0.0928666
-0.95	1	c21 BMP2(-)	0.0953172
-0.933333	1	c21 BMP2(-)	0.10016
-0.916667	1	c21 BMP2(-)	0.0782722
-0.9	1	c21 BMP2(-)	0.0639894
-0.883333	1	c21 BMP2(-)	0.0606689
-0.866667	1	c21 BMP2(-)	0.0516135
-0.85	1	c21 BMP2(-)	0.0754084
-0.833333	1	c21 BMP2(-)	0.107925
-0.816667	1	c21 BMP2(-)	0.112275
-0.8	1	c21 BMP2(-)	0.149265
-0.783333	1	c21 BMP2(-)	0.087081
-0.766667	1	c21 BMP2(-)	0.0820277
-0.75	1	c21 BMP2(-)	0.0823467
-0.733333	1	c21 BMP2(-)	0.159705
-0.716667	1	c21 BMP2(-)	0.185682
-0.7	1	c21 BMP2(-)	0.213537
-0.683333	1	c21 BMP2(-)	0.12729
-0.666667	1	c21 BMP2(-)	0.0757274
-0.65	1	c21 BMP2(-)	0.16415
-0.633333	1	c21 BMP2(-)	0.131089
-0.616667	1	c21 BMP2(-)	0.168123
-0.6	1	c21 BMP2(-)	0.166948
-0.583333	1	c21 BMP2(-)	0.124194
-0.566667	1	c21 BMP2(-)	0.112174
-0.55	1	c21 BMP2(-)	0.14237
-0.533333	1	c21 BMP2(-)	0.0982824
-0.516667	1	c21 BMP2(-)	0.0930189
-0.5	1	c21 BMP2(-)	0.0835212
-0.483333	1	c21 BMP2(-)	0.132699
-0.466667	1	c21 BMP2(-)	0.156363
-0.45	1	c21 BMP2(-)	0.113529
-0.433333	1	c21 BMP2(-)	0.110477
-0.416667	1	c21 BMP2(-)	0.148852
-0.4	1	c21 BMP2(-)	0.121019
-0.383333	1	c21 BMP2(-)	0.0932001
-0.366667	1	c21 BMP2(-)	0.124013
-0.35	1	c21 BMP2(-)	0.119765
-0.333333	1	c21 BMP2(-)	0.0754664
-0.316667	1	c21 BMP2(-)	0.0810127
-0.3	1	c21 BMP2(-)	0.0774674
-0.283333	1	c21 BMP2(-)	0.0672447
-0.266667	1	c21 BMP2(-)	0.0865953
-0.25	1	c21 BMP2(-)	0.164396
-0.233333	1	c21 BMP2(-)	0.16233
-0.216667	1	c21 BMP2(-)	0.152818
-0.2	1	c21 BMP2(-)	0.167079
-0.183333	1	c21 BMP2(-)	0.318432
-0.166667	1	c21 BMP2(-)	0.215183
-0.15	1	c21 BMP2(-)	0.181543
-0.133333	1	c21 BMP2(-)	0.193476
-0.116667	1	c21 BMP2(-)	0.183645
-0.1	1	c21 BMP2(-)	0.193034
-0.0833333	1	c21 BMP2(-)	0.202771
-0.0666667	1	c21 BMP2(-)	0.160416
-0.05	1	c21 BMP2(-)	0.176294
-0.0333333	1	c21 BMP2(-)	0.285168
-0.0166667	1	c21 BMP2(-)	0.294934
0	1	c21 BMP2(-)	0.364042
0.0149254	1	c21 BMP2(-)	0.377296
0.0298507	1	c21 BMP2(-)	0.413437
0.0447761	1	c21 BMP2(-)	0.415714
0.0597015	1	c21 BMP2(-)	0.365782
0.0746269	1	c21 BMP2(-)	0.542714
0.0895522	1	c21 BMP2(-)	0.775653
0.104478	1	c21 BMP2(-)	0.855614
0.119403	1	c21 BMP2(-)	0.760261
0.134328	1	c21 BMP2(-)	0.843615
0.149254	1	c21 BMP2(-)	0.763473
0.164179	1	c21 BMP2(-)	0.840998
0.179104	1	c21 BMP2(-)	0.845283
0.19403	1	c21 BMP2(-)	0.788906
0.208955	1	c21 BMP2(-)	0.890523
0.223881	1	c21 BMP2(-)	0.945617
0.238806	1	c21 BMP2(-)	0.753301
0.253731	1	c21 BMP2(-)	0.86517
0.268657	1	c21 BMP2(-)	0.833704
0.283582	1	c21 BMP2(-)	0.924664
0.298507	1	c21 BMP2(-)	0.806669
0.313433	1	c21 BMP2(-)	0.863176
0.328358	1	c21 BMP2(-)	0.90382
0.343284	1	c21 BMP2(-)	1
0.358209	1	c21 BMP2(-)	0.859486
0.373134	1	c21 BMP2(-)	0.786615
0.38806	1	c21 BMP2(-)	0.74426
0.402985	1	c21 BMP2(-)	0.939665
0.41791	1	c21 BMP2(-)	0.837293
0.432836	1	c21 BMP2(-)	0.747573
0.447761	1	c21 BMP2(-)	0.762588
0.462687	1	c21 BMP2(-)	0.617231
0.477612	1	c21 BMP2(-)	0.72401
0.492537	1	c21 BMP2(-)	0.815412
0.507463	1	c21 BMP2(-)	0.708053
0.522388	1	c21 BMP2(-)	0.594748
0.537313	1	c21 BMP2(-)	0.654119
0.552239	1	c21 BMP2(-)	0.687702
0.567164	1	c21 BMP2(-)	0.702448
0.58209	1	c21 BMP2(-)	0.713744
0.597015	1	c21 BMP2(-)	0.672977
0.61194	1	c21 BMP2(-)	0.803638
0.626866	1	c21 BMP2(-)	0.675355
0.641791	1	c21 BMP2(-)	0.619246
0.656716	1	c21 BMP2(-)	0.501606
0.671642	1	c21 BMP2(-)	0.545201
0.686567	1	c21 BMP2(-)	0.544925
0.701493	1	c21 BMP2(-)	0.583177
0.716418	1	c21 BMP2(-)	0.600628
0.731343	1	c21 BMP2(-)	0.664088
0.746269	1	c21 BMP2(-)	0.712664
0.761194	1	c21 BMP2(-)	0.652749
0.776119	1	c21 BMP2(-)	0.555286
0.791045	1	c21 BMP2(-)	0.671403
0.80597	1	c21 BMP2(-)	0.683961
0.820896	1	c21 BMP2(-)	0.554771
0.835821	1	c21 BMP2(-)	0.516432
0.850746	1	c21 BMP2(-)	0.459838
0.865672	1	c21 BMP2(-)	0.539647
0.880597	1	c21 BMP2(-)	0.501678
0.895522	1	c21 BMP2(-)	0.420049
0.910448	1	c21 BMP2(-)	0.394768
0.925373	1	c21 BMP2(-)	0.389918
0.940299	1	c21 BMP2(-)	0.373018
0.955224	1	c21 BMP2(-)	0.38559
0.970149	1	c21 BMP2(-)	0.32197
0.985075	1	c21 BMP2(-)	0.227443
1	1	c21 BMP2(-)	0.228038
1.02041	1	c21 BMP2(-)	0.255465
1.04082	1	c21 BMP2(-)	0.314727
1.06122	1	c21 BMP2(-)	0.219033
1.08163	1	c21 BMP2(-)	0.174749
1.10204	1	c21 BMP2(-)	0.138013
1.12245	1	c21 BMP2(-)	0.20628
1.14286	1	c21 BMP2(-)	0.185284
1.16327	1	c21 BMP2(-)	0.265332
1.18367	1	c21 BMP2(-)	0.250426
1.20408	1	c21 BMP2(-)	0.287996
1.22449	1	c21 BMP2(-)	0.268247
1.2449	1	c21 BMP2(-)	0.184073
1.26531	1	c21 BMP2(-)	0.196623
1.28571	1	c21 BMP2(-)	0.216945
1.30612	1	c21 BMP2(-)	0.208941
1.32653	1	c21 BMP2(-)	0.160583
1.34694	1	c21 BMP2(-)	0.108005
1.36735	1	c21 BMP2(-)	0.119156
1.38776	1	c21 BMP2(-)	0.128958
1.40816	1	c21 BMP2(-)	0.158023
1.42857	1	c21 BMP2(-)	0.161213
1.44898	1	c21 BMP2(-)	0.173553
1.46939	1	c21 BMP2(-)	0.274243
1.4898	1	c21 BMP2(-)	0.300307
1.5102	1	c21 BMP2(-)	0.263766
1.53061	1	c21 BMP2(-)	0.254029
1.55102	1	c21 BMP2(-)	0.139673
1.57143	1	c21 BMP2(-)	0.0766699
1.59184	1	c21 BMP2(-)	0.0690573
1.61224	1	c21 BMP2(-)	0.0970499
1.63265	1	c21 BMP2(-)	0.126087
1.65306	1	c21 BMP2(-)	0.0591174
1.67347	1	c21 BMP2(-)	0.116168
1.69388	1	c21 BMP2(-)	0.129211
1.71429	1	c21 BMP2(-)	0.112754
1.73469	1	c21 BMP2(-)	0.08392
1.7551	1	c21 BMP2(-)	0.114704
1.77551	1	c21 BMP2(-)	0.0900246
1.79592	1	c21 BMP2(-)	0.0974632
1.81633	1	c21 BMP2(-)	0.0702535
1.83673	1	c21 BMP2(-)	0.0650335
1.85714	1	c21 BMP2(-)	0.0475027
1.87755	1	c21 BMP2(-)	0.0490035
1.89796	1	c21 BMP2(-)	0.0475752
1.91837	1	c21 BMP2(-)	0.0741106
1.93878	1	c21 BMP2(-)	0.0703043
1.95918	1	c21 BMP2(-)	0.0288192
1.97959	1	c21 BMP2(-)	0.0250201
2	1	c21 BMP2(-)	0.0317917
2.02041	1	c21 BMP2(-)	0.0258031
-1.04167	2	c21 BMP2(-)	0.0857163
-1	2	c21 BMP2(-)	0.053119
-0.958333	2	c21 BMP2(-)	0.037542
-0.916667	2	c21 BMP2(-)	0.0663666
-0.875	2	c21 BMP2(-)	0.111804
-0.833333	2	c21 BMP2(-)	0.16921
-0.791667	2	c21 BMP2(-)	0.131547
-0.75	2	c21 BMP2(-)	0.102451
-0.708333	2	c21 BMP2(-)	0.113269
-0.666667	2	c21 BMP2(-)	0.144659
-0.625	2	c21 BMP2(-)	0.173862
-0.583333	2	c21 BMP2(-)	0.143758
-0.541667	2	c21 BMP2(-)	0.190797
-0.5	2	c21 BMP2(-)	0.289296
-0.458333	2	c21 BMP2(-)	0.241115
-0.416667	2	c21 BMP2(-)	0.2204
-0.375	2	c21 BMP2(-)	0.181565
-0.333333	2	c21 BMP2(-)	0.234512
-0.291667	2	c21 BMP2(-)	0.248775
-0.25	2	c21 BMP2(-)	0.209861
-0.208333	2	c21 BMP2(-)	0.365259
-0.166667	2	c21 BMP2(-)	0.287931
-0.125	2	c21 BMP2(-)	0.301365
-0.0833333	2	c21 BMP2(-)	0.303537
-0.0416667	2	c21 BMP2(-)	0.244709
0	2	c21 BMP2(-)	0.161322
0.0133333	2	c21 BMP2(-)	0.17199
0.0266667	2	c21 BMP2(-)	0.208403
0.04	2	c21 BMP2(-)	0.198221
0.0533333	2	c21 BMP2(-)	0.261243
0.0666667	2	c21 BMP2(-)	0.197621
0.08	2	c21 BMP2(-)	0.227167
0.0933333	2	c21 BMP2(-)	0.24283
0.106667	2	c21 BMP2(-)	0.287496
0.12	2	c21 BMP2(-)	0.193362
0.133333	2	c21 BMP2(-)	0.238014
0.146667	2	c21 BMP2(-)	0.236127
0.16	2	c21 BMP2(-)	0.263594
0.173333	2	c21 BMP2(-)	0.313848
0.186667	2	c21 BMP2(-)	0.456213
0.2	2	c21 BMP2(-)	0.36826
0.213333	2	c21 BMP2(-)	0.447245
0.226667	2	c21 BMP2(-)	0.536506
0.24	2	c21 BMP2(-)	0.4202
0.253333	2	c21 BMP2(-)	0.33214
0.266667	2	c21 BMP2(-)	0.385373
0.28	2	c21 BMP2(-)	0.31727
0.293333	2	c21 BMP2(-)	0.32318
0.306667	2	c21 BMP2(-)	0.451325
0.32	2	c21 BMP2(-)	0.46508
0.333333	2	c21 BMP2(-)	0.491819
0.346667	2	c21 BMP2(-)	0.647188
0.36	2	c21 BMP2(-)	0.730447
0.373333	2	c21 BMP2(-)	0.651854
0.386667	2	c21 BMP2(-)	0.565473
0.4	2	c21 BMP2(-)	0.494905
0.413333	2	c21 BMP2(-)	0.536692
0.426667	2	c21 BMP2(-)	0.555891
0.44	2	c21 BMP2(-)	0.601315
0.453333	2	c21 BMP2(-)	0.577585
0.466667	2	c21 BMP2(-)	0.54528
0.48	2	c21 BMP2(-)	0.487024
0.493333	2	c21 BMP2(-)	0.583123
0.506667	2	c21 BMP2(-)	0.620815
0.52	2	c21 BMP2(-)	0.57612
0.533333	2	c21 BMP2(-)	0.690504
0.546667	2	c21 BMP2(-)	0.593076
0.56	2	c21 BMP2(-)	0.540743
0.573333	2	c21 BMP2(-)	0.731304
0.586667	2	c21 BMP2(-)	0.668103
0.6	2	c21 BMP2(-)	0.774748
0.613333	2	c21 BMP2(-)	1
0.626667	2	c21 BMP2(-)	0.856563
0.64	2	c21 BMP2(-)	0.72691
0.653333	2	c21 BMP2(-)	0.654641
0.666667	2	c21 BMP2(-)	0.74746
0.68	2	c21 BMP2(-)	0.86438
0.693333	2	c21 BMP2(-)	0.637692
0.706667	2	c21 BMP2(-)	0.474862
0.72	2	c21 BMP2(-)	0.565466
0.733333	2	c21 BMP2(-)	0.831804
0.746667	2	c21 BMP2(-)	0.635784
0.76	2	c21 BMP2(-)	0.757413
0.773333	2	c21 BMP2(-)	0.641822
0.786667	2	c21 BMP2(-)	0.55482
0.8	2	c21 BMP2(-)	0.597056
0.813333	2	c21 BMP2(-)	0.67149
0.826667	2	c21 BMP2(-)	0.795656
0.84	2	c21 BMP2(-)	0.695741
0.853333	2	c21 BMP2(-)	0.702551
0.866667	2	c21 BMP2(-)	0.702479
0.88	2	c21 BMP2(-)	0.684323
0.893333	2	c21 BMP2(-)	0.585438
0.906667	2	c21 BMP2(-)	0.610447
0.92	2	c21 BMP2(-)	0.615634
0.933333	2	c21 BMP2(-)	0.641743
0.946667	2	c21 BMP2(-)	0.587753
0.96	2	c21 BMP2(-)	0.700414
0.973333	2	c21 BMP2(-)	0.43109
0.986667	2	c21 BMP2(-)	0.271461
1	2	c21 BMP2(-)	0.225095
1.01471	2	c21 BMP2(-)	0.148446
1.02941	2	c21 BMP2(-)	0.101436
1.04412	2	c21 BMP2(-)	0.0654591
1.05882	2	c21 BMP2(-)	0.085209
1.07353	2	c21 BMP2(-)	0.13965
1.08824	2	c21 BMP2(-)	0.123237
1.10294	2	c21 BMP2(-)	0.197792
1.11765	2	c21 BMP2(-)	0.197814
1.13235	2	c21 BMP2(-)	0.225252
1.14706	2	c21 BMP2(-)	0.208482
1.16176	2	c21 BMP2(-)	0.110089
1.17647	2	c21 BMP2(-)	0.129932
1.19118	2	c21 BMP2(-)	0.150304
1.20588	2	c21 BMP2(-)	0.380793
1.22059	2	c21 BMP2(-)	0.257263
1.23529	2	c21 BMP2(-)	0.24806
1.25	2	c21 BMP2(-)	0.19214
1.26471	2	c21 BMP2(-)	0.228996
1.27941	2	c21 BMP2(-)	0.242108
1.29412	2	c21 BMP2(-)	0.258056
1.30882	2	c21 BMP2(-)	0.207903
1.32353	2	c21 BMP2(-)	0.211683
1.33824	2	c21 BMP2(-)	0.254741
1.35294	2	c21 BMP2(-)	0.183194
1.36765	2	c21 BMP2(-)	0.158278
1.38235	2	c21 BMP2(-)	0.180422
1.39706	2	c21 BMP2(-)	0.187989
1.41176	2	c21 BMP2(-)	0.190897
1.42647	2	c21 BMP2(-)	0.211697
1.44118	2	c21 BMP2(-)	0.204873
1.45588	2	c21 BMP2(-)	0.170718
1.47059	2	c21 BMP2(-)	0.146066
1.48529	2	c21 BMP2(-)	0.168582
1.5	2	c21 BMP2(-)	0.185509
1.51471	2	c21 BMP2(-)	0.160164
1.52941	2	c21 BMP2(-)	0.128775
1.54412	2	c21 BMP2(-)	0.137106
1.55882	2	c21 BMP2(-)	0.078721
1.57353	2	c21 BMP2(-)	0.171826
1.58824	2	c21 BMP2(-)	0.0926259
1.60294	2	c21 BMP2(-)	0.0996713
1.61765	2	c21 BMP2(-)	0.115498
1.63235	2	c21 BMP2(-)	0.105059
1.64706	2	c21 BMP2(-)	0.116263
1.66176	2	c21 BMP2(-)	0.14716
1.67647	2	c21 BMP2(-)	0.231325
1.69118	2	c21 BMP2(-)	0.192705
1.70588	2	c21 BMP2(-)	0.108696
1.72059	2	c21 BMP2(-)	0.0511397
1.73529	2	c21 BMP2(-)	0.0832297
1.75	2	c21 BMP2(-)	0.108353
1.76471	2	c21 BMP2(-)	0.0869954
1.77941	2	c21 BMP2(-)	0.0589068
1.79412	2	c21 BMP2(-)	0.0807145
1.80882	2	c21 BMP2(-)	0.178814
1.82353	2	c21 BMP2(-)	0.122551
1.83824	2	c21 BMP2(-)	0.14343
1.85294	2	c21 BMP2(-)	0.194205
1.86765	2	c21 BMP2(-)	0.114462
1.88235	2	c21 BMP2(-)	0.125874
1.89706	2	c21 BMP2(-)	0.153519
1.91176	2	c21 BMP2(-)	0.0943694
1.92647	2	c21 BMP2(-)	0.152776
1.94118	2	c21 BMP2(-)	0.256342
1.95588	2	c21 BMP2(-)	0.118757
1.97059	2	c21 BMP2(-)	0.131147
1.98529	2	c21 BMP2(-)	0.141215
2	2	c21 BMP2(-)	0.150632
2.01471	2	c21 BMP2(-)	0.165138
-1.01515	3	c21 BMP2(-)	0.0192898
-1	3	c21 BMP2(-)	0.0189335
-0.984848	3	c21 BMP2(-)	0.0272182
-0.969697	3	c21 BMP2(-)	0.0316175
-0.954545	3	c21 BMP2(-)	0.0308842
-0.939394	3	c21 BMP2(-)	0.0247238
-0.924242	3	c21 BMP2(-)	0.0494477
-0.909091	3	c21 BMP2(-)	0.0491804
-0.893939	3	c21 BMP2(-)	0.0838747
-0.878788	3	c21 BMP2(-)	0.101157
-0.863636	3	c21 BMP2(-)	0.0954554
-0.848485	3	c21 BMP2(-)	0.0620563
-0.833333	3	c21 BMP2(-)	0.0626799
-0.818182	3	c21 BMP2(-)	0.103452
-0.80303	3	c21 BMP2(-)	0.0618918
-0.787879	3	c21 BMP2(-)	0.0805923
-0.772727	3	c21 BMP2(-)	0.10006
-0.757576	3	c21 BMP2(-)	0.112957
-0.742424	3	c21 BMP2(-)	0.0858345
-0.727273	3	c21 BMP2(-)	0.078612
-0.712121	3	c21 BMP2(-)	0.0684702
-0.69697	3	c21 BMP2(-)	0.12967
-0.681818	3	c21 BMP2(-)	0.052408
-0.666667	3	c21 BMP2(-)	0.045391
-0.651515	3	c21 BMP2(-)	0.0783995
-0.636364	3	c21 BMP2(-)	0.0867253
-0.621212	3	c21 BMP2(-)	0.104076
-0.606061	3	c21 BMP2(-)	0.0929268
-0.590909	3	c21 BMP2(-)	0.122475
-0.575758	3	c21 BMP2(-)	0.158457
-0.560606	3	c21 BMP2(-)	0.0787833
-0.545455	3	c21 BMP2(-)	0.0879177
-0.530303	3	c21 BMP2(-)	0.0627416
-0.515152	3	c21 BMP2(-)	0.0689225
-0.5	3	c21 BMP2(-)	0.0494271
-0.484848	3	c21 BMP2(-)	0.0621591
-0.469697	3	c21 BMP2(-)	0.0871365
-0.454545	3	c21 BMP2(-)	0.093105
-0.439394	3	c21 BMP2(-)	0.100478
-0.424242	3	c21 BMP2(-)	0.0830181
-0.409091	3	c21 BMP2(-)	0.105049
-0.393939	3	c21 BMP2(-)	0.0994504
-0.378788	3	c21 BMP2(-)	0.0750418
-0.363636	3	c21 BMP2(-)	0.0786531
-0.348485	3	c21 BMP2(-)	0.0684223
-0.333333	3	c21 BMP2(-)	0.0744936
-0.318182	3	c21 BMP2(-)	0.115211
-0.30303	3	c21 BMP2(-)	0.0870337
-0.287879	3	c21 BMP2(-)	0.115444
-0.272727	3	c21 BMP2(-)	0.104693
-0.257576	3	c21 BMP2(-)	0.120508
-0.242424	3	c21 BMP2(-)	0.112456
-0.227273	3	c21 BMP2(-)	0.104042
-0.212121	3	c21 BMP2(-)	0.091015
-0.19697	3	c21 BMP2(-)	0.0692446
-0.181818	3	c21 BMP2(-)	0.0902475
-0.166667	3	c21 BMP2(-)	0.118665
-0.151515	3	c21 BMP2(-)	0.117192
-0.136364	3	c21 BMP2(-)	0.0982992
-0.121212	3	c21 BMP2(-)	0.0956541
-0.106061	3	c21 BMP2(-)	0.112134
-0.0909091	3	c21 BMP2(-)	0.104631
-0.0757576	3	c21 BMP2(-)	0.125346
-0.0606061	3	c21 BMP2(-)	0.117836
-0.0454545	3	c21 BMP2(-)	0.173547
-0.030303	3	c21 BMP2(-)	0.165885
-0.0151515	3	c21 BMP2(-)	0.163987
0	3	c21 BMP2(-)	0.168483
0.0128205	3	c21 BMP2(-)	0.16531
0.025641	3	c21 BMP2(-)	0.161685
0.0384615	3	c21 BMP2(-)	0.126326
0.0512821	3	c21 BMP2(-)	0.148788
0.0641026	3	c21 BMP2(-)	0.287401
0.0769231	3	c21 BMP2(-)	0.244881
0.0897436	3	c21 BMP2(-)	0.400097
0.102564	3	c21 BMP2(-)	0.432839
0.115385	3	c21 BMP2(-)	0.405792
0.128205	3	c21 BMP2(-)	0.341337
0.141026	3	c21 BMP2(-)	0.4334
0.153846	3	c21 BMP2(-)	0.396479
0.166667	3	c21 BMP2(-)	0.447037
0.179487	3	c21 BMP2(-)	0.404277
0.192308	3	c21 BMP2(-)	0.568799
0.205128	3	c21 BMP2(-)	0.516768
0.217949	3	c21 BMP2(-)	0.351451
0.230769	3	c21 BMP2(-)	0.391141
0.24359	3	c21 BMP2(-)	0.429186
0.25641	3	c21 BMP2(-)	0.371166
0.269231	3	c21 BMP2(-)	0.361634
0.282051	3	c21 BMP2(-)	0.359921
0.294872	3	c21 BMP2(-)	0.496916
0.307692	3	c21 BMP2(-)	0.460427
0.320513	3	c21 BMP2(-)	0.453376
0.333333	3	c21 BMP2(-)	0.48966
0.346154	3	c21 BMP2(-)	0.570197
0.358974	3	c21 BMP2(-)	0.704438
0.371795	3	c21 BMP2(-)	0.732129
0.384615	3	c21 BMP2(-)	0.644026
0.397436	3	c21 BMP2(-)	0.703293
0.410256	3	c21 BMP2(-)	0.771496
0.423077	3	c21 BMP2(-)	0.787682
0.435897	3	c21 BMP2(-)	0.67467
0.448718	3	c21 BMP2(-)	0.541663
0.461538	3	c21 BMP2(-)	0.467293
0.474359	3	c21 BMP2(-)	0.566572
0.487179	3	c21 BMP2(-)	0.674314
0.5	3	c21 BMP2(-)	0.556711
0.512821	3	c21 BMP2(-)	0.773024
0.525641	3	c21 BMP2(-)	0.716621
0.538462	3	c21 BMP2(-)	0.726756
0.551282	3	c21 BMP2(-)	0.659718
0.564103	3	c21 BMP2(-)	0.710996
0.576923	3	c21 BMP2(-)	0.813331
0.589744	3	c21 BMP2(-)	0.555101
0.602564	3	c21 BMP2(-)	0.51132
0.615385	3	c21 BMP2(-)	0.522709
0.628205	3	c21 BMP2(-)	0.519578
0.641026	3	c21 BMP2(-)	0.533851
0.653846	3	c21 BMP2(-)	0.561748
0.666667	3	c21 BMP2(-)	0.516425
0.679487	3	c21 BMP2(-)	0.553922
0.692308	3	c21 BMP2(-)	0.538806
0.705128	3	c21 BMP2(-)	0.58258
0.717949	3	c21 BMP2(-)	0.610894
0.730769	3	c21 BMP2(-)	0.642107
0.74359	3	c21 BMP2(-)	0.640147
0.75641	3	c21 BMP2(-)	0.568744
0.769231	3	c21 BMP2(-)	0.635001
0.782051	3	c21 BMP2(-)	0.713421
0.794872	3	c21 BMP2(-)	0.912864
0.807692	3	c21 BMP2(-)	1
0.820513	3	c21 BMP2(-)	0.864841
0.833333	3	c21 BMP2(-)	0.779521
0.846154	3	c21 BMP2(-)	0.695557
0.858974	3	c21 BMP2(-)	0.619802
0.871795	3	c21 BMP2(-)	0.613841
0.884615	3	c21 BMP2(-)	0.468739
0.897436	3	c21 BMP2(-)	0.396308
0.910256	3	c21 BMP2(-)	0.544877
0.923077	3	c21 BMP2(-)	0.471261
0.935897	3	c21 BMP2(-)	0.49976
0.948718	3	c21 BMP2(-)	0.362456
0.961538	3	c21 BMP2(-)	0.43597
0.974359	3	c21 BMP2(-)	0.436258
0.987179	3	c21 BMP2(-)	0.341474
1	3	c21 BMP2(-)	0.217471
1.01299	3	c21 BMP2(-)	0.240879
1.02597	3	c21 BMP2(-)	0.284838
1.03896	3	c21 BMP2(-)	0.267419
1.05195	3	c21 BMP2(-)	0.257606
1.06494	3	c21 BMP2(-)	0.243949
1.07792	3	c21 BMP2(-)	0.23783
1.09091	3	c21 BMP2(-)	0.20722
1.1039	3	c21 BMP2(-)	0.156998
1.11688	3	c21 BMP2(-)	0.235473
1.12987	3	c21 BMP2(-)	0.131363
1.14286	3	c21 BMP2(-)	0.176294
1.15584	3	c21 BMP2(-)	0.210482
1.16883	3	c21 BMP2(-)	0.203876
1.18182	3	c21 BMP2(-)	0.176884
1.19481	3	c21 BMP2(-)	0.189657
1.20779	3	c21 BMP2(-)	0.221076
1.22078	3	c21 BMP2(-)	0.180139
1.23377	3	c21 BMP2(-)	0.259361
1.24675	3	c21 BMP2(-)	0.293198
1.25974	3	c21 BMP2(-)	0.261046
1.27273	3	c21 BMP2(-)	0.185676
1.28571	3	c21 BMP2(-)	0.200354
1.2987	3	c21 BMP2(-)	0.220856
1.31169	3	c21 BMP2(-)	0.193542
1.32468	3	c21 BMP2(-)	0.221966
1.33766	3	c21 BMP2(-)	0.144821
1.35065	3	c21 BMP2(-)	0.244251
1.36364	3	c21 BMP2(-)	0.227627
1.37662	3	c21 BMP2(-)	0.289854
1.38961	3	c21 BMP2(-)	0.34819
1.4026	3	c21 BMP2(-)	0.303381
1.41558	3	c21 BMP2(-)	0.26389
1.42857	3	c21 BMP2(-)	0.182674
1.44156	3	c21 BMP2(-)	0.18055
1.45455	3	c21 BMP2(-)	0.180851
1.46753	3	c21 BMP2(-)	0.212524
1.48052	3	c21 BMP2(-)	0.256551
1.49351	3	c21 BMP2(-)	0.227606
1.50649	3	c21 BMP2(-)	0.180015
1.51948	3	c21 BMP2(-)	0.160636
1.53247	3	c21 BMP2(-)	0.195077
1.54545	3	c21 BMP2(-)	0.0983335
1.55844	3	c21 BMP2(-)	0.160561
1.57143	3	c21 BMP2(-)	0.18647
1.58442	3	c21 BMP2(-)	0.200333
1.5974	3	c21 BMP2(-)	0.245854
1.61039	3	c21 BMP2(-)	0.22823
1.62338	3	c21 BMP2(-)	0.182681
1.63636	3	c21 BMP2(-)	0.213154
1.64935	3	c21 BMP2(-)	0.219013
1.66234	3	c21 BMP2(-)	0.205452
1.67532	3	c21 BMP2(-)	0.201628
1.68831	3	c21 BMP2(-)	0.202259
1.7013	3	c21 BMP2(-)	0.171525
1.71429	3	c21 BMP2(-)	0.217012
1.72727	3	c21 BMP2(-)	0.220315
1.74026	3	c21 BMP2(-)	0.156868
1.75325	3	c21 BMP2(-)	0.0989296
1.76623	3	c21 BMP2(-)	0.187231
1.77922	3	c21 BMP2(-)	0.17539
1.79221	3	c21 BMP2(-)	0.129088
1.80519	3	c21 BMP2(-)	0.120536
1.81818	3	c21 BMP2(-)	0.12327
1.83117	3	c21 BMP2(-)	0.142888
1.84416	3	c21 BMP2(-)	0.13276
1.85714	3	c21 BMP2(-)	0.164303
1.87013	3	c21 BMP2(-)	0.115383
1.88312	3	c21 BMP2(-)	0.14848
1.8961	3	c21 BMP2(-)	0.199161
1.90909	3	c21 BMP2(-)	0.156874
1.92208	3	c21 BMP2(-)	0.21227
1.93506	3	c21 BMP2(-)	0.178994
1.94805	3	c21 BMP2(-)	0.178474
1.96104	3	c21 BMP2(-)	0.16089
1.97403	3	c21 BMP2(-)	0.2569
1.98701	3	c21 BMP2(-)	0.212407
2	3	c21 BMP2(-)	0.240146
2.01299	3	c21 BMP2(-)	0.211667
-1.01754	4	c21 BMP2(-)	0.0556796
-1	4	c21 BMP2(-)	0.0771674
-0.982456	4	c21 BMP2(-)	0.0773663
-0.964912	4	c21 BMP2(-)	0.0863638
-0.947368	4	c21 BMP2(-)	0.0723481
-0.929825	4	c21 BMP2(-)	0.119937
-0.912281	4	c21 BMP2(-)	0.140142
-0.894737	4	c21 BMP2(-)	0.0938875
-0.877193	4	c21 BMP2(-)	0.120217
-0.859649	4	c21 BMP2(-)	0.10598
-0.842105	4	c21 BMP2(-)	0.0887145
-0.824561	4	c21 BMP2(-)	0.0871375
-0.807018	4	c21 BMP2(-)	0.0931653
-0.789474	4	c21 BMP2(-)	0.114764
-0.77193	4	c21 BMP2(-)	0.113216
-0.754386	4	c21 BMP2(-)	0.161505
-0.736842	4	c21 BMP2(-)	0.10486
-0.719298	4	c21 BMP2(-)	0.0668288
-0.701754	4	c21 BMP2(-)	0.0484359
-0.684211	4	c21 BMP2(-)	0.040028
-0.666667	4	c21 BMP2(-)	0.0697395
-0.649123	4	c21 BMP2(-)	0.0561365
-0.631579	4	c21 BMP2(-)	0.077219
-0.614035	4	c21 BMP2(-)	0.139789
-0.596491	4	c21 BMP2(-)	0.105103
-0.578947	4	c21 BMP2(-)	0.0950739
-0.561404	4	c21 BMP2(-)	0.0887292
-0.54386	4	c21 BMP2(-)	0.0765042
-0.526316	4	c21 BMP2(-)	0.105435
-0.508772	4	c21 BMP2(-)	0.0864817
-0.491228	4	c21 BMP2(-)	0.212623
-0.473684	4	c21 BMP2(-)	0.294175
-0.45614	4	c21 BMP2(-)	0.167643
-0.438596	4	c21 BMP2(-)	0.197362
-0.421053	4	c21 BMP2(-)	0.202196
-0.403509	4	c21 BMP2(-)	0.225393
-0.385965	4	c21 BMP2(-)	0.206153
-0.368421	4	c21 BMP2(-)	0.221606
-0.350877	4	c21 BMP2(-)	0.182646
-0.333333	4	c21 BMP2(-)	0.129258
-0.315789	4	c21 BMP2(-)	0.112251
-0.298246	4	c21 BMP2(-)	0.116569
-0.280702	4	c21 BMP2(-)	0.084949
-0.263158	4	c21 BMP2(-)	0.126561
-0.245614	4	c21 BMP2(-)	0.113282
-0.22807	4	c21 BMP2(-)	0.11598
-0.210526	4	c21 BMP2(-)	0.142736
-0.192982	4	c21 BMP2(-)	0.09206
-0.175439	4	c21 BMP2(-)	0.104219
-0.157895	4	c21 BMP2(-)	0.0893924
-0.140351	4	c21 BMP2(-)	0.12186
-0.122807	4	c21 BMP2(-)	0.111632
-0.105263	4	c21 BMP2(-)	0.157894
-0.0877193	4	c21 BMP2(-)	0.16208
-0.0701754	4	c21 BMP2(-)	0.138882
-0.0526316	4	c21 BMP2(-)	0.0998563
-0.0350877	4	c21 BMP2(-)	0.101492
-0.0175439	4	c21 BMP2(-)	0.147342
0	4	c21 BMP2(-)	0.221392
0.0153846	4	c21 BMP2(-)	0.307778
0.0307692	4	c21 BMP2(-)	0.374798
0.0461538	4	c21 BMP2(-)	0.51357
0.0615385	4	c21 BMP2(-)	0.588335
0.0769231	4	c21 BMP2(-)	0.509119
0.0923077	4	c21 BMP2(-)	0.504057
0.107692	4	c21 BMP2(-)	0.645039
0.123077	4	c21 BMP2(-)	0.738388
0.138462	4	c21 BMP2(-)	0.635982
0.153846	4	c21 BMP2(-)	0.482127
0.169231	4	c21 BMP2(-)	0.440735
0.184615	4	c21 BMP2(-)	0.5369
0.2	4	c21 BMP2(-)	0.493784
0.215385	4	c21 BMP2(-)	0.640426
0.230769	4	c21 BMP2(-)	0.527342
0.246154	4	c21 BMP2(-)	0.541365
0.261538	4	c21 BMP2(-)	0.641782
0.276923	4	c21 BMP2(-)	0.680144
0.292308	4	c21 BMP2(-)	0.626572
0.307692	4	c21 BMP2(-)	0.660138
0.323077	4	c21 BMP2(-)	0.693408
0.338462	4	c21 BMP2(-)	0.69699
0.353846	4	c21 BMP2(-)	0.818864
0.369231	4	c21 BMP2(-)	0.93659
0.384615	4	c21 BMP2(-)	0.839321
0.4	4	c21 BMP2(-)	0.911757
0.415385	4	c21 BMP2(-)	0.808283
0.430769	4	c21 BMP2(-)	0.777812
0.446154	4	c21 BMP2(-)	0.588541
0.461538	4	c21 BMP2(-)	0.667367
0.476923	4	c21 BMP2(-)	0.667256
0.492308	4	c21 BMP2(-)	0.675649
0.507692	4	c21 BMP2(-)	0.688
0.523077	4	c21 BMP2(-)	0.60241
0.538462	4	c21 BMP2(-)	0.625025
0.553846	4	c21 BMP2(-)	0.626123
0.569231	4	c21 BMP2(-)	0.657205
0.584615	4	c21 BMP2(-)	0.60944
0.6	4	c21 BMP2(-)	0.658472
0.615385	4	c21 BMP2(-)	0.677005
0.630769	4	c21 BMP2(-)	0.628297
0.646154	4	c21 BMP2(-)	0.749877
0.661538	4	c21 BMP2(-)	0.86674
0.676923	4	c21 BMP2(-)	0.802218
0.692308	4	c21 BMP2(-)	0.690137
0.707692	4	c21 BMP2(-)	0.822976
0.723077	4	c21 BMP2(-)	0.940172
0.738462	4	c21 BMP2(-)	1
0.753846	4	c21 BMP2(-)	0.852283
0.769231	4	c21 BMP2(-)	0.748506
0.784615	4	c21 BMP2(-)	0.848318
0.8	4	c21 BMP2(-)	0.746804
0.815385	4	c21 BMP2(-)	0.618658
0.830769	4	c21 BMP2(-)	0.654854
0.846154	4	c21 BMP2(-)	0.662754
0.861538	4	c21 BMP2(-)	0.689776
0.876923	4	c21 BMP2(-)	0.620596
0.892308	4	c21 BMP2(-)	0.518441
0.907692	4	c21 BMP2(-)	0.373649
0.923077	4	c21 BMP2(-)	0.279186
0.938462	4	c21 BMP2(-)	0.178807
0.953846	4	c21 BMP2(-)	0.190936
0.969231	4	c21 BMP2(-)	0.201577
0.984615	4	c21 BMP2(-)	0.149788
1	4	c21 BMP2(-)	0.21731
1.01961	4	c21 BMP2(-)	0.204694
1.03922	4	c21 BMP2(-)	0.238621
1.05882	4	c21 BMP2(-)	0.247692
1.07843	4	c21 BMP2(-)	0.206654
1.09804	4	c21 BMP2(-)	0.241354
1.11765	4	c21 BMP2(-)	0.218548
1.13725	4	c21 BMP2(-)	0.22204
1.15686	4	c21 BMP2(-)	0.166501
1.17647	4	c21 BMP2(-)	0.146649
1.19608	4	c21 BMP2(-)	0.232011
1.21569	4	c21 BMP2(-)	0.178615
1.23529	4	c21 BMP2(-)	0.1199
1.2549	4	c21 BMP2(-)	0.140776
1.27451	4	c21 BMP2(-)	0.15866
1.29412	4	c21 BMP2(-)	0.203957
1.31373	4	c21 BMP2(-)	0.24257
1.33333	4	c21 BMP2(-)	0.206654
1.35294	4	c21 BMP2(-)	0.276106
1.37255	4	c21 BMP2(-)	0.278044
1.39216	4	c21 BMP2(-)	0.254184
1.41176	4	c21 BMP2(-)	0.130128
1.43137	4	c21 BMP2(-)	0.18076
1.45098	4	c21 BMP2(-)	0.166412
1.47059	4	c21 BMP2(-)	0.144711
1.4902	4	c21 BMP2(-)	0.124557
1.5098	4	c21 BMP2(-)	0.0869386
1.52941	4	c21 BMP2(-)	0.106547
1.54902	4	c21 BMP2(-)	0.129524
1.56863	4	c21 BMP2(-)	0.0453705
1.58824	4	c21 BMP2(-)	0.0709775
1.60784	4	c21 BMP2(-)	0.0617737
1.62745	4	c21 BMP2(-)	0.0365204
1.64706	4	c21 BMP2(-)	0.0381563
1.66667	4	c21 BMP2(-)	0.0755462
1.68627	4	c21 BMP2(-)	0.0582219
1.70588	4	c21 BMP2(-)	0.0606905
1.72549	4	c21 BMP2(-)	0.0500497
1.7451	4	c21 BMP2(-)	0.0472569
1.76471	4	c21 BMP2(-)	0.0524004
1.78431	4	c21 BMP2(-)	0.0544637
1.80392	4	c21 BMP2(-)	0.0336391
1.82353	4	c21 BMP2(-)	0.0618695
1.84314	4	c21 BMP2(-)	0.0981393
1.86275	4	c21 BMP2(-)	0.0501161
1.88235	4	c21 BMP2(-)	0.0380237
1.90196	4	c21 BMP2(-)	0.0363878
1.92157	4	c21 BMP2(-)	0.0657161
1.94118	4	c21 BMP2(-)	0.0558933
1.96078	4	c21 BMP2(-)	0.0433882
1.98039	4	c21 BMP2(-)	0.0474338
2	4	c21 BMP2(-)	0.0533289
2.01961	4	c21 BMP2(-)	0.0329244
-1.025	5	c21 BMP2(-)	0.25776
-1	5	c21 BMP2(-)	0.146274
-0.975	5	c21 BMP2(-)	0.109435
-0.95	5	c21 BMP2(-)	0.0804203
-0.925	5	c21 BMP2(-)	0.0796302
-0.9	5	c21 BMP2(-)	0.0316453
-0.875	5	c21 BMP2(-)	0.0696869
-0.85	5	c21 BMP2(-)	0.0472957
-0.825	5	c21 BMP2(-)	0.046203
-0.8	5	c21 BMP2(-)	0.0880017
-0.775	5	c21 BMP2(-)	0.10161
-0.75	5	c21 BMP2(-)	0.0881278
-0.725	5	c21 BMP2(-)	0.05581
-0.7	5	c21 BMP2(-)	0.0561967
-0.675	5	c21 BMP2(-)	0.062904
-0.65	5	c21 BMP2(-)	0.0764026
-0.625	5	c21 BMP2(-)	0.220702
-0.6	5	c21 BMP2(-)	0.101164
-0.575	5	c21 BMP2(-)	0.119
-0.55	5	c21 BMP2(-)	0.131296
-0.525	5	c21 BMP2(-)	0.145442
-0.5	5	c21 BMP2(-)	0.130893
-0.475	5	c21 BMP2(-)	0.081017
-0.45	5	c21 BMP2(-)	0.0985837
-0.425	5	c21 BMP2(-)	0.0978021
-0.4	5	c21 BMP2(-)	0.205404
-0.375	5	c21 BMP2(-)	0.29544
-0.35	5	c21 BMP2(-)	0.242421
-0.325	5	c21 BMP2(-)	0.229376
-0.3	5	c21 BMP2(-)	0.113099
-0.275	5	c21 BMP2(-)	0.167581
-0.25	5	c21 BMP2(-)	0.136575
-0.225	5	c21 BMP2(-)	0.101341
-0.2	5	c21 BMP2(-)	0.0651986
-0.175	5	c21 BMP2(-)	0.0861357
-0.15	5	c21 BMP2(-)	0.114696
-0.125	5	c21 BMP2(-)	0.139752
-0.1	5	c21 BMP2(-)	0.207943
-0.075	5	c21 BMP2(-)	0.224661
-0.05	5	c21 BMP2(-)	0.145333
-0.025	5	c21 BMP2(-)	0.196008
0	5	c21 BMP2(-)	0.213734
0.0163934	5	c21 BMP2(-)	0.316529
0.0327869	5	c21 BMP2(-)	0.26282
0.0491803	5	c21 BMP2(-)	0.275638
0.0655738	5	c21 BMP2(-)	0.408725
0.0819672	5	c21 BMP2(-)	0.492137
0.0983607	5	c21 BMP2(-)	0.529725
0.114754	5	c21 BMP2(-)	0.479756
0.131148	5	c21 BMP2(-)	0.668157
0.147541	5	c21 BMP2(-)	0.718848
0.163934	5	c21 BMP2(-)	0.682891
0.180328	5	c21 BMP2(-)	0.787997
0.196721	5	c21 BMP2(-)	0.645203
0.213115	5	c21 BMP2(-)	0.740551
0.229508	5	c21 BMP2(-)	0.744921
0.245902	5	c21 BMP2(-)	0.713175
0.262295	5	c21 BMP2(-)	0.768607
0.278689	5	c21 BMP2(-)	0.874528
0.295082	5	c21 BMP2(-)	0.764808
0.311475	5	c21 BMP2(-)	0.802042
0.327869	5	c21 BMP2(-)	0.725236
0.344262	5	c21 BMP2(-)	0.6907
0.360656	5	c21 BMP2(-)	0.640925
0.377049	5	c21 BMP2(-)	0.579004
0.393443	5	c21 BMP2(-)	0.500424
0.409836	5	c21 BMP2(-)	0.543408
0.42623	5	c21 BMP2(-)	0.651507
0.442623	5	c21 BMP2(-)	0.589771
0.459016	5	c21 BMP2(-)	0.694726
0.47541	5	c21 BMP2(-)	0.524102
0.491803	5	c21 BMP2(-)	0.590964
0.508197	5	c21 BMP2(-)	0.691296
0.52459	5	c21 BMP2(-)	0.757352
0.540984	5	c21 BMP2(-)	0.597495
0.557377	5	c21 BMP2(-)	0.608926
0.57377	5	c21 BMP2(-)	0.643639
0.590164	5	c21 BMP2(-)	0.694121
0.606557	5	c21 BMP2(-)	0.766657
0.622951	5	c21 BMP2(-)	0.822408
0.639344	5	c21 BMP2(-)	0.80353
0.655738	5	c21 BMP2(-)	0.892398
0.672131	5	c21 BMP2(-)	0.948519
0.688525	5	c21 BMP2(-)	0.894919
0.704918	5	c21 BMP2(-)	0.960916
0.721311	5	c21 BMP2(-)	1
0.737705	5	c21 BMP2(-)	0.944097
0.754098	5	c21 BMP2(-)	0.885018
0.770492	5	c21 BMP2(-)	0.83415
0.786885	5	c21 BMP2(-)	0.638344
0.803279	5	c21 BMP2(-)	0.728893
0.819672	5	c21 BMP2(-)	0.70656
0.836066	5	c21 BMP2(-)	0.655684
0.852459	5	c21 BMP2(-)	0.694667
0.868852	5	c21 BMP2(-)	0.586325
0.885246	5	c21 BMP2(-)	0.458592
0.901639	5	c21 BMP2(-)	0.347754
0.918033	5	c21 BMP2(-)	0.299895
0.934426	5	c21 BMP2(-)	0.312847
0.95082	5	c21 BMP2(-)	0.342332
0.967213	5	c21 BMP2(-)	0.245245
0.983607	5	c21 BMP2(-)	0.203505
1	5	c21 BMP2(-)	0.192452
1.01136	5	c21 BMP2(-)	0.177188
1.02273	5	c21 BMP2(-)	0.138163
1.03409	5	c21 BMP2(-)	0.158823
1.04545	5	c21 BMP2(-)	0.247993
1.05682	5	c21 BMP2(-)	0.247674
1.06818	5	c21 BMP2(-)	0.20195
1.07955	5	c21 BMP2(-)	0.114722
1.09091	5	c21 BMP2(-)	0.210918
1.10227	5	c21 BMP2(-)	0.224526
1.11364	5	c21 BMP2(-)	0.219164
1.125	5	c21 BMP2(-)	0.232385
1.13636	5	c21 BMP2(-)	0.254617
1.14773	5	c21 BMP2(-)	0.181206
1.15909	5	c21 BMP2(-)	0.188813
1.17045	5	c21 BMP2(-)	0.19868
1.18182	5	c21 BMP2(-)	0.215037
1.19318	5	c21 BMP2(-)	0.303686
1.20455	5	c21 BMP2(-)	0.283455
1.21591	5	c21 BMP2(-)	0.227384
1.22727	5	c21 BMP2(-)	0.228645
1.23864	5	c21 BMP2(-)	0.153511
1.25	5	c21 BMP2(-)	0.155327
1.26136	5	c21 BMP2(-)	0.208077
1.27273	5	c21 BMP2(-)	0.147955
1.28409	5	c21 BMP2(-)	0.228098
1.29545	5	c21 BMP2(-)	0.1844
1.30682	5	c21 BMP2(-)	0.13876
1.31818	5	c21 BMP2(-)	0.101416
1.32955	5	c21 BMP2(-)	0.134079
1.34091	5	c21 BMP2(-)	0.194528
1.35227	5	c21 BMP2(-)	0.161866
1.36364	5	c21 BMP2(-)	0.193125
1.375	5	c21 BMP2(-)	0.189233
1.38636	5	c21 BMP2(-)	0.146098
1.39773	5	c21 BMP2(-)	0.137642
1.40909	5	c21 BMP2(-)	0.193931
1.42045	5	c21 BMP2(-)	0.128044
1.43182	5	c21 BMP2(-)	0.144316
1.44318	5	c21 BMP2(-)	0.131381
1.45455	5	c21 BMP2(-)	0.131759
1.46591	5	c21 BMP2(-)	0.110418
1.47727	5	c21 BMP2(-)	0.180878
1.48864	5	c21 BMP2(-)	0.117932
1.5	5	c21 BMP2(-)	0.0799244
1.51136	5	c21 BMP2(-)	0.10909
1.52273	5	c21 BMP2(-)	0.141794
1.53409	5	c21 BMP2(-)	0.142223
1.54545	5	c21 BMP2(-)	0.0968859
1.55682	5	c21 BMP2(-)	0.142013
1.56818	5	c21 BMP2(-)	0.147636
1.57955	5	c21 BMP2(-)	0.0837571
1.59091	5	c21 BMP2(-)	0.153948
1.60227	5	c21 BMP2(-)	0.125337
1.61364	5	c21 BMP2(-)	0.14593
1.625	5	c21 BMP2(-)	0.171692
1.63636	5	c21 BMP2(-)	0.186123
1.64773	5	c21 BMP2(-)	0.10809
1.65909	5	c21 BMP2(-)	0.147291
1.67045	5	c21 BMP2(-)	0.184047
1.68182	5	c21 BMP2(-)	0.116201
1.69318	5	c21 BMP2(-)	0.153889
1.70455	5	c21 BMP2(-)	0.11004
1.71591	5	c21 BMP2(-)	0.0866989
1.72727	5	c21 BMP2(-)	0.0436983
1.73864	5	c21 BMP2(-)	0.0683841
1.75	5	c21 BMP2(-)	0.0963312
1.76136	5	c21 BMP2(-)	0.070872
1.77273	5	c21 BMP2(-)	0.0587602
1.78409	5	c21 BMP2(-)	0.0546585
1.79545	5	c21 BMP2(-)	0.046514
1.80682	5	c21 BMP2(-)	0.0558437
1.81818	5	c21 BMP2(-)	0.0977012
1.82955	5	c21 BMP2(-)	0.0554991
1.84091	5	c21 BMP2(-)	0.0521622
1.85227	5	c21 BMP2(-)	0.0557092
1.86364	5	c21 BMP2(-)	0.0592057
1.875	5	c21 BMP2(-)	0.0394621
1.88636	5	c21 BMP2(-)	0.0539441
1.89773	5	c21 BMP2(-)	0.0400252
1.90909	5	c21 BMP2(-)	0.0182727
1.92045	5	c21 BMP2(-)	0.0641227
1.93182	5	c21 BMP2(-)	0.0508342
1.94318	5	c21 BMP2(-)	0.0646102
1.95455	5	c21 BMP2(-)	0.0369405
1.96591	5	c21 BMP2(-)	0.0132801
1.97727	5	c21 BMP2(-)	0.0497331
1.98864	5	c21 BMP2(-)	0.0477327
2	5	c21 BMP2(-)	0.0588191
2.01136	5	c21 BMP2(-)	0.067241
-1.01667	6	c21 BMP2(-)	0.0137415
-1	6	c21 BMP2(-)	0.0384932
-0.983333	6	c21 BMP2(-)	0.0533663
-0.966667	6	c21 BMP2(-)	0.0456241
-0.95	6	c21 BMP2(-)	0.0491644
-0.933333	6	c21 BMP2(-)	0.0489531
-0.916667	6	c21 BMP2(-)	0.0441977
-0.9	6	c21 BMP2(-)	0.0235088
-0.883333	6	c21 BMP2(-)	0.048447
-0.866667	6	c21 BMP2(-)	0.0592852
-0.85	6	c21 BMP2(-)	0.0409492
-0.833333	6	c21 BMP2(-)	0.0408276
-0.816667	6	c21 BMP2(-)	0.0534662
-0.8	6	c21 BMP2(-)	0.0482966
-0.783333	6	c21 BMP2(-)	0.0551348
-0.766667	6	c21 BMP2(-)	0.0355456
-0.75	6	c21 BMP2(-)	0.043535
-0.733333	6	c21 BMP2(-)	0.0555038
-0.716667	6	c21 BMP2(-)	0.025301
-0.7	6	c21 BMP2(-)	0.0480028
-0.683333	6	c21 BMP2(-)	0.040674
-0.666667	6	c21 BMP2(-)	0.0905062
-0.65	6	c21 BMP2(-)	0.0662966
-0.633333	6	c21 BMP2(-)	0.120734
-0.616667	6	c21 BMP2(-)	0.182783
-0.6	6	c21 BMP2(-)	0.15018
-0.583333	6	c21 BMP2(-)	0.105716
-0.566667	6	c21 BMP2(-)	0.0865125
-0.55	6	c21 BMP2(-)	0.0742129
-0.533333	6	c21 BMP2(-)	0.0682744
-0.516667	6	c21 BMP2(-)	0.0815397
-0.5	6	c21 BMP2(-)	0.128818
-0.483333	6	c21 BMP2(-)	0.158768
-0.466667	6	c21 BMP2(-)	0.12567
-0.45	6	c21 BMP2(-)	0.108729
-0.433333	6	c21 BMP2(-)	0.0994861
-0.416667	6	c21 BMP2(-)	0.0714642
-0.4	6	c21 BMP2(-)	0.0766112
-0.383333	6	c21 BMP2(-)	0.0481605
-0.366667	6	c21 BMP2(-)	0.0683496
-0.35	6	c21 BMP2(-)	0.0749653
-0.333333	6	c21 BMP2(-)	0.130093
-0.316667	6	c21 BMP2(-)	0.0996582
-0.3	6	c21 BMP2(-)	0.0740769
-0.283333	6	c21 BMP2(-)	0.0667728
-0.266667	6	c21 BMP2(-)	0.110737
-0.25	6	c21 BMP2(-)	0.145932
-0.233333	6	c21 BMP2(-)	0.15323
-0.216667	6	c21 BMP2(-)	0.155672
-0.2	6	c21 BMP2(-)	0.1455
-0.183333	6	c21 BMP2(-)	0.0930014
-0.166667	6	c21 BMP2(-)	0.0618092
-0.15	6	c21 BMP2(-)	0.0773512
-0.133333	6	c21 BMP2(-)	0.114877
-0.116667	6	c21 BMP2(-)	0.14425
-0.1	6	c21 BMP2(-)	0.142453
-0.0833333	6	c21 BMP2(-)	0.143273
-0.0666667	6	c21 BMP2(-)	0.127435
-0.05	6	c21 BMP2(-)	0.120598
-0.0333333	6	c21 BMP2(-)	0.154916
-0.0166667	6	c21 BMP2(-)	0.234998
0	6	c21 BMP2(-)	0.219852
0.0113636	6	c21 BMP2(-)	0.253035
0.0227273	6	c21 BMP2(-)	0.268397
0.0340909	6	c21 BMP2(-)	0.40554
0.0454545	6	c21 BMP2(-)	0.410331
0.0568182	6	c21 BMP2(-)	0.464279
0.0681818	6	c21 BMP2(-)	0.518121
0.0795455	6	c21 BMP2(-)	0.534039
0.0909091	6	c21 BMP2(-)	0.457846
0.102273	6	c21 BMP2(-)	0.484705
0.113636	6	c21 BMP2(-)	0.545744
0.125	6	c21 BMP2(-)	0.630699
0.136364	6	c21 BMP2(-)	0.565704
0.147727	6	c21 BMP2(-)	0.471443
0.159091	6	c21 BMP2(-)	0.479433
0.170455	6	c21 BMP2(-)	0.353544
0.181818	6	c21 BMP2(-)	0.484364
0.193182	6	c21 BMP2(-)	0.633154
0.204545	6	c21 BMP2(-)	0.707023
0.215909	6	c21 BMP2(-)	0.600728
0.227273	6	c21 BMP2(-)	0.560961
0.238636	6	c21 BMP2(-)	0.606963
0.25	6	c21 BMP2(-)	0.548206
0.261364	6	c21 BMP2(-)	0.545546
0.272727	6	c21 BMP2(-)	0.601735
0.284091	6	c21 BMP2(-)	0.466282
0.295455	6	c21 BMP2(-)	0.459359
0.306818	6	c21 BMP2(-)	0.633075
0.318182	6	c21 BMP2(-)	0.715976
0.329545	6	c21 BMP2(-)	0.601802
0.340909	6	c21 BMP2(-)	0.584823
0.352273	6	c21 BMP2(-)	0.557376
0.363636	6	c21 BMP2(-)	0.609142
0.375	6	c21 BMP2(-)	0.581483
0.386364	6	c21 BMP2(-)	0.651911
0.397727	6	c21 BMP2(-)	0.557538
0.409091	6	c21 BMP2(-)	0.678539
0.420455	6	c21 BMP2(-)	0.65546
0.431818	6	c21 BMP2(-)	0.615284
0.443182	6	c21 BMP2(-)	0.503451
0.454545	6	c21 BMP2(-)	0.532933
0.465909	6	c21 BMP2(-)	0.65857
0.477273	6	c21 BMP2(-)	0.752952
0.488636	6	c21 BMP2(-)	0.48756
0.5	6	c21 BMP2(-)	0.627155
0.511364	6	c21 BMP2(-)	0.534514
0.522727	6	c21 BMP2(-)	0.464596
0.534091	6	c21 BMP2(-)	0.532942
0.545455	6	c21 BMP2(-)	0.499332
0.556818	6	c21 BMP2(-)	0.417826
0.568182	6	c21 BMP2(-)	0.529388
0.579545	6	c21 BMP2(-)	0.627112
0.590909	6	c21 BMP2(-)	0.776725
0.602273	6	c21 BMP2(-)	0.498095
0.613636	6	c21 BMP2(-)	0.611703
0.625	6	c21 BMP2(-)	0.562362
0.636364	6	c21 BMP2(-)	0.565161
0.647727	6	c21 BMP2(-)	0.542516
0.659091	6	c21 BMP2(-)	0.490151
0.670455	6	c21 BMP2(-)	0.474001
0.681818	6	c21 BMP2(-)	0.521815
0.693182	6	c21 BMP2(-)	0.513906
0.704545	6	c21 BMP2(-)	0.667362
0.715909	6	c21 BMP2(-)	0.617493
0.727273	6	c21 BMP2(-)	0.694996
0.738636	6	c21 BMP2(-)	0.59811
0.75	6	c21 BMP2(-)	0.637314
0.761364	6	c21 BMP2(-)	0.63708
0.772727	6	c21 BMP2(-)	0.591798
0.784091	6	c21 BMP2(-)	0.634417
0.795455	6	c21 BMP2(-)	0.60349
0.806818	6	c21 BMP2(-)	0.462125
0.818182	6	c21 BMP2(-)	0.64725
0.829545	6	c21 BMP2(-)	0.919757
0.840909	6	c21 BMP2(-)	0.708493
0.852273	6	c21 BMP2(-)	0.773132
0.863636	6	c21 BMP2(-)	0.908342
0.875	6	c21 BMP2(-)	0.907938
0.886364	6	c21 BMP2(-)	1
0.897727	6	c21 BMP2(-)	0.903196
0.909091	6	c21 BMP2(-)	0.709785
0.920455	6	c21 BMP2(-)	0.665525
0.931818	6	c21 BMP2(-)	0.484542
0.943182	6	c21 BMP2(-)	0.550897
0.954545	6	c21 BMP2(-)	0.454242
0.965909	6	c21 BMP2(-)	0.31148
0.977273	6	c21 BMP2(-)	0.3305
0.988636	6	c21 BMP2(-)	0.332866
1	6	c21 BMP2(-)	0.2617
1.01449	6	c21 BMP2(-)	0.331823
1.02899	6	c21 BMP2(-)	0.287269
1.04348	6	c21 BMP2(-)	0.280936
1.05797	6	c21 BMP2(-)	0.250582
1.07246	6	c21 BMP2(-)	0.14021
1.08696	6	c21 BMP2(-)	0.151064
1.10145	6	c21 BMP2(-)	0.152004
1.11594	6	c21 BMP2(-)	0.126248
1.13043	6	c21 BMP2(-)	0.10023
1.14493	6	c21 BMP2(-)	0.120124
1.15942	6	c21 BMP2(-)	0.13419
1.17391	6	c21 BMP2(-)	0.113584
1.18841	6	c21 BMP2(-)	0.137227
1.2029	6	c21 BMP2(-)	0.149473
1.21739	6	c21 BMP2(-)	0.142274
1.23188	6	c21 BMP2(-)	0.173911
1.24638	6	c21 BMP2(-)	0.17598
1.26087	6	c21 BMP2(-)	0.128338
1.27536	6	c21 BMP2(-)	0.129181
1.28986	6	c21 BMP2(-)	0.194528
1.30435	6	c21 BMP2(-)	0.179239
1.31884	6	c21 BMP2(-)	0.254413
1.33333	6	c21 BMP2(-)	0.212491
1.34783	6	c21 BMP2(-)	0.174643
1.36232	6	c21 BMP2(-)	0.268382
1.37681	6	c21 BMP2(-)	0.278134
1.3913	6	c21 BMP2(-)	0.175571
1.4058	6	c21 BMP2(-)	0.228346
1.42029	6	c21 BMP2(-)	0.272805
1.43478	6	c21 BMP2(-)	0.217672
1.44928	6	c21 BMP2(-)	0.270815
1.46377	6	c21 BMP2(-)	0.282327
1.47826	6	c21 BMP2(-)	0.163978
1.49275	6	c21 BMP2(-)	0.202604
1.50725	6	c21 BMP2(-)	0.211528
1.52174	6	c21 BMP2(-)	0.185397
1.53623	6	c21 BMP2(-)	0.222503
1.55072	6	c21 BMP2(-)	0.238434
1.56522	6	c21 BMP2(-)	0.16693
1.57971	6	c21 BMP2(-)	0.114381
1.5942	6	c21 BMP2(-)	0.230195
1.6087	6	c21 BMP2(-)	0.177715
1.62319	6	c21 BMP2(-)	0.141664
1.63768	6	c21 BMP2(-)	0.167221
1.65217	6	c21 BMP2(-)	0.301353
1.66667	6	c21 BMP2(-)	0.329541
1.68116	6	c21 BMP2(-)	0.258567
1.69565	6	c21 BMP2(-)	0.299562
1.71014	6	c21 BMP2(-)	0.317321
1.72464	6	c21 BMP2(-)	0.275385
1.73913	6	c21 BMP2(-)	0.326179
1.75362	6	c21 BMP2(-)	0.324985
1.76812	6	c21 BMP2(-)	0.248136
1.78261	6	c21 BMP2(-)	0.210735
1.7971	6	c21 BMP2(-)	0.203446
1.81159	6	c21 BMP2(-)	0.135758
1.82609	6	c21 BMP2(-)	0.141423
1.84058	6	c21 BMP2(-)	0.138163
1.85507	6	c21 BMP2(-)	0.0960438
1.86957	6	c21 BMP2(-)	0.105239
1.88406	6	c21 BMP2(-)	0.0653525
1.89855	6	c21 BMP2(-)	0.074082
1.91304	6	c21 BMP2(-)	0.0935218
1.92754	6	c21 BMP2(-)	0.0832124
1.94203	6	c21 BMP2(-)	0.0532714
1.95652	6	c21 BMP2(-)	0.0667738
1.97101	6	c21 BMP2(-)	0.0670984
1.98551	6	c21 BMP2(-)	0.0285084
2	6	c21 BMP2(-)	0.0408296
2.01449	6	c21 BMP2(-)	0.0206127
-1.01961	7	c21 BMP2(-)	0.022012
-1	7	c21 BMP2(-)	0.0322443
-0.980392	7	c21 BMP2(-)	0.0342316
-0.960784	7	c21 BMP2(-)	0.0721825
-0.941176	7	c21 BMP2(-)	0.141434
-0.921569	7	c21 BMP2(-)	0.0793942
-0.901961	7	c21 BMP2(-)	0.0914386
-0.882353	7	c21 BMP2(-)	0.108643
-0.862745	7	c21 BMP2(-)	0.104312
-0.843137	7	c21 BMP2(-)	0.0472336
-0.823529	7	c21 BMP2(-)	0.0313921
-0.803922	7	c21 BMP2(-)	0.052285
-0.784314	7	c21 BMP2(-)	0.116614
-0.764706	7	c21 BMP2(-)	0.138844
-0.745098	7	c21 BMP2(-)	0.183859
-0.72549	7	c21 BMP2(-)	0.218447
-0.705882	7	c21 BMP2(-)	0.207449
-0.686275	7	c21 BMP2(-)	0.181838
-0.666667	7	c21 BMP2(-)	0.157709
-0.647059	7	c21 BMP2(-)	0.175901
-0.627451	7	c21 BMP2(-)	0.0739305
-0.607843	7	c21 BMP2(-)	0.0942358
-0.588235	7	c21 BMP2(-)	0.138703
-0.568627	7	c21 BMP2(-)	0.0875876
-0.54902	7	c21 BMP2(-)	0.187929
-0.529412	7	c21 BMP2(-)	0.217006
-0.509804	7	c21 BMP2(-)	0.162599
-0.490196	7	c21 BMP2(-)	0.104833
-0.470588	7	c21 BMP2(-)	0.102444
-0.45098	7	c21 BMP2(-)	0.182705
-0.431373	7	c21 BMP2(-)	0.195754
-0.411765	7	c21 BMP2(-)	0.330734
-0.392157	7	c21 BMP2(-)	0.347549
-0.372549	7	c21 BMP2(-)	0.273338
-0.352941	7	c21 BMP2(-)	0.174853
-0.333333	7	c21 BMP2(-)	0.227901
-0.313725	7	c21 BMP2(-)	0.212194
-0.294118	7	c21 BMP2(-)	0.194962
-0.27451	7	c21 BMP2(-)	0.186555
-0.254902	7	c21 BMP2(-)	0.241186
-0.235294	7	c21 BMP2(-)	0.396093
-0.215686	7	c21 BMP2(-)	0.138323
-0.196078	7	c21 BMP2(-)	0.261982
-0.176471	7	c21 BMP2(-)	0.226259
-0.156863	7	c21 BMP2(-)	0.181955
-0.137255	7	c21 BMP2(-)	0.194153
-0.117647	7	c21 BMP2(-)	0.236726
-0.0980392	7	c21 BMP2(-)	0.242467
-0.0784314	7	c21 BMP2(-)	0.167014
-0.0588235	7	c21 BMP2(-)	0.197797
-0.0392157	7	c21 BMP2(-)	0.274572
-0.0196078	7	c21 BMP2(-)	0.280844
0	7	c21 BMP2(-)	0.385585
0.0178571	7	c21 BMP2(-)	0.246974
0.0357143	7	c21 BMP2(-)	0.337997
0.0535714	7	c21 BMP2(-)	0.369196
0.0714286	7	c21 BMP2(-)	0.358493
0.0892857	7	c21 BMP2(-)	0.339174
0.107143	7	c21 BMP2(-)	0.307078
0.125	7	c21 BMP2(-)	0.320105
0.142857	7	c21 BMP2(-)	0.270516
0.160714	7	c21 BMP2(-)	0.305194
0.178571	7	c21 BMP2(-)	0.366709
0.196429	7	c21 BMP2(-)	0.521068
0.214286	7	c21 BMP2(-)	0.584446
0.232143	7	c21 BMP2(-)	0.606293
0.25	7	c21 BMP2(-)	0.486041
0.267857	7	c21 BMP2(-)	0.532909
0.285714	7	c21 BMP2(-)	0.698166
0.303571	7	c21 BMP2(-)	0.82786
0.321429	7	c21 BMP2(-)	0.898473
0.339286	7	c21 BMP2(-)	0.742978
0.357143	7	c21 BMP2(-)	0.715982
0.375	7	c21 BMP2(-)	0.729121
0.392857	7	c21 BMP2(-)	0.815201
0.410714	7	c21 BMP2(-)	0.79924
0.428571	7	c21 BMP2(-)	0.768539
0.446429	7	c21 BMP2(-)	0.756883
0.464286	7	c21 BMP2(-)	0.778612
0.482143	7	c21 BMP2(-)	0.733005
0.5	7	c21 BMP2(-)	0.68724
0.517857	7	c21 BMP2(-)	0.739088
0.535714	7	c21 BMP2(-)	0.646969
0.553571	7	c21 BMP2(-)	0.670388
0.571429	7	c21 BMP2(-)	0.762304
0.589286	7	c21 BMP2(-)	0.839514
0.607143	7	c21 BMP2(-)	0.711943
0.625	7	c21 BMP2(-)	0.572308
0.642857	7	c21 BMP2(-)	0.59619
0.660714	7	c21 BMP2(-)	0.56345
0.678571	7	c21 BMP2(-)	0.611202
0.696429	7	c21 BMP2(-)	0.828726
0.714286	7	c21 BMP2(-)	0.977267
0.732143	7	c21 BMP2(-)	0.827915
0.75	7	c21 BMP2(-)	1
0.767857	7	c21 BMP2(-)	0.857361
0.785714	7	c21 BMP2(-)	0.716393
0.803571	7	c21 BMP2(-)	0.632509
0.821429	7	c21 BMP2(-)	0.54594
0.839286	7	c21 BMP2(-)	0.776358
0.857143	7	c21 BMP2(-)	0.863079
0.875	7	c21 BMP2(-)	0.770371
0.892857	7	c21 BMP2(-)	0.632593
0.910714	7	c21 BMP2(-)	0.430837
0.928571	7	c21 BMP2(-)	0.450501
0.946429	7	c21 BMP2(-)	0.561742
0.964286	7	c21 BMP2(-)	0.488325
0.982143	7	c21 BMP2(-)	0.433024
1	7	c21 BMP2(-)	0.248588
1.02326	7	c21 BMP2(-)	0.11006
1.04651	7	c21 BMP2(-)	0.123027
1.06977	7	c21 BMP2(-)	0.21078
1.09302	7	c21 BMP2(-)	0.382608
1.11628	7	c21 BMP2(-)	0.254712
1.13953	7	c21 BMP2(-)	0.226909
1.16279	7	c21 BMP2(-)	0.247594
1.18605	7	c21 BMP2(-)	0.309919
1.2093	7	c21 BMP2(-)	0.286674
1.23256	7	c21 BMP2(-)	0.284687
1.25581	7	c21 BMP2(-)	0.32014
1.27907	7	c21 BMP2(-)	0.24405
1.30233	7	c21 BMP2(-)	0.316047
1.32558	7	c21 BMP2(-)	0.319616
1.34884	7	c21 BMP2(-)	0.36483
1.37209	7	c21 BMP2(-)	0.259627
1.39535	7	c21 BMP2(-)	0.191288
1.4186	7	c21 BMP2(-)	0.15014
1.44186	7	c21 BMP2(-)	0.140788
1.46512	7	c21 BMP2(-)	0.135561
1.48837	7	c21 BMP2(-)	0.11316
1.51163	7	c21 BMP2(-)	0.178332
1.53488	7	c21 BMP2(-)	0.138976
1.55814	7	c21 BMP2(-)	0.0830012
1.5814	7	c21 BMP2(-)	0.085031
1.60465	7	c21 BMP2(-)	0.0425178
1.62791	7	c21 BMP2(-)	0.0761297
1.65116	7	c21 BMP2(-)	0.0776612
1.67442	7	c21 BMP2(-)	0.0606937
1.69767	7	c21 BMP2(-)	0.0536836
1.72093	7	c21 BMP2(-)	0.028186
1.74419	7	c21 BMP2(-)	0.0662526
1.76744	7	c21 BMP2(-)	0.0871455
1.7907	7	c21 BMP2(-)	0.13513
1.81395	7	c21 BMP2(-)	0.154765
1.83721	7	c21 BMP2(-)	0.154706
1.86047	7	c21 BMP2(-)	0.163967
1.88372	7	c21 BMP2(-)	0.10149
1.90698	7	c21 BMP2(-)	0.0884421
1.93023	7	c21 BMP2(-)	0.0317048
1.95349	7	c21 BMP2(-)	0.0382739
1.97674	7	c21 BMP2(-)	0.0429427
2	7	c21 BMP2(-)	0.062169
2.02326	7	c21 BMP2(-)	0.0763634
-1.01493	8	c21 BMP2(-)	0.132019
-1	8	c21 BMP2(-)	0.0755627
-0.985075	8	c21 BMP2(-)	0.0769789
-0.970149	8	c21 BMP2(-)	0.049573
-0.955224	8	c21 BMP2(-)	0.0320025
-0.940299	8	c21 BMP2(-)	0.035321
-0.925373	8	c21 BMP2(-)	0.0416219
-0.910448	8	c21 BMP2(-)	0.020805
-0.895522	8	c21 BMP2(-)	0.0467946
-0.880597	8	c21 BMP2(-)	0.0556639
-0.865672	8	c21 BMP2(-)	0.0569061
-0.850746	8	c21 BMP2(-)	0.0576262
-0.835821	8	c21 BMP2(-)	0.0603986
-0.820896	8	c21 BMP2(-)	0.0471367
-0.80597	8	c21 BMP2(-)	0.0484449
-0.791045	8	c21 BMP2(-)	0.091783
-0.776119	8	c21 BMP2(-)	0.063507
-0.761194	8	c21 BMP2(-)	0.0618568
-0.746269	8	c21 BMP2(-)	0.107607
-0.731343	8	c21 BMP2(-)	0.0822837
-0.716418	8	c21 BMP2(-)	0.0999262
-0.701493	8	c21 BMP2(-)	0.0791272
-0.686567	8	c21 BMP2(-)	0.0652953
-0.671642	8	c21 BMP2(-)	0.0752027
-0.656716	8	c21 BMP2(-)	0.0808975
-0.641791	8	c21 BMP2(-)	0.0778611
-0.626866	8	c21 BMP2(-)	0.0674376
-0.61194	8	c21 BMP2(-)	0.0501071
-0.597015	8	c21 BMP2(-)	0.0568461
-0.58209	8	c21 BMP2(-)	0.0903608
-0.567164	8	c21 BMP2(-)	0.0894007
-0.552239	8	c21 BMP2(-)	0.121295
-0.537313	8	c21 BMP2(-)	0.160127
-0.522388	8	c21 BMP2(-)	0.126528
-0.507463	8	c21 BMP2(-)	0.0787852
-0.492537	8	c21 BMP2(-)	0.104691
-0.477612	8	c21 BMP2(-)	0.0995181
-0.462687	8	c21 BMP2(-)	0.0762048
-0.447761	8	c21 BMP2(-)	0.0794573
-0.432836	8	c21 BMP2(-)	0.111766
-0.41791	8	c21 BMP2(-)	0.114478
-0.402985	8	c21 BMP2(-)	0.0858002
-0.38806	8	c21 BMP2(-)	0.0840599
-0.373134	8	c21 BMP2(-)	0.0904508
-0.358209	8	c21 BMP2(-)	0.0926472
-0.343284	8	c21 BMP2(-)	0.0830878
-0.328358	8	c21 BMP2(-)	0.11383
-0.313433	8	c21 BMP2(-)	0.105867
-0.298507	8	c21 BMP2(-)	0.0839039
-0.283582	8	c21 BMP2(-)	0.0533296
-0.268657	8	c21 BMP2(-)	0.0690998
-0.253731	8	c21 BMP2(-)	0.102333
-0.238806	8	c21 BMP2(-)	0.13814
-0.223881	8	c21 BMP2(-)	0.102975
-0.208955	8	c21 BMP2(-)	0.0650372
-0.19403	8	c21 BMP2(-)	0.104541
-0.179104	8	c21 BMP2(-)	0.109149
-0.164179	8	c21 BMP2(-)	0.107487
-0.149254	8	c21 BMP2(-)	0.098864
-0.134328	8	c21 BMP2(-)	0.135895
-0.119403	8	c21 BMP2(-)	0.117551
-0.104478	8	c21 BMP2(-)	0.138962
-0.0895522	8	c21 BMP2(-)	0.138404
-0.0746269	8	c21 BMP2(-)	0.112036
-0.0597015	8	c21 BMP2(-)	0.0975499
-0.0447761	8	c21 BMP2(-)	0.105279
-0.0298507	8	c21 BMP2(-)	0.0948615
-0.0149254	8	c21 BMP2(-)	0.0806995
0	8	c21 BMP2(-)	0.100082
0.0142857	8	c21 BMP2(-)	0.0998782
0.0285714	8	c21 BMP2(-)	0.0909129
0.0428571	8	c21 BMP2(-)	0.145821
0.0571429	8	c21 BMP2(-)	0.268898
0.0714286	8	c21 BMP2(-)	0.368728
0.0857143	8	c21 BMP2(-)	0.558607
0.1	8	c21 BMP2(-)	0.697065
0.114286	8	c21 BMP2(-)	0.775862
0.128571	8	c21 BMP2(-)	0.833734
0.142857	8	c21 BMP2(-)	0.843354
0.157143	8	c21 BMP2(-)	0.858068
0.171429	8	c21 BMP2(-)	0.813091
0.185714	8	c21 BMP2(-)	0.766861
0.2	8	c21 BMP2(-)	0.794195
0.214286	8	c21 BMP2(-)	0.893089
0.228571	8	c21 BMP2(-)	0.953931
0.242857	8	c21 BMP2(-)	0.924203
0.257143	8	c21 BMP2(-)	0.900866
0.271429	8	c21 BMP2(-)	0.802464
0.285714	8	c21 BMP2(-)	0.756887
0.3	8	c21 BMP2(-)	0.763212
0.314286	8	c21 BMP2(-)	0.698967
0.328571	8	c21 BMP2(-)	0.662314
0.342857	8	c21 BMP2(-)	0.606998
0.357143	8	c21 BMP2(-)	0.539723
0.371429	8	c21 BMP2(-)	0.579874
0.385714	8	c21 BMP2(-)	0.594426
0.4	8	c21 BMP2(-)	0.546546
0.414286	8	c21 BMP2(-)	0.54912
0.428571	8	c21 BMP2(-)	0.502853
0.442857	8	c21 BMP2(-)	0.501335
0.457143	8	c21 BMP2(-)	0.553933
0.471429	8	c21 BMP2(-)	0.576688
0.485714	8	c21 BMP2(-)	0.506826
0.5	8	c21 BMP2(-)	0.649514
0.514286	8	c21 BMP2(-)	0.776336
0.528571	8	c21 BMP2(-)	0.779463
0.542857	8	c21 BMP2(-)	0.882587
0.557143	8	c21 BMP2(-)	0.901472
0.571429	8	c21 BMP2(-)	0.934783
0.585714	8	c21 BMP2(-)	0.979657
0.6	8	c21 BMP2(-)	0.960886
0.614286	8	c21 BMP2(-)	0.929946
0.628571	8	c21 BMP2(-)	0.910659
0.642857	8	c21 BMP2(-)	0.904922
0.657143	8	c21 BMP2(-)	0.951693
0.671429	8	c21 BMP2(-)	0.907869
0.685714	8	c21 BMP2(-)	0.847896
0.7	8	c21 BMP2(-)	0.861908
0.714286	8	c21 BMP2(-)	0.938011
0.728571	8	c21 BMP2(-)	0.911361
0.742857	8	c21 BMP2(-)	0.976807
0.757143	8	c21 BMP2(-)	0.974976
0.771429	8	c21 BMP2(-)	0.895561
0.785714	8	c21 BMP2(-)	0.923669
0.8	8	c21 BMP2(-)	0.901388
0.814286	8	c21 BMP2(-)	0.860462
0.828571	8	c21 BMP2(-)	0.753155
0.842857	8	c21 BMP2(-)	0.81869
0.857143	8	c21 BMP2(-)	1
0.871429	8	c21 BMP2(-)	0.958918
0.885714	8	c21 BMP2(-)	0.829192
0.9	8	c21 BMP2(-)	0.839819
0.914286	8	c21 BMP2(-)	0.793649
0.928571	8	c21 BMP2(-)	0.615897
0.942857	8	c21 BMP2(-)	0.525303
0.957143	8	c21 BMP2(-)	0.419412
0.971429	8	c21 BMP2(-)	0.300847
0.985714	8	c21 BMP2(-)	0.190791
1	8	c21 BMP2(-)	0.12786
1.04	8	c21 BMP2(-)	0.112342
1.08	8	c21 BMP2(-)	0.130927
1.12	8	c21 BMP2(-)	0.0902468
1.16	8	c21 BMP2(-)	0.0881945
1.2	8	c21 BMP2(-)	0.0692318
1.24	8	c21 BMP2(-)	0.0684637
1.28	8	c21 BMP2(-)	0.115036
1.32	8	c21 BMP2(-)	0.10064
1.36	8	c21 BMP2(-)	0.0765349
1.4	8	c21 BMP2(-)	0.133297
1.44	8	c21 BMP2(-)	0.167982
1.48	8	c21 BMP2(-)	0.0693879
1.52	8	c21 BMP2(-)	0.0641911
1.56	8	c21 BMP2(-)	0.0480788
1.6	8	c21 BMP2(-)	0.056018
1.64	8	c21 BMP2(-)	0.0534976
1.68	8	c21 BMP2(-)	0.0997762
1.72	8	c21 BMP2(-)	0.0592224
1.76	8	c21 BMP2(-)	0.0653733
1.8	8	c21 BMP2(-)	0.0650912
1.84	8	c21 BMP2(-)	0.0476468
1.88	8	c21 BMP2(-)	0.021345
1.92	8	c21 BMP2(-)	0.0164003
1.96	8	c21 BMP2(-)	0.0325846
2	8	c21 BMP2(-)	0.0581243
2.04	8	c21 BMP2(-)	0.0677976
-1.03333	9	c21 BMP2(-)	0.040924
-1	9	c21 BMP2(-)	0.0200987
-0.966667	9	c21 BMP2(-)	0.0581226
-0.933333	9	c21 BMP2(-)	0.0693882
-0.9	9	c21 BMP2(-)	0.0361979
-0.866667	9	c21 BMP2(-)	0.0398751
-0.833333	9	c21 BMP2(-)	0.0514125
-0.8	9	c21 BMP2(-)	0.0350669
-0.766667	9	c21 BMP2(-)	0.0432112
-0.733333	9	c21 BMP2(-)	0.0953187
-0.7	9	c21 BMP2(-)	0.0798388
-0.666667	9	c21 BMP2(-)	0.0979093
-0.633333	9	c21 BMP2(-)	0.0803569
-0.6	9	c21 BMP2(-)	0.0754349
-0.566667	9	c21 BMP2(-)	0.0922227
-0.533333	9	c21 BMP2(-)	0.0991792
-0.5	9	c21 BMP2(-)	0.117104
-0.466667	9	c21 BMP2(-)	0.108309
-0.433333	9	c21 BMP2(-)	0.122298
-0.4	9	c21 BMP2(-)	0.128256
-0.366667	9	c21 BMP2(-)	0.139693
-0.333333	9	c21 BMP2(-)	0.125451
-0.3	9	c21 BMP2(-)	0.104411
-0.266667	9	c21 BMP2(-)	0.0754285
-0.233333	9	c21 BMP2(-)	0.103425
-0.2	9	c21 BMP2(-)	0.139433
-0.166667	9	c21 BMP2(-)	0.205277
-0.133333	9	c21 BMP2(-)	0.176781
-0.1	9	c21 BMP2(-)	0.107728
-0.0666667	9	c21 BMP2(-)	0.0820502
-0.0333333	9	c21 BMP2(-)	0.0909338
0	9	c21 BMP2(-)	0.174968
0.0131579	9	c21 BMP2(-)	0.254295
0.0263158	9	c21 BMP2(-)	0.303711
0.0394737	9	c21 BMP2(-)	0.382204
0.0526316	9	c21 BMP2(-)	0.375759
0.0657895	9	c21 BMP2(-)	0.309865
0.0789474	9	c21 BMP2(-)	0.458049
0.0921053	9	c21 BMP2(-)	0.550645
0.105263	9	c21 BMP2(-)	0.498664
0.118421	9	c21 BMP2(-)	0.733883
0.131579	9	c21 BMP2(-)	0.489136
0.144737	9	c21 BMP2(-)	0.601937
0.157895	9	c21 BMP2(-)	0.567237
0.171053	9	c21 BMP2(-)	0.653343
0.184211	9	c21 BMP2(-)	0.724494
0.197368	9	c21 BMP2(-)	0.63157
0.210526	9	c21 BMP2(-)	0.597742
0.223684	9	c21 BMP2(-)	0.621006
0.236842	9	c21 BMP2(-)	0.768186
0.25	9	c21 BMP2(-)	0.709785
0.263158	9	c21 BMP2(-)	0.66694
0.276316	9	c21 BMP2(-)	0.711554
0.289474	9	c21 BMP2(-)	0.742893
0.302632	9	c21 BMP2(-)	0.808017
0.315789	9	c21 BMP2(-)	0.888986
0.328947	9	c21 BMP2(-)	0.916743
0.342105	9	c21 BMP2(-)	0.949851
0.355263	9	c21 BMP2(-)	0.908359
0.368421	9	c21 BMP2(-)	0.888791
0.381579	9	c21 BMP2(-)	0.921235
0.394737	9	c21 BMP2(-)	0.90228
0.407895	9	c21 BMP2(-)	0.828204
0.421053	9	c21 BMP2(-)	0.795784
0.434211	9	c21 BMP2(-)	0.664666
0.447368	9	c21 BMP2(-)	0.666334
0.460526	9	c21 BMP2(-)	0.806791
0.473684	9	c21 BMP2(-)	0.831325
0.486842	9	c21 BMP2(-)	0.799961
0.5	9	c21 BMP2(-)	0.727818
0.513158	9	c21 BMP2(-)	0.810121
0.526316	9	c21 BMP2(-)	0.813141
0.539474	9	c21 BMP2(-)	0.807701
0.552632	9	c21 BMP2(-)	0.743683
0.565789	9	c21 BMP2(-)	0.639816
0.578947	9	c21 BMP2(-)	0.589743
0.592105	9	c21 BMP2(-)	0.508672
0.605263	9	c21 BMP2(-)	0.643765
0.618421	9	c21 BMP2(-)	0.602247
0.631579	9	c21 BMP2(-)	0.618668
0.644737	9	c21 BMP2(-)	0.780993
0.657895	9	c21 BMP2(-)	0.736423
0.671053	9	c21 BMP2(-)	1
0.684211	9	c21 BMP2(-)	0.913514
0.697368	9	c21 BMP2(-)	0.824223
0.710526	9	c21 BMP2(-)	0.809723
0.723684	9	c21 BMP2(-)	0.835445
0.736842	9	c21 BMP2(-)	0.731211
0.75	9	c21 BMP2(-)	0.696719
0.763158	9	c21 BMP2(-)	0.726055
0.776316	9	c21 BMP2(-)	0.875269
0.789474	9	c21 BMP2(-)	0.731742
0.802632	9	c21 BMP2(-)	0.819333
0.815789	9	c21 BMP2(-)	0.8128
0.828947	9	c21 BMP2(-)	0.749351
0.842105	9	c21 BMP2(-)	0.624911
0.855263	9	c21 BMP2(-)	0.498923
0.868421	9	c21 BMP2(-)	0.529788
0.881579	9	c21 BMP2(-)	0.494715
0.894737	9	c21 BMP2(-)	0.648826
0.907895	9	c21 BMP2(-)	0.715238
0.921053	9	c21 BMP2(-)	0.587405
0.934211	9	c21 BMP2(-)	0.559794
0.947368	9	c21 BMP2(-)	0.401753
0.960526	9	c21 BMP2(-)	0.321769
0.973684	9	c21 BMP2(-)	0.273793
0.986842	9	c21 BMP2(-)	0.172131
1	9	c21 BMP2(-)	0.136053
1.01667	9	c21 BMP2(-)	0.158287
1.03333	9	c21 BMP2(-)	0.212834
1.05	9	c21 BMP2(-)	0.195503
1.06667	9	c21 BMP2(-)	0.18708
1.08333	9	c21 BMP2(-)	0.263722
1.1	9	c21 BMP2(-)	0.179075
1.11667	9	c21 BMP2(-)	0.151236
1.13333	9	c21 BMP2(-)	0.20939
1.15	9	c21 BMP2(-)	0.168397
1.16667	9	c21 BMP2(-)	0.224182
1.18333	9	c21 BMP2(-)	0.197847
1.2	9	c21 BMP2(-)	0.14862
1.21667	9	c21 BMP2(-)	0.131232
1.23333	9	c21 BMP2(-)	0.119588
1.25	9	c21 BMP2(-)	0.160088
1.26667	9	c21 BMP2(-)	0.136445
1.28333	9	c21 BMP2(-)	0.120592
1.3	9	c21 BMP2(-)	0.134543
1.31667	9	c21 BMP2(-)	0.169275
1.33333	9	c21 BMP2(-)	0.188142
1.35	9	c21 BMP2(-)	0.102534
1.36667	9	c21 BMP2(-)	0.0569347
1.38333	9	c21 BMP2(-)	0.0505469
1.4	9	c21 BMP2(-)	0.065237
1.41667	9	c21 BMP2(-)	0.0435398
1.43333	9	c21 BMP2(-)	0.0635184
1.45	9	c21 BMP2(-)	0.0633668
1.46667	9	c21 BMP2(-)	0.0382134
1.48333	9	c21 BMP2(-)	0.0488346
1.5	9	c21 BMP2(-)	0.0542052
1.51667	9	c21 BMP2(-)	0.0478426
1.53333	9	c21 BMP2(-)	0.0671957
1.55	9	c21 BMP2(-)	0.0816395
1.56667	9	c21 BMP2(-)	0.0681751
1.58333	9	c21 BMP2(-)	0.0638028
1.6	9	c21 BMP2(-)	0.0865678
1.61667	9	c21 BMP2(-)	0.135624
1.63333	9	c21 BMP2(-)	0.117439
1.65	9	c21 BMP2(-)	0.105529
1.66667	9	c21 BMP2(-)	0.121426
1.68333	9	c21 BMP2(-)	0.113478
1.7	9	c21 BMP2(-)	0.0856011
1.71667	9	c21 BMP2(-)	0.0673853
1.73333	9	c21 BMP2(-)	0.0837245
1.75	9	c21 BMP2(-)	0.101068
1.76667	9	c21 BMP2(-)	0.0908074
1.78333	9	c21 BMP2(-)	0.0814815
1.8	9	c21 BMP2(-)	0.0428069
1.81667	9	c21 BMP2(-)	0.020263
1.83333	9	c21 BMP2(-)	0.0290897
1.85	9	c21 BMP2(-)	0.0325901
1.86667	9	c21 BMP2(-)	0.0356861
1.88333	9	c21 BMP2(-)	0.0186834
1.9	9	c21 BMP2(-)	0.0260379
1.91667	9	c21 BMP2(-)	0.0370698
1.93333	9	c21 BMP2(-)	0.0201871
1.95	9	c21 BMP2(-)	0.0474825
1.96667	9	c21 BMP2(-)	0.0603593
1.98333	9	c21 BMP2(-)	0.0478742
2	9	c21 BMP2(-)	0.096734
2.01667	9	c21 BMP2(-)	0.126367
-1.01587	10	c21 BMP2(-)	0.0331528
-1	10	c21 BMP2(-)	0.0401196
-0.984127	10	c21 BMP2(-)	0.0341616
-0.968254	10	c21 BMP2(-)	0.0372758
-0.952381	10	c21 BMP2(-)	0.0705967
-0.936508	10	c21 BMP2(-)	0.057014
-0.920635	10	c21 BMP2(-)	0.0301263
-0.904762	10	c21 BMP2(-)	0.0513192
-0.888889	10	c21 BMP2(-)	0.0323632
-0.873016	10	c21 BMP2(-)	0.0767229
-0.857143	10	c21 BMP2(-)	0.0656549
-0.84127	10	c21 BMP2(-)	0.117998
-0.825397	10	c21 BMP2(-)	0.100774
-0.809524	10	c21 BMP2(-)	0.167774
-0.793651	10	c21 BMP2(-)	0.185911
-0.777778	10	c21 BMP2(-)	0.111484
-0.761905	10	c21 BMP2(-)	0.101439
-0.746032	10	c21 BMP2(-)	0.0996776
-0.730159	10	c21 BMP2(-)	0.120454
-0.714286	10	c21 BMP2(-)	0.159857
-0.698413	10	c21 BMP2(-)	0.13778
-0.68254	10	c21 BMP2(-)	0.115037
-0.666667	10	c21 BMP2(-)	0.0839894
-0.650794	10	c21 BMP2(-)	0.0847351
-0.634921	10	c21 BMP2(-)	0.0892822
-0.619048	10	c21 BMP2(-)	0.0962198
-0.603175	10	c21 BMP2(-)	0.0903422
-0.587302	10	c21 BMP2(-)	0.0859413
-0.571429	10	c21 BMP2(-)	0.0839236
-0.555556	10	c21 BMP2(-)	0.0811091
-0.539683	10	c21 BMP2(-)	0.0681039
-0.52381	10	c21 BMP2(-)	0.0818402
-0.507937	10	c21 BMP2(-)	0.0531906
-0.492063	10	c21 BMP2(-)	0.0912341
-0.47619	10	c21 BMP2(-)	0.0978427
-0.460317	10	c21 BMP2(-)	0.15077
-0.444444	10	c21 BMP2(-)	0.128305
-0.428571	10	c21 BMP2(-)	0.153
-0.412698	10	c21 BMP2(-)	0.122333
-0.396825	10	c21 BMP2(-)	0.107858
-0.380952	10	c21 BMP2(-)	0.147349
-0.365079	10	c21 BMP2(-)	0.100716
-0.349206	10	c21 BMP2(-)	0.17893
-0.333333	10	c21 BMP2(-)	0.158176
-0.31746	10	c21 BMP2(-)	0.14025
-0.301587	10	c21 BMP2(-)	0.203983
-0.285714	10	c21 BMP2(-)	0.257027
-0.269841	10	c21 BMP2(-)	0.22598
-0.253968	10	c21 BMP2(-)	0.170501
-0.238095	10	c21 BMP2(-)	0.136866
-0.222222	10	c21 BMP2(-)	0.18317
-0.206349	10	c21 BMP2(-)	0.190276
-0.190476	10	c21 BMP2(-)	0.159462
-0.174603	10	c21 BMP2(-)	0.179032
-0.15873	10	c21 BMP2(-)	0.178345
-0.142857	10	c21 BMP2(-)	0.194282
-0.126984	10	c21 BMP2(-)	0.217083
-0.111111	10	c21 BMP2(-)	0.164762
-0.0952381	10	c21 BMP2(-)	0.142509
-0.0793651	10	c21 BMP2(-)	0.172979
-0.0634921	10	c21 BMP2(-)	0.153753
-0.047619	10	c21 BMP2(-)	0.17303
-0.031746	10	c21 BMP2(-)	0.239044
-0.015873	10	c21 BMP2(-)	0.338253
0	10	c21 BMP2(-)	0.361245
0.010989	10	c21 BMP2(-)	0.375588
0.021978	10	c21 BMP2(-)	0.394141
0.032967	10	c21 BMP2(-)	0.530912
0.043956	10	c21 BMP2(-)	0.580301
0.0549451	10	c21 BMP2(-)	0.619412
0.0659341	10	c21 BMP2(-)	0.629917
0.0769231	10	c21 BMP2(-)	0.692699
0.0879121	10	c21 BMP2(-)	0.701625
0.0989011	10	c21 BMP2(-)	0.639377
0.10989	10	c21 BMP2(-)	0.73529
0.120879	10	c21 BMP2(-)	0.804176
0.131868	10	c21 BMP2(-)	0.893758
0.142857	10	c21 BMP2(-)	0.879904
0.153846	10	c21 BMP2(-)	0.779488
0.164835	10	c21 BMP2(-)	0.707166
0.175824	10	c21 BMP2(-)	0.613169
0.186813	10	c21 BMP2(-)	0.636087
0.197802	10	c21 BMP2(-)	0.760225
0.208791	10	c21 BMP2(-)	0.643441
0.21978	10	c21 BMP2(-)	0.782573
0.230769	10	c21 BMP2(-)	0.545811
0.241758	10	c21 BMP2(-)	0.753215
0.252747	10	c21 BMP2(-)	0.599352
0.263736	10	c21 BMP2(-)	0.563444
0.274725	10	c21 BMP2(-)	0.709038
0.285714	10	c21 BMP2(-)	0.798525
0.296703	10	c21 BMP2(-)	1
0.307692	10	c21 BMP2(-)	0.956642
0.318681	10	c21 BMP2(-)	0.84885
0.32967	10	c21 BMP2(-)	0.896053
0.340659	10	c21 BMP2(-)	0.906799
0.351648	10	c21 BMP2(-)	0.790937
0.362637	10	c21 BMP2(-)	0.750232
0.373626	10	c21 BMP2(-)	0.901434
0.384615	10	c21 BMP2(-)	0.977944
0.395604	10	c21 BMP2(-)	0.958959
0.406593	10	c21 BMP2(-)	0.667844
0.417582	10	c21 BMP2(-)	0.537243
0.428571	10	c21 BMP2(-)	0.494652
0.43956	10	c21 BMP2(-)	0.503754
0.450549	10	c21 BMP2(-)	0.615238
0.461538	10	c21 BMP2(-)	0.534224
0.472527	10	c21 BMP2(-)	0.626664
0.483516	10	c21 BMP2(-)	0.500479
0.494505	10	c21 BMP2(-)	0.518499
0.505495	10	c21 BMP2(-)	0.654056
0.516484	10	c21 BMP2(-)	0.612803
0.527473	10	c21 BMP2(-)	0.703233
0.538462	10	c21 BMP2(-)	0.680425
0.549451	10	c21 BMP2(-)	0.69101
0.56044	10	c21 BMP2(-)	0.581508
0.571429	10	c21 BMP2(-)	0.497123
0.582418	10	c21 BMP2(-)	0.493417
0.593407	10	c21 BMP2(-)	0.409384
0.604396	10	c21 BMP2(-)	0.518192
0.615385	10	c21 BMP2(-)	0.601063
0.626374	10	c21 BMP2(-)	0.7482
0.637363	10	c21 BMP2(-)	0.766425
0.648352	10	c21 BMP2(-)	0.704769
0.659341	10	c21 BMP2(-)	0.718607
0.67033	10	c21 BMP2(-)	0.59895
0.681319	10	c21 BMP2(-)	0.495654
0.692308	10	c21 BMP2(-)	0.637381
0.703297	10	c21 BMP2(-)	0.705236
0.714286	10	c21 BMP2(-)	0.73635
0.725275	10	c21 BMP2(-)	0.797889
0.736264	10	c21 BMP2(-)	0.784745
0.747253	10	c21 BMP2(-)	0.822269
0.758242	10	c21 BMP2(-)	0.685601
0.769231	10	c21 BMP2(-)	0.60909
0.78022	10	c21 BMP2(-)	0.742644
0.791209	10	c21 BMP2(-)	0.563195
0.802198	10	c21 BMP2(-)	0.818446
0.813187	10	c21 BMP2(-)	0.731839
0.824176	10	c21 BMP2(-)	0.735969
0.835165	10	c21 BMP2(-)	0.741796
0.846154	10	c21 BMP2(-)	0.697115
0.857143	10	c21 BMP2(-)	0.733813
0.868132	10	c21 BMP2(-)	0.71001
0.879121	10	c21 BMP2(-)	0.658574
0.89011	10	c21 BMP2(-)	0.566068
0.901099	10	c21 BMP2(-)	0.457947
0.912088	10	c21 BMP2(-)	0.432697
0.923077	10	c21 BMP2(-)	0.463554
0.934066	10	c21 BMP2(-)	0.542273
0.945055	10	c21 BMP2(-)	0.541351
0.956044	10	c21 BMP2(-)	0.409084
0.967033	10	c21 BMP2(-)	0.25854
0.978022	10	c21 BMP2(-)	0.269236
0.989011	10	c21 BMP2(-)	0.271743
1	10	c21 BMP2(-)	0.267693
1.01923	10	c21 BMP2(-)	0.228721
1.03846	10	c21 BMP2(-)	0.126339
1.05769	10	c21 BMP2(-)	0.154886
1.07692	10	c21 BMP2(-)	0.234372
1.09615	10	c21 BMP2(-)	0.135535
1.11538	10	c21 BMP2(-)	0.244709
1.13462	10	c21 BMP2(-)	0.207952
1.15385	10	c21 BMP2(-)	0.155047
1.17308	10	c21 BMP2(-)	0.166531
1.19231	10	c21 BMP2(-)	0.131259
1.21154	10	c21 BMP2(-)	0.0990343
1.23077	10	c21 BMP2(-)	0.102609
1.25	10	c21 BMP2(-)	0.0783458
1.26923	10	c21 BMP2(-)	0.0499302
1.28846	10	c21 BMP2(-)	0.0489287
1.30769	10	c21 BMP2(-)	0.0577085
1.32692	10	c21 BMP2(-)	0.110694
1.34615	10	c21 BMP2(-)	0.189925
1.36538	10	c21 BMP2(-)	0.181423
1.38462	10	c21 BMP2(-)	0.185751
1.40385	10	c21 BMP2(-)	0.193397
1.42308	10	c21 BMP2(-)	0.228063
1.44231	10	c21 BMP2(-)	0.14131
1.46154	10	c21 BMP2(-)	0.119599
1.48077	10	c21 BMP2(-)	0.141003
1.5	10	c21 BMP2(-)	0.155624
1.51923	10	c21 BMP2(-)	0.101132
1.53846	10	c21 BMP2(-)	0.151099
1.55769	10	c21 BMP2(-)	0.184691
1.57692	10	c21 BMP2(-)	0.113224
1.59615	10	c21 BMP2(-)	0.0929155
1.61538	10	c21 BMP2(-)	0.0629354
1.63462	10	c21 BMP2(-)	0.0916069
1.65385	10	c21 BMP2(-)	0.105636
1.67308	10	c21 BMP2(-)	0.0833023
1.69231	10	c21 BMP2(-)	0.0989466
1.71154	10	c21 BMP2(-)	0.127837
1.73077	10	c21 BMP2(-)	0.119065
1.75	10	c21 BMP2(-)	0.0765255
1.76923	10	c21 BMP2(-)	0.0785651
1.78846	10	c21 BMP2(-)	0.0579936
1.80769	10	c21 BMP2(-)	0.0491699
1.82692	10	c21 BMP2(-)	0.076043
1.84615	10	c21 BMP2(-)	0.0631913
1.86538	10	c21 BMP2(-)	0.0524596
1.88462	10	c21 BMP2(-)	0.059039
1.90385	10	c21 BMP2(-)	0.0399295
1.92308	10	c21 BMP2(-)	0.0636811
1.94231	10	c21 BMP2(-)	0.10883
1.96154	10	c21 BMP2(-)	0.100255
1.98077	10	c21 BMP2(-)	0.0869502
2	10	c21 BMP2(-)	0.0888655
2.01923	10	c21 BMP2(-)	0.0731042
-1.01538	1	c21 BMP2(+)	0.0378715
-1	1	c21 BMP2(+)	0.0420638
-0.984615	1	c21 BMP2(+)	0.0409828
-0.969231	1	c21 BMP2(+)	0.0953791
-0.953846	1	c21 BMP2(+)	0.131709
-0.938462	1	c21 BMP2(+)	0.168744
-0.923077	1	c21 BMP2(+)	0.105954
-0.907692	1	c21 BMP2(+)	0.152858
-0.892308	1	c21 BMP2(+)	0.217059
-0.876923	1	c21 BMP2(+)	0.293497
-0.861538	1	c21 BMP2(+)	0.219935
-0.846154	1	c21 BMP2(+)	0.11463
-0.830769	1	c21 BMP2(+)	0.134708
-0.815385	1	c21 BMP2(+)	0.279529
-0.8	1	c21 BMP2(+)	0.104102
-0.784615	1	c21 BMP2(+)	0.22268
-0.769231	1	c21 BMP2(+)	0.135638
-0.753846	1	c21 BMP2(+)	0.167898
-0.738462	1	c21 BMP2(+)	0.177768
-0.723077	1	c21 BMP2(+)	0.09928
-0.707692	1	c21 BMP2(+)	0.139624
-0.692308	1	c21 BMP2(+)	0.185899
-0.676923	1	c21 BMP2(+)	0.302794
-0.661538	1	c21 BMP2(+)	0.0734777
-0.646154	1	c21 BMP2(+)	0.0423082
-0.630769	1	c21 BMP2(+)	0.177871
-0.615385	1	c21 BMP2(+)	0.206005
-0.6	1	c21 BMP2(+)	0.176113
-0.584615	1	c21 BMP2(+)	0.241836
-0.569231	1	c21 BMP2(+)	0.320174
-0.553846	1	c21 BMP2(+)	0.273664
-0.538462	1	c21 BMP2(+)	0.360912
-0.523077	1	c21 BMP2(+)	0.371853
-0.507692	1	c21 BMP2(+)	0.547469
-0.492308	1	c21 BMP2(+)	0.404433
-0.476923	1	c21 BMP2(+)	0.374194
-0.461538	1	c21 BMP2(+)	0.396462
-0.446154	1	c21 BMP2(+)	0.417386
-0.430769	1	c21 BMP2(+)	0.379242
-0.415385	1	c21 BMP2(+)	0.229165
-0.4	1	c21 BMP2(+)	0.239073
-0.384615	1	c21 BMP2(+)	0.297492
-0.369231	1	c21 BMP2(+)	0.223836
-0.353846	1	c21 BMP2(+)	0.191294
-0.338462	1	c21 BMP2(+)	0.209116
-0.323077	1	c21 BMP2(+)	0.317156
-0.307692	1	c21 BMP2(+)	0.40667
-0.292308	1	c21 BMP2(+)	0.278805
-0.276923	1	c21 BMP2(+)	0.197742
-0.261538	1	c21 BMP2(+)	0.160839
-0.246154	1	c21 BMP2(+)	0.180494
-0.230769	1	c21 BMP2(+)	0.226082
-0.215385	1	c21 BMP2(+)	0.317692
-0.2	1	c21 BMP2(+)	0.49625
-0.184615	1	c21 BMP2(+)	0.348927
-0.169231	1	c21 BMP2(+)	0.32305
-0.153846	1	c21 BMP2(+)	0.285818
-0.138462	1	c21 BMP2(+)	0.275177
-0.123077	1	c21 BMP2(+)	0.427998
-0.107692	1	c21 BMP2(+)	0.302248
-0.0923077	1	c21 BMP2(+)	0.307813
-0.0769231	1	c21 BMP2(+)	0.177401
-0.0615385	1	c21 BMP2(+)	0.225124
-0.0461538	1	c21 BMP2(+)	0.304721
-0.0307692	1	c21 BMP2(+)	0.342827
-0.0153846	1	c21 BMP2(+)	0.31506
0	1	c21 BMP2(+)	0.268569
0.0144928	1	c21 BMP2(+)	0.357462
0.0289855	1	c21 BMP2(+)	0.286673
0.0434783	1	c21 BMP2(+)	0.576232
0.057971	1	c21 BMP2(+)	0.504136
0.0724638	1	c21 BMP2(+)	0.450886
0.0869565	1	c21 BMP2(+)	0.460841
0.101449	1	c21 BMP2(+)	0.690843
0.115942	1	c21 BMP2(+)	0.56592
0.130435	1	c21 BMP2(+)	0.394873
0.144928	1	c21 BMP2(+)	0.787472
0.15942	1	c21 BMP2(+)	1
0.173913	1	c21 BMP2(+)	0.798761
0.188406	1	c21 BMP2(+)	0.865509
0.202899	1	c21 BMP2(+)	0.786927
0.217391	1	c21 BMP2(+)	0.846173
0.231884	1	c21 BMP2(+)	0.802465
0.246377	1	c21 BMP2(+)	0.547967
0.26087	1	c21 BMP2(+)	0.459497
0.275362	1	c21 BMP2(+)	0.783064
0.289855	1	c21 BMP2(+)	0.54729
0.304348	1	c21 BMP2(+)	0.645329
0.318841	1	c21 BMP2(+)	0.545532
0.333333	1	c21 BMP2(+)	0.412423
0.347826	1	c21 BMP2(+)	0.386931
0.362319	1	c21 BMP2(+)	0.440894
0.376812	1	c21 BMP2(+)	0.519833
0.391304	1	c21 BMP2(+)	0.482535
0.405797	1	c21 BMP2(+)	0.63185
0.42029	1	c21 BMP2(+)	0.54603
0.434783	1	c21 BMP2(+)	0.697911
0.449275	1	c21 BMP2(+)	0.663038
0.463768	1	c21 BMP2(+)	0.47651
0.478261	1	c21 BMP2(+)	0.689235
0.492754	1	c21 BMP2(+)	0.722501
0.507246	1	c21 BMP2(+)	0.450755
0.521739	1	c21 BMP2(+)	0.459149
0.536232	1	c21 BMP2(+)	0.495864
0.550725	1	c21 BMP2(+)	0.571476
0.565217	1	c21 BMP2(+)	0.489726
0.57971	1	c21 BMP2(+)	0.454797
0.594203	1	c21 BMP2(+)	0.568364
0.608696	1	c21 BMP2(+)	0.69417
0.623188	1	c21 BMP2(+)	0.78108
0.637681	1	c21 BMP2(+)	0.707931
0.652174	1	c21 BMP2(+)	0.637161
0.666667	1	c21 BMP2(+)	0.643619
0.681159	1	c21 BMP2(+)	0.523114
0.695652	1	c21 BMP2(+)	0.561239
0.710145	1	c21 BMP2(+)	0.696069
0.724638	1	c21 BMP2(+)	0.856729
0.73913	1	c21 BMP2(+)	0.922227
0.753623	1	c21 BMP2(+)	0.667268
0.768116	1	c21 BMP2(+)	0.936693
0.782609	1	c21 BMP2(+)	0.911661
0.797101	1	c21 BMP2(+)	0.637358
0.811594	1	c21 BMP2(+)	0.493862
0.826087	1	c21 BMP2(+)	0.630966
0.84058	1	c21 BMP2(+)	0.701295
0.855072	1	c21 BMP2(+)	0.596065
0.869565	1	c21 BMP2(+)	0.786222
0.884058	1	c21 BMP2(+)	0.642312
0.898551	1	c21 BMP2(+)	0.89775
0.913043	1	c21 BMP2(+)	0.548277
0.927536	1	c21 BMP2(+)	0.461029
0.942029	1	c21 BMP2(+)	0.485947
0.956522	1	c21 BMP2(+)	0.423966
0.971014	1	c21 BMP2(+)	0.631352
0.985507	1	c21 BMP2(+)	0.680541
1	1	c21 BMP2(+)	0.523302
1.03226	1	c21 BMP2(+)	0.409744
1.06452	1	c21 BMP2(+)	0.429925
1.09677	1	c21 BMP2(+)	0.625806
1.12903	1	c21 BMP2(+)	0.607824
[truncated: 5,072 more rows]
