# Supplementary material for: In vitro reconstitution of epigenetic reprogramming in the human germ line
Source: Nature. 2024 May 20;631(8019):170–8. doi: 10.1038/s41586-024-07526-6 (PMC11222161; doi:10.1038/s41586-024-07526-6)
Supplement: Supplementary file 17 — Source Data Extended Data Fig. 10 [file 41586_2024_7526_MOESM17_ESM.xlsx]

## Sheet: Extended Data Fig. 10d
Source data: chromosome count analyses.
Extended Data Fig. 10d
Chromosome counting
count	T1KO#1	T1KO#2
>46	0	1
46	28	29
<46	2	2

## Sheet: Extended Data Fig. 10f
Source data: hPGCLC induction efficiencies.
Extended Data Fig. 10f
BTAG%
cell line	Expt.1	Expt.2	Expt.3	Expt.4
M1-BTAG(parent)	7.5	17.7	12.8	15.8
T1KO#1	18.1	15.8	18.3	13
T1KO#2	13.3	18.6	18.7	12

## Sheet: Extended Data Fig. 10g
Source data: BTAG cell fold changes and enrichment scores.
Extended Data Fig. 10g
day	genotype	Culture batch	Fold change		day	genotype	Culture batch	Enrichment score
0	M1-BTAG(parent)	1	1		12	M1-BTAG(parent)	1	1.33147
12	M1-BTAG(parent)	1	6.976		22	M1-BTAG(parent)	1	3.75468
22	M1-BTAG(parent)	1	109.712		32	M1-BTAG(parent)	1	2.88012
32	M1-BTAG(parent)	1	556.928		42	M1-BTAG(parent)	1	2.29921
42	M1-BTAG(parent)	1	3709.44		12	M1-BTAG(parent)	2	1.72067
0	M1-BTAG(parent)	2	1		22	M1-BTAG(parent)	2	3.71686
12	M1-BTAG(parent)	2	8.332		32	M1-BTAG(parent)	2	3.8048
22	M1-BTAG(parent)	2	106.032		42	M1-BTAG(parent)	2	1.90233
32	M1-BTAG(parent)	2	650.24		12	M1-BTAG(parent)	3	4.96354
42	M1-BTAG(parent)	2	4020.22		22	M1-BTAG(parent)	3	5.78572
0	M1-BTAG(parent)	3	1		32	M1-BTAG(parent)	3	5.48431
12	M1-BTAG(parent)	3	22.0204		12	M1-BTAG(parent)	4	8.88736
22	M1-BTAG(parent)	3	277.634		22	M1-BTAG(parent)	4	6.49573
32	M1-BTAG(parent)	3	1853.91		32	M1-BTAG(parent)	4	2.56478
0	M1-BTAG(parent)	4	1		12	M1-BTAG(parent)	5	4.1943
12	M1-BTAG(parent)	4	24.0739		22	M1-BTAG(parent)	5	2.69018
22	M1-BTAG(parent)	4	164.101		32	M1-BTAG(parent)	5	1.49325
32	M1-BTAG(parent)	4	1299.14		12	T1KO#1	1	1.23912
0	M1-BTAG(parent)	5	1		22	T1KO#1	1	0.67499
12	M1-BTAG(parent)	5	12.5833		32	T1KO#1	1	-0.540358
22	M1-BTAG(parent)	5	97.5214		42	T1KO#1	1	-1.90351
32	M1-BTAG(parent)	5	558.043		12	T1KO#1	2	0.987561
0	T1KO#1	1	1		22	T1KO#1	2	0.634867
12	T1KO#1	1	11.916		32	T1KO#1	2	-0.0995082
22	T1KO#1	1	52.368		42	T1KO#1	2	-1.43537
32	T1KO#1	1	301.312		12	T1KO#1	3	4.24606
42	T1KO#1	1	1603.58		22	T1KO#1	3	2.43489
0	T1KO#1	2	1		32	T1KO#1	3	-0.271302
12	T1KO#1	2	11.548		12	T1KO#1	4	6.13151
22	T1KO#1	2	40		22	T1KO#1	4	-1.34792
32	T1KO#1	2	224.064		32	T1KO#1	4	-2.12951
42	T1KO#1	2	1492.74		12	T1KO#1	5	3.68373
0	T1KO#1	3	1		22	T1KO#1	5	-2.05989
12	T1KO#1	3	36.4409		32	T1KO#1	5	-4.74438
22	T1KO#1	3	54.2821		12	T1KO#2	1	1.16181
32	T1KO#1	3	232.5		22	T1KO#2	1	0.508147
0	T1KO#1	4	1		32	T1KO#2	1	-0.939275
12	T1KO#1	4	24.7679		42	T1KO#2	1	-2.07357
22	T1KO#1	4	12.9135		12	T1KO#2	2	1.12184
32	T1KO#1	4	261.758		22	T1KO#2	2	0.156041
0	T1KO#1	5	1		32	T1KO#2	2	-2.05687
12	T1KO#1	5	30.4113		42	T1KO#2	2	-2.1296
22	T1KO#1	5	19.5257		12	T1KO#2	3	3.16014
32	T1KO#1	5	187.965		22	T1KO#2	3	-1.64312
0	T1KO#1	1	1		32	T1KO#2	3	-4.30397
12	T1KO#2	1	8.332		12	T1KO#2	4	5.5719
22	T1KO#2	1	39.936		22	T1KO#2	4	-0.273725
32	T1KO#2	1	237.568		32	T1KO#2	4	-1.54638
42	T1KO#2	1	1082.62		12	T1KO#2	5	3.27302
0	T1KO#2	2	1		22	T1KO#2	5	-3.09763
12	T1KO#2	2	8.94		32	T1KO#2	5	-4.04116
22	T1KO#2	2	25.44
32	T1KO#2	2	98.688
42	T1KO#2	2	492.288
0	T1KO#2	3	1
12	T1KO#2	3	32.163
22	T1KO#2	3	32.6104
32	T1KO#2	3	170.172
0	T1KO#2	4	1
12	T1KO#2	4	26.5335
22	T1KO#2	4	23.8009
32	T1KO#2	4	192.222
0	T1KO#2	5	1
12	T1KO#2	5	23.4504
22	T1KO#2	5	23.7031
32	T1KO#2	5	161.279

## Sheet: Extended Data Fig. 10l
Source data: core ER gene expression analyses.
Extended Data Fig. 10l
Name	iPSC_Parent_1	iPSC_KO#1_1	iPSC_KO#2_1	iPSC_Parent_2	iPSC_KO#1_2	iPSC_KO#2_2	iMeLC_Parent_1	iMeLC_KO#1_1	iMeLC_KO#2_1	iMeLC_Parent_2	iMeLC_KO#1_2	iMeLC_KO#2_2	d6_Parent_1	d6_KO#1_1	d6_KO#2_1	d6_Parent_2	d6_KO#1_2	d6_KO#2_2	c12_Parent_1	c12_KO#1_1	c12_KO#2_1	c12_Parent_2	c12_KO#1_2	c12_KO#2_2	c32_Parent_1	c32_Parent_2	c32_KO#1_1	c32_KO#1_2	c32_KO#2_1	c32_KO#2_2	c42_Parent_1	c42_KO#1_1
IL22RA1	0.292782	0	0	0.936591	0.276437	0	0.257855	0.27608	0.266757	0	0.482125	0.276199	1.30235	0.644225	0	1.01757	0.386038	0.35061	2.49342	2.43023	0.82603	2.53084	0.721591	0.767316	4.61172	4.94034	4.54959	4.50831	4.0894	4.35207	4.85686	5.49106
BRDT	0.292782	0	1.09315	0	0	0.470719	0	0	0	0	0	0	1.30235	0.644225	1.00877	0.751035	0	0.868055	2.99036	2.50653	1.8894	1.76107	2.84103	1.46216	3.7663	3.48588	0.61711	1.82505	1.37979	2.72892	3.83314	2.78325
LOC102723543	0	0	0	0	0	0	0	0	0.266757	0	1.47809	0	0.371057	0.883152	0.419431	0	0.386038	1.0706	1.96144	1.97324	2.16273	2.34948	2.192	1.7896	4.51957	4.5232	3.60992	4.39661	3.67243	4.2057	4.1527	3.60273
GCSAML-AS1	0	0	0	0	0	0	0	0	0	0	0	0	0	0	0	0	0	0	0	0	0	0	0	0	0.32435	0.539531	0	0	0	0	1.46832	0
DAZL	4.26516	4.48449	4.4819	4.19893	4.94356	4.80783	1.46556	1.90369	2.21915	1.57163	2.19267	2.99333	0	0	0	0	0	0	0	0	0	0	0	0	0	0.294782	0	0	0	0	2.27158	0
RBM46	0.926151	1.05665	0.462366	0.296898	0.883308	0	1.24501	0.882526	1.14971	0	0.99429	1.98331	0	0.357833	0.743989	0	0	1.24817	0.3667	0.370388	0	0	0	0	0	0.294782	0	0	0	0	1.123	0
DDX4	0	0.518031	0	0.296898	0	0	0	0	0	0	0	0	0	0	0	0	0	0	0	0	0	0	0	0	0.589092	0.539531	0	0	0	0	0.372395	0
IL12B	0	0	0	0	0.508226	0	0	0	0	0	0	0	2.07922	1.82093	2.88959	2.02623	2.48599	3.2098	3.3994	3.28978	2.28217	1.76107	1.39094	2.38195	3.91839	4.30888	3.171	3.51793	2.94037	3.77259	4.41416	3.52723
C5orf47	0.536152	0.720716	0.959399	1.2455	0	0.658828	0.257855	0	0	0	0	0.507921	0.665848	0.644225	0	0.751035	0.386038	0	0	0	0	0	0.721591	0	0.32435	0	0	0	0	0	1.30597	0
OOEP	0	0	0	0	0.508226	0	0	0	0	0	0	0	0	0	0	0	0	0	0	0	0	0	0.405448	0	0	0	0	0	0	0	0.913416	0.695459
DDX43	0	0.518031	0	0	0.707966	0	0	0	0.266757	0.259664	0.482125	0.507921	0	0	0	0	0	0	0	0	0	0	0	0	0	0	0	0	0	0	0	0
ZNF736	0	0	0	0	0	0	0	0	0	0	0	0	0	0	0	0	0	0	0	0	0	0	0	0	0	0	0	0	0	0	0.372395	0
LOC101926892	0.536152	0	0	0.753177	0.508226	0.254473	0	0	0	0.259664	0	0	0	0.644225	1.23242	0.423847	0	0.35061	1.59746	0.370388	0	1.01728	0	0	2.59524	3.84579	0.848558	0	0	0	4.28935	0.947928
DCAF4L2	0	0	0	0	0	0	0	0	0	0	0	0	0	0	0	0	0	0	0	0	0	0	0	0	0	0	0	0	0	0	0	0
KCNV2	0	0	0	0	0	0	0	0	0	0.259664	0	0	0	0	0	0	0	0	0.65892	0	0	0.42374	0	0.434028	0.32435	0	0	0	0	0	0.668119	0
TUSC1	0	0	0	0	0	0	0	0	0	0	0	0	0	0	0	0	0	0	0	0	0	0.42374	0	0.767316	0.32435	0.294782	0.341303	0.885731	0	0	2.7845	0.389236
C9orf64	0.926151	0	0	0	0	0	0.476641	0	0	0	0.26111	0.276199	0	0	1.00877	0.423847	0.690283	0	0.65892	0	0.471344	1.24215	0	0	2.0969	1.89565	0.61711	0	0	0	3.20883	0.947928
ANKRD2	0	0	0	0	0	0	0	0.27608	0.266757	0	0	0	0	0	0.743989	0	0.690283	0	0	0	0	0	0	0	2.96493	3.57092	0	0	0	0	3.46114	0.695459
LOC105369746	0	0	0	0	0	0	0	0	0	0	0	0	0	0.357833	0.743989	0	0.941407	0.868055	0.901726	1.30059	2.03252	1.24215	2.38361	2.28134	4.31547	4.32529	3.60992	3.94591	4.53386	4.2057	3.83314	3.98777
GTSF1	0.292782	2.41151	2.00802	1.98928	2.05911	2.16111	0.834307	1.17977	0.491802	0.479748	0.26111	0.276199	0	0	0	0	0	0	1.96144	1.30059	0	2.02584	1.39094	0	6.21672	5.96981	3.94598	4.41584	4.0894	4.09123	7.09554	5.09324
SYCP3	0.744247	0.282143	0.462366	1.2455	0.707966	0.254473	0.257855	1.17977	0.686523	0.479748	0.673828	0.276199	0	0.644225	0	0.423847	0	0	0.3667	0.664756	0	0	0	0.434028	0.32435	0.539531	0.848558	0	0.848878	0	0	0
PIWIL1	0	0	0.249627	0	0	0	0	0	0	0	0	0	0	0	0	0	0.386038	0.35061	0.3667	1.97324	1.34801	0.42374	2.47064	2.38195	1.81615	2.63578	0.848558	2.73366	0.617393	1.42702	3.25406	1.51506
ANHX	0	0.282143	0	0	0	0	0	0	0	0	0	0	0	0	0	0	0	0	0	0	0	0	0	0	0	0	0	0	0	0	0	0
MEG3	0.292782	0	0	0	0	0	0	0	0	0	0	0	0	0	0	0	0	0.35061	0.65892	0	0	0	0.721591	0	2.65421	2.8323	0.61711	0.359071	0.617393	1.42702	4.02803	0.695459
SPESP1	0	0	0	0.296898	0	0	0	0	0	0	0	0	0	0	0	0	0	0	0	0	0	0	0	0	3.89413	3.57092	0	0	0	0	4.76609	0
SPATA22	0.292782	0	0	0	0	0.470719	0	0	0	0.259664	0	0.276199	0	0	0	0	0	0	1.72927	1.30059	1.55189	1.60796	0.405448	1.0378	6.13626	5.89483	3.64112	3.44493	3.0836	3.23947	6.5143	4.6528
USP6	0.926151	1.19919	1.32838	1.61183	2.1304	0.974236	0.834307	0.70726	1.39232	1.47259	0.842939	1.30859	0.910579	1.26742	1.88721	1.7615	1.50635	1.90716	2.06485	1.30059	1.1105	2.02584	0.721591	1.7896	3.33302	3.08451	1.04796	1.70514	1.22355	1.93161	3.94771	2.84673
LOC105376917	0	0	0	0	0	0	0	0	0	0	0	0	0	0	0	0	0	0.35061	0	0	0	0	0.405448	0	0.32435	0	0.61711	0	0.848878	0.883152	0.913416	0.389236
ZNF492	0.292782	0	0.249627	0.543001	0	0.254473	0	0.70726	0.491802	0.259664	0.482125	0.276199	0.371057	0.883152	0	0.751035	0.386038	0.35061	0.901726	0	0.471344	0.750778	0	0	0	0.931305	0.341303	0	0.848878	0.644318	2.18078	1.34959
TDRD12	1.0876	2.08413	2.36617	1.98928	2.05911	2.03097	0	0	0.686523	0.259664	0	0	1.46441	0.883152	0	2.14238	1.6543	0.632361	1.85	0.370388	2.03252	1.89952	1.5592	2.05634	4.98921	4.63275	3.03668	2.22447	1.22355	2.22011	5.35938	2.32938
ZNF534	0	0.898479	0	0.936591	0.707966	0	0.257855	0	0.266757	0	0.26111	0	0.371057	0.644225	1.74923	0.423847	0	0.35061	0	0.370388	0	1.89952	1.5592	0.767316	1.91594	1.37139	0.848558	0.885731	1.37979	1.57066	3.06393	1.92113
NLRP9	0	0	0	0.296898	0	0	0.257855	0	0	0	0	0	0	0	0	0	0	0	1.10956	2.3497	2.4949	1.01728	1.84635	2.05634	4.12013	4.49447	5.87401	6.17409	5.78687	5.38595	4.56538	6.25274
ZNF667	0	0	0	0	0	0	0	0	0	0	0	0	0	0	0	0	0	0	0	0.370388	0	0	0	0	0	0.294782	0	0	0	0	0	0.695459
ZNF667-AS1	0	0	0	0	0	0	0	0	0	0	0	0	0	0	0	0	0	0	0	0	0	0	0	0	0	0.539531	0	0	0	0	0.913416	0
LOC107985433	0	0	0	0	0	0	0	0	0	0	0	0	0	0	0	0	0	0	0	0	0	0	0	0	0	0	0	0	0	0	0.668119	1.16266
DSCR8	0	0	0	0	0	0	0	0	0	0	0	0	0	0	0	0	0	0	0	0	0	0	0	0	0.589092	2.27938	0	0	0.341417	0.357833	1.86809	0
PRAME	0	0.898479	0	0	0	0	0	0.27608	0.266757	0.259664	0	0.276199	0.371057	0	0	0.423847	0	0	2.8234	1.86152	0.471344	2.96851	0.405448	0.434028	5.02316	5.04313	0	0	1.5207	0.644318	5.73135	0
MAGEB2	0.926151	0.282143	0	0	0	0	0	0	0	0	0.26111	0.276199	0	0	0	0	0	0	1.72927	0.370388	0.471344	1.24215	0	0	2.81791	2.58217	1.37923	0	0	0.644318	3.57247	0.695459
MAGEB1	0	0	0.249627	0.296898	0	0	0.476641	0	0	0	0	0	0	0	0	0	0	0	2.16134	1.30059	1.55189	0.750778	0.405448	0	4.20147	4.30888	2.46913	1.09106	2.32357	1.93161	4.75039	0.947928
CXorf67	0	0.720716	0.462366	0	0	0	0.666484	0	0	0	0	0	0	0	0	0	0	0	0	0	0	0	0	0	0.32435	1.09336	0	0.359071	0	0	1.74674	0.389236
LUZP4	0	0	0	0	0	0	0	0	0	0	0	0	0	0	0	0	0	0	0	0	0	0	0	0	1.32935	1.09336	0	0	0	0	2.43763	0
LDOC1	0	0	0	0	0	0	0	0	0	0	0	0	0	0	0	0	0	0	0	0	0	0	0	0	0	0	0	0	0	0	0.372395	0
