# Supplementary material for: In vitro reconstitution of epigenetic reprogramming in the human germ line
Source: Nature. 2024 May 20;631(8019):170–8. doi: 10.1038/s41586-024-07526-6 (PMC11222161; doi:10.1038/s41586-024-07526-6)
Supplement: Supplementary file 18 — Source Data Extended Data Fig. 11 [file 41586_2024_7526_MOESM18_ESM.xlsx]

## Sheet: Extended Data Fig. 11a, b
Source data: raw counts of cells in each cluster in Fig. 5b and Extended Data Fig. 11a-e.
	cluster_1	cluster_2	cluster_3	cluster_4	cluster_5	cluster_6	cluster_7	cluster_8	cluster_9	cluster_10	cluster_11
WT	588	258	72	40	19	3	32	13	10	2	2
TET1 KO#1	34	7	9	168	95	20	59	111	37	23	17
TET1 KO#2	4	3	13	401	302	197	55	48	119	0	0
	cluster_1	cluster_2	cluster_3	cluster_4	cluster_5	cluster_6	cluster_7	cluster_8	cluster_9	cluster_10	cluster_11
G1	207	0	48	468	5	115	60	108	118	25	16
G2M	58	140	7	30	243	52	46	18	31	0	3
S	361	128	39	111	168	53	40	46	17	0	0
Extended Data Fig. 11a: Distribution (percentages) of wild-type and TET1 KO cells across clusters.
	cluster_1	cluster_2	cluster_3	cluster_4	cluster_5	cluster_6	cluster_7	cluster_8	cluster_9	cluster_10	cluster_11
WT	0.565929	0.248316	0.0692974	0.0384986	0.0182868	0.00288739	0.0307988	0.012512	0.00962464	0.00192493	0.00192493
TET1 KO#1	0.0586207	0.012069	0.0155172	0.289655	0.163793	0.0344828	0.101724	0.191379	0.0637931	0.0396552	0.0293103
TET1 KO#2	0.00350263	0.00262697	0.0113835	0.351138	0.264448	0.172504	0.0481611	0.0420315	0.104203	0	0
Extended Data Fig. 11b: Proportion of cell-cycle phases in each cluster.
	cluster_1	cluster_2	cluster_3	cluster_4	cluster_5	cluster_6	cluster_7	cluster_8	cluster_9	cluster_10	cluster_11
G1	0.330671	0	0.510638	0.768473	0.0120192	0.522727	0.410959	0.627907	0.710843	1	0.842105
S	0.0926518	0.522388	0.0744681	0.0492611	0.584135	0.236364	0.315068	0.104651	0.186747	0	0.157895
G2M	0.576677	0.477612	0.414894	0.182266	0.403846	0.240909	0.273973	0.267442	0.10241	0	0

## Sheet: Extended Data Fig. 11c
Source data: correlations among clusters.
Extended Data Fig. 11c
Spearman's rank correlation coefficient
	cluster_1	cluster_2	cluster_3	cluster_4	cluster_5	cluster_6	cluster_7	cluster_8	cluster_9	cluster_10	cluster_11
cluster_1	1	0.934764	0.841865	0.579381	0.620935	0.561504	0.625555	0.60544	0.558701	0.422845	0.453212
cluster_2	0.934764	1	0.855242	0.581669	0.671776	0.598086	0.67614	0.634779	0.548834	0.411351	0.458208
cluster_3	0.841865	0.855242	1	0.563739	0.588529	0.545922	0.660789	0.670254	0.506922	0.450605	0.506924
cluster_4	0.579381	0.581669	0.563739	1	0.936516	0.918559	0.876649	0.826622	0.777239	0.833514	0.584385
cluster_5	0.620935	0.671776	0.588529	0.936516	1	0.940899	0.8731	0.803696	0.796609	0.762308	0.540071
cluster_6	0.561504	0.598086	0.545922	0.918559	0.940899	1	0.811941	0.781357	0.792469	0.845247	0.575065
cluster_7	0.625555	0.67614	0.660789	0.876649	0.8731	0.811941	1	0.883423	0.70283	0.669143	0.606241
cluster_8	0.60544	0.634779	0.670254	0.826622	0.803696	0.781357	0.883423	1	0.724202	0.696469	0.709894
cluster_9	0.558701	0.548834	0.506922	0.777239	0.796609	0.792469	0.70283	0.724202	1	0.646165	0.473791
cluster_10	0.422845	0.411351	0.450605	0.833514	0.762308	0.845247	0.669143	0.696469	0.646165	1	0.558864
cluster_11	0.453212	0.458208	0.506924	0.584385	0.540071	0.575065	0.606241	0.709894	0.473791	0.558864	1

## Sheet: Extended Data Fig. 11e
Source data: genotype compositions in each cluster.
Extended Data Fig. 11e
	cells/cluster
cluster#	WT	KO#1	KO#2
cluster_1	588	34	4
cluster_2	258	7	3
cluster_3	72	9	13
cluster_4	40	168	401
cluster_5	19	95	302
cluster_6	3	20	197
cluster_7	32	59	55
cluster_8	13	111	48
cluster_9	10	37	119
cluster_10	2	23	0
cluster_11	2	17	0

## Sheet: Extended Data Fig. 11j
Source data: raw counts of cells in each cluster in Extended Data Fig. 11i and j.
	cluster_1	cluster_2	cluster_3	cluster_4	cluster_5	cluster_6	cluster_7	cluster_8
Differentiating PGCLC	929	30	26	1	0	0	0	2
AMLC	0	2	287	1	0	21	0	7
EXMLC	0	3	87	21	4	1057	64	9
Endothelial cell	0	1	0	0	8	4	4	149
unknown_1	0	0	0	0	0	25	0	0
unknown_2	0	0	19	0	0	0	0	0
Zheng_PGCLC	621	578	0	0	0	0	0	0
Zheng_AMLC	0	37	1109	0	0	1	0	0
Zheng_MeLC	0	183	1	876	1470	458	424	0
Extended Data Fig. 11 j.: Cell-type compositions (percentages) of each cluster.
	cluster_1	cluster_2	cluster_3	cluster_4	cluster_5	cluster_6	cluster_7	cluster_8
Differentiating PGCLC	0.599355	0.0359712	0.0170046	0.00111235	0	0	0	0.011976
AMLC	0	0.00239808	0.187704	0.00111235	0	0.01341	0	0.0419162
EXMLC	0	0.00359712	0.0568999	0.0233593	0.00269906	0.674968	0.130081	0.0538922
Endothelial cell	0	0.00119904	0	0	0.00539811	0.00255428	0.00813008	0.892216
unknown_1	0	0	0	0	0	0.0159642	0	0
unknown_2	0	0	0.0124264	0	0	0	0	0
Zheng_PGCLC	0.400645	0.693046	0	0	0	0	0	0
Zheng_AMLC	0	0.0443645	0.725311	0	0	0.00063857	0	0
Zheng_MeLC	0	0.219424	0.000654022	0.974416	0.991903	0.292465	0.861789	0
