# Supplementary material for: In vitro reconstitution of epigenetic reprogramming in the human germ line
Source: Nature. 2024 May 20;631(8019):170–8. doi: 10.1038/s41586-024-07526-6 (PMC11222161; doi:10.1038/s41586-024-07526-6)
Supplement: Supplementary file 19 — Source Data Extended Data Fig. 12 [file 41586_2024_7526_MOESM19_ESM.xlsx]

## Sheet: Extended Data Fig. 12b
Source data: enrichment analyses of functional genomic elements.
Extended Data Fig. 12b
region	oddsRatio	-log10(q-value)
CDS	5.33557	Inf
CGI	9.94923	Inf
CTCF_binding_site	5.4906	Inf
enhancer	1.85523	48.7125
exon	4.71937	Inf
five_prime_UTR	4.42892	128.527
gene	2.5195	317.276
intron	2.2879	257.743
lnc_RNA	1.52153	66.1763
miRNA	9.46771	12.7427
mRNA	2.52682	320.163
ncRNA	2.00251	2.00618
open_chromatin_region	1.60311	18.1245
promoter_flanking_region	2.5394	194.16
promoter	5.49054	Inf
pseudogene	1.92584	22.4715
pseudogenic_transcript	2.3936	30.3687
snoRNA	3.25225	1.61106
snRNA	2.00136	1.30734
TF_binding_site	2.71161	37.8092
three_prime_UTR	4.28103	198.076
unconfirmed_transcript	4.16554	6.66399

## Sheet: Extended Data Fig. 12f
Source data: gene counts and odds ratio values.
Extended Data Fig. 12f
downregulated DEGs
category	n	class		category	background	DEG	odds ratio
Active	167	DEG		Active	0.285897	0.397619	1.39078
Bivalent	107	DEG		Bivalent	0.131382	0.254762	1.9391
ER genes	16	DEG		Poised	0.111226	0.0952381	0.856255
Poised	40	DEG		Silent	0.470379	0.214286	0.45556
Silent	90	DEG		ER genes	0.00111678	0.0380952	34.1116
Active	10752	background
Bivalent	4941	background
ER genes	42	background		category	background	DEG	odds ratio
Poised	4183	background		Active	0.286056	0.317409	1.1096
Silent	17690	background		Bivalent	0.131435	0.377328	2.87084
				Poised	0.111918	0.091498	0.817547
upregulated DEGs				Silent	0.470591	0.213765	0.454248
category	n	class
Active	392	DEG
Bivalent	466	DEG
Poised	113	DEG
Silent	264	DEG
Active	10758	background
Bivalent	4943	background
Poised	4209	background
Silent	17698	background

## Sheet: Extended Data Fig. 12g
Source data: gene counts and odds ratio values.
Extended Data Fig. 12g
category	number	odds
Active	123	0.676503
Bivalent	85	2.4879
Poised	5	0.978088
Silent	38	1.27068
